# Supplementary material for: Decoding depression: a comprehensive multi-cohort exploration of blood DNA methylation using machine learning and deep learning approaches
Source: Transl Psychiatry. 2024 Jul 15;14:287. doi: 10.1038/s41398-024-02992-y (PMC11250806; doi:10.1038/s41398-024-02992-y)
Supplement: Supplementary file 3 — Data S3_S10 [file 41398_2024_2992_MOESM3_ESM.zip]

Archive with 8 entries (8 files):
- Data S3.csv
- Data S4.txt
- Data S5.csv
- Data S6.csv
- Data S7.xlsx
- Data S8.xlsx
- Data S9.xlsx
- Data S10.xlsx
