# Supplementary material for: Decoding depression: a comprehensive multi-cohort exploration of blood DNA methylation using machine learning and deep learning approaches
Source: Transl Psychiatry. 2024 Jul 15;14:287. doi: 10.1038/s41398-024-02992-y (PMC11250806; doi:10.1038/s41398-024-02992-y)
Supplement: Supplementary file 3 — Data S3_S10 [file 41398_2024_2992_MOESM3_ESM.zip › Data S3.csv]

logFC	AveExpr	t	P.Value	adj.P.Val	B	CpG	Gene	Enchancer	Chromosome	Pos_hg19	Cohort_agreement	Agreement_index
-0.0939283295262658	2.79924223629589	-5.16859188466437	0.000000260114825162699	0.0697392349582252	6.51081367247748	cg02355787	RRAS2	Yes	chr11	14363863	Negat: 6/8	0.75
-0.107148844211405	2.42047165858638	-5.06049351252996	0.000000457659081313309	0.0697392349582252	5.9799206119652	cg07300292			chr2	6639049	Negat: 7/8	0.875
-0.112971423579005	2.56834531035471	-4.93312239843886	0.00000087825082997871	0.0767346921924129	5.36839501022363	cg18505978			chr5	100241630	Negat: 6/8	0.75
0.100711081504341	-4.06954571353612	4.90598391070381	0.00000100713260633489	0.0767346921924129	5.24006235774178	cg24965479	BCAS3	Yes	chr17	59216714	Pos: 6/8	0.75
-0.100103165872364	1.84020974336467	-4.73468054626046	0.00000235288066974882	0.123807331230644	4.4459413484465	cg19138214	SMR3B		chr4	71248310	Negat: 7/8	0.875
-0.0918798814981864	1.98985520014113	-4.7274317269875	0.00000243743207843375	0.123807331230644	4.41294509412369	cg00571067		Yes	chr17	53871788	Negat: 7/8	0.875
-0.0929324682079458	1.91539964748728	-4.66190764574283	0.00000334630554289385	0.145690972682863	4.11692377599571	cg01963189		Yes	chr4	121613795	Negat: 6/8	0.75
-0.0848734815489461	2.17092344776124	-4.57288493316606	0.00000511422099743032	0.19330598497646	3.72121250733853	cg22412481	KIF23		chr15	69709830	Negat: 6/8	0.75
-0.0949290121796248	2.23099763264493	-4.54717363738907	0.00000577281947806972	0.19330598497646	3.60831295639299	cg10579246	DPH3;OXNAD1		chr3	16305290	Negat: 6/8	0.75
0.0477880811447466	-4.11534040465003	4.52208828365056	0.00000649319434374149	0.19330598497646	3.49876220645096	cg08091970	DEPTOR		chr8	120885815	Pos: 8/8	1
-0.0898604717125219	2.36321273722693	-4.50669418587845	0.00000697706703440704	0.19330598497646	3.43182797071221	cg10055655	HNRNPD		chr4	83274896	Negat: 6/8	0.75
-0.0899730149834853	1.6775557212389	-4.46097111345256	0.00000862622823301232	0.198538021244009	3.23433931730437	cg22103319	CNGA1		chr4	47984394	Negat: 6/8	0.75
-0.0772942091673078	1.99823727937961	-4.44158218473191	0.00000943281957714647	0.198538021244009	3.15118935546431	cg09526693	IL2		chr4	123378308	Negat: 7/8	0.875
0.0694540336237179	2.63995938253567	4.42221704886393	0.0000103101014300005	0.198538021244009	3.06849548877849	cg12437658			chr15	94778661	Pos: 7/8	0.875
-0.107543557111711	1.94935173964523	-4.40850884335305	0.0000109776844979259	0.198538021244009	3.01017204376666	cg18991165	KCTD16	Yes	chr5	143847362	Negat: 8/8	1
-0.0865894135899424	2.19591705971659	-4.38636206613673	0.0000121442744850054	0.198538021244009	2.91632034957937	cg20824876	MORN2		chr2	39109167	Negat: 6/8	0.75
-0.110402954146162	1.71655382397901	-4.37861617887292	0.0000125795542540815	0.198538021244009	2.88360481449489	cg11921111		Yes	chr13	62884315	Negat: 6/8	0.75
-0.0850726105737845	2.49952860926576	-4.37612745298895	0.0000127225426049058	0.198538021244009	2.8731054570523	cg12318152	CCDC70		chr13	52435351	Negat: 7/8	0.875
-0.0947599057078416	2.24988080522507	-4.37544401480553	0.0000127620799726807	0.198538021244009	2.87022321355686	cg04953582	TSPAN12	Yes	chr7	120472955	Negat: 8/8	1
-0.0727354200669001	3.13120712316069	-4.36565813887117	0.000013341226943186	0.198538021244009	2.82900191147344	cg03984919	NCOA1		chr2	24806768	Negat: 6/8	0.75
-0.0875774941509301	1.72426051749013	-4.35113094258859	0.000014247455215329	0.198538021244009	2.76797543383967	cg22872634	SLC35A3		chr1	100462710	Negat: 6/8	0.75
0.064887605554182	-3.99568452371824	4.34565196464002	0.0000146042647754931	0.198538021244009	2.74501088133395	cg08785922	NXN		chr17	882831	Pos: 7/8	0.875
-0.0818203193787808	-5.89770733570144	-4.33997043171123	0.0000149832641169826	0.198538021244009	2.72122729608955	cg08715142	ACBD5		chr10	27531231	Negat: 8/8	1
-0.0828149712765484	2.27080917276258	-4.31450040874965	0.0000168006796322922	0.205537555722761	2.61498158059952	cg25642974	ZC2HC1B;LTV1		chr6	144184418	Negat: 5/8	0.625
0.0540243145864381	-3.84374823654934	4.31370975486719	0.0000168603313801422	0.205537555722761	2.61169325683392	cg18177682	PEA15		chr1	160175593	Pos: 6/8	0.75
-0.0925297471541955	1.28734703423364	-4.28759201219498	0.0000189483156784026	0.210724644869413	2.50340194051637	cg15240320	OR8U1;OR8U8		chr11	56141839	Negat: 7/8	0.875
-0.0875290333207618	1.24542622105778	-4.27545707498629	0.0000200002512676377	0.210724644869413	2.45330661577306	cg13242895	ESRRG	Yes	chr1	216805707	Negat: 6/8	0.75
0.0705051221467797	1.96611134753885	4.25477211912848	0.0000219228032803623	0.210724644869413	2.36823621846951	cg20263853	RERE	Yes	chr1	8824177	Pos: 5/8	0.625
-0.0781803489377966	2.6447321755919	-4.25286882306426	0.0000221082887075459	0.210724644869413	2.36042892314866	cg05369553	OR6K3		chr1	158688926	Negat: 6/8	0.75
-0.0994205778462696	3.35777832353062	-4.25087871940965	0.0000223038322150265	0.210724644869413	2.35226920921741	cg21177558	PBK		chr8	27677755	Negat: 5/8	0.625
-0.0670897701589566	0.660446805291431	-4.24291550316099	0.0000231028907139195	0.210724644869413	2.31965635907182	cg17516635	SNX16		chr8	82712467	Negat: 5/8	0.625
0.0771382467950845	-0.440870427539112	4.23987440274991	0.0000234151805957394	0.210724644869413	2.30721755507466	cg11585805			chr1	47973566	Pos: 7/8	0.875
-0.0972373077227918	2.21364330500769	-4.23858159937955	0.0000235491523576381	0.210724644869413	2.301932340944	cg04331525			chr3	167964732	Negat: 8/8	1
0.0835371785037452	2.11336070899886	4.22973828516647	0.0000244853407866179	0.210724644869413	2.26582168046547	cg02333517	EFHB		chr3	19975514	Pos: 7/8	0.875
-0.0798554234205077	2.87916808761506	-4.22209098414687	0.0000253233851326887	0.210724644869413	2.23465447123718	cg20142390	BRWD1		chr21	40564147	Negat: 8/8	1
0.0820769623972382	3.87163514288848	4.21781003151673	0.0000258043698963948	0.210724644869413	2.2172312572582	cg19763755	TBC1D16		chr17	77982906	Pos: 5/8	0.625
-0.0754114313585538	1.46915546247853	-4.21746844080766	0.0000258431215176572	0.210724644869413	2.21584175129896	cg13804467		Yes	chr9	28907222	Negat: 6/8	0.75
-0.0685886378723924	-3.5968994216192	-4.21097393487231	0.0000265905113163053	0.210724644869413	2.18944472871742	cg22652286			chr17	53922879	Negat: 7/8	0.875
-0.0777520815548422	1.25735682316867	-4.20602592489484	0.000027173688978394	0.210724644869413	2.16936025889987	cg11976671	GRIK2	Yes	chr6	102166512	Negat: 7/8	0.875
-0.0656489294399641	0.361692684504386	-4.1974615906486	0.0000282119624908034	0.210724644869413	2.13465153890996	cg02738617		Yes	chr2	58023996	Negat: 5/8	0.625
-0.0873227018671556	1.68021422762263	-4.18979076093289	0.0000291738606776754	0.210724644869413	2.10362287948382	cg01454540			chr10	134782773	Negat: 7/8	0.875
-0.0849325298946526	2.32151115279249	-4.17953332147814	0.0000305089491952105	0.210724644869413	2.06221839133278	cg25365421	ANO6		chr12	45686263	Negat: 5/8	0.625
-0.0842955088421074	2.19717197287061	-4.17893056712082	0.0000305891834255967	0.210724644869413	2.05978845296885	cg05474370	EBF1	Yes	chr5	158360366	Negat: 6/8	0.75
-0.075320914171451	2.32217366931798	-4.17699224514426	0.000030848561078735	0.210724644869413	2.05197665167852	cg23610736	PLA2G4A		chr1	186957729	Negat: 5/8	0.625
-0.105703458395433	4.24710698268321	-4.16654733591816	0.00003228264310586	0.210724644869413	2.00994295125567	cg09753193			chr16	30835298	Negat: 6/8	0.75
0.0591974925971792	-4.43477207935592	4.16395866924469	0.0000326477454188892	0.210724644869413	1.99954129430997	cg23528652	CCNO		chr5	54529048	Pos: 7/8	0.875
-0.108637561763873	-1.68809331238428	-4.16168835207894	0.0000329711762351359	0.210724644869413	1.99042403828835	cg16042668	FYCO1		chr3	46037592	4/8	0.5
0.0536248498977272	2.15049742238222	4.15361097918741	0.0000341467570049912	0.210724644869413	1.95802609424429	cg07066067	KCTD5		chr16	2755024	Pos: 7/8	0.875
0.0869667552685789	0.976948839161948	4.15184359061959	0.0000344092425284506	0.210724644869413	1.95094542665649	cg23972860	CAMTA1	Yes	chr1	7395024	Pos: 6/8	0.75
-0.0813444619346373	1.20513464271627	-4.14766075986536	0.0000350381213670795	0.210724644869413	1.93419959055991	cg26337954	CD96;ZBED2		chr3	111315207	Negat: 5/8	0.625
-0.0919616380619755	2.34440452155145	-4.14168816228128	0.0000359550488803961	0.210724644869413	1.91031720749673	cg04848555		Yes	chr14	53975804	Negat: 7/8	0.875
0.0524104579451498	0.863827208405568	4.13724997793274	0.0000366511286954746	0.210724644869413	1.892592307659	cg01412518	MEGF6		chr1	3456118	Pos: 6/8	0.75
0.0632918078408707	-4.67192563640787	4.12885422305963	0.000038003077553247	0.210724644869413	1.85911299469338	cg23966705	SPAG9		chr17	49198586	Pos: 6/8	0.75
-0.084127222198927	2.57581032737669	-4.11704385393749	0.0000399852778507588	0.210724644869413	1.81213046965952	cg12353670			chr3	183163092	Negat: 7/8	0.875
-0.0840838062249624	1.30955654501368	-4.10872937664592	0.0000414392217970683	0.210724644869413	1.77913415025595	cg20084434	GLRB		chr4	157999344	Negat: 6/8	0.75
0.0516481904925626	3.30787665193137	4.10655215312632	0.0000418281644738724	0.210724644869413	1.77050458103478	cg12174390	GMPR		chr6	16266723	Pos: 8/8	1
-0.0696272586843069	2.6691615302881	-4.10653736297006	0.0000418308184260071	0.210724644869413	1.77044597463826	cg25751961	KCNJ1		chr11	128711233	4/8	0.5
0.0920970741897535	-3.75269419139654	4.10512498816883	0.0000420849935601484	0.210724644869413	1.7648503563464	cg27411220	DKK1		chr10	54073642	Pos: 8/8	1
-0.0599989569535735	2.9615419880628	-4.10254427583326	0.0000425532183871515	0.210724644869413	1.7546308429155	cg14573268		Yes	chr5	165063158	Negat: 6/8	0.75
-0.0708429680697388	2.43335498503752	-4.10234391966245	0.0000425897756384839	0.210724644869413	1.75383770490203	cg21863721	ZC2HC1B;LTV1		chr6	144184557	Negat: 7/8	0.875
-0.104451497741211	2.21159259381752	-4.09173476471953	0.0000445686975135048	0.210724644869413	1.71189423139034	cg02619087	C12orf42	Yes	chr12	103838906	Negat: 5/8	0.625
-0.0858346547086257	2.53205210036397	-4.09149817987162	0.000044613807023849	0.210724644869413	1.71096010543024	cg14454338			chr14	35102433	Negat: 5/8	0.625
-0.0577622486041134	3.10956218787055	-4.08989541403677	0.0000449205487615797	0.210724644869413	1.70463318053955	cg25686744	SRGAP3	Yes	chr3	9119686	Negat: 7/8	0.875
0.0792785560148669	0.312275518139465	4.08648506674038	0.0000455799046236229	0.210724644869413	1.69117892443802	cg03436478	SGCE;PEG10		chr7	94286760	Pos: 7/8	0.875
-0.0721113375989648	2.38578346841485	-4.08297277867847	0.0000462685651519521	0.210724644869413	1.67733402510547	cg24651824	CENPE		chr4	104117048	Negat: 7/8	0.875
-0.0944293860630428	1.84542637035653	-4.08192905016404	0.0000464751065476217	0.210724644869413	1.67322206212049	cg01766699	DNAH7	Yes	chr2	196602679	Negat: 7/8	0.875
-0.0756008314639217	-4.36314029568969	-4.08071579866281	0.0000467162941669881	0.210724644869413	1.66844352989071	cg04788288	ABHD2		chr15	89631044	Negat: 7/8	0.875
0.0934210266705323	4.05792008921246	4.07584481840711	0.0000476966275058203	0.210724644869413	1.64927265750455	cg01964852	HOXA3		chr7	27146262	Pos: 6/8	0.75
-0.0850227660569195	1.99869723800506	-4.07299310381565	0.000048279589762007	0.210724644869413	1.63805951465896	cg05533210	KIAA0895		chr7	36409818	Negat: 6/8	0.75
0.0476567594161501	2.39929268086585	4.07240657977311	0.0000484003253026395	0.210724644869413	1.63575421689361	cg17756131			chr12	133059921	Pos: 6/8	0.75
0.0683193816594983	-4.63541014475006	4.06902581164756	0.0000491018574318047	0.21076799408738	1.6224726688135	cg04582843	VAV2		chr9	136857244	Pos: 6/8	0.75
-0.0964312701265485	3.6447858875089	-4.05980203367139	0.0000510652449480772	0.215939496488751	1.58629163727027	cg01303655	TNRC6C		chr17	76102354	4/8	0.5
-0.0932532074973566	2.80881460791609	-4.05678374839633	0.000051723732199166	0.215939496488751	1.57446968541441	cg09796911	MIR1279		chr12	69668318	Negat: 6/8	0.75
-0.0582981544998239	-5.10098320114944	-4.04724032926119	0.0000538591737175593	0.217355798796468	1.53714708896568	cg00437134	HSPE1;HSPD1		chr2	198364743	Negat: 6/8	0.75
-0.0871522924960107	2.16908627796416	-4.04466812951644	0.0000544488772164108	0.217355798796468	1.52710245835123	cg04312413	TPR;MIR548F1		chr1	186340995	Negat: 6/8	0.75
-0.105948935095394	2.35581886856092	-4.04260607034707	0.0000549260414411974	0.217355798796468	1.51905449696767	cg14577066	ZBTB14		chr18	5290099	Negat: 5/8	0.625
-0.0638257568041767	2.98847327884897	-4.03719286748281	0.0000561976024283336	0.217355798796468	1.49794663054265	cg20966504	ABCB5		chr7	20654932	Negat: 8/8	1
0.0490060399889338	0.848747670345047	4.03581197904858	0.0000565264124301781	0.217355798796468	1.49256654050873	cg07512258	CAMK2G	Yes	chr10	75619420	Pos: 7/8	0.875
-0.081303811456425	5.0954807607983	-4.03196292779667	0.0000574525819260944	0.217355798796468	1.47757977140404	cg25013095			chr2	231809672	Negat: 7/8	0.875
0.0677085673433868	1.48375370930626	4.03104447215959	0.0000576756993261931	0.217355798796468	1.47400572508285	cg04765483			chr11	134288552	Pos: 8/8	1
-0.0706345645181407	2.92641618073948	-4.02717026756148	0.0000586259175692	0.217355798796468	1.45893858843546	cg01317050	WAPL		chr10	88278067	Negat: 7/8	0.875
-0.089859776400187	1.78210888897329	-4.02491993937168	0.0000591846432957478	0.217355798796468	1.45019339427906	cg11460562	TNPO1		chr5	72142915	Negat: 6/8	0.75
-0.0838622204929587	2.20038253071432	-4.02144088983725	0.0000600583859173292	0.217355798796468	1.43668261690855	cg10273072	MIR99AHG		chr21	17441953	Negat: 6/8	0.75
-0.120719123069139	2.57742843391422	-4.01649917629736	0.0000613205025783285	0.217355798796468	1.41751137388354	cg03535648	PMCH		chr12	102592479	Negat: 6/8	0.75
-0.0924815826690708	1.85185229792361	-4.01181701355319	0.0000625394827008414	0.217355798796468	1.3993684311033	cg09096383	CSN1S1		chr4	70796842	4/8	0.5
-0.0765824576695789	2.12777195320827	-4.01121097720173	0.0000626989293586398	0.217355798796468	1.39702161759059	cg16796161		Yes	chr13	61932410	Negat: 7/8	0.875
-0.0684132264417653	-4.89992676881365	-4.01045818507423	0.0000628975234387354	0.217355798796468	1.39410699279048	cg13213604	ILK;RRP8		chr11	6625072	Negat: 8/8	1
-0.0896015295967165	1.88074194340843	-4.0091478871092	0.0000632446152381765	0.217355798796468	1.3890351260987	cg17966884		Yes	chr4	137778559	Negat: 7/8	0.875
-0.0874676103269236	4.53913009819214	-4.00651830578359	0.0000639466611993745	0.217355798796468	1.3788615284246	cg19039765			chr13	110174231	Negat: 8/8	1
0.088525115530355	-5.72302050976858	4.00562351100298	0.0000641872324305025	0.217355798796468	1.3754011498052	cg14897833	NID2		chr14	52535178	Pos: 7/8	0.875
0.0622948168484089	5.42487487027621	3.99807725080347	0.0000662504723102566	0.219397362484833	1.34624824238289	cg01014438	CACNA1C		chr12	2762689	Pos: 8/8	1
-0.0898068201447732	2.08742317451966	-3.99559368365181	0.0000669431382800958	0.219397362484833	1.33666548310236	cg03893339	NPHP3		chr3	132438643	4/8	0.5
-0.0732012301007952	2.32000870625794	-3.99270634389962	0.0000677570374687669	0.219397362484833	1.3255321409159	cg03056265	OR2B2		chr6	27880822	Negat: 5/8	0.625
-0.081408549209878	2.07417752121996	-3.99071522310442	0.0000683237551190614	0.219397362484833	1.31785915478413	cg09058542	TSHB		chr1	115572863	Negat: 7/8	0.875
-0.0942624674688487	1.97223638893804	-3.98881640158428	0.0000688683811482132	0.219397362484833	1.31054535903	cg19775071	DEPDC1B		chr5	59893187	Negat: 5/8	0.625
0.0633269999558665	4.60278659366662	3.98703950005078	0.0000693817588602657	0.219397362484833	1.30370426928471	cg03514934	JPH3		chr16	87731582	Pos: 7/8	0.875
0.0689608993131092	1.42330268896423	3.98550040193522	0.0000698293575739628	0.219397362484833	1.29778114766754	cg01033001			chr14	94637734	Pos: 8/8	1
-0.0591045986024718	-4.40254952903349	-3.97317136747941	0.0000735148366667167	0.22537028583906	1.25041480078427	cg00738085	INO80D		chr2	206949648	Negat: 7/8	0.875
-0.0685934734010606	1.57129939007992	-3.97264083668525	0.0000736774867431019	0.22537028583906	1.24837981773944	cg08115297	ADAMTSL3		chr15	84706833	Negat: 6/8	0.75
-0.0950922264422059	2.2256886784126	-3.97175809075849	0.0000739488739976901	0.22537028583906	1.24499441806335	cg07913137	DIAPH3		chr13	60587694	Negat: 5/8	0.625
-0.0655438450265236	3.17339964123694	-3.96439619838478	0.000076249316218994	0.22599604929406	1.21678980076962	cg14950301			chr22	32867971	Negat: 6/8	0.75
-0.078656693010437	1.9258844656274	-3.96298337556897	0.000076698470502731	0.22599604929406	1.21138293064139	cg03096378	EXPH5		chr11	108377279	Negat: 5/8	0.625
-0.0753189145507288	1.88295246492685	-3.96251499195741	0.0000768479273673069	0.22599604929406	1.20959084583617	cg05911981		Yes	chr5	103907009	Negat: 6/8	0.75
0.121886165427291	-4.88745630614832	3.96166340055196	0.0000771203685678546	0.22599604929406	1.20633310154563	cg22488268	MICALL2		chr7	1498641	Pos: 5/8	0.625
-0.106133295958936	2.49560415622598	-3.95698549224891	0.0000786332981912066	0.228235020221363	1.1884501473419	cg07189025			chr1	235671652	Negat: 5/8	0.625
0.0593471155244986	1.30386632590405	3.95393622191628	0.000079634565698411	0.228960645425248	1.17680442413274	cg00214780	PTPMT1		chr11	47585888	Pos: 6/8	0.75
0.0592927001046646	3.06983327862178	3.94729944243216	0.0000818556900324419	0.230162668231595	1.15148787054486	cg10250580	ABR		chr17	973269	Pos: 6/8	0.75
-0.0780665824580979	2.39419096772716	-3.94627511824376	0.0000822036759782666	0.230162668231595	1.14758422634146	cg00896578			chr14	38083827	Negat: 5/8	0.625
0.0670469695824106	3.24266612523663	3.94593866766144	0.0000823182807646672	0.230162668231595	1.14630224875085	cg11869150	EXOC3		chr5	465665	Pos: 8/8	1
-0.0563970449985264	1.89028969515614	-3.93917636113116	0.0000846540126522296	0.233583965720357	1.12055863094919	cg02103822	GJA5		chr1	147246329	Negat: 6/8	0.75
-0.073142839601717	3.8300853278496	-3.93052349780161	0.0000877342336668151	0.233583965720357	1.08768114850514	cg09918512	CWF19L2		chr11	107326471	Negat: 6/8	0.75
-0.0698595025900629	2.49395162564836	-3.92788833080735	0.0000886931470899678	0.233583965720357	1.07768267737263	cg02704181	FBXL7	Yes	chr5	15572568	Negat: 7/8	0.875
0.109708342279884	-3.17960280372245	3.92659486453425	0.0000891674452196406	0.233583965720357	1.07277736222066	cg07363270	LOC440925		chr2	171569282	Pos: 6/8	0.75
-0.0780520771417163	2.44743283609878	-3.92646332027826	0.0000892158149792707	0.233583965720357	1.07227858550437	cg23492432	FKBP14		chr7	30053497	Negat: 7/8	0.875
-0.0755090409517421	1.91894332649166	-3.92453484544884	0.0000899277825881122	0.233583965720357	1.06496826929371	cg01954957			chr14	38263617	Negat: 7/8	0.875
-0.0871199744490704	1.72925936100013	-3.92424999334432	0.0000900334004230678	0.233583965720357	1.06388877301301	cg03970643		Yes	chr4	23505221	Negat: 7/8	0.875
-0.0941085162416035	2.92402629996545	-3.9231676568233	0.0000904357808253726	0.233583965720357	1.05978777463017	cg20568147	DIP2A		chr21	47914614	Negat: 6/8	0.75
0.0852606952686985	-0.0630629701813519	3.92283941402291	0.0000905581472682984	0.233583965720357	1.05854427493004	cg19990022	PCDHB1	Yes	chr5	140430619	Pos: 8/8	1
-0.0858314423781672	2.51033501037821	-3.91973549309626	0.0000917230289982474	0.233583965720357	1.0467905864652	cg14240248	GMPR2		chr14	24708354	Negat: 7/8	0.875
-0.0950859609197191	2.28751732941819	-3.9169079768786	0.0000927964929547884	0.233583965720357	1.03609153322687	cg25035332	PCDH15		chr10	55587268	Negat: 6/8	0.75
-0.0902365817842256	-4.8639595940653	-3.91515397715578	0.0000934683534265205	0.233583965720357	1.02945838222196	cg27128322	EPG5		chr18	43547338	Negat: 7/8	0.875
-0.0917381086624759	2.31037167191144	-3.91398176973473	0.0000939199214909483	0.233583965720357	1.02502704140519	cg00379266	SCAF8	Yes	chr6	155063669	4/8	0.5
-0.0793610670817328	1.50408867989879	-3.91307132915597	0.0000942720712142271	0.233583965720357	1.02158616867512	cg02228185	ASPA	Yes	chr17	3379567	Negat: 6/8	0.75
-0.0816602748881746	2.04634862781453	-3.90163714256077	0.0000988022966038993	0.241347807911346	0.978439448796872	cg10766792	WBP2NL		chr22	42423479	Negat: 5/8	0.625
-0.0828080375128869	2.6698358603359	-3.90117585534592	0.0000989893064784943	0.241347807911346	0.976701396065427	cg19100660		Yes	chr1	101640465	Negat: 7/8	0.875
-0.0730151053416559	2.60374835621011	-3.89896995619217	0.000099888229969339	0.241606638147664	0.968392734282106	cg08152567	CASP6		chr4	110610428	Negat: 7/8	0.875
0.0527749998467572	2.49739136577649	3.89085750599423	0.000103260900173904	0.242748219500842	0.937876442454932	cg04772241	ZCCHC14		chr16	87471757	Pos: 5/8	0.625
-0.07745092051666	1.36861692833695	-3.88817932931546	0.000104397742641744	0.242748219500842	0.927815781471158	cg07436896		Yes	chr13	84512421	Negat: 5/8	0.625
0.0492966501781907	-4.04210219648165	3.88717062909333	0.000104828975987501	0.242748219500842	0.924028332451083	cg08429159	KLHL21		chr1	6663269	Pos: 8/8	1
-0.078098069379316	2.73709777800072	-3.88711924543674	0.000104850988183495	0.242748219500842	0.923835423930209	cg27085107			chr5	121184596	Negat: 6/8	0.75
-0.0661885956054984	1.95362459900283	-3.88560632051678	0.000105501068570523	0.242748219500842	0.918156608258496	cg22229828			chr1	245874647	Negat: 6/8	0.75
-0.0732964765708909	2.73018012722262	-3.88456124846607	0.000105952340610573	0.242748219500842	0.914235164890722	cg03460745	FNDC3B	Yes	chr3	171966142	Negat: 6/8	0.75
-0.0702562682675246	3.0002418104169	-3.88007377412959	0.00010791087469894	0.242748219500842	0.897408530623782	cg11729411	SLC4A1AP		chr2	27890027	Negat: 7/8	0.875
0.062366463615054	0.838806579867661	3.87800398160374	0.000108825699479232	0.242748219500842	0.88965390242349	cg05773108			chr16	85520007	Pos: 7/8	0.875
-0.0923511279899352	1.78732230346175	-3.87446127208504	0.000110408552600894	0.242748219500842	0.87639033419945	cg27458327	GLS2		chr12	56878323	Negat: 5/8	0.625
-0.0801032339682291	1.73440048261243	-3.87213901364762	0.000111457885309304	0.242748219500842	0.867702492768522	cg03129732	KLHL8		chr4	88084297	Negat: 7/8	0.875
0.0536179306148234	1.47067732090547	3.87131182696648	0.000111833925654548	0.242748219500842	0.864609128602013	cg03515464	BEGAIN		chr14	101015513	Pos: 6/8	0.75
-0.0639703205467412	5.57461942711234	-3.86939540572719	0.000112709740637736	0.242748219500842	0.857444939968731	cg26081974		Yes	chr13	114065897	Negat: 8/8	1
0.0602371831159944	0.832598896882424	3.86798084052079	0.000113360353770954	0.242748219500842	0.852159087670334	cg15330298	L3MBTL1		chr20	42143174	Pos: 5/8	0.625
0.0440965007418953	-3.63666749588987	3.86606146804843	0.000114248817481248	0.242748219500842	0.844989947303113	cg14053749	TRPC3		chr4	122872836	Pos: 6/8	0.75
0.0591466389393716	2.17938239386234	3.8659209758517	0.000114314107808666	0.242748219500842	0.844465325714457	cg19262958	SLC25A22		chr11	792861	Pos: 6/8	0.75
-0.0579377327180755	1.4187045208232	-3.86558469643618	0.000114470528545732	0.242748219500842	0.843209677801464	cg01414487			chr5	1910518	Negat: 7/8	0.875
-0.0638311499951648	1.85845807690686	-3.86345995112369	0.00011546353675512	0.242748219500842	0.835278487281704	cg03536404	ITSN2	Yes	chr2	24485592	Negat: 6/8	0.75
-0.0610057926613496	2.95516070307535	-3.86265717221523	0.000115840830561868	0.242748219500842	0.832283013594448	cg01237853		Yes	chr13	41256577	Negat: 7/8	0.875
-0.0711218192473623	2.91020982129702	-3.8590486536526	0.000117551195477597	0.242748219500842	0.818825824640117	cg06902685	CETN3		chr5	89702823	Negat: 6/8	0.75
-0.0823991835444393	2.29324057613016	-3.85764109394191	0.00011822478918301	0.242748219500842	0.813579991895226	cg26955491	CLEC1B		chr12	10153316	Negat: 6/8	0.75
0.0632245774725245	-4.91696550225274	3.85585227295173	0.000119086093911289	0.242748219500842	0.806915955214205	cg01194782	RIMOC1		chr5	41904115	Pos: 7/8	0.875
0.0765744744723887	1.57199652554486	3.85535613281401	0.00011932602876282	0.242748219500842	0.805068183985347	cg26282761	C10orf90		chr10	128193219	Pos: 7/8	0.875
-0.0724575523288593	-4.86029851295588	-3.85427988276801	0.000119848075482515	0.242748219500842	0.801060718062986	cg21460081	HOXB4		chr17	46656012	Negat: 7/8	0.875
0.0655418840846766	1.84122652967347	3.85089686012956	0.000121503116674654	0.242748219500842	0.788471052019554	cg12126686	CD22		chr19	35821634	Pos: 7/8	0.875
-0.0875539242244243	1.79116601035928	-3.85074021674941	0.000121580269654526	0.242748219500842	0.787888379000534	cg22042996	TUSC3		chr8	15400485	Negat: 7/8	0.875
0.0555068364541702	-4.34373895641362	3.84775389364429	0.000123060020723534	0.242748219500842	0.776784489029781	cg04421269	COX15;CUTC		chr10	101491786	Pos: 6/8	0.75
-0.0765511930519742	2.65579309995456	-3.84736352279498	0.000123254704137277	0.242748219500842	0.775333620135856	cg02642561	FTO	Yes	chr16	53955847	Negat: 8/8	1
0.045778635735224	-0.625023224360647	3.84715646814096	0.000123358083092964	0.242748219500842	0.774564130822252	cg12877335			chr12	94539319	Pos: 7/8	0.875
-0.0852185196057522	2.17520447478233	-3.84695455574522	0.000123458973381558	0.242748219500842	0.773813791246719	cg24266227	WASHC4	Yes	chr12	105507504	Negat: 6/8	0.75
-0.0896568752386869	2.12102574865681	-3.84326317792476	0.000125317234873344	0.243106646334675	0.760102859351131	cg21000919			chr15	76347846	Negat: 5/8	0.625
-0.0819752693898756	1.96883225539902	-3.84162276607991	0.000126151468006985	0.243106646334675	0.754014015465944	cg27281765	PMP2		chr8	82358608	Negat: 5/8	0.625
-0.0684111699761461	1.33372829647695	-3.84095560776399	0.000126492248268154	0.243106646334675	0.751538404243979	cg18413212	GULP1	Yes	chr2	189382445	Negat: 7/8	0.875
-0.0694526910720102	2.95596667653035	-3.84029213402747	0.000126832007504842	0.243106646334675	0.749076885118745	cg24520755	MSRA	Yes	chr8	9996632	Negat: 5/8	0.625
0.0704091917398108	-4.69022245111418	3.83828701155898	0.00012786405300161	0.243553050706473	0.741640329804683	cg19786221	DHX30		chr3	47844753	Pos: 7/8	0.875
-0.0635885897944413	2.27317170934181	-3.83564481685727	0.000129236101707557	0.243954549667006	0.731846853689428	cg25655489		Yes	chr5	57484208	Negat: 7/8	0.875
-0.0901086505462581	2.20345345175638	-3.83480372387541	0.000129675773287796	0.243954549667006	0.728730678008796	cg17053538	SNCAIP	Yes	chr5	121766285	4/8	0.5
0.0915933099615248	-1.80697932936532	3.82870483246535	0.000132906355412752	0.248498192683236	0.706154949136245	cg06235246			chr3	195380764	Pos: 7/8	0.875
-0.0854990725076842	1.72668419537932	-3.82604612102338	0.00013433829750391	0.249643970968165	0.696324504567371	cg10446107			chr5	10437652	Negat: 6/8	0.75
-0.0709375611357585	1.14122713948927	-3.82322925332879	0.00013587128395231	0.250962496083186	0.685916621258165	cg17059388		Yes	chr4	177262070	Negat: 6/8	0.75
-0.104608270755989	2.46431957882737	-3.82051419024111	0.000137364464478759	0.252192054318488	0.675892033469316	cg23175907			chr8	96034539	Negat: 5/8	0.625
-0.0812186157032029	1.53686024689475	-3.81810514529645	0.000138702286861206	0.253123367995542	0.667003200722644	cg16868784	TMEM116		chr12	112447736	Negat: 7/8	0.875
-0.0955373501272882	2.39173857077793	-3.81398005697987	0.000141021649636435	0.255824184830048	0.651795375328551	cg25806613	MED23	Yes	chr6	131923464	Negat: 6/8	0.75
-0.0648626274036077	2.67000630483489	-3.81215137453607	0.000142061492826576	0.255919371539032	0.645058811614171	cg09900489	KIRREL3	Yes	chr11	126786473	Negat: 5/8	0.625
0.0618845243110128	2.99864742584001	3.81038556406432	0.000143072440122527	0.255919371539032	0.638556877066101	cg16436377	CASZ1		chr1	10725254	Pos: 6/8	0.75
-0.075646352703059	-2.52530588281386	-3.80948036640966	0.00014359330150501	0.255919371539032	0.635224976433506	cg14386691	C14orf93		chr14	23479657	Negat: 7/8	0.875
-0.0903716826382077	2.13511681167459	-3.80353944607039	0.000147056385491299	0.258522622689557	0.61337666246482	cg09290177	PTPN4	Yes	chr2	120559075	Negat: 5/8	0.625
-0.0770077177271676	-6.05353196985393	-3.80295616417511	0.00014740060273481	0.258522622689557	0.611233396724128	cg01712976	MIS18BP1		chr14	45722289	Negat: 7/8	0.875
0.0794244927424491	2.77667775594694	3.80262096379537	0.000147598760841904	0.258522622689557	0.610001851453895	cg02232284			chr6	168120876	Pos: 8/8	1
0.050438223550245	2.37958464302816	3.79378887218513	0.000152911310637107	0.263236130683075	0.57759076392179	cg11265952			chr3	57231292	Pos: 7/8	0.875
-0.0619828681363861	2.19660558538227	-3.79370370060644	0.000152963407957468	0.263236130683075	0.577278571499349	cg18112235		Yes	chr2	196451226	Negat: 7/8	0.875
-0.0763071214586183	1.03736057416759	-3.7930371874674	0.000153371675142262	0.263236130683075	0.574835737256873	cg06864533		Yes	chr5	107153296	Negat: 6/8	0.75
-0.0662939725061773	3.39847690175469	-3.7911877643645	0.000154509906749647	0.263236130683075	0.568059639006775	cg26826631	CD55		chr1	207497486	Negat: 7/8	0.875
-0.0806176637277129	1.88253917086038	-3.78968464361925	0.000155440862628015	0.263236130683075	0.562554755067946	cg16940501	ORC3	Yes	chr6	88370791	Negat: 7/8	0.875
0.0530693075132666	2.39929578068795	3.78916934978327	0.000155761223483212	0.263236130683075	0.560668087668732	cg18075317	FCGBP		chr19	40414986	Pos: 6/8	0.75
-0.08256873992595	0.775556039430248	-3.78824733808659	0.000156335995451041	0.263236130683075	0.557292917290307	cg19523255		Yes	chr4	82439860	Negat: 6/8	0.75
-0.0681062931950674	2.83197903832128	-3.78455353247592	0.000158658767656802	0.264247874765572	0.543779267386833	cg27430444			chr2	194954642	Negat: 8/8	1
-0.0776865438060346	2.01566163527239	-3.7844813608653	0.000158704473345762	0.264247874765572	0.543515359573028	cg20070464	MIR628;CCPG1		chr15	55666568	Negat: 5/8	0.625
-0.0603465010966823	3.13868715081476	-3.78316854848894	0.000159538034081555	0.264247874765572	0.538715702203668	cg01476062	NLN		chr5	65118763	Negat: 6/8	0.75
0.061059742781893	1.79458152602211	3.77926185059168	0.000162043021542167	0.264819141510764	0.524442472153774	cg12793610	TRIM2		chr4	154125637	Pos: 7/8	0.875
-0.0796980196107324	1.90395847948127	-3.77816979109241	0.000162749849654739	0.264819141510764	0.520455199920553	cg11515530	MIR197		chr1	110140922	Negat: 7/8	0.875
-0.0796400255730319	2.2707010756443	-3.77758532310198	0.000163129334293366	0.264819141510764	0.518321686344781	cg25139877	LOC148824		chr1	247691111	Negat: 6/8	0.75
0.0595550984638861	2.40463186834888	3.777232761755	0.000163358648808176	0.264819141510764	0.517034870731246	cg18403478	SMYD4		chr17	1683424	4/8	0.5
-0.058588432430188	3.18459674818816	-3.77450405626456	0.00016514375889369	0.266159951324535	0.507079354600208	cg00270141			chr2	466826	Negat: 7/8	0.875
-0.0807145993285069	1.9371694052112	-3.77330736583798	0.000165932409402857	0.266159951324535	0.5027155378008	cg00311360	SRP9		chr1	225976407	Negat: 5/8	0.625
-0.087055064529597	2.31094026351129	-3.76370777689144	0.000172388329313028	0.271639086678054	0.467759277439787	cg04223956	NEK7	Yes	chr1	198201614	Negat: 5/8	0.625
-0.0625553018420353	0.426005293014687	-3.76364285411446	0.000172432785390426	0.271639086678054	0.467523164119703	cg15026569		Yes	chr11	102860262	Negat: 6/8	0.75
-0.0795183495880483	2.3948488257761	-3.76295948401518	0.00017290138027373	0.271639086678054	0.465038104340708	cg27657169	ZSWIM6		chr5	60841343	Negat: 5/8	0.625
-0.0939553666544257	2.33068941443741	-3.76222644421914	0.000173405366552705	0.271639086678054	0.462372916023367	cg05402841	SNORD114-31		chr14	101458508	Negat: 5/8	0.625
0.0738735938363663	2.1917486780449	3.75875111104866	0.00017581363346674	0.271639086678054	0.449744250396869	cg11133963	ABI3		chr17	47297512	Pos: 7/8	0.875
0.109928687608017	0.044471490310264	3.75755544228884	0.000176649436595574	0.271639086678054	0.445402087600172	cg19630681			chr3	64429607	Pos: 6/8	0.75
-0.0932121928778507	2.2987727577866	-3.7561042561094	0.00017766887631292	0.271639086678054	0.440133822013903	cg05139219			chr12	122322817	Negat: 7/8	0.875
-0.0610923714522584	0.540377429590619	-3.75605422825251	0.000177704118767787	0.271639086678054	0.439952240792171	cg24748786	SLC4A4		chr4	72203501	Negat: 6/8	0.75
0.0866409956543864	2.47504976964936	3.75584599239173	0.000177850882590308	0.271639086678054	0.439196453043949	cg21235215	TAF1L		chr9	32631391	Pos: 7/8	0.875
0.0658048274982007	5.36980452990028	3.7551385288034	0.00017835035266966	0.271639086678054	0.436629036952351	cg00327669			chr5	1950782	Pos: 6/8	0.75
-0.0551105065575021	-2.71313137160767	-3.75400602975696	0.000179152646866566	0.271639086678054	0.432520140597172	cg04215475	VENTX	Yes	chr10	135049991	Negat: 5/8	0.625
-0.113641775063965	-5.12369882891428	-3.75019885343866	0.000181874726885306	0.274401243263367	0.418716018841053	cg01799653	ANKRD33B		chr5	10563501	Negat: 5/8	0.625
-0.0712479039786053	1.88175000049956	-3.74799312474136	0.000183469548440183	0.274605574548793	0.410724765374794	cg02985568	HSPA13		chr21	15753565	Negat: 5/8	0.625
-0.0693479785653218	2.39047160401272	-3.74752151874689	0.00018381223962054	0.274605574548793	0.409016759651731	cg14287546	MED27	Yes	chr9	134919163	Negat: 6/8	0.75
-0.0671684229336681	2.5866856770236	-3.74551694799593	0.000185275586396473	0.275441532137177	0.401759209975909	cg03272195	HS3ST3B1	Yes	chr17	14211184	Negat: 6/8	0.75
-0.083730739240617	2.64020267402607	-3.74236652224866	0.000187597579491925	0.275888754263868	0.390360822977033	cg04703974	SYNRG	Yes	chr17	35922642	Negat: 8/8	1
-0.0681741670134835	2.03690992465984	-3.74200106306484	0.000187868702858177	0.275888754263868	0.389039186347364	cg11739612	MRS2		chr6	24409522	Negat: 6/8	0.75
-0.0706106062216221	2.80940687780846	-3.7414312545224	0.000188292162442815	0.275888754263868	0.386978799981056	cg03580236	FAT1	Yes	chr4	187558845	Negat: 5/8	0.625
-0.0704676017547804	-4.14435185627664	-3.73941457380206	0.000189798104354929	0.276764685520238	0.379689112057725	cg26953727		Yes	chr6	134176231	Negat: 6/8	0.75
-0.0854687961357407	2.66963044232763	-3.736443541053	0.00019203735389308	0.277044215922993	0.368956786658603	cg06565377			chr21	37263529	Negat: 5/8	0.625
0.0910155659008753	-0.0178161283657816	3.7350613886907	0.000193087520741603	0.277044215922993	0.363966872617979	cg01591025	OSBPL3		chr7	25018595	Pos: 7/8	0.875
0.0855804453902531	-2.70754926041892	3.73356719360155	0.00019422889262393	0.277044215922993	0.358574502712894	cg24452591		Yes	chr12	47224823	Pos: 6/8	0.75
-0.0693084639901752	2.68052018298808	-3.73280208861587	0.000194815787292943	0.277044215922993	0.355814154105243	cg27038480			chr21	38374377	Negat: 6/8	0.75
-0.0744876258172315	2.12405050651479	-3.73253513198257	0.000195020955836862	0.277044215922993	0.354851158153413	cg08323135		Yes	chr7	53182844	Negat: 6/8	0.75
0.0653855582063548	1.65689450510046	3.73155817230114	0.000195773528418223	0.277044215922993	0.351327538082731	cg16928869	CDH4		chr20	60397766	Pos: 5/8	0.625
-0.0873217932807608	1.8700916875853	-3.7304992192272	0.000196592346225199	0.277044215922993	0.347509217319538	cg19910930	WRN		chr8	31031085	Negat: 7/8	0.875
0.0627186676792377	2.20551388356216	3.72831545844954	0.000198291081577863	0.277044215922993	0.33963849214479	cg20011552			chr10	131772187	Pos: 8/8	1
-0.0650118475628619	0.834848886291978	-3.72699802811569	0.00019932256822671	0.277044215922993	0.334892397231937	cg17091020		Yes	chr8	91986716	Negat: 5/8	0.625
-0.112698630532652	-1.01538231641246	-3.72698928023109	0.00019932943424404	0.277044215922993	0.33486088815556	cg06753901	NYAP2	Yes	chr2	226265132	Negat: 7/8	0.875
-0.0589358869905707	2.75231171538666	-3.72540889721755	0.00020057349689734	0.277044215922993	0.329169689634655	cg16744856	DUSP15		chr20	30452778	Negat: 6/8	0.75
-0.0726732718318793	2.63023233990857	-3.72499779856268	0.000200898304329505	0.277044215922993	0.327689650970434	cg03186425			chr2	176036476	Negat: 7/8	0.875
-0.0642720748437381	-1.24847421780807	-3.72245939340524	0.000202914868309464	0.278564638920422	0.318554441933348	cg24787138	TTBK1		chr6	43214590	Negat: 5/8	0.625
-0.0797959629308524	2.06078964302121	-3.71728877667958	0.000207081521481206	0.282195644616062	0.299965414701289	cg22909085	ACSL3	Yes	chr2	223765655	Negat: 7/8	0.875
-0.069529260953929	2.45908903246139	-3.71643944387143	0.000207773584653462	0.282195644616062	0.296914389652774	cg03797139	HECA	Yes	chr6	139472304	Negat: 5/8	0.625
0.0764065335524122	1.57228701577226	3.71574917620566	0.000208337637322573	0.282195644616062	0.294435274195554	cg18469436		Yes	chr14	87652828	Pos: 8/8	1
-0.0837634859137034	5.39623518981579	-3.71443654805852	0.000209414225319089	0.282398789289257	0.289722185843057	cg08235947	PTPRN2		chr7	158039076	Negat: 7/8	0.875
0.0600491479075787	-3.90777039288031	3.71215113204963	0.000211301159713153	0.282854444560058	0.281520146883341	cg11769606	ARSB		chr5	78281103	Pos: 7/8	0.875
-0.0526565822126661	1.95437657953869	-3.71174073848084	0.000211641685518591	0.282854444560058	0.280047828552215	cg03775330	DPP9		chr19	4682727	Negat: 5/8	0.625
0.0523009655157367	-4.61522948480522	3.71034293210296	0.000212805395289774	0.282854444560058	0.275034294939937	cg05329798	SCAND2P		chr15	85176641	Pos: 7/8	0.875
0.0498078055787299	-4.38958447639441	3.70955436796565	0.000213464545629627	0.282854444560058	0.272206760939511	cg14035508	SIAE;SPA17		chr11	124543525	Pos: 5/8	0.625
-0.088128160994133	1.74498116546258	-3.7079697213562	0.000214794936929378	0.283385190273948	0.266526525717902	cg24828322	CYP2C8		chr10	96830111	Negat: 5/8	0.625
-0.0716926991819755	2.41917322577407	-3.70339418168112	0.000218680197695806	0.287267545046389	0.250138727578801	cg15567298	INPP4B	Yes	chr4	143160459	Negat: 5/8	0.625
-0.0769536710553748	2.14047540455489	-3.70160874978518	0.000220214108573546	0.288040999139127	0.243749416304384	cg20315445		Yes	chr10	55393450	Negat: 6/8	0.75
0.0516950777607525	0.340948633972047	3.69265425186505	0.00022806082546985	0.295444095240022	0.211750834944955	cg11562309	SGCE;PEG10		chr7	94286473	Pos: 7/8	0.875
-0.0854842374709603	1.72013970275121	-3.69221051899579	0.000228456412201327	0.295444095240022	0.210167157720568	cg22530449	VPS8	Yes	chr3	184560962	Negat: 7/8	0.875
-0.0653456683872286	2.4093180906621	-3.69184562434871	0.000228782197682297	0.295444095240022	0.20886499370984	cg07282465	PSD3		chr8	18667277	Negat: 5/8	0.625
-0.0696244368684083	2.56654756272524	-3.68840490189833	0.000231875675695402	0.29594740113295	0.196592659950625	cg14241894	SH3BP4		chr2	235879289	Negat: 7/8	0.875
-0.0787722472115513	2.04264778892562	-3.68774976990626	0.000232469124896955	0.29594740113295	0.194257220103973	cg25035320	PTPRK	Yes	chr6	128752877	Negat: 7/8	0.875
-0.0679358547480881	-5.17097557437584	-3.68646773789498	0.000233634578709805	0.29594740113295	0.189688165939165	cg15331902	SLC26A4;LOC286002		chr7	107302261	Negat: 7/8	0.875
0.0434896375074895	0.870258164706256	3.68624734551724	0.000233835482182353	0.29594740113295	0.188902863800231	cg05041517	C1orf159		chr1	1021029	Pos: 7/8	0.875
0.0641020632470999	2.80796851657845	3.68511588428199	0.00023486944731547	0.29594740113295	0.184871969707687	cg05215056		Yes	chr10	44250314	Pos: 7/8	0.875
-0.078370257362979	1.68726238371906	-3.683860422868	0.000236021752142754	0.29594740113295	0.180400745638183	cg25155679	PCDH9		chr13	67479146	Negat: 6/8	0.75
-0.110271262696564	2.56097223281352	-3.68218015235512	0.000237572269848879	0.29594740113295	0.174418948413028	cg24126432	IGF2BP3		chr7	23504486	Negat: 5/8	0.625
0.0469452885797352	2.72559327874699	3.681697226921	0.000238019669538321	0.29594740113295	0.172700221726736	cg08641155	ST3GAL2		chr16	70469236	Pos: 7/8	0.875
-0.0579683506701055	2.77622461437289	-3.68155139003542	0.000238154933589563	0.29594740113295	0.172181233426526	cg13025359	CERKL		chr2	182412875	Negat: 7/8	0.875
0.0695129313995973	1.96079622190888	3.68021889683574	0.000239394171101004	0.29594740113295	0.167440241372405	cg02326301			chr1	228650406	Pos: 6/8	0.75
0.0634221894391391	-3.88769106986653	3.67972644969698	0.00023985368424799	0.29594740113295	0.165688549536755	cg25823142			chr21	47394354	Pos: 7/8	0.875
-0.0825443170052788	2.07046351255405	-3.67804376354216	0.000241430092696948	0.296691299196715	0.159704782635315	cg17111846	C1orf185		chr1	51567810	4/8	0.5
-0.0647745039460121	2.30738790661817	-3.67501545141207	0.000244291672003514	0.297898795627042	0.148942658907193	cg10855779			chr2	561621	Negat: 6/8	0.75
0.0717245665917613	1.92537949637347	3.67421891980457	0.000245049620103921	0.297898795627042	0.14611336800461	cg03606098	NADK		chr1	1690840	Pos: 7/8	0.875
0.0480291532581371	1.4024072484571	3.67390903072335	0.000245345094424843	0.297898795627042	0.14501280121302	cg18144654	EEFSEC	Yes	chr3	127995346	Pos: 7/8	0.875
-0.0725991938378104	2.29217085829295	-3.67237295480338	0.000246814662761978	0.298493931335929	0.139558799825393	cg02309157	HSPH1		chr13	31732963	Negat: 6/8	0.75
0.0724428001987729	1.41201034087211	3.67014498960946	0.000248960853823965	0.2985943354256	0.131652167514384	cg20575173	SENP7		chr3	101228308	Pos: 7/8	0.875
0.0934482798045195	2.42711751650319	3.6681786958758	0.000250869517967859	0.2985943354256	0.124678087931386	cg19362874		Yes	chr6	3053558	Pos: 7/8	0.875
0.0648396032234063	1.32099383260876	3.66359845447992	0.000255368908357886	0.2985943354256	0.108447107847701	cg07364240	NRROS		chr3	196388687	Pos: 7/8	0.875
0.0473647838023514	1.78559225774705	3.66320520905212	0.000255758721895747	0.2985943354256	0.107054497813672	cg24793228	MEGF8		chr19	42880974	Pos: 7/8	0.875
-0.0762442226491962	2.54832754870144	-3.66230074275598	0.000256657415072573	0.2985943354256	0.103852047625289	cg14769792	FAM13A-AS1		chr4	89629747	Negat: 7/8	0.875
-0.0900322990822675	-4.96037279548514	-3.6612126177819	0.000257742521791162	0.2985943354256	0.100000349054742	cg09792881	DMRTA2		chr1	50884544	Negat: 7/8	0.875
0.0869709737917884	-3.08070892575356	3.65841729794989	0.000260549855987793	0.2985943354256	0.0901107676125621	cg15345741			chr14	103674333	Pos: 7/8	0.875
-0.0717009253831506	2.27972639247921	-3.65455280223105	0.000264478238341693	0.2985943354256	0.0764508061748987	cg00397714	TMEFF2	Yes	chr2	192815005	Negat: 6/8	0.75
-0.0687385133058316	2.76509060601182	-3.65434070982038	0.00026469543751558	0.2985943354256	0.0757015281226119	cg09616494	DTHD1		chr4	36333625	Negat: 7/8	0.875
0.0573377360515131	2.68532805923364	3.65431933691685	0.000264717334315439	0.2985943354256	0.0756260245102816	cg16016431	PHRF1		chr11	611390	Pos: 6/8	0.75
0.0549743150493131	0.762553226830804	3.65402810792458	0.000265015871363104	0.2985943354256	0.0745972492831282	cg22052056	DNMT3B		chr20	31351813	4/8	0.5
-0.0742940639622618	2.29013268310335	-3.65396446665227	0.000265081151681163	0.2985943354256	0.0743724453262278	cg20003635	CAPS2		chr12	75707098	Pos: 5/8	0.625
-0.0838267456372394	2.52351824343372	-3.65259802609955	0.000266486428829395	0.2985943354256	0.0695466151004984	cg22568695	RELCH		chr18	59888119	Negat: 5/8	0.625
-0.0771437142054019	2.73615364844557	-3.65034769041523	0.000268815965819832	0.2985943354256	0.0616030293221774	cg01691160		Yes	chr4	156340422	Negat: 6/8	0.75
-0.0734214246201537	2.66565693632404	-3.65028585753048	0.000268880243792749	0.2985943354256	0.0613848301005495	cg05612506	CLEC9A		chr12	10182437	Negat: 6/8	0.75
-0.0736676193136245	3.34612307240884	-3.64987354118092	0.000269309233340304	0.2985943354256	0.0599299190833653	cg18059321	IQCF1		chr3	51929042	4/8	0.5
-0.0601896401144067	-2.51987922361206	-3.64979968793213	0.000269386140827095	0.2985943354256	0.059669335553699	cg05193369	CYP26C1		chr10	94821773	Negat: 7/8	0.875
-0.0536888811297075	-1.47289845348704	-3.64951686040811	0.000269680855393186	0.2985943354256	0.0586714560428865	cg25869889	APBB1		chr11	6436464	Negat: 6/8	0.75
-0.0570032225345679	-5.04846807344166	-3.64915328447537	0.000270060156489604	0.2985943354256	0.0573887898797647	cg21810311	CBLL1		chr7	107384783	Negat: 7/8	0.875
0.0868802565145244	0.853364341363008	3.6473115059151	0.000271989295132816	0.2985943354256	0.050893081546131	cg03779374	ZBTB20		chr3	114343825	Pos: 7/8	0.875
-0.0938363864274629	2.50442677743889	-3.6472372103044	0.000272067385344299	0.2985943354256	0.0506311186433672	cg19934194	CYTH3	Yes	chr7	6286149	Negat: 5/8	0.625
-0.061345613429732	2.400490155406	-3.64598570764672	0.000273385972621798	0.2985943354256	0.0462191686981459	cg13657149	PELI2	Yes	chr14	56766873	Negat: 7/8	0.875
0.0580449068525624	1.19062084206913	3.64261734623853	0.000276964728007948	0.2985943354256	0.034352026687567	cg23311195	DAZAP1		chr19	1434935	Pos: 7/8	0.875
-0.0774543878910261	1.9847672500422	-3.64258829804139	0.000276995780828015	0.2985943354256	0.0342497334358249	cg07620571	KCNJ3		chr2	155558382	Negat: 7/8	0.875
-0.0642901293146783	2.29220208904252	-3.64247067438273	0.000277121555106612	0.2985943354256	0.0338355298419728	cg25444696		Yes	chr7	42386277	Negat: 5/8	0.625
0.0595188467583552	-4.07093109256406	3.64213527445497	0.000277480490431588	0.2985943354256	0.0326545145714778	cg01629620			chr9	139025711	Pos: 5/8	0.625
-0.0792640361500156	1.1550929725729	-3.64196987039762	0.000277657661567792	0.2985943354256	0.0320721307990262	cg24450400			chr12	46118477	Negat: 6/8	0.75
-0.0902352483895758	1.94639189460177	-3.64195640118718	0.000277672093667419	0.2985943354256	0.0320247071760464	cg11212589	ZPBP2		chr17	38028394	Negat: 5/8	0.625
-0.0773187990701134	1.78060383328377	-3.64100043004533	0.000278698204265842	0.2985943354256	0.0286592786332545	cg04845047		Yes	chr13	66156848	Negat: 6/8	0.75
-0.0657116837661641	-5.396898742487	-3.64042161512163	0.000279321214030434	0.2985943354256	0.026622025209913	cg17935677	WDR76		chr15	44119062	Negat: 7/8	0.875
-0.0512089212383024	-3.85976889022704	-3.63960694055326	0.000280200305369125	0.2985943354256	0.023755158297087	cg01080592	HSPB6;PROSER3		chr19	36248739	Negat: 7/8	0.875
0.0585631413639015	1.2474266920468	3.63883234870955	0.000281038550273003	0.2985943354256	0.0210299305957955	cg05954918	ECE1	Yes	chr1	21645238	Pos: 6/8	0.75
0.0563712111549396	3.38778745359606	3.63871431201623	0.000281166493070097	0.2985943354256	0.0206146951812869	cg10234477			chr12	6585594	Pos: 7/8	0.875
0.0527781471811488	-4.69087358926631	3.63825874425902	0.000281660806265273	0.2985943354256	0.0190122005765661	cg16617097	VPS8		chr3	184530243	Pos: 8/8	1
-0.0692070924810658	2.63298274935168	-3.63818057224882	0.000281745708574756	0.2985943354256	0.0187372444093912	cg20673472	RAB32	Yes	chr6	146871340	Negat: 7/8	0.875
0.0541070503727827	2.1014748425132	3.63779136604652	0.000282168781200508	0.2985943354256	0.0173683674000396	cg24752354	FICD		chr12	108911744	Pos: 7/8	0.875
-0.0730715683778605	1.27264121095169	-3.63625834084012	0.000283841002547963	0.299324578344394	0.0119779695744029	cg00742465			chr6	66800878	4/8	0.5
0.072010246620429	-5.35281457517078	3.6322210194637	0.00028828947528768	0.301576414407842	-0.00220727294793743	cg10755512	ZNF197		chr3	44666543	Pos: 6/8	0.75
-0.062184364111815	-2.32028841670725	-3.63155900265258	0.000289025118730694	0.301576414407842	-0.00453180470543924	cg09687025	KCTD12		chr13	77459109	Negat: 6/8	0.75
-0.0825620132613764	2.70474181559257	-3.63049634774093	0.000290209638404028	0.301576414407842	-0.0082622186111303	cg17437621	PNISR		chr6	99848161	Negat: 6/8	0.75
0.0491026926053219	-4.33152328651534	3.62866318247105	0.000292263734238096	0.301576414407842	-0.0146949523402924	cg05534464		Yes	chr16	81764129	Pos: 7/8	0.875
-0.0788091948197786	2.51044977370105	-3.62663043589768	0.000294557397353294	0.301576414407842	-0.021824287756588	cg13743387	FIP1L1		chr4	54280858	Negat: 6/8	0.75
-0.056285425208942	0.232359875758994	-3.62524087460344	0.000296135016187909	0.301576414407842	-0.0266955493123984	cg16995791		Yes	chr1	59703067	Negat: 5/8	0.625
-0.0539416266898891	2.95556064783639	-3.62438224458609	0.000297113805107315	0.301576414407842	-0.02970465201268	cg01517208	ST6GALNAC3	Yes	chr1	76817670	Negat: 7/8	0.875
-0.0770381988086683	3.32928039731871	-3.62240953556093	0.000299374078707055	0.301576414407842	-0.036615425703638	cg25979157	ZNF765		chr19	53902687	Negat: 6/8	0.75
-0.069021243970133	2.06578989154898	-3.62046920891875	0.00030161296317152	0.301576414407842	-0.0434091380673873	cg01450803		Yes	chr4	74851154	Negat: 7/8	0.875
-0.0910244345099426	2.48226438273505	-3.61879966359682	0.000303551951908659	0.301576414407842	-0.0492518839630609	cg00682858	UTRN		chr6	145021241	Negat: 5/8	0.625
-0.0633002917022493	2.4323387352809	-3.6187635810236	0.00030359398643165	0.301576414407842	-0.04937812930494	cg21232615	EQTN		chr9	27292606	Negat: 6/8	0.75
-0.0603833016041564	2.82376702234129	-3.61869376389534	0.000303675335635123	0.301576414407842	-0.0496224012412103	cg27307421		Yes	chr12	46302481	Negat: 5/8	0.625
0.0592944111247002	3.15742281301208	3.61852467451053	0.00030387243909111	0.301576414407842	-0.0502139816715514	cg25308242	GLB1L		chr2	220107058	Pos: 8/8	1
-0.0766938205440592	-4.42930752482603	-3.61846238839534	0.000303945074738869	0.301576414407842	-0.0504318905905024	cg14454397	CUL3		chr2	225450036	Negat: 5/8	0.625
-0.0680223535324657	4.75147835899615	-3.61770373924396	0.000304831088946271	0.301576414407842	-0.0530857392250201	cg21007509	RAD51B	Yes	chr14	68831210	Negat: 8/8	1
0.0591352131216289	-4.55351763759881	3.61739663341698	0.000305190440673139	0.301576414407842	-0.0541598773744569	cg13984351	BMI1		chr10	22609903	4/8	0.5
0.0985388454246977	0.519903783705857	3.6168801930367	0.000305795634931077	0.301576414407842	-0.0559659845589851	cg07278425			chr7	27137922	Pos: 5/8	0.625
-0.0780405613748075	2.3465906510865	-3.61565178118128	0.000307239679940704	0.301576414407842	-0.0602609928568256	cg23953226			chr3	156275283	Negat: 6/8	0.75
-0.0657980661634675	3.12088980264008	-3.61420554207249	0.000308947978961174	0.301576414407842	-0.0653157661547139	cg04266873	LUC7L3		chr17	48829598	Negat: 8/8	1
-0.0825886538337803	2.43765415587195	-3.61296904292923	0.000310415586614357	0.301576414407842	-0.0696358923650271	cg16348164	OR13A1		chr10	45811882	Negat: 5/8	0.625
-0.0969865343796322	2.61665946618915	-3.61296518816151	0.000310420172056544	0.301576414407842	-0.0696493580145754	cg05810439	FBXL5	Yes	chr4	15608515	Negat: 7/8	0.875
-0.0838205555373868	2.00055404727344	-3.61165574434309	0.000311981500030467	0.301576414407842	-0.0742227466789744	cg12415761		Yes	chr2	210179077	Negat: 6/8	0.75
0.054564620919807	1.7131651210881	3.61111049875907	0.00031263379614112	0.301576414407842	-0.0761265997227865	cg24168924	BCL11B		chr14	99664243	Pos: 6/8	0.75
0.0641825753964594	3.31087048134516	3.61103650138061	0.000312722420172247	0.301576414407842	-0.0763849571047812	cg24862548	PTDSS1	Yes	chr8	97346037	Pos: 8/8	1
-0.0786956157559638	2.72572012017877	-3.61057080914749	0.000313280703645426	0.301576414407842	-0.0780107736011271	cg19138499	REPS1	Yes	chr6	139248115	Negat: 6/8	0.75
-0.0766151220507771	1.62700694371485	-3.61030940972055	0.000313594484852471	0.301576414407842	-0.0789232760395402	cg08763666	NSMCE4A	Yes	chr10	123719887	Negat: 5/8	0.625
0.0602947184918409	5.14645868991672	3.60865077287892	0.000315592367678602	0.301576414407842	-0.0847117861823348	cg22511852			chr18	76308275	Pos: 5/8	0.625
-0.0801343118110477	2.49417869963646	-3.608538722515	0.000315727765139057	0.301576414407842	-0.0851027384025587	cg14075742	EPB41L3		chr18	5539428	Negat: 6/8	0.75
-0.0586049003592947	0.743055546016606	-3.60692482701109	0.000317683982809854	0.301576414407842	-0.0907324140686434	cg26438942		Yes	chr15	77695188	Negat: 7/8	0.875
0.056039025470973	3.04640179397306	3.60680859764883	0.000317825302918093	0.301576414407842	-0.0911377555929951	cg26411436	ADAP1		chr7	991408	Pos: 7/8	0.875
-0.0793560418739077	3.24944239491197	-3.60669274605648	0.000317966222311165	0.301576414407842	-0.091541766851349	cg09846510			chr13	112691186	Negat: 8/8	1
0.0739798992399114	-4.26722278993683	3.60568323306785	0.00031919665193283	0.301576414407842	-0.0950617172159633	cg00866953	KIAA1026	Yes	chr1	15417078	Pos: 7/8	0.875
-0.0711499418053046	-3.72269970205315	-3.60546803124763	0.000319459523531153	0.301576414407842	-0.0958119530861987	cg01759597	DLX6-AS1		chr7	96626788	Negat: 6/8	0.75
0.0507462064727298	3.32176929836304	3.60457205694373	0.000320556148212432	0.301576414407842	-0.0989350209946434	cg13461190	NCS1		chr9	132943992	Pos: 5/8	0.625
0.111959558204733	0.878839001708803	3.60452799432691	0.000320610169370305	0.301576414407842	-0.0990885888453752	cg04252928	ACSF3		chr16	89168599	Pos: 7/8	0.875
-0.0635373110252267	2.38999259335746	-3.60068553619116	0.000325353992367386	0.304019566422063	-0.112473274195436	cg14862864	PTPRK	Yes	chr6	128434269	Negat: 6/8	0.75
-0.0652431892512549	1.44584589693347	-3.59914026193594	0.000327280229072319	0.304019566422063	-0.117852058834561	cg20141733		Yes	chr1	73425038	Negat: 5/8	0.625
0.0623541046655806	1.77666758193187	3.59892736820071	0.000327546443914348	0.304019566422063	-0.118592920030401	cg12223090	CCDC57		chr17	80128788	Pos: 7/8	0.875
-0.0628291199131538	-4.92265459885403	-3.59741597836704	0.000329442213339383	0.304019566422063	-0.123851249974716	cg08372326	HABP4		chr9	99212096	Negat: 6/8	0.75
0.0660196631118552	2.24135856378408	3.59674350366612	0.000330289012094288	0.304019566422063	-0.126190180204603	cg08036285			chr17	62067215	Pos: 7/8	0.875
0.0563196044698015	2.19755030377142	3.59491920484343	0.000332596496727853	0.304019566422063	-0.132533090869338	cg04934652			chr17	80608072	Pos: 6/8	0.75
0.0490972236853095	2.86714391350529	3.59480374817712	0.000332743040141111	0.304019566422063	-0.132934415734751	cg24446009	NCOR2		chr12	124904701	Pos: 7/8	0.875
-0.0967874590789194	2.44924511048175	-3.59398391605659	0.000333785352663339	0.304019566422063	-0.135783768712646	cg01816482	OPA1		chr3	193313692	Negat: 6/8	0.75
0.0568571525819037	1.23707320327743	3.59269781255944	0.00033542663235291	0.304019566422063	-0.140252371242195	cg19453686	TC2N		chr14	92334271	Pos: 6/8	0.75
-0.0730163855191625	2.40285262594444	-3.59267340590831	0.000335457852199079	0.304019566422063	-0.140337157579428	cg26296969	TCP1		chr6	160206205	Negat: 7/8	0.875
-0.0671490577956113	-3.24030101429221	-3.59206828926081	0.000336232759666962	0.304019566422063	-0.142439092416438	cg24728018	CLVS2		chr6	123317875	Negat: 6/8	0.75
0.0795720066136342	1.99958120583751	3.59167320116097	0.000336739610392953	0.304019566422063	-0.143811283058348	cg20584011	ZDHHC11		chr5	851422	Pos: 7/8	0.875
-0.0952479425453942	2.24907985677331	-3.59066176163537	0.000338040428222914	0.304019566422063	-0.147323461227812	cg25992775	LIN28B	Yes	chr6	105475141	Negat: 5/8	0.625
-0.0842581580301679	2.27097841720661	-3.59014231718093	0.000338710315791826	0.304019566422063	-0.149126829438683	cg06900782			chr2	201168293	Negat: 6/8	0.75
-0.0744600213110058	1.92320111563749	-3.58916048548175	0.000339979904990154	0.304019566422063	-0.152534775949162	cg22510636	HTN3		chr4	70893301	Negat: 5/8	0.625
0.0566109576820032	0.40468179700169	3.58915373090132	0.000339988654630194	0.304019566422063	-0.152558217972821	cg04727357		Yes	chr4	7137270	Pos: 6/8	0.75
0.0482495977364754	3.02606264613884	3.58890074433482	0.000340316516177219	0.304019566422063	-0.153436185965255	cg17915125	INPP5A		chr10	134476336	Pos: 7/8	0.875
0.0521886119247881	-4.52978249797511	3.587544362041	0.000342079393133699	0.304019566422063	-0.158142352277951	cg21770828	SNORD74;SNORD75;ZBTB37;GAS5		chr1	173837539	Pos: 6/8	0.75
0.0645494531053741	2.89696718879607	3.58688310526945	0.000342941918818026	0.304019566422063	-0.160436042836181	cg18257852	CCDC40		chr17	78032288	Pos: 8/8	1
-0.0951339108980203	2.70920971272713	-3.58671723069398	0.000343158600394368	0.304019566422063	-0.161011343830092	cg10476989	ING3		chr7	120594004	4/8	0.5
-0.0658543524399991	2.40813686665946	-3.58563960940078	0.000344569418790821	0.304384634544303	-0.164748206985833	cg23122570	BLOC1S6		chr15	45883463	Negat: 5/8	0.625
0.0487099085425795	2.85680921963639	3.58374301125265	0.000347065635930519	0.305703637382557	-0.171322342591032	cg27437526	TRIM26		chr6	30172744	Pos: 6/8	0.75
-0.0673531847991333	1.71182516592556	-3.58265833597527	0.000348500835690095	0.306083161928219	-0.175080585841298	cg17265300		Yes	chr2	6026872	Negat: 7/8	0.875
0.115781192822426	-0.405213994786771	3.58107546653161	0.00035060519838784	0.30682685858197	-0.180562986052783	cg03296200			chr2	629022	Pos: 5/8	0.625
-0.0950812158474847	1.59524845241875	-3.58050903947758	0.000351361126261571	0.30682685858197	-0.182524272684432	cg17310354	SAA2		chr11	18260736	Negat: 7/8	0.875
-0.0753920056088772	1.56091916615644	-3.57969998731889	0.000352443496654635	0.306892692165571	-0.185325132067941	cg23530064	BACH1	Yes	chr21	30713266	Negat: 5/8	0.625
0.0603819633916772	1.99479882783309	3.57622576232781	0.000357126974479241	0.310084907057453	-0.197345460956737	cg14088628			chr14	71023160	Pos: 8/8	1
-0.0746410350456862	2.15244580328125	-3.57517236308667	0.000358558491706537	0.310443405468587	-0.200987798935257	cg12129839		Yes	chr17	69581517	Negat: 6/8	0.75
-0.0798858326948896	1.46705040352642	-3.57196051276419	0.000362956455250898	0.312600088655961	-0.212086877398281	cg18182039	PLEKHG7		chr12	93165808	Negat: 7/8	0.875
-0.049336488853137	3.09808569619795	-3.57185567738827	0.000363100852736405	0.312600088655961	-0.212448987468597	cg05758139		Yes	chr1	215169182	4/8	0.5
-0.0973921063399258	0.341652783754006	-3.5699275830078	0.000365766163963536	0.31400767594464	-0.219106915364024	cg17500680	TG	Yes	chr8	134039099	4/8	0.5
-0.0973499390596216	2.38245369900284	-3.56801095526813	0.000368433759027837	0.314324128171049	-0.225721732479287	cg18887228	PHF3		chr6	64356606	Negat: 6/8	0.75
0.0992186775073892	-0.297662738521232	3.56726675930412	0.000369474441250765	0.314324128171049	-0.228289215784895	cg03785955			chr4	6224780	Pos: 7/8	0.875
0.0468892925774628	0.319123926378485	3.56691846341642	0.000369962441778491	0.314324128171049	-0.229490658461693	cg17367596	DKFZp761E198	Yes	chr11	65546988	Pos: 7/8	0.875
-0.0739327247507463	1.67197007686167	-3.56670612997649	0.000370260239900929	0.314324128171049	-0.230223043444001	cg26036018	AK4	Yes	chr1	65641680	Negat: 6/8	0.75
-0.0699696897229878	1.83352999114418	-3.56578688151162	0.000371552076986829	0.314544635396919	-0.233393238423844	cg05726142		Yes	chr11	105015202	Negat: 5/8	0.625
0.0454985542391111	2.59511997047896	3.56273290796111	0.000375874223088286	0.31732218171607	-0.243919631229962	cg00632549	AFG3L1P		chr16	90063942	Pos: 6/8	0.75
-0.0628257862798498	2.93302286735367	-3.56192658691033	0.000377023194972307	0.317412911645677	-0.246697362291155	cg01721818	DDX1		chr2	15735912	Negat: 8/8	1
-0.0734379101421512	1.78749549091055	-3.56026323477551	0.000379403785491594	0.317648719912858	-0.252425557865739	cg22309080			chr19	22895133	Negat: 6/8	0.75
0.0885135534255535	0.763640265050217	3.55891739049713	0.000381340241642408	0.317648719912858	-0.257058398541324	cg16453794		Yes	chr6	1105428	Pos: 6/8	0.75
0.0785064721994881	1.67759315213501	3.5588533142801	0.000381432667295354	0.317648719912858	-0.257278926950304	cg08083599	COL20A1		chr20	61934526	Pos: 6/8	0.75
-0.0615445470311972	-5.69002119420159	-3.55832452821676	0.000382196206130215	0.317648719912858	-0.259098678036878	cg01263691	TMEM14A		chr6	52535928	Negat: 6/8	0.75
0.0650654102739781	0.807333000101807	3.55742835802235	0.000383493493434087	0.317648719912858	-0.26218212640438	cg19841423	ZGPAT;LIME1		chr20	62366755	Pos: 7/8	0.875
0.0617941328015657	-4.53536727932784	3.55738460597782	0.000383556933794667	0.317648719912858	-0.262332644228342	cg19956605	UBE2L3		chr22	21921881	Pos: 6/8	0.75
-0.0561954169733666	2.19998365375939	-3.55375989838151	0.000388846976635299	0.31798749577741	-0.274796188271763	cg01419713	PLAT		chr8	42038135	4/8	0.5
-0.068522399086769	3.2607289792912	-3.55289426047511	0.000390120377295305	0.31798749577741	-0.277770826568123	cg04506114	SOAT1	Yes	chr1	179322762	Negat: 6/8	0.75
-0.0596021669564431	-0.414812402081843	-3.55011963187924	0.00039422833997148	0.31798749577741	-0.287300613556629	cg21832546			chr3	52934426	Negat: 7/8	0.875
-0.0713843934912925	4.84375620957021	-3.54979590712131	0.000394710255250611	0.31798749577741	-0.288412005597118	cg09114211	ANKRD23		chr2	97505708	Negat: 7/8	0.875
-0.0729193510006661	2.03556565583189	-3.54895616569892	0.000395962911630339	0.31798749577741	-0.291294488322896	cg06167556			chr4	190230955	Negat: 8/8	1
0.0640450832774277	-4.57142225833294	3.54860285472958	0.00039649106173654	0.31798749577741	-0.292507056676651	cg07235638	ANK1		chr8	41625417	Pos: 6/8	0.75
-0.066178617953133	-4.93386210664524	-3.54702359543509	0.000398859894466417	0.31798749577741	-0.297925641142709	cg08845486	KIAA0895L		chr16	67217724	Negat: 6/8	0.75
0.0682268634098507	3.53279893761316	3.54653848269529	0.000399590198818323	0.31798749577741	-0.299589629904865	cg15106503	LARP4B		chr10	860989	Pos: 5/8	0.625
-0.0765314686272557	2.59711882702586	-3.54610976753615	0.000400236640908978	0.31798749577741	-0.301059981976881	cg11254196			chr7	48109763	Negat: 8/8	1
-0.0485073144853796	3.40064100232556	-3.545625674412	0.000400967760513066	0.31798749577741	-0.30272005141759	cg09934309	COG7		chr16	23461721	Negat: 6/8	0.75
-0.0598155861032308	2.32020760697435	-3.54552699441406	0.000401116948771296	0.31798749577741	-0.303058420952523	cg02235529	OR8U8;OR5M11		chr11	56311179	Negat: 5/8	0.625
-0.0970161171377548	-5.36513469243599	-3.54401159181979	0.000403414521196184	0.31798749577741	-0.308253505156274	cg16743310	TOP1		chr20	39657439	Negat: 5/8	0.625
-0.0678254818054331	1.90168278554838	-3.54390645851423	0.00040357437423201	0.31798749577741	-0.308613840542588	cg17407629	PAM	Yes	chr5	102200701	Negat: 6/8	0.75
-0.0988905414993004	-2.40238202518047	-3.54288453722452	0.000405131272962098	0.31798749577741	-0.312115838516021	cg00216305		Yes	chr16	51625890	Negat: 6/8	0.75
-0.0764821243192246	2.52824492765509	-3.54056039837868	0.000408693032874617	0.31798749577741	-0.320076664271147	cg17933148		Yes	chr7	20122468	Negat: 5/8	0.625
-0.0807963963865366	-1.59455189468231	-3.54038289648169	0.000408966255527506	0.31798749577741	-0.320684446035897	cg02134976	C6orf132		chr6	42110740	Negat: 6/8	0.75
0.0506574503207027	1.51044322931841	3.54036128031758	0.000408999540216537	0.31798749577741	-0.320758459587492	cg07011318	ZNF598	Yes	chr16	2054944	Pos: 6/8	0.75
-0.0652098359628251	0.444308588508381	-3.54026774139438	0.000409143601157865	0.31798749577741	-0.321078730879283	cg15379240			chr6	26592423	Negat: 6/8	0.75
0.107402894981128	0.163106120517551	3.54013662123333	0.000409345621473839	0.31798749577741	-0.321527663869929	cg16126754			chr10	133156058	Pos: 7/8	0.875
0.0648733574853725	1.7267536338049	3.53989016469336	0.000409725595986233	0.31798749577741	-0.32237144447716	cg21205320	COLEC11		chr2	3648280	Pos: 6/8	0.75
0.0686463952700139	0.150707181730131	3.53964592950765	0.000410102470965865	0.31798749577741	-0.323207562759296	cg07676709	LOC404266;HOXB6		chr17	46673442	Pos: 7/8	0.875
-0.0558349376164022	3.1710441683404	-3.53910290921209	0.000410941557408231	0.31798749577741	-0.325066342329005	cg11945565	CERS3		chr15	101080891	Negat: 7/8	0.875
0.0807918166628505	-3.75205166842855	3.53901567081663	0.000411076509545303	0.31798749577741	-0.325364936508778	cg15998421	DTD2		chr14	31926862	Pos: 6/8	0.75
0.0709362828792071	2.74652325450896	3.53762984303297	0.000413225858868471	0.31798749577741	-0.330107287904085	cg16546511	INTS1		chr7	1535141	Pos: 8/8	1
-0.0704007590559285	1.58477172408889	-3.53739550651387	0.000413590339688169	0.31798749577741	-0.33090901453535	cg17187439		Yes	chr2	205199965	Negat: 6/8	0.75
-0.067143432076459	1.74710696229295	-3.53678070633743	0.000414548012468258	0.31798749577741	-0.333012157901013	cg20751057	CEP63	Yes	chr3	134226577	Negat: 6/8	0.75
-0.0585624905291615	-4.72524799941043	-3.53574575283397	0.00041616483983432	0.31798749577741	-0.336551770841571	cg22506841		Yes	chr1	200271513	Negat: 6/8	0.75
-0.0833268472135712	1.8382866959621	-3.535734635141	0.000416182240094578	0.31798749577741	-0.336589788574647	cg24003273	RPS15AP10;GPBP1L1		chr1	46112691	Negat: 6/8	0.75
-0.0684815494562457	1.83059362796566	-3.53569415967836	0.000416245593836069	0.31798749577741	-0.33672819626932	cg19307180	DGKH	Yes	chr13	42803600	4/8	0.5
-0.0763190156250369	2.03116604809744	-3.53563052087535	0.000416345221951204	0.31798749577741	-0.336945808903456	cg08558996	CNOT10	Yes	chr3	32775935	Negat: 5/8	0.625
-0.0709012794748653	1.81756042735415	-3.53536971682896	0.000416753749991956	0.31798749577741	-0.33783758692415	cg02906074		Yes	chr14	73102873	4/8	0.5
0.0531050699691592	-3.44564889270158	3.53488026210072	0.000417521452004166	0.31798749577741	-0.339511024400066	cg10115490	MAP3K1		chr5	56111596	Pos: 7/8	0.875
0.0439287397892919	-3.9752450799979	3.53383526311227	0.000419164941932063	0.31798749577741	-0.343083093129426	cg11694641	SLC25A3		chr12	98987961	Pos: 6/8	0.75
-0.0628467944408027	1.55418080811553	-3.53359445286964	0.000419544525017128	0.31798749577741	-0.343906095192389	cg22491067		Yes	chr3	162653787	Negat: 7/8	0.875
0.0765061014444614	-3.05697042335226	3.53256016273959	0.000421178506280622	0.31798749577741	-0.347440294326031	cg06756919	PAX9		chr14	37135898	Pos: 6/8	0.75
-0.0702900530337373	2.35035167621824	-3.5323394919811	0.000421527892947267	0.31798749577741	-0.348194200496923	cg05343713	NFKB1	Yes	chr4	103458703	Negat: 7/8	0.875
0.0677299985268295	-3.1152006107047	3.53153282299634	0.000422807393172592	0.318165173284555	-0.350949733019741	cg15338683		Yes	chr18	45534535	Pos: 7/8	0.875
-0.0777418299690716	6.68166619251067	-3.52983110230986	0.000425518495533557	0.318557511526085	-0.356760670968564	cg13740135	PHLDB3		chr19	44006432	Negat: 6/8	0.75
-0.062470162274825	3.14817378285596	-3.52949797856515	0.000426051110472908	0.318557511526085	-0.357897879276781	cg02449202	MEP1A		chr6	46761071	Negat: 5/8	0.625
0.0765954235157128	-0.0806826186074373	3.52833777732076	0.000427910965391128	0.318557511526085	-0.361857714230931	cg05531482			chr7	124430753	Pos: 6/8	0.75
0.0454154527232339	3.04879154649341	3.52797985719127	0.000428486256943072	0.318557511526085	-0.363079057322439	cg08248705	MTOR		chr1	11319406	Pos: 7/8	0.875
-0.0788562943922577	2.31434607978494	-3.52793708753342	0.000428555049712713	0.318557511526085	-0.36322499350864	cg08096038	PNISR		chr6	99861729	Negat: 6/8	0.75
-0.0681279883652719	-0.645778906366392	-3.52582198753602	0.000431969981351075	0.320314674857568	-0.370439838796658	cg22233512	MSI2	Yes	chr17	55543388	Negat: 7/8	0.875
-0.0736810886393516	2.16164397757365	-3.52424513617742	0.00043453240926327	0.321432693468739	-0.375815878639605	cg14241074	UBE2D3		chr4	103752952	Negat: 5/8	0.625
0.0346242987768934	0.60221366246618	3.52184324237704	0.000438462858944067	0.323346448224437	-0.384000216714571	cg14174378			chr14	106156905	Pos: 6/8	0.75
-0.0737643414294269	-3.19034427523463	-3.52136981616571	0.000439241479713605	0.323346448224437	-0.385612744150869	cg16231241			chr6	33215838	Negat: 7/8	0.875
0.0513016013955118	1.12471986533564	3.51874090363782	0.000443588675480779	0.324978930984954	-0.394563137211785	cg26624105	RAB11FIP4		chr17	29811956	Pos: 7/8	0.875
0.0393408902016475	-4.01512249292268	3.51873906158074	0.000443591735565898	0.324978930984954	-0.394569406364513	cg17856915	FOXN3		chr14	89882896	Pos: 6/8	0.75
-0.0715441067416398	1.80463130096638	-3.51742384825659	0.000445781651073013	0.325758590667891	-0.399044702137198	cg22558389	GPRIN3		chr4	90225384	Negat: 5/8	0.625
-0.0675953836942947	0.959968715486233	-3.51681805505375	0.000446793729264116	0.325758590667891	-0.401105488142322	cg13609017	MYPN		chr10	69868769	Pos: 5/8	0.625
0.0759702028080397	-4.43372539620854	3.51602349924998	0.000448124420475384	0.325949019107829	-0.403807875269325	cg06625838	CCNG1		chr5	162865006	Pos: 7/8	0.875
-0.0732214385188826	1.34698905544196	-3.51078301321737	0.000456994129588204	0.331609085485593	-0.421616350392223	cg26224473	PER3P1		chr7	9672879	Negat: 6/8	0.75
-0.0668114395528237	2.86077115101867	-3.51006802193386	0.000458216909745877	0.331706595008793	-0.424044036074428	cg26697158	MYEF2		chr15	48442242	4/8	0.5
-0.0575632952976442	2.60524507220298	-3.50935446936059	0.000459440274986191	0.331804064943522	-0.426466350169655	cg01496759		Yes	chr14	44224266	Negat: 6/8	0.75
-0.0590556257001807	2.92772405081136	-3.50846627852162	0.000460967313602999	0.332119866028884	-0.429480833881275	cg00316151	PARN		chr16	14576504	Negat: 6/8	0.75
-0.0591270199066389	1.60352077257829	-3.50694103302261	0.000463600682770444	0.332785711481591	-0.434655698095216	cg22990543		Yes	chr8	75123753	4/8	0.5
-0.060822056635515	-5.14594730922978	-3.50646769400159	0.00046442076452286	0.332785711481591	-0.436261194638113	cg26796981	CPSF4;PTCD1		chr7	99036546	Negat: 6/8	0.75
-0.0658527382766788	2.1377972152582	-3.50554595311364	0.00046602161172857	0.332785711481591	-0.439386990704914	cg19977232	FIP1L1	Yes	chr4	54325479	Negat: 6/8	0.75
0.0383041705227377	-3.28306114639871	3.50535929601669	0.000466346417898766	0.332785711481591	-0.44001988113313	cg14528881	CUL4A;PCID2		chr13	113864354	Pos: 5/8	0.625
-0.0749940898586266	1.31661091200406	-3.50415867764728	0.000468440698242505	0.332785711481591	-0.444089972616037	cg17829914	FCHO2		chr5	72385895	Negat: 7/8	0.875
0.0414838786305135	1.92119385234379	3.50415728701598	0.000468443129052229	0.332785711481591	-0.444094686052765	cg06754197	MIR199A1;DNM2		chr19	10928322	Pos: 8/8	1
-0.0598062356929398	2.62166053938654	-3.50301725175926	0.000470439866462068	0.333128530822402	-0.447958125657685	cg03097714			chr3	182399116	Negat: 6/8	0.75
-0.0804801026888821	1.79054515728218	-3.50263461079908	0.000471111829719474	0.333128530822402	-0.449254570779677	cg02800334	ANXA13		chr8	124750855	Negat: 5/8	0.625
0.0425253734101876	2.10305788562539	3.50136967530027	0.000473339590523181	0.333326687454209	-0.453539367577915	cg17872763	DDX39A		chr19	14526609	Pos: 6/8	0.75
-0.0461275419289949	-3.20642059784384	-3.50122149680489	0.000473601199918258	0.333326687454209	-0.454041202095707	cg00814597	PLAGL1		chr6	144386148	Negat: 6/8	0.75
-0.060070464976104	1.58565391263181	-3.5006150924902	0.00047467321495292	0.333326687454209	-0.45609468662278	cg13169796	TMEM135	Yes	chr11	86793667	Negat: 7/8	0.875
0.0471992534509565	2.08972828410624	3.49917417697762	0.000477229590531418	0.333742940267102	-0.460972692296508	cg04664309		Yes	chr6	16168458	Pos: 8/8	1
-0.0847023401753605	1.45433937566044	-3.49844480823801	0.000478528481277245	0.333742940267102	-0.46344110624256	cg19053929	MTERF1		chr7	91502092	Negat: 6/8	0.75
-0.0777452433974306	2.37256137430683	-3.49804093276665	0.000479249138667119	0.333742940267102	-0.464807729763418	cg10413297	RFPL3S		chr22	32767648	Negat: 5/8	0.625
0.0664194490035608	-4.78940208132245	3.4977939577177	0.00047969032897754	0.333742940267102	-0.465643360895029	cg00577189	CCDC183	Yes	chr9	139695076	Pos: 6/8	0.75
-0.0613526434377901	-2.88127251835566	-3.49711748739575	0.000480900701473257	0.333742940267102	-0.467931875491131	cg12926720	TGFBR2		chr3	30647773	Negat: 7/8	0.875
-0.0842133349841804	2.10679613581942	-3.49659557656292	0.000481836476358915	0.333742940267102	-0.469697213195079	cg00326648	PEX13;PUS10		chr2	61246248	Negat: 6/8	0.75
-0.0691771381160365	2.16553479042391	-3.49570176817037	0.000483443004438607	0.333843491010546	-0.472719871971115	cg27569887	RBMS3		chr3	30045896	4/8	0.5
-0.0736428231921867	2.24667970847381	-3.49512530814841	0.000484481782234325	0.333843491010546	-0.474668925355189	cg05687370	AP1AR		chr4	113189960	Negat: 6/8	0.75
-0.0875132002725211	2.67441463481848	-3.49395389667191	0.000486599080440411	0.333843491010546	-0.478628575481178	cg12564648			chr8	91993547	Negat: 6/8	0.75
-0.0593587968574296	2.21806882010304	-3.49328887961981	0.000487804922709585	0.333843491010546	-0.480875908629256	cg08056061		Yes	chr3	176285796	Negat: 7/8	0.875
-0.0569698473161605	0.84280602382635	-3.49278241948484	0.000488725131748741	0.333843491010546	-0.482587137339291	cg11630103	MMP16		chr8	89336217	Negat: 6/8	0.75
0.041976876419754	2.14737941060288	3.49243669935069	0.000489354215558083	0.333843491010546	-0.483755116690449	cg14522302			chr1	226300601	Pos: 7/8	0.875
0.0489622520859068	2.8486854457807	3.4922745463403	0.000489649534827537	0.333843491010546	-0.484302894374772	cg09438698	GOLGA3		chr12	133365205	Pos: 6/8	0.75
-0.0716905070419725	2.64548598284539	-3.49147913299921	0.000491100582643991	0.334085422030125	-0.48698955871767	cg08270888		Yes	chr6	139820807	Negat: 5/8	0.625
-0.0650330833189809	1.82011084721165	-3.48903311934823	0.000495587953521284	0.336293346474137	-0.49524766338098	cg13325489			chr5	65498714	Negat: 6/8	0.75
-0.0841648326391498	3.6319551936478	-3.48850973019916	0.000496553101285784	0.336293346474137	-0.497013960690307	cg17918270	MYT1L		chr2	1983484	Negat: 5/8	0.625
-0.0740095277711489	1.73964489070851	-3.48588879557032	0.000501412634003437	0.3387848883076	-0.505854973808534	cg15172785	DYNC2H1	Yes	chr11	103105918	Negat: 7/8	0.875
-0.0699341176116994	1.74978576992557	-3.48532956995818	0.000502455234410235	0.3387848883076	-0.507740520799607	cg08641706	LOC150568		chr2	105069200	Negat: 5/8	0.625
-0.0716328862493197	2.19828506099163	-3.4830394094078	0.000506746068006377	0.340348197196696	-0.515459163837985	cg20715291	INPP4A		chr2	99060337	Negat: 5/8	0.625
0.0522885053320451	1.93947977417955	3.48210367336593	0.000508509076481236	0.340348197196696	-0.518611480637478	cg26136776	KLF1		chr19	12998426	Pos: 6/8	0.75
0.0739269338632192	-4.62914140785326	3.48200922283305	0.000508687347129426	0.340348197196696	-0.518929620062439	cg10149337		Yes	chr18	76734278	Pos: 5/8	0.625
-0.0499902325261015	-3.66454981641191	-3.48109964436071	0.000510407117856843	0.340348197196696	-0.521992933481483	cg20948024	COL8A1;MIR548G		chr3	99356885	Negat: 8/8	1
-0.0639042013903015	2.07552090137786	-3.48027299191788	0.000511974800946163	0.340348197196696	-0.524776280084618	cg13575612	LEKR1	Yes	chr3	156552224	Negat: 6/8	0.75
-0.0690669718269387	-1.65384770889326	-3.48003769848872	0.00051242183746827	0.340348197196696	-0.525568395975157	cg14010720	PTK6	Yes	chr20	62168878	Negat: 6/8	0.75
-0.0562064387545262	-5.05772905155957	-3.47925989088778	0.000513902195256551	0.340348197196696	-0.528186510842984	cg13950625	RAP1GAP		chr1	21995880	Negat: 7/8	0.875
0.0431994692062704	-4.05202531277863	3.47908085860428	0.000514243501764175	0.340348197196696	-0.528789055042656	cg20005616	ATG2B		chr14	96829184	Pos: 5/8	0.625
0.05134671868191	2.35492651000216	3.47853243257455	0.000515290335633548	0.340348197196696	-0.530634626186922	cg09522613	CTTN		chr11	70257555	Pos: 6/8	0.75
-0.0635648710191342	2.83433839093093	-3.47819189372081	0.000515941355158478	0.340348197196696	-0.531780467866662	cg22454770	VCAM1		chr1	101204337	Negat: 5/8	0.625
-0.0599904851910352	1.86031252309716	-3.47355726692483	0.000524878143899768	0.344585645599279	-0.547364002298823	cg12635662	OOSP2		chr11	59807181	4/8	0.5
0.0533476642573793	1.31111315397254	3.47354654747071	0.000524898980184159	0.344585645599279	-0.547400021763459	cg12721695	RING1		chr6	33180415	Pos: 7/8	0.875
-0.0707564273568322	2.11481785422817	-3.47310548573008	0.000525756977355224	0.344585645599279	-0.548881980405625	cg02471310	BMPR1B	Yes	chr4	95816391	Negat: 6/8	0.75
0.0790680011740598	-5.13917098326001	3.47079518879941	0.000530272606437865	0.346799422534412	-0.55664149645692	cg21282131	MAP7		chr6	136871907	Pos: 6/8	0.75
0.052014642603344	0.928806451505505	3.46999212889633	0.000531850693287034	0.347086673532383	-0.559337512568318	cg08726667	SGF29	Yes	chr16	28573379	Pos: 5/8	0.625
0.0630219314036852	-3.30757658375128	3.46880433884085	0.000534192841496718	0.347139071247899	-0.563324007502288	cg23694616	NDST3		chr4	118955416	Pos: 6/8	0.75
-0.0698753689955779	0.982463242497635	-3.46879613037541	0.000534209060801813	0.347139071247899	-0.563351552300088	cg01598741	HMGA2		chr12	66223718	Negat: 7/8	0.875
0.0590508080663572	4.44132470478475	3.4669303623541	0.000537907615034885	0.347597164022125	-0.569610760818308	cg01756421	NRN1L	Yes	chr16	67918484	Pos: 7/8	0.875
-0.0734221952021819	1.91219099840635	-3.46685436225049	0.000538058776679206	0.347597164022125	-0.569865652635056	cg16205846	CPS1		chr2	211539520	Negat: 6/8	0.75
-0.062606040765922	2.8079468535802	-3.46671521410312	0.000538335640307919	0.347597164022125	-0.570332318281647	cg11593729	CLRN1;CLRN1-AS1		chr3	150690251	Negat: 6/8	0.75
0.0616263808998272	-4.8898813120818	3.4642483737287	0.000543266028124294	0.348101531220701	-0.578602370544124	cg25886284	ZFP82		chr19	36909418	Pos: 6/8	0.75
-0.0699635299205495	-4.34147148164989	-3.46327105077397	0.000545230987937437	0.348101531220701	-0.581877226237539	cg00196167	FMC1		chr7	139026058	Negat: 6/8	0.75
-0.0725405425465008	3.04078882213334	-3.46311513994614	0.000545545067121637	0.348101531220701	-0.582399574546451	cg24047711	ATG13		chr11	46653059	Negat: 5/8	0.625
-0.059914499799733	-0.0192475942398477	-3.46284491490255	0.000546089829530068	0.348101531220701	-0.58330485496847	cg12317815	ASPA	Yes	chr17	3379283	Negat: 5/8	0.625
0.0538711211912739	2.84356758179815	3.46253363306143	0.00054671798931041	0.348101531220701	-0.584347593241122	cg23174148			chr3	141174337	Pos: 6/8	0.75
0.0533649079968283	-4.73605226009315	3.46244427067894	0.000546898445011084	0.348101531220701	-0.584646924077016	cg19190714	GMPR	Yes	chr6	16238941	Pos: 7/8	0.875
-0.0801045371841116	2.63352441586555	-3.46159896160151	0.000548608185858777	0.348101531220701	-0.58747801860512	cg15902350			chr8	124081578	Negat: 5/8	0.625
-0.0763511267099826	-4.58420351677748	-3.46118981174533	0.000549437529886515	0.348101531220701	-0.588848091084627	cg05654049	UBE2E1		chr3	23852499	Negat: 7/8	0.875
-0.0605528740794868	1.86914727699712	-3.46064912114418	0.000550535299056844	0.348101531220701	-0.590658393454638	cg07110129			chr7	132856704	4/8	0.5
0.0730346833478843	1.80579455891488	3.46064742962891	0.000550538736562197	0.348101531220701	-0.59066405642935	cg05220599	ADGRA1		chr10	134944737	Negat: 5/8	0.625
0.0481932075015925	3.03923032105431	3.45915742920225	0.000553574506313725	0.349296344548038	-0.595651323883501	cg00945862	SLC4A5		chr2	74570240	Pos: 6/8	0.75
-0.079410748291797	1.79889010457627	-3.45846514176036	0.00055499029569375	0.34946615179154	-0.597967798046306	cg24340565	VGLL4		chr3	11686607	Negat: 5/8	0.625
-0.0743433150430555	1.89766573999839	-3.45790397999977	0.000556140397517469	0.34946830566889	-0.599845174501672	cg26437703	WASL	Yes	chr7	123382931	Negat: 7/8	0.875
0.0487075336756204	3.20105805537074	3.45706613875522	0.000557861689685783	0.349828637566024	-0.602647627151739	cg07707056	APOL3		chr22	36562416	Pos: 5/8	0.625
-0.0527906432603859	5.26070479869458	-3.4551068801878	0.000561906266055882	0.351641402822425	-0.60919843415201	cg15963344	BCL7A		chr12	122492779	Negat: 7/8	0.875
-0.0595719968543572	3.00778955593191	-3.45411512699082	0.00056396398534105	0.352205909820625	-0.612512976228836	cg00364814	R3HDM2		chr12	57691455	Negat: 5/8	0.625
-0.0768314093657987	2.41794877354827	-3.45223088380964	0.000567892830399489	0.353341899449653	-0.618807724030586	cg10268161	ZNF585B		chr19	37690673	Negat: 6/8	0.75
-0.0734188364208179	1.92255394582043	-3.45213102674958	0.000568101752925468	0.353341899449653	-0.619141224875605	cg13117953	PTPRN2		chr7	157706117	Negat: 5/8	0.625
0.0554838927327807	3.46049802497315	3.45100124038662	0.00057047050502098	0.354092552877228	-0.622913801837442	cg07695604	RTEL1		chr20	62315677	Pos: 7/8	0.875
-0.0689308463293118	1.86656906199743	-3.4503807102206	0.000571775444495737	0.35418118565395	-0.624985354260899	cg24518017	ELAVL4		chr1	50573970	Negat: 7/8	0.875
-0.0828654071599181	2.06356537209851	-3.44911829591431	0.000574438820274349	0.355109223247286	-0.629198610903917	cg02623936	RBPJ		chr4	26334842	Negat: 7/8	0.875
-0.0651673901290345	-4.54087482691505	-3.44500151475075	0.000583204726888703	0.355201213801101	-0.64292762328832	cg07704136	NECTIN3		chr3	110790533	Negat: 6/8	0.75
-0.0525953040951279	1.85661087163803	-3.44489469768239	0.000583433823825078	0.355201213801101	-0.643283630954254	cg03010561			chr14	69947271	Negat: 7/8	0.875
-0.0671644918247601	2.68365681576813	-3.44487424684748	0.000583477695512712	0.355201213801101	-0.643351789735436	cg25101841	FN1		chr2	216257711	Negat: 6/8	0.75
-0.0449065234983664	0.257957642062601	-3.4447474322261	0.000583749810321833	0.355201213801101	-0.643774430064404	cg05187003	IL10RB		chr21	34641507	Negat: 8/8	1
-0.0570071527126321	3.40147908671864	-3.44442781337613	0.000584436162989483	0.355201213801101	-0.644839568851856	cg27520910			chr16	30830748	Negat: 6/8	0.75
-0.0686804991334653	2.18490107082203	-3.4436361285808	0.000586139473752765	0.355201213801101	-0.647477460373279	cg20433580	ADAM7		chr8	24333346	Negat: 5/8	0.625
-0.073553346834134	2.7661794409912	-3.443174841204	0.000587134065448286	0.355201213801101	-0.649014192521208	cg09990852	RUFY3	Yes	chr4	71587726	Negat: 8/8	1
0.0726664922164181	2.10896026841204	3.44315429783943	0.000587178395991347	0.355201213801101	-0.64908262592997	cg10593713			chr10	3789788	Pos: 8/8	1
-0.0668121529637991	1.95424383693601	-3.44181880701957	0.000590066952487796	0.355201213801101	-0.653530505757031	cg11509088	WDFY4		chr10	50143483	Negat: 6/8	0.75
0.0698032369603116	2.22577909183475	3.44163386410495	0.000590468010724365	0.355201213801101	-0.654146327635709	cg19157327			chr17	80668906	Pos: 6/8	0.75
-0.0708792717863124	1.63589569542531	-3.44059903242763	0.00059271678635257	0.355201213801101	-0.657591501348665	cg17904717	PTGER2	Yes	chr14	52793391	Negat: 7/8	0.875
0.0557217914722941	3.00734167562399	3.4400718220185	0.000593865523918949	0.355201213801101	-0.659346302994665	cg18073883	HLA-DOB		chr6	32780861	Pos: 6/8	0.75
0.0533909968037525	1.07415439887948	3.43999492293477	0.00059403325237162	0.355201213801101	-0.65960223674755	cg06935361	BRCA2	Yes	chr13	32964454	Pos: 5/8	0.625
-0.0626043222075862	2.00692852250429	-3.43955319403361	0.00059499758458444	0.355201213801101	-0.661072279223771	cg04889043	CPEB3	Yes	chr10	93882845	Negat: 6/8	0.75
0.047593277426883	1.91246591646915	3.43874771632555	0.000596759766765789	0.355201213801101	-0.663752372032429	cg24311922			chr11	65807037	Pos: 6/8	0.75
-0.0761698459142989	2.62927724513327	-3.4385565813385	0.000597178635016742	0.355201213801101	-0.66438825084121	cg07355069	HMGCS1		chr5	43289541	Negat: 5/8	0.625
-0.0563285480672874	-4.1589805045259	-3.43852196022527	0.000597254535738634	0.355201213801101	-0.66450342660751	cg21056978	CPSF6		chr12	69633150	Negat: 6/8	0.75
0.0762976576918173	-0.610834625017728	3.43783845005427	0.000598754853171799	0.355201213801101	-0.666777059136807	cg06710648	DAB1		chr1	58716377	Pos: 7/8	0.875
0.0482875044431979	1.91230079788547	3.43705624936504	0.000600476105347654	0.355201213801101	-0.669378428719722	cg25413414			chr6	170426108	Pos: 6/8	0.75
0.0655841369429498	-5.51497043882976	3.43704599908015	0.000600498691919794	0.355201213801101	-0.669412514273966	cg11310299			chr12	14923421	Pos: 7/8	0.875
-0.0622770400496858	1.97836149985254	-3.436968372781	0.000600669767686271	0.355201213801101	-0.669670643881974	cg15684563	TSPAN8		chr12	71552188	Negat: 7/8	0.875
0.044026936953003	-4.32994656047067	3.43655315004237	0.000601585622335237	0.355201213801101	-0.671051280274915	cg07698384	UBE3A		chr15	25684465	Pos: 5/8	0.625
0.0444122427968808	-4.32839573644474	3.43626995625272	0.000602211007300883	0.355201213801101	-0.671992819313083	cg04030492	ING2		chr4	184426817	Pos: 6/8	0.75
0.0496990655553631	2.96583750419065	3.4361122941685	0.000602559439355469	0.355201213801101	-0.67251696782521	cg07118480	PCNT		chr21	47800419	Pos: 6/8	0.75
-0.0775971225795818	2.22090004318216	-3.43534907052602	0.000604248814262431	0.355509439920251	-0.675053973469983	cg06957256			chr1	167185259	Negat: 5/8	0.625
-0.0540798975052857	0.883330595847572	-3.4342651555813	0.000606655613181941	0.35572317964478	-0.678656021612954	cg20597409	SLC25A21;LOC100129794		chr14	37640455	Negat: 8/8	1
0.0703457967770747	-3.86594575502274	3.43413441958852	0.000606946510968404	0.35572317964478	-0.679090405427627	cg21067465	ME3	Yes	chr11	86304288	Pos: 5/8	0.625
-0.0745341827472266	2.76138763314727	-3.43282744455031	0.00060986178220704	0.356745731390266	-0.683432067021437	cg12367789	STK39	Yes	chr2	169012049	Negat: 8/8	1
0.0612323645410388	-4.40701923036369	3.43189164849654	0.000611957126325126	0.357285658246124	-0.686539700422824	cg06665391			chr20	39312290	Pos: 7/8	0.875
-0.0624136966963952	2.50783795840513	-3.43084081439566	0.000614318042949794	0.357881687506863	-0.69002835993715	cg06369155			chr13	30985378	Negat: 8/8	1
-0.0856033326730885	2.201764608435	-3.43038268756463	0.000615349972536345	0.357881687506863	-0.691548962914239	cg05376648	INTU		chr4	128637608	Negat: 6/8	0.75
-0.0991336796715197	-4.00787007060021	-3.42987259037657	0.00061650086440734	0.357881687506863	-0.693241828620849	cg06871582			chr12	59990420	Negat: 5/8	0.625
0.0937630918567254	1.19684196907935	3.4292458204623	0.000617917740289589	0.358022243572921	-0.69532155707748	cg08855938		Yes	chr1	214398483	Pos: 5/8	0.625
0.0465575260326714	1.96902466830854	3.42851189164965	0.00061958071362058	0.358304584794262	-0.69775637972998	cg25469800	SDE2		chr1	226175876	Pos: 5/8	0.625
-0.0880076303447233	2.42407814099323	-3.42725686363755	0.000622434079827845	0.358589591629515	-0.701918766158205	cg12093220	MIR302D;MIR302B;LARP7;MIR302A;MIR302C		chr4	113570694	Negat: 5/8	0.625
0.0772368466594603	-0.398208714798402	3.42695789149148	0.000623115609495556	0.358589591629515	-0.702910105794769	cg03440588	FOXD2;MGC12982		chr1	47900320	Pos: 7/8	0.875
-0.0957676916764226	-3.94447708023772	-3.42656327047755	0.000624016241868724	0.358589591629515	-0.70421846966834	cg09874213	SRRM1		chr1	24968352	Negat: 7/8	0.875
-0.0704911489067879	1.68904250504433	-3.42585546241739	0.000625634689555015	0.358589591629515	-0.706564830706528	cg16897216	HSD11B1		chr1	209876837	4/8	0.5
0.0464066947910237	1.65050852860268	3.42571488281356	0.000625956598516568	0.358589591629515	-0.707030790604398	cg26720010	TBRG4;SNORA5B		chr7	45147131	Pos: 8/8	1
0.0484227430396685	-3.63239487145842	3.42315149891527	0.000631853524628229	0.359812096331842	-0.715523975269121	cg23306526	SIX3		chr2	45171583	Pos: 6/8	0.75
-0.062413493020187	2.58381378717252	-3.42247331410863	0.000633422281202613	0.359812096331842	-0.71776993470082	cg04892672	LOC285830		chr6	29695164	4/8	0.5
-0.0777912598021467	1.82480198047387	-3.42201289861169	0.00063448936602399	0.359812096331842	-0.719294452274031	cg14972792	SMG8		chr17	57286170	Negat: 7/8	0.875
0.0536222902093572	3.45585481354967	3.42159797285723	0.000635452454699274	0.359812096331842	-0.720668171679792	cg00012920	FBF1		chr17	73911257	Pos: 6/8	0.75
-0.0791227270622005	2.27702900061994	-3.42143142977416	0.000635839402265725	0.359812096331842	-0.721219509511974	cg00263326			chr7	35838357	Negat: 6/8	0.75
0.0534262469032741	1.84503373570454	3.4208638430075	0.000637159786270844	0.359812096331842	-0.723098296030998	cg05942111	RASSF3	Yes	chr12	65044027	Pos: 7/8	0.875
0.0817631490354026	-1.69440597216437	3.42086334377163	0.000637160948772035	0.359812096331842	-0.723099948431643	cg21232620	HTR1B		chr6	78172192	Pos: 6/8	0.75
-0.0706439077628362	-5.76006405018898	-3.42070250124658	0.000637535583217215	0.359812096331842	-0.723632302192041	cg26780321	EIF4H		chr7	73588678	Negat: 5/8	0.625
-0.0739632110420437	2.65329571070011	-3.41788387589637	0.0006441340992042	0.361717408936382	-0.732957326043687	cg22628512		Yes	chr1	200348658	Negat: 6/8	0.75
-0.0483382036313911	2.98619456082195	-3.41784556672455	0.000644224218824301	0.361717408936382	-0.733084014230938	cg25119946			chr17	39558556	Negat: 5/8	0.625
-0.0671472797659621	1.16752811997685	-3.41592328653388	0.000648761345729317	0.361717408936382	-0.739439181711553	cg25012529	F10		chr13	113793489	Negat: 5/8	0.625
-0.0810104338707409	2.74497094583452	-3.41550175417563	0.000649760249629574	0.361717408936382	-0.740832319525274	cg04471701	LCA5	Yes	chr6	80233633	4/8	0.5
-0.0840922666547042	1.78383841464954	-3.41545011382289	0.000649882719987038	0.361717408936382	-0.741002975952635	cg06423925	SFR1		chr10	105883847	Negat: 5/8	0.625
-0.0596329677819641	1.00366531053221	-3.41541148992741	0.000649974334533814	0.361717408936382	-0.741130615088261	cg10502206	ZEB2	Yes	chr2	145182344	Negat: 7/8	0.875
0.0539937303222739	2.06640208447064	3.41520322729498	0.000650468533492247	0.361717408936382	-0.741818829290184	cg06652392			chr5	1560727	Pos: 6/8	0.75
-0.06034876694228	1.72301937731752	-3.41437395469484	0.000652439835259389	0.361717408936382	-0.744558790603222	cg01609000	GOPC;DCBLD1		chr6	117890818	Negat: 6/8	0.75
0.0814193285839359	-4.35938168152246	3.41430592313609	0.000652601802719079	0.361717408936382	-0.744783541365256	cg10443987	ZNF680		chr7	64023712	Pos: 6/8	0.75
-0.0733479684115275	1.84485225083568	-3.41383726528611	0.000653718586265866	0.361717408936382	-0.746331690990425	cg13635014			chr9	96328401	Negat: 7/8	0.875
0.0438009184822107	-4.03234455871406	3.41350088950668	0.000654521245731469	0.361717408936382	-0.747442734777822	cg08221175	ACTN1		chr14	69444840	Pos: 7/8	0.875
0.0560509368655756	-3.25365622487755	3.41216298724483	0.000657722834063152	0.361717408936382	-0.751860734014168	cg15105206			chr5	134374868	Pos: 6/8	0.75
0.0432808355965732	-4.02577305136808	3.41173699624681	0.000658745281796961	0.361717408936382	-0.753267075540776	cg11501976	SLC25A4		chr4	186064568	Pos: 8/8	1
-0.0710705326598116	1.68098209842739	-3.41162934714818	0.00065900389116971	0.361717408936382	-0.753622434467125	cg07799299	ASAP1	Yes	chr8	131344855	Negat: 6/8	0.75
-0.0839466178492233	1.85373897633468	-3.41117066896173	0.000660106849842602	0.361717408936382	-0.755136446449913	cg26783297	MRS2		chr6	24406649	Negat: 7/8	0.875
-0.0883533401208509	-5.60472624623092	-3.41107595841437	0.000660334809055053	0.361717408936382	-0.755449043429365	cg19280014	MTX2		chr2	177134307	Negat: 7/8	0.875
-0.070922713013658	1.93957120025683	-3.41076309214665	0.000661088368997636	0.361717408936382	-0.75648161352521	cg10754659		Yes	chr7	38110151	Negat: 6/8	0.75
0.0989780089219242	-0.33215463763201	3.40990586273191	0.000663157167107265	0.362048259177517	-0.759310296531369	cg24605553	ATP8A2	Yes	chr13	25946972	Pos: 7/8	0.875
-0.0961888699408093	2.27148715985957	-3.40952884067569	0.000664068960937877	0.362048259177517	-0.760554170388696	cg16456371	USP49		chr6	41770101	Negat: 5/8	0.625
0.0466558805640821	1.78918862087467	3.40881424519648	0.000665800347359814	0.362344005112703	-0.762911396116127	cg19145995			chr19	4038489	Pos: 6/8	0.75
-0.0529948174690243	3.47429796625721	-3.40811868529138	0.000667489645937924	0.36261583234273	-0.765205360745339	cg25070373		Yes	chr2	200966980	Negat: 6/8	0.75
-0.0490434351594654	-4.71550744917447	-3.40738083765545	0.000669286006940073	0.362859442665752	-0.767638285374303	cg06215984			chr1	203258903	Negat: 6/8	0.75
-0.0590133972110144	3.40943537856287	-3.4069572449117	0.000670319315606511	0.362859442665752	-0.769034773882184	cg04225940	SEMA5B		chr3	122634464	Negat: 8/8	1
-0.0717096860329833	1.7449953606521	-3.40626726837324	0.000672005617305755	0.363127290706008	-0.771309101726941	cg09241714	IKZF1		chr7	50366850	Negat: 7/8	0.875
-0.0807413461410724	2.69192449151456	-3.40564801326207	0.000673522435986548	0.363302770271575	-0.773349927366606	cg11779395	ZNF330		chr4	142155291	Negat: 6/8	0.75
-0.0770380190260896	2.83813699735381	-3.40459647434789	0.000676105400288998	0.363755376282461	-0.776814553819425	cg13275515			chr12	95702491	Negat: 6/8	0.75
0.113641839650106	2.15850853080103	3.40368645089044	0.000678348186693561	0.363755376282461	-0.779812059901653	cg18898632			chr2	242989856	Pos: 7/8	0.875
-0.0659639177147634	-2.19656496563114	-3.40278884256082	0.000680567154365932	0.363755376282461	-0.782767896645919	cg09904907	KLC2		chr11	66024375	Negat: 7/8	0.875
0.056505735939759	1.23208137650259	3.4026657643816	0.00068087194046793	0.363755376282461	-0.783173134769283	cg16526732	FGD6	Yes	chr12	95598159	Pos: 7/8	0.875
-0.0588518078608416	3.09512278824034	-3.40204138624834	0.00068242008363218	0.363755376282461	-0.785228693059284	cg09060784	RAB3GAP2		chr1	220324033	Negat: 5/8	0.625
-0.0527671316167399	2.74680594993798	-3.40173288754758	0.000683186213082387	0.363755376282461	-0.786244185357168	cg01449756		Yes	chr4	128125758	Negat: 8/8	1
-0.0520607860507374	3.33804215516614	-3.40116174022466	0.000684606719660062	0.363755376282461	-0.788124004081633	cg09753863			chr20	25374524	Negat: 7/8	0.875
0.0813430521210074	1.59761543202745	3.40026715081258	0.000686837185539734	0.363755376282461	-0.791067741963011	cg04042333			chr17	1104665	Pos: 6/8	0.75
-0.0656083488403786	2.40903925981527	-3.40001633580911	0.000687463750904618	0.363755376282461	-0.791892937063708	cg03331400			chr11	36767011	Negat: 6/8	0.75
0.0541546230804009	-4.93037123291158	3.39969011060755	0.00068827949532599	0.363755376282461	-0.792966145880095	cg00185839	PIDD1		chr11	804954	Pos: 8/8	1
0.0518565538246499	0.885765234370947	3.39964722126701	0.00068838680947284	0.363755376282461	-0.793107234765646	cg05486260	FAM135B	Yes	chr8	139206451	Pos: 6/8	0.75
-0.0799807830487409	2.63741081848943	-3.39891356503311	0.000690224915067728	0.363755376282461	-0.795520399927367	cg05046717	OSBPL11		chr3	125248264	4/8	0.5
0.0603855330966623	2.04665046486792	3.39815193591678	0.000692137932990088	0.363755376282461	-0.798025030081354	cg07470968		Yes	chr11	29207078	Pos: 6/8	0.75
0.0456421162153481	2.89083517681941	3.39755945477865	0.000693629503523877	0.363755376282461	-0.799973030825969	cg25546651		Yes	chr4	25910053	Negat: 5/8	0.625
-0.0739632020081957	2.03084373203765	-3.39745842823113	0.000693884135896766	0.363755376282461	-0.800305159458675	cg11166600	DIPK2A		chr3	143695141	Negat: 7/8	0.875
-0.0680320839498515	1.63632859736342	-3.39741392503413	0.000693996331567583	0.363755376282461	-0.800451462322721	cg03670994			chr5	6182647	Negat: 7/8	0.875
0.0553948792166599	2.00054052762421	3.39715396742874	0.000694652040084629	0.363755376282461	-0.80130602696821	cg21590238	C12orf43		chr12	121454837	Pos: 7/8	0.875
-0.0763329931242052	1.77106557330732	-3.39632918953724	0.00069673624904946	0.363986629394565	-0.804016910800497	cg21774457	SMARCE1		chr17	38800072	Negat: 6/8	0.75
-0.0559641329328115	-5.38659882168413	-3.39569201476819	0.0006983503665885	0.363986629394565	-0.806110734598562	cg26670485	ADSS2		chr1	244615549	Negat: 7/8	0.875
-0.054187277677206	-3.47023770188319	-3.39556339473653	0.000698676613770677	0.363986629394565	-0.806533346573566	cg08246527	RPRD2		chr1	150336743	Negat: 5/8	0.625
-0.0719694006372605	2.62921805048038	-3.39498690626852	0.000700140630102798	0.364126892718907	-0.808427343477188	cg08155584		Yes	chr3	82314701	Negat: 6/8	0.75
0.0647648747104528	-4.43128942459821	3.39067594878263	0.000711179259441477	0.367906620959156	-0.822580505497849	cg23901202	VPS11		chr11	118938859	Pos: 6/8	0.75
-0.0679736722343663	2.15164123721468	-3.38984957634291	0.000713313665119782	0.367906620959156	-0.825291512403386	cg03392710	GULP1	Yes	chr2	189262939	Negat: 5/8	0.625
0.061608264664891	2.52459839147632	3.38931915675214	0.000714686802550804	0.367906620959156	-0.827031269012268	cg15926004	SERTAD4-AS1;SERTAD4	Yes	chr1	210407973	Pos: 6/8	0.75
0.0422970939735193	-0.159013491639267	3.38931021865943	0.000714709962312747	0.367906620959156	-0.827060583321127	cg01434025	APBA2	Yes	chr15	29395685	Pos: 5/8	0.625
-0.0903975967620504	4.36527097625171	-3.38922081905866	0.000714941646717855	0.367906620959156	-0.827353783450485	cg19813724			chr13	111742687	Negat: 5/8	0.625
0.0514569977254438	-4.61841466299918	3.38806164735167	0.000717952039300035	0.367906620959156	-0.831154778601058	cg21983579	CAPNS1		chr19	36630882	Pos: 7/8	0.875
-0.0558626545960165	2.24921074603295	-3.3879272117028	0.000718301933094084	0.367906620959156	-0.83159551821746	cg03694403		Yes	chr8	101872528	Negat: 6/8	0.75
-0.116751077918643	-1.53485033664779	-3.38727924501629	0.00071999061181466	0.367906620959156	-0.833719597760488	cg09614389	NINL		chr20	25450839	Negat: 7/8	0.875
0.0505819589306599	3.2926354860394	3.38719013718583	0.000720223125973339	0.367906620959156	-0.834011667988131	cg07384019	HSDL1		chr16	84163868	Pos: 8/8	1
-0.0639768598833945	2.72171845593558	-3.38656777449872	0.000721849040173151	0.367906620959156	-0.836051384934862	cg27612889			chr2	191510677	Negat: 7/8	0.875
-0.0629430755861646	1.88526911822371	-3.38578883494496	0.000723888817831121	0.367906620959156	-0.83860374150586	cg18461626	AGBL3		chr7	134820312	4/8	0.5
-0.0587420141556289	-5.09787862831528	-3.38567571898711	0.000724185475245178	0.367906620959156	-0.838974341106971	cg00931179	QKI		chr6	163835582	Negat: 5/8	0.625
-0.0674427645202579	2.00148029031271	-3.38545497702362	0.000724764717677452	0.367906620959156	-0.839697518459626	cg27510667	CTDSPL2	Yes	chr15	44729878	Negat: 7/8	0.875
-0.0679032888159232	1.73661471256995	-3.38513416564142	0.000725607317236421	0.367906620959156	-0.840748452276816	cg13165846	RBMS1	Yes	chr2	161328958	Negat: 6/8	0.75
-0.0653659343611137	1.93608474673955	-3.38499916104736	0.000725962174138763	0.367906620959156	-0.841190679282033	cg10135682			chr10	20023014	Negat: 6/8	0.75
0.0788915985007607	1.6415167271155	3.38470984979816	0.000726723166431223	0.367906620959156	-0.842138301295965	cg18998321	LAMA1		chr18	7038943	Pos: 5/8	0.625
-0.0606405127749272	1.32892440486895	-3.38339585487759	0.000730188786331048	0.369048068766471	-0.846441207494946	cg08645827	CCT6B		chr17	33285656	Negat: 5/8	0.625
-0.0515458841075622	-5.17769058847163	-3.38287680718251	0.000731561986448007	0.369129948344084	-0.848140465164486	cg23366762			chr2	128991292	Negat: 5/8	0.625
-0.0615648166007927	-1.24165584569916	-3.38204614124343	0.000733764604497503	0.369629371387903	-0.850859362306218	cg25737891		Yes	chr2	12061277	Negat: 7/8	0.875
0.0586760051178825	3.16417558584781	3.38144082386425	0.000735373562984194	0.369828587331482	-0.852840243511632	cg08266905	SLC45A4		chr8	142236588	Pos: 7/8	0.875
-0.0498326073698058	2.61776457507315	-3.37995200945906	0.000739344856097969	0.371213237345466	-0.85771084930001	cg10592710	COL6A5		chr3	130063505	Negat: 7/8	0.875
-0.071130444753161	-5.59459714815605	-3.37916178051984	0.000741460818081762	0.371458323517186	-0.860295195540286	cg03545515	NUDT7		chr16	77756423	Negat: 7/8	0.875
0.0563713327052869	2.22594441998794	3.37774285279037	0.000745274353308958	0.371458323517186	-0.864934125142104	cg04887078	ADARB2		chr10	1610558	Pos: 5/8	0.625
0.100570840705564	-3.77251049636125	3.37760016998512	0.000745658837193698	0.371458323517186	-0.865400494457325	cg04940570	TEAD1		chr11	12696758	4/8	0.5
-0.0745903315244763	1.73852203811392	-3.37670063363834	0.000748087043865165	0.371458323517186	-0.868340247450963	cg24918798	TMEM182		chr2	103432687	4/8	0.5
0.0886789320058339	0.175828039027238	3.37624071134289	0.00074933139461313	0.371458323517186	-0.869843009494028	cg00705992	HOXA11-AS;HOXA11		chr7	27226329	Pos: 7/8	0.875
-0.0673324282195828	2.0013989588915	-3.37616488467211	0.000749536733402726	0.371458323517186	-0.87009074810581	cg01820584	DCUN1D4	Yes	chr4	52735830	Negat: 5/8	0.625
-0.075459081249587	1.9621464166697	-3.37604939986585	0.000749849566985323	0.371458323517186	-0.870468046019716	cg07491828	MRTFB	Yes	chr16	14227116	Negat: 7/8	0.875
0.0434716515251333	-4.21809576820019	3.37507304462443	0.000752499242350519	0.371458323517186	-0.873657365509742	cg05124575	NR1H3;ACP2		chr11	47270669	Pos: 6/8	0.75
-0.0614447345267943	0.780025647640083	-3.37437611789815	0.000754395911854101	0.371458323517186	-0.87593335850427	cg07401819		Yes	chr16	75766863	Negat: 7/8	0.875
-0.0774070486763979	1.41860546400826	-3.3742648087914	0.00075469924805858	0.371458323517186	-0.876296823936468	cg18929894	ATF7IP		chr12	14522829	Negat: 6/8	0.75
-0.0738323487376432	1.54928481188228	-3.37370756450041	0.000756219538161828	0.371458323517186	-0.878116254700574	cg08422456	IBSP		chr4	88720194	Negat: 6/8	0.75
0.0556650671086516	3.00057345969843	3.37367042997959	0.000756320950721361	0.371458323517186	-0.878237490235289	cg09919471	GAK		chr4	876456	Pos: 7/8	0.875
0.060591486104164	0.996907279565125	3.37334420962472	0.000757212385884444	0.371458323517186	-0.879302466814645	cg24743301	FBLN7		chr2	112945506	Pos: 7/8	0.875
0.0498240930906216	-3.26568572478585	3.37313003394382	0.000757798176749336	0.371458323517186	-0.880001607841662	cg09977800	FOXK2		chr17	80477464	Pos: 5/8	0.625
0.0675599297393481	1.64960360115322	3.3727944138454	0.000758716976720307	0.371458323517186	-0.881097095836458	cg13558241	SOHLH1		chr9	138590204	Pos: 5/8	0.625
0.0593477232957152	2.91468512894848	3.37256910840973	0.000759334357787826	0.371458323517186	-0.881832448468175	cg16177805			chr2	242887778	Pos: 5/8	0.625
-0.0472538274794257	1.60115435279887	-3.37185518848985	0.000761293722931749	0.371820002354638	-0.884162222122434	cg12191488			chr3	123607235	Negat: 6/8	0.75
-0.0929421659469213	1.40369591168735	-3.37124298107836	0.000762977677069923	0.37185178410585	-0.886159683695791	cg01703997	OR10G2		chr14	22103310	Negat: 6/8	0.75
0.0580625184785234	2.22462175400429	3.36958922558809	0.000767543859814803	0.37185178410585	-0.891553633859308	cg14392985		Yes	chr9	129345450	4/8	0.5
-0.0770129504788032	1.60860576626149	-3.36894171982909	0.000769338594311188	0.37185178410585	-0.893664850251052	cg26602666	TPK1	Yes	chr7	144380035	Negat: 6/8	0.75
0.0540935167223376	-4.88590243561929	3.36861064079493	0.000770257773762085	0.37185178410585	-0.894744190750361	cg14694232	TRIM26		chr6	30181448	Pos: 6/8	0.75
-0.0480231252913915	3.01001254866433	-3.36856909411946	0.000770373192418694	0.37185178410585	-0.894879628378006	cg25503410	LOC285696	Yes	chr5	17181737	Negat: 5/8	0.625
-0.0541693778370241	-3.00529507886722	-3.3679757829588	0.000772023193474722	0.37185178410585	-0.896813577929935	cg10140638	PTPRN		chr2	220174207	4/8	0.5
-0.0700686504961891	-2.67362117867208	-3.36776089163833	0.000772621616756821	0.37185178410585	-0.897513951926625	cg13063704	PRKAR2A		chr3	48885665	Negat: 8/8	1
-0.0671353507458199	2.36020695481394	-3.36746533293046	0.000773445384317186	0.37185178410585	-0.898477165020891	cg15131629	UTRN	Yes	chr6	144935578	Negat: 5/8	0.625
-0.049506111673191	3.01768321879435	-3.3672710251836	0.000773987394374951	0.37185178410585	-0.899110360088676	cg09287086	ZNF365	Yes	chr10	64146819	Negat: 6/8	0.75
-0.0549553161840906	3.24934727968257	-3.36708600669328	0.000774503820558724	0.37185178410585	-0.899713250491527	cg09199848	SNORA80A;URB1		chr21	33750733	Negat: 6/8	0.75
-0.0882386222555958	-2.70347859509014	-3.36689150831285	0.000775047052284499	0.37185178410585	-0.900346996217802	cg21370522	TNF		chr6	31543219	Negat: 7/8	0.875
0.0442734379046939	2.24577620868753	3.36655051012683	0.00077600031070274	0.37185178410585	-0.901458003736317	cg01623663	PELI3		chr11	66244423	Pos: 7/8	0.875
0.0976029183268681	0.369030847213954	3.36516921146736	0.000779872876472598	0.372221701102326	-0.905957280882348	cg18657988	FOXN3	Yes	chr14	89804447	Pos: 6/8	0.75
0.0412609650724954	3.01641268565229	3.3650166887866	0.000780301583185565	0.372221701102326	-0.906453978183174	cg24921720	KBTBD2		chr7	32909090	Pos: 8/8	1
-0.0720044891155394	1.99566358180512	-3.36488930559856	0.000780659796243747	0.372221701102326	-0.906868790493916	cg14597822			chr19	44760666	Negat: 7/8	0.875
0.0442144201493125	2.92205994588113	3.36365323092587	0.000784143692248142	0.372221701102326	-0.910893154756504	cg11387751	LINC01555		chr1	85100313	Pos: 7/8	0.875
0.0362048849783424	-3.70787394673305	3.36358377239087	0.000784339890180145	0.372221701102326	-0.911119251821519	cg03678139		Yes	chr1	41832388	Pos: 7/8	0.875
-0.0637790233449324	1.61373649239129	-3.36352799678525	0.000784497471265507	0.372221701102326	-0.911300805733826	cg13543106		Yes	chr3	90086806	Negat: 5/8	0.625
-0.0716172456145052	1.81694748211258	-3.36323644799408	0.000785321653762065	0.372221701102326	-0.912249771195136	cg23921545			chr4	65733563	Negat: 6/8	0.75
0.0440379891539839	-3.29756055442604	3.36196121758703	0.000788936078648592	0.373354198772264	-0.916399577809007	cg02589672	TEF	Yes	chr22	41763128	Pos: 5/8	0.625
0.0541804635744754	1.74343012373757	3.3606326378686	0.000792718144022085	0.373546682874024	-0.920721337743569	cg20107824	KCNMA1	Yes	chr10	78868270	Pos: 5/8	0.625
0.047628842769472	-4.79155124296833	3.36056703165419	0.000792905340728826	0.373546682874024	-0.920934705600074	cg06824134	PRKCE		chr2	45878977	Pos: 6/8	0.75
0.0422714054265751	-4.41798345356382	3.3605268964414	0.000793019880299554	0.373546682874024	-0.921065233344398	cg21687703	DIDO1;GID8		chr20	61568906	Pos: 5/8	0.625
-0.0496217943770215	2.20843232413114	-3.35901320752136	0.000797350946309175	0.37391501870575	-0.925986928092096	cg14718250		Yes	chr6	53359731	Negat: 6/8	0.75
-0.0759772078074137	2.75627365733105	-3.3589932253373	0.000797408267287155	0.37391501870575	-0.92605188465568	cg11554605	ASB4		chr7	95115354	Negat: 7/8	0.875
0.0536420624330439	-4.02009481977392	3.35874841041809	0.000798110855159223	0.37391501870575	-0.926847679371095	cg13507964	MX1		chr21	42792703	Pos: 6/8	0.75
-0.056650323754688	1.30021914310571	-3.35838407905662	0.000799157504659138	0.37391501870575	-0.928031867797874	cg09226275	TBL1XR1	Yes	chr3	176773597	4/8	0.5
-0.0739808783930903	2.29898890667311	-3.35716533416453	0.000802667981383757	0.37391501870575	-0.931992239182228	cg04304216	GLS	Yes	chr2	191769833	Negat: 5/8	0.625
-0.0641624454885535	1.6734805039676	-3.35715143860759	0.000802708088636761	0.37391501870575	-0.932037385287092	cg03535807			chr5	71710285	Negat: 6/8	0.75
-0.0745047207445777	1.36371546508702	-3.3570129212912	0.000803107997983492	0.37391501870575	-0.932487412376561	cg15116298		Yes	chr3	176070137	Negat: 6/8	0.75
-0.0935849575359004	4.02255653588264	-3.35623192699841	0.000805366248863369	0.37391501870575	-0.935024431100595	cg04891328	TRAPPC9		chr8	140786393	Negat: 6/8	0.75
-0.0569274478682063	2.50931629315503	-3.35593538671881	0.000806225240874987	0.37391501870575	-0.935987573757953	cg06825478	TNF		chr6	31546067	Negat: 5/8	0.625
-0.0575663917877489	2.02862775521076	-3.35537405858216	0.000807853577316325	0.37391501870575	-0.9378104991125	cg23369748	SASH1	Yes	chr6	148705662	Negat: 6/8	0.75
0.0472809731887397	-3.72584617084891	3.35483275161446	0.00080942672723622	0.37391501870575	-0.939568119892047	cg26580576	LOC93622		chr4	6675790	Pos: 8/8	1
0.0463808102555893	2.98524449837992	3.35476504416263	0.000809623699128855	0.37391501870575	-0.939787945903162	cg15739118		Yes	chr8	103679078	Pos: 7/8	0.875
-0.0565166014090737	-4.93717462320863	-3.3547211258615	0.000809751488346086	0.37391501870575	-0.939930533254874	cg04282138		Yes	chr1	98511226	Negat: 6/8	0.75
-0.0692567225856108	1.62905604423243	-3.35332472543197	0.000813824377758487	0.375227211025061	-0.944463194982112	cg26200484		Yes	chr11	107044383	Negat: 7/8	0.875
-0.0725641873716439	2.53257359032761	-3.35128040955202	0.000819821365929652	0.376805185459561	-0.951095601806228	cg08099418	INTS6		chr13	51941212	4/8	0.5
0.116969462766304	-4.05703452773268	3.3506601912617	0.000821648869093069	0.376805185459561	-0.953106995738022	cg06027949	SNX16		chr8	82754900	Pos: 7/8	0.875
0.0429077041013973	2.11597833723044	3.35052098868435	0.000822059555610348	0.376805185459561	-0.953558384985853	cg13543096	LOC100271831;GDPD3		chr16	30125400	Pos: 6/8	0.75
-0.076880371399541	1.89024355354466	-3.35047599529338	0.00082219233944386	0.376805185459561	-0.95370428013846	cg06129712	SEMA3A	Yes	chr7	83715302	Negat: 7/8	0.875
-0.0717553347072436	2.38421764542743	-3.34920735002425	0.000825944553578349	0.37702216125821	-0.957817180622123	cg25782041	RPE;KANSL1L		chr2	210885701	Negat: 6/8	0.75
0.0578938437449449	3.24973283038981	3.34897961146359	0.000826619806323777	0.37702216125821	-0.958555337555576	cg09632876	SNX29	Yes	chr16	12484175	Pos: 5/8	0.625
-0.0657261416679642	-5.49073393338828	-3.34839441545673	0.000828357284136095	0.37702216125821	-0.960451874889062	cg06887275			chr12	53738559	Negat: 6/8	0.75
-0.0716001626192288	1.85952840705523	-3.34813775882787	0.000829120380292692	0.37702216125821	-0.961283559333204	cg04954795	BACE2		chr21	42617159	Negat: 6/8	0.75
-0.0572365708915435	3.00006691067138	-3.34804682953541	0.000829390889449761	0.37702216125821	-0.961578196566533	cg10625686	DYNLT5		chr1	67244062	Negat: 5/8	0.625
0.130798083152076	3.59769404754513	3.34775903226738	0.00083024760911684	0.37702216125821	-0.962510690916736	cg23181900	COL6A6		chr3	130368298	Pos: 7/8	0.875
-0.0714223013034774	1.67319363426473	-3.34716694521978	0.000832012727982652	0.37702216125821	-0.964428868019728	cg09614956	IMPA1		chr8	82570133	Negat: 6/8	0.75
-0.0517096253531945	0.959119760136963	-3.34698276459728	0.00083256251382795	0.37702216125821	-0.965025487341023	cg21282907			chr6	74289980	Negat: 5/8	0.625
-0.0745880304637848	1.79969010098456	-3.34538281967129	0.000837352617130078	0.377318306279789	-0.970206850248984	cg23279317		Yes	chr6	2266427	Negat: 7/8	0.875
-0.0862005451053106	1.78992977600282	-3.3450830894055	0.000838252825234995	0.377318306279789	-0.971177243428039	cg19838506		Yes	chr7	13025242	4/8	0.5
0.0478248020335357	-4.07965633178579	3.34387701535409	0.000841884228983711	0.377318306279789	-0.975081105858946	cg23324824	FSCN1		chr7	5634408	4/8	0.5
-0.0733269248129051	1.73062268677588	-3.34335491022888	0.000843460775083066	0.377318306279789	-0.97677064239913	cg11952914	RERE	Yes	chr1	8800647	Negat: 7/8	0.875
-0.0562897771658454	2.18129075514424	-3.3431638267508	0.000844038454507707	0.377318306279789	-0.977388924957943	cg07513789		Yes	chr5	127981594	Negat: 6/8	0.75
0.0565127370840486	1.04262940032143	3.34275262236938	0.000845282844380641	0.377318306279789	-0.978719327085742	cg04276765		Yes	chr16	53595915	Pos: 7/8	0.875
0.049006208264014	2.97302570297851	3.34251510477983	0.000846002397614733	0.377318306279789	-0.979487712883928	cg02702515	UBAC2;MIR623		chr13	100008030	Pos: 6/8	0.75
0.0653235694896193	1.7681629535926	3.3422810074517	0.000846712145538977	0.377318306279789	-0.980244981103558	cg23242489	C7orf50		chr7	1084791	Pos: 7/8	0.875
-0.0617429478860603	1.35931852812681	-3.34223353580338	0.000846856139827807	0.377318306279789	-0.980398538064083	cg13396943			chr4	117631090	Negat: 5/8	0.625
0.0450167142235379	2.81007538481889	3.34188419185975	0.000847916493342249	0.377318306279789	-0.981528497714934	cg25951217			chr8	144472083	Pos: 7/8	0.875
0.0648125160406444	-3.9603279890599	3.34188049058038	0.000847927734322266	0.377318306279789	-0.981540468948821	cg06243400	TWIST1		chr7	19157813	Pos: 5/8	0.625
-0.069133734619404	2.25047366008094	-3.34130928136202	0.000849664185533876	0.377318306279789	-0.983387802578867	cg05534676	NEUROD6		chr7	31378807	Negat: 7/8	0.875
-0.0573244693350597	1.42183364226965	-3.34103414215445	0.000850501774026949	0.377318306279789	-0.984277512136044	cg24494262	DCHS2		chr4	155339844	4/8	0.5
-0.0524459588314164	3.17599194610078	-3.34072872207594	0.000851432442081349	0.377318306279789	-0.985265055257721	cg01887440	ZC3H7A		chr16	11844845	Negat: 7/8	0.875
0.0473681093513305	2.28426493223124	3.34061230776033	0.000851787425460583	0.377318306279789	-0.985641444997884	cg15226029	AGER		chr6	32151731	Pos: 7/8	0.875
0.156590107632911	-2.94541999262373	3.34010135352259	0.000853347108659021	0.377460568317078	-0.987293304440541	cg26621790			chr13	95655083	Pos: 7/8	0.875
-0.0628736253253167	2.62308393126302	-3.33906793293678	0.000856509720521823	0.378017219622495	-0.990633477473868	cg24305555	LRRFIP2	Yes	chr3	37179823	Negat: 5/8	0.625
-0.0556475776238291	2.15531567443966	-3.33884092224129	0.000857205904656851	0.378017219622495	-0.991367073845458	cg21273112	TNNI3K	Yes	chr1	74933557	Negat: 6/8	0.75
0.0451421470992885	2.94597029589512	3.33847583632797	0.000858326631925473	0.378017219622495	-0.992546763783288	cg01390062	XXYLT1	Yes	chr3	194825315	Pos: 8/8	1
-0.0597041591993208	-4.21194055987575	-3.33805359605681	0.000859624505283121	0.378042514217331	-0.993910975705691	cg27561006	PRCP		chr11	82611204	Negat: 6/8	0.75
-0.0538801671524073	3.17149729451652	-3.33733390828774	0.000861840865031104	0.378471082465713	-0.996235814777453	cg14297332	HDLBP		chr2	242179444	4/8	0.5
-0.0634673570581504	3.19023649071215	-3.33663919757554	0.000863985334177001	0.378676522743701	-0.998479499441247	cg18685835	CASS4		chr20	55034071	Negat: 7/8	0.875
-0.0653677753266256	-5.15165089333498	-3.33637773060577	0.00086479372575465	0.378676522743701	-0.99932383126999	cg08524698	SNAP29;PI4KA		chr22	21213167	Negat: 5/8	0.625
-0.0720479166765379	-6.29511055156903	-3.33556220666105	0.000867319636220235	0.379237688569096	-1.00195690952997	cg22800010	WFS1		chr4	6271632	Negat: 6/8	0.75
0.061730520843271	1.46433888147868	3.3341325503181	0.00087176421726864	0.380501658007911	-1.00657129900698	cg24114899	MGC12982;FOXD2		chr1	47901721	Pos: 6/8	0.75
0.0735730706556976	0.641768027846052	3.33383004606229	0.000872707361237446	0.380501658007911	-1.00754741763032	cg07050869	SNORD115-7		chr15	25426392	Pos: 6/8	0.75
-0.0731351773538443	0.985594496373886	-3.33322566324947	0.000874594534456348	0.380736686785671	-1.00949737373706	cg12550344		Yes	chr5	151076195	Negat: 6/8	0.75
-0.0757074321612472	1.95528845288763	-3.33285781841802	0.000875744975429447	0.380736686785671	-1.0106840022872	cg26164897	SLIT2		chr4	20259899	Negat: 5/8	0.625
-0.0692061783528859	-1.31621266005318	-3.33068198775471	0.000882578688446931	0.3826655592579	-1.01770035501251	cg18590502	CCDC71		chr3	49203081	Negat: 7/8	0.875
-0.0767932376989854	1.70061743719763	-3.33058493651404	0.000882884650443942	0.3826655592579	-1.01801320848806	cg11643733	PPFIA2		chr12	82148913	4/8	0.5
-0.108307595545087	-4.71072824009488	-3.33024773711631	0.000883948464284159	0.3826655592579	-1.01910013129197	cg17929951	CD40		chr20	44746681	Negat: 6/8	0.75
-0.0730912053702485	2.35156210890036	-3.32942494928604	0.000886549230341379	0.383247058418426	-1.02175183510802	cg08644285	ZNF493		chr19	21591496	Negat: 5/8	0.625
-0.0542819603570618	3.03374903110379	-3.32841276359995	0.000889758405695647	0.383619692766998	-1.02501304733817	cg20530613	COL8A1;MIR548G	Yes	chr3	99440673	4/8	0.5
0.0375875361078421	1.76504130244716	3.32826120734456	0.000890239847449133	0.383619692766998	-1.025501269742	cg00017601	PTK2B		chr8	27288039	Pos: 6/8	0.75
-0.06998089016371	1.92055182187832	-3.32796312794668	0.000891187447636818	0.383619692766998	-1.0264614368065	cg27630352	CEP152		chr15	49099894	Negat: 6/8	0.75
-0.0545573130880512	-3.15706365761091	-3.32704046891155	0.000894126532557769	0.383845650452422	-1.02943294790016	cg21690489	CREB3L1	Yes	chr11	46330260	Negat: 6/8	0.75
-0.079675832946188	2.64890672523742	-3.32648324665949	0.000895905888824086	0.383845650452422	-1.03122714069635	cg00277233	SCFD2		chr4	54229634	Negat: 7/8	0.875
-0.074642210140931	1.29327723730919	-3.32641236376544	0.000896132471773571	0.383845650452422	-1.03145535432481	cg06333421		Yes	chr6	13989869	Negat: 5/8	0.625
-0.0846246445541581	2.52754433977178	-3.32621917251697	0.000896750293249304	0.383845650452422	-1.0320773259123	cg13939297	HCFC2		chr12	104461859	Negat: 6/8	0.75
0.11025757606862	0.853415730874761	3.32577328452984	0.000898177742104955	0.383917446805914	-1.03351270836509	cg00538212			chr7	158751591	Pos: 6/8	0.75
-0.0670735720220779	1.81691414163069	-3.3246297904683	0.000901848119691736	0.38494641764405	-1.03719292346497	cg03287579	NEBL		chr10	21187442	4/8	0.5
0.0416390685400994	3.52270178084222	3.32282620542135	0.000907665538591451	0.386887675341012	-1.04299502945501	cg08416676	ODF1		chr8	103562972	Pos: 7/8	0.875
0.0393613761068	-3.84455957828805	3.32183501031827	0.000910877414414586	0.387714462575505	-1.04618236418482	cg02297936	NFIX		chr19	13208599	Pos: 5/8	0.625
-0.0767207605966112	2.13227356081752	-3.31993652570167	0.000917058726865051	0.388936518651026	-1.05228459869314	cg12030923	SLC25A13		chr7	95800094	Negat: 6/8	0.75
0.049986942987676	-4.21416690155323	3.31989627014214	0.00091719021589287	0.388936518651026	-1.05241395343741	cg22345692	NPR3		chr5	32712879	Pos: 5/8	0.625
0.0489948673160108	3.08351398418139	3.31963631638925	0.000918039738729563	0.388936518651026	-1.05324923554132	cg16913124	HYAL1;HYAL3		chr3	50338253	Pos: 6/8	0.75
0.0536856274022811	3.00831119908778	3.31905792557376	0.000919932525121885	0.388936518651026	-1.05510748608847	cg13874153	SETD1B		chr12	122268267	Pos: 6/8	0.75
0.0495999937067565	2.65592341813431	3.31899783529341	0.000920129378200875	0.388936518651026	-1.05530052542898	cg21181547	CACNA1B		chr9	140787445	Pos: 6/8	0.75
0.0787932311010675	1.52215877143278	3.31819311669961	0.000922769367564411	0.389512197099401	-1.05788534184951	cg08909961	MSH4		chr1	76262984	Pos: 7/8	0.875
-0.0513600940866889	-4.30646977802609	-3.31720156007411	0.000926031963907774	0.389813349108976	-1.06106944404844	cg03644378	CYB5D1;NAA38		chr17	7761459	Negat: 7/8	0.875
0.0486036089197751	2.32436861441357	3.31670242593782	0.000927678348431636	0.389813349108976	-1.06267191550602	cg02747210	F10	Yes	chr13	113776917	Pos: 6/8	0.75
-0.0619568094370651	5.85328661141362	-3.3165322266063	0.000928240367973013	0.389813349108976	-1.06321828641407	cg08497649	TUBGCP2		chr10	135111434	Negat: 7/8	0.875
-0.0504022160696183	2.73096046193433	-3.31618695618169	0.000929381464235044	0.389813349108976	-1.06432658233861	cg13316539			chr3	139112239	Negat: 6/8	0.75
-0.0618848702434767	1.1126529620489	-3.31603680235643	0.000929878118557661	0.389813349108976	-1.0648085309055	cg20577307		Yes	chr13	59301673	Negat: 6/8	0.75
-0.0479606562089365	-4.61647640255316	-3.31441039403525	0.000935273478561308	0.391536568260628	-1.07002742972941	cg09767504	CDK19		chr6	111136483	Negat: 8/8	1
-0.0744374909132231	-4.4966854755499	-3.31312593894154	0.000939554958473967	0.392291787445389	-1.07414726373135	cg02501882	NEK10		chr3	27410970	Negat: 7/8	0.875
-0.0702126388195812	1.62211001238567	-3.31309692545939	0.00093965187877589	0.392291787445389	-1.07424030498722	cg10012711	ZBED9		chr6	28553927	Negat: 6/8	0.75
-0.0698435592120113	1.1461862152857	-3.31233231774412	0.000942209414375308	0.392771855018574	-1.07669198037608	cg05225461	MACIR		chr5	102596755	Negat: 6/8	0.75
0.0583167586822623	-5.4126146031621	3.31143642678081	0.000945214289491847	0.392771855018574	-1.07956389712303	cg18759693	MIAT		chr22	27068748	Pos: 6/8	0.75
-0.065018820793793	-4.25524161421961	-3.31113441135582	0.000946229269024328	0.392771855018574	-1.08053188110897	cg04018571	STARD7		chr2	96874059	Negat: 8/8	1
-0.0645207763545089	1.24165618506429	-3.31070762450383	0.000947665289190011	0.392771855018574	-1.08189961886452	cg22356541	FGF9		chr13	22277315	4/8	0.5
0.0478373532152124	2.31849462428447	3.31058628815326	0.000948073921266533	0.392771855018574	-1.08228843761194	cg23027296	SMIM8;GJB7		chr6	88039031	Pos: 6/8	0.75
-0.0726584137723434	1.86665050730649	-3.31007268240343	0.0009498054334598	0.392771855018574	-1.08393411604602	cg05435224			chr18	57919358	Negat: 6/8	0.75
-0.0699738199939765	1.57127125531857	-3.30974159005751	0.000950923194187635	0.392771855018574	-1.08499485732039	cg17116091	TCF7L2	Yes	chr10	114807157	Negat: 5/8	0.625
0.0657047691506303	1.34356683473318	3.3090082992337	0.000953403110813161	0.392771855018574	-1.08734377365536	cg00524963	FHAD1	Yes	chr1	15573457	Pos: 7/8	0.875
-0.0751907899835427	2.09154925888395	-3.3089216495243	0.000953696547243782	0.392771855018574	-1.08762130064448	cg10451262	ZHX1		chr8	124284176	4/8	0.5
0.0892309254365136	2.03021973816012	3.30885037246638	0.000953937987443105	0.392771855018574	-1.08784958578039	cg11746156			chr7	4347510	Pos: 6/8	0.75
-0.0774658049515122	2.44105170097268	-3.30818935509205	0.000956179784118125	0.392771855018574	-1.08996645114947	cg21270015	LARP7		chr4	113567813	Negat: 6/8	0.75
-0.0733784031973492	2.04718755795074	-3.30816366358383	0.000956267013678676	0.392771855018574	-1.09004871810205	cg14922158	JCAD		chr10	30305684	Negat: 6/8	0.75
-0.0741745317217409	2.6609695510373	-3.30753502049899	0.00095840372537435	0.392776723031775	-1.09206150360152	cg18606460		Yes	chr4	123082094	Negat: 8/8	1
-0.0736615637865956	2.21633539677824	-3.30697837115074	0.000960299429018439	0.392776723031775	-1.09384346436424	cg17362483		Yes	chr4	177420127	Negat: 6/8	0.75
-0.0592655100280694	3.16497588549541	-3.3069253870766	0.000960480050583243	0.392776723031775	-1.09401306294477	cg26117431	LRRC39		chr1	100643544	Negat: 6/8	0.75
-0.0715397627000233	2.04634518910564	-3.30604847455171	0.000963474003510959	0.392776723031775	-1.09681961288918	cg22457860	PTPRR		chr12	71149597	Negat: 5/8	0.625
0.0450155820703718	3.35273486439441	3.30600989780524	0.000963605910582869	0.392776723031775	-1.09694306049293	cg17858697	SFXN3		chr10	102794524	Pos: 6/8	0.75
-0.0530146357429159	1.81399729343017	-3.30589128917704	0.000964011578848515	0.392776723031775	-1.09732260537904	cg08572278	ADGRL3	Yes	chr4	62467955	Negat: 7/8	0.875
-0.0531457272490035	-4.69605648120235	-3.3051489742285	0.000966554060968083	0.392909187040106	-1.09969769042907	cg12199378	ALOXE3		chr17	8022237	Negat: 7/8	0.875
0.0493467639925107	1.08622320471602	3.30460471497913	0.000968422135373219	0.392909187040106	-1.10143874836892	cg15244874	RAB19		chr7	140102460	Pos: 7/8	0.875
-0.104752352797914	0.83238646775806	-3.30450361235271	0.000968769520725024	0.392909187040106	-1.10176213936602	cg24117017	FMO9P		chr1	166571691	Negat: 6/8	0.75
-0.0593901222779406	3.00838086151075	-3.30391569033762	0.000970791891281686	0.392909187040106	-1.10364249697522	cg12302812	SUN3		chr7	48069745	Negat: 6/8	0.75
0.0776594828258301	3.48376164876226	3.30364684098315	0.000971717999055307	0.392909187040106	-1.10450225069792	cg04872851			chr3	127007606	Pos: 5/8	0.625
-0.0572076319780627	-5.74073787730733	-3.30349090335065	0.000972255533930116	0.392909187040106	-1.10500089217849	cg13808240			chr9	125109458	Negat: 7/8	0.875
-0.083992230216153	2.5372618149838	-3.30317039360744	0.000973361233131365	0.392909187040106	-1.10602571253756	cg17767198	TBC1D32	Yes	chr6	121525721	Negat: 6/8	0.75
-0.0711903346663751	-5.03199352910099	-3.30241844006746	0.000975959909325084	0.392928890759573	-1.10842967577219	cg09899868		Yes	chr16	49475615	Negat: 6/8	0.75
0.0550270628090794	3.72999998778356	3.30241014410145	0.000975988615178899	0.392928890759573	-1.10845619460266	cg21473741	ATP6V0A4		chr7	138436009	Pos: 7/8	0.875
0.0459589428543857	0.897572943228937	3.30070528464244	0.000981904432172363	0.394789055766504	-1.11390453979879	cg17110052	ETFB		chr19	51858208	Pos: 5/8	0.625
-0.0459905056753791	-4.22562355487426	-3.29919263256853	0.000987181097346812	0.39578772029765	-1.11873630516685	cg05375405	MRPL24		chr1	156711303	Negat: 8/8	1
0.0580039614035024	-0.204732898955722	3.29870297532973	0.000988894816392521	0.39578772029765	-1.12029991610932	cg06862165	SNX29	Yes	chr16	12434580	Pos: 5/8	0.625
0.0501567024271834	2.36425962318644	3.2980241849177	0.000991275029790768	0.39578772029765	-1.12246710209931	cg21182715	FGD6	Yes	chr12	95567919	Pos: 6/8	0.75
0.0911262995424344	0.0605141891865559	3.29766604917769	0.000992532989295255	0.39578772029765	-1.12361035064965	cg08377888	MAST1		chr19	12948848	Pos: 6/8	0.75
-0.0753104031900077	2.52029516107039	-3.29746251633718	0.000993248561798178	0.39578772029765	-1.1242600178311	cg09030852	CLCN3		chr4	170629768	Negat: 5/8	0.625
0.0529435276479212	-5.04090168935188	3.29687604849818	0.000995313115546819	0.39578772029765	-1.12613177371075	cg11848539	TNFRSF21		chr6	47277822	Pos: 6/8	0.75
-0.0685948208370863	1.7948066490099	-3.29652499124908	0.000996550850617703	0.39578772029765	-1.12725204165362	cg04319742	KRTAP4-1		chr17	39342381	Negat: 6/8	0.75
0.0552724477987505	1.08646655783496	3.29637380339108	0.000997084338252155	0.39578772029765	-1.1277344648397	cg24723373	EGFR	Yes	chr7	55267262	Pos: 7/8	0.875
0.0425060457021152	-1.08479291689604	3.29511489660909	0.00100153685383945	0.39578772029765	-1.13175064324993	cg22004069			chr19	5585648	4/8	0.5
-0.058775197968913	-0.26236774698193	-3.2949630162134	0.00100207526958944	0.39578772029765	-1.13223507125737	cg06821774	LMLN;IQCG		chr3	197688168	Negat: 6/8	0.75
-0.0791422777136475	-2.72486883268126	-3.29470280369806	0.00100299834584893	0.39578772029765	-1.1330649771675	cg21584883	TMED5;CCDC18		chr1	93645960	Negat: 7/8	0.875
-0.058556909261859	0.394976875124702	-3.29439814159053	0.00100408010340093	0.39578772029765	-1.13403656555205	cg06926703	TMEM233		chr12	120030574	Negat: 7/8	0.875
-0.0469013968354295	-3.10414583729378	-3.29425011509113	0.00100460608815726	0.39578772029765	-1.13450860016319	cg22405558	METTL21A		chr2	208489735	Negat: 6/8	0.75
0.0420730099006568	-3.50475627809336	3.2938980428515	0.00100585813742142	0.39578772029765	-1.13563122221558	cg23141855	TFPI2		chr7	93519892	4/8	0.5
-0.0524421607689312	-4.81863853056035	-3.29368296899316	0.00100662370028876	0.39578772029765	-1.13631695111236	cg16780568	ATAD1;CFL1P1		chr10	89578019	Negat: 7/8	0.875
0.0695505816649111	-1.40680896687116	3.29364752823405	0.00100674990469308	0.39578772029765	-1.13642994410562	cg15887459	LOC494141		chr11	18230903	Pos: 7/8	0.875
0.0394663171936139	-4.24263431068032	3.29356190208235	0.00100705487957593	0.39578772029765	-1.13670293429087	cg23848433	CCDC63		chr12	111284678	Pos: 5/8	0.625
-0.073364683003681	1.07993327872367	-3.29292573159479	0.0010093234111517	0.39578772029765	-1.13873093021604	cg10935498		Yes	chr6	79898777	Negat: 7/8	0.875
-0.0673859821452609	-2.25923870217855	-3.29268956654681	0.00101016676048698	0.39578772029765	-1.13948368290711	cg19803052	TMEM196		chr7	19813244	Negat: 6/8	0.75
0.0394432024597916	-0.49583759305701	3.29196694753296	0.00101275130131214	0.39578772029765	-1.14178662791591	cg00195749			chr17	77764418	Pos: 8/8	1
-0.0733483801116977	-1.39742273468938	-3.29174928039247	0.00101353101577838	0.39578772029765	-1.14248022257647	cg13922421		Yes	chr9	138029591	Negat: 8/8	1
0.0473521811636648	0.882460208485369	3.29155577898065	0.00101422463205512	0.39578772029765	-1.1430967752614	cg20064422			chr14	105878314	Pos: 6/8	0.75
0.0406581103870724	1.19686572580002	3.29154659204878	0.00101425757404054	0.39578772029765	-1.14312604665041	cg06493846			chr4	119555395	Pos: 6/8	0.75
0.0448579117062751	1.21475012227733	3.29096621812576	0.00101634065654666	0.396093427356065	-1.1449750694873	cg25535070			chr2	207116070	Pos: 7/8	0.875
-0.0770695155189516	3.82386731278909	-3.29039637705478	0.00101838978959013	0.396385139494811	-1.14679022192418	cg09149246	SLX9	Yes	chr21	46384969	Negat: 7/8	0.875
-0.05866014881835	3.60176624354511	-3.28965957771602	0.00102104497318372	0.39691169802594	-1.14913673692028	cg20976977	PUM1		chr1	31406174	Negat: 7/8	0.875
0.0491666243067557	1.8353119656605	3.28809349634051	0.0010267099305545	0.397564008310154	-1.15412257468553	cg17349151		Yes	chr14	58448871	Pos: 7/8	0.875
-0.0672599674700869	2.99953478633647	-3.28764245693103	0.00102834685832804	0.397564008310154	-1.15555808601487	cg13187820	FARP1		chr13	98960562	Negat: 6/8	0.75
0.0501098315578712	3.31323826845332	3.28705845729604	0.00103046992103528	0.397564008310154	-1.15741647714393	cg02094049			chr14	103021097	Pos: 6/8	0.75
-0.0668676848286661	2.66718664683268	-3.28695390945997	0.00103085042067711	0.397564008310154	-1.15774913258315	cg21518279	SLC4A7	Yes	chr3	27450401	Negat: 5/8	0.625
0.109733446776492	-4.4830073809778	3.28684546445962	0.00103124524145423	0.397564008310154	-1.15809417715884	cg07482220	AGPAT1;RNF5;RNF5P1		chr6	32146520	Pos: 6/8	0.75
0.039534207723743	-2.20260545218691	3.2865430121101	0.00103234713396823	0.397564008310154	-1.15905644460731	cg04563438	PLAT	Yes	chr8	42065244	Pos: 6/8	0.75
0.0346163391607829	-3.7193657603673	3.28619830508541	0.0010336042979824	0.397564008310154	-1.16015304069823	cg01029238	UBE2Q2		chr15	76136129	Pos: 6/8	0.75
-0.0538068302226821	2.25082888268812	-3.28619755449949	0.00103360703695371	0.397564008310154	-1.16015542836874	cg25722073	DNM3	Yes	chr1	172351357	Negat: 6/8	0.75
0.0734779302448114	-3.82661788116018	3.28577664750406	0.00103514403251479	0.397564008310154	-1.16149428042347	cg26151675	CNR2		chr1	24240069	Pos: 6/8	0.75
0.0542807997423054	-0.592097182630235	3.28558003703797	0.00103586270574788	0.397564008310154	-1.16211961541831	cg01379846	EPHA10		chr1	38227521	Pos: 8/8	1
-0.0521446329972222	-2.63114373129808	-3.28524936608479	0.0010370724545357	0.397564008310154	-1.16317125686745	cg25215298	SAMD11		chr1	860022	Negat: 6/8	0.75
-0.0646422804147972	-4.61208395271318	-3.28429715914037	0.0010405633848471	0.398388809914323	-1.16619900089733	cg13513270	TMEM143;SYNGR4	Yes	chr19	48867481	Negat: 7/8	0.875
-0.062233569469025	2.55291999153545	-3.28375513769261	0.0010425553720029	0.398388809914323	-1.16792208555516	cg24013105		Yes	chr8	137955493	Negat: 5/8	0.625
0.0663207582994905	0.938828795941132	3.28355051808219	0.00104330828884743	0.398388809914323	-1.16857249761529	cg22579691	ATP4A		chr19	36049734	Pos: 7/8	0.875
-0.0635327962533925	2.73812611847505	-3.28288288261725	0.00104576841863349	0.398388809914323	-1.17069439168619	cg02477042	CERS3		chr15	101082639	Negat: 7/8	0.875
0.0415277470260135	0.994095298370358	3.28273987891124	0.00104629606244003	0.398388809914323	-1.17114883381352	cg17869161	GPT		chr8	145729373	Pos: 7/8	0.875
-0.0654381809121045	1.33760758339554	-3.28253100146062	0.00104706720503133	0.398388809914323	-1.17181257663561	cg10785153		Yes	chr13	48011758	Negat: 6/8	0.75
-0.0746688564278133	1.39492915300759	-3.28174371846693	0.00104997846219727	0.398549599477164	-1.17431392393706	cg07356123	IPCEF1;OPRM1	Yes	chr6	154558509	Negat: 7/8	0.875
-0.0720332528965021	2.24805415521717	-3.28137393145353	0.00105134846583462	0.398549599477164	-1.17548860262689	cg06179710		Yes	chr6	141603542	Negat: 7/8	0.875
0.0377403368327139	-4.18957986782825	3.28101160491063	0.00105269243487374	0.398549599477164	-1.17663945518248	cg05301359	SUPT7L;SLC4A1AP		chr2	27886888	Pos: 6/8	0.75
-0.0602853541424064	-5.37047523210451	-3.2808495422566	0.00105329408468591	0.398549599477164	-1.1771541717784	cg05136099	S100PBP;YARS1		chr1	33282968	Negat: 5/8	0.625
0.0439637325053155	1.62003832282332	3.28065184996785	0.00105402843889093	0.398549599477164	-1.17778201529368	cg09024606	MORN1;RER1		chr1	2324221	4/8	0.5
-0.0717975635244188	2.64705318860503	-3.28012502447065	0.00105598771762024	0.398635193582013	-1.17945495795235	cg16619721	NMD3		chr3	160942782	Negat: 6/8	0.75
0.0455955785004844	2.95704541482811	3.27988786430426	0.00105687082314002	0.398635193582013	-1.18020797708984	cg08945642	CCDC127		chr5	205863	Pos: 7/8	0.875
-0.0652264108768392	2.08343939966751	-3.27928911703908	0.00105910340197556	0.398647981941755	-1.1821088500532	cg02922566		Yes	chr13	106143737	Negat: 7/8	0.875
0.0469288563596037	-4.29666251478675	3.27917729854902	0.00105952082874615	0.398647981941755	-1.18246380779836	cg18772668	SMAD6		chr15	66994542	Pos: 6/8	0.75
-0.0540041143180046	2.7370660979422	-3.27880942664078	0.00106089519719732	0.398672903543579	-1.1836314996573	cg11022824	ZC3H12C		chr11	109967237	Pos: 5/8	0.625
0.0564393932965328	-3.79458899607135	3.27616044283172	0.0010708406350643	0.401741210746753	-1.19203602824301	cg19470159	EGFEM1P		chr3	167967842	Pos: 6/8	0.75
0.0728706424360969	2.14948213575148	3.27531538202591	0.00107403147554745	0.401741210746753	-1.1947157708134	cg12818447	CCR4		chr3	32992514	Pos: 5/8	0.625
-0.0585341647294653	-0.469649998091597	-3.27456114687748	0.00107688680136391	0.401741210746753	-1.19710692208334	cg25867632	LYZL4		chr3	42451986	Negat: 8/8	1
-0.0680853060512404	-2.36159271294867	-3.27412302423478	0.00107854863740058	0.401741210746753	-1.19849565205424	cg13757735	PTGES3		chr12	57081572	Negat: 7/8	0.875
0.0596765284786523	3.0054376518502	3.27380711747771	0.0010797483709307	0.401741210746753	-1.19949687681419	cg14171188	ZBTB18		chr1	244218327	Pos: 7/8	0.875
-0.068826517674057	2.21582786708181	-3.2733717759312	0.00108140371168905	0.401741210746753	-1.20087647785737	cg15772133	LTBP1	Yes	chr2	33585815	Negat: 7/8	0.875
-0.052265068498296	1.85664767280466	-3.27333413115814	0.00108154696229892	0.401741210746753	-1.20099576594066	cg25083763	IQGAP2	Yes	chr5	75968406	Negat: 5/8	0.625
-0.0558347361601678	2.9126189305805	-3.27284978112258	0.00108339163934677	0.401741210746753	-1.20253044467004	cg02951847	LIMCH1	Yes	chr4	41614490	Negat: 7/8	0.875
0.0455826794434006	2.85036960422739	3.27273424458695	0.00108383209737848	0.401741210746753	-1.20289649274535	cg06674117	RHOT1	Yes	chr17	30488883	Pos: 7/8	0.875
-0.0561964691096343	2.43972492425045	-3.27266927607383	0.00108407984857417	0.401741210746753	-1.20310232331361	cg07620207	SOX6		chr11	16430764	Negat: 7/8	0.875
0.041938715027455	-3.46005882966464	3.27230994701167	0.00108545106250635	0.401741210746753	-1.2042406618885	cg19265970	PRDM6		chr5	122426216	Pos: 7/8	0.875
-0.0621166758405034	2.42571674759122	-3.27225060704355	0.00108567766056321	0.401741210746753	-1.2044286363934	cg13571319	UACA		chr15	70949082	Negat: 6/8	0.75
-0.0775515754213383	0.339711974426122	-3.27183841919744	0.00108725286692161	0.401741210746753	-1.20573425365675	cg21582112	HOXC4;HOXC5;HOXC6		chr12	54421335	Negat: 5/8	0.625
-0.0556908045331487	-3.88366743232272	-3.27155795057446	0.00108832590765754	0.401741210746753	-1.206622553391	cg07394347	GOLGA4		chr3	37285773	Negat: 7/8	0.875
-0.0624258559044481	-5.51664538968832	-3.27100783148459	0.00109043344749554	0.401741210746753	-1.2083646709431	cg11787367	PSMD8		chr19	38865418	Negat: 7/8	0.875
-0.0692541157092591	1.79387816930595	-3.27087084615654	0.00109095883375906	0.401741210746753	-1.20879843113899	cg00215851		Yes	chr4	46427528	Negat: 5/8	0.625
-0.0576083094554097	-4.75768798595423	-3.27043924572132	0.00109261570358943	0.401741210746753	-1.210164964357	cg15585318	WNT5A		chr3	55515168	Negat: 6/8	0.75
0.0503910697189451	-3.38911060035628	3.2703092805266	0.0010931150827105	0.401741210746753	-1.21057642520396	cg17002091	SLC25A29;MIR345		chr14	100772763	Pos: 6/8	0.75
0.0598332602392444	-0.0541215382473768	3.27005156207429	0.00109410596662939	0.401741210746753	-1.21139229624067	cg19183842	DLL3		chr19	39993358	Pos: 7/8	0.875
0.0615010004118231	-2.94252156722238	3.269563354073	0.00109598532333015	0.401947012111568	-1.21293766425109	cg26690592	E2F8		chr11	19261879	Pos: 5/8	0.625
-0.0697160654532953	1.45682918289209	-3.26815851933626	0.00110140991571274	0.403450953079559	-1.21738323926395	cg01210727		Yes	chr10	56666396	Negat: 6/8	0.75
0.0534879499691857	1.4137274630972	3.26761972683671	0.00110349697940705	0.403730200394947	-1.21908773754271	cg00508575	ATP2B1		chr12	90050967	Pos: 7/8	0.875
-0.0470431272629886	5.45961144791695	-3.26702415865097	0.00110580822745847	0.403932343200702	-1.22097152534397	cg07706680	ACSF3		chr16	89203452	Negat: 7/8	0.875
-0.059313661224747	1.83662672296558	-3.26639795114174	0.00110824320973069	0.403932343200702	-1.22295185944755	cg13204673		Yes	chr7	16945442	Negat: 5/8	0.625
-0.0586762814303013	-0.822797602192143	-3.26608887298731	0.00110944687549209	0.403932343200702	-1.22392915748978	cg07910460	ANKS1B	Yes	chr12	99135985	Negat: 6/8	0.75
-0.0817334494383128	1.84429248810737	-3.2655212386654	0.00111166060713859	0.403932343200702	-1.22572376603199	cg20062978	NUP153		chr6	17615976	Negat: 6/8	0.75
0.097214743936883	-2.59470389021698	3.26538956810638	0.00111217469623073	0.403932343200702	-1.22614000600531	cg07040303		Yes	chr5	2915185	Pos: 5/8	0.625
0.0741287079976992	0.839988029277735	3.26521076435619	0.00111287316242721	0.403932343200702	-1.22670521792786	cg18054674	PCDHGA4;PCDHGA1;PCDHGA6;PCDHGA5;PCDHGB1;PCDHGA3;PCDHGA2;PCDHGB2;PCDHGB3		chr5	140753542	Pos: 6/8	0.75
0.0464538149765229	0.919022068362108	3.26478138504727	0.0011145521171531	0.403932343200702	-1.22806239280187	cg10089657	C7orf50;MIR339		chr7	1062820	Pos: 5/8	0.625
-0.0585717518097442	-4.239857339786	-3.26475570551268	0.00111465260325756	0.403932343200702	-1.2281435546487	cg02577487	USP6NL		chr10	11653628	Negat: 6/8	0.75
-0.0499975351868481	0.691845976142286	-3.26388480925237	0.00111806545830434	0.404610144238309	-1.23089570546539	cg23301462	CNGB3		chr8	87757285	Negat: 7/8	0.875
-0.0673364324431074	-1.19153640411384	-3.26333780074746	0.00112021400797997	0.404610144238309	-1.23262395564034	cg18025409	TNFRSF9		chr1	8001046	Negat: 6/8	0.75
-0.0585289119931445	1.12378720980294	-3.26326357736703	0.00112050583806255	0.404610144238309	-1.23285843919435	cg18814808	KCTD16	Yes	chr5	143698198	Negat: 6/8	0.75
0.0587319057069667	2.48980348016129	3.26187678121527	0.00112597136897855	0.404980029188295	-1.23723858074563	cg04410355	COQ8B		chr19	41220016	Pos: 7/8	0.875
-0.0534113810350648	2.36853742784405	-3.261498572915	0.00112746620845524	0.404980029188295	-1.23843281741099	cg11795128		Yes	chr10	36782936	Negat: 7/8	0.875
0.0645017024203446	-0.0749300883886856	3.26137686522884	0.0011279476391733	0.404980029188295	-1.23881709445449	cg22459739	PCDHA2;PCDHA1;PCDHA3;PCDHA4;PCDHA5		chr5	140201153	Pos: 7/8	0.875
0.0442579463752388	2.75372204510437	3.26135886219118	0.00112801886869595	0.404980029188295	-1.23887393562669	cg09870801	DGCR8		chr22	20073923	Pos: 6/8	0.75
-0.0663507774008634	-3.53976874227031	-3.26127479952297	0.00112835152008458	0.404980029188295	-1.23913934343029	cg02179652	BSX		chr11	122852429	Negat: 7/8	0.875
-0.0397791511856639	-1.55096311394848	-3.25978490308596	0.00113426239339115	0.404980029188295	-1.24384221329238	cg25603108	RAD51B	Yes	chr14	68714746	Negat: 5/8	0.625
0.0748750815945374	-2.19098056401282	3.25975706680954	0.00113437310049145	0.404980029188295	-1.24393005849732	cg20591472	SYPL2		chr1	110008990	Pos: 5/8	0.625
-0.0797878714631094	2.51584328585203	-3.2591947930657	0.00113661144960084	0.404980029188295	-1.24570431274069	cg25334215	CSTF3		chr11	33163286	Negat: 6/8	0.75
0.0358795296221149	2.61288914832803	3.25873351109639	0.00113845081201959	0.404980029188295	-1.24715966155237	cg10459054	GNAS-AS1;GNAS		chr20	57413436	Pos: 5/8	0.625
-0.0717594339288405	2.78920711831748	-3.25815712726792	0.00114075301328681	0.404980029188295	-1.24897787150676	cg00355447	HCG18		chr6	30292220	Negat: 7/8	0.875
-0.0793801100480994	2.09148936280378	-3.25801520967264	0.00114132052313294	0.404980029188295	-1.24942550353338	cg15579914	RAB4A;SPHAR		chr1	229438681	Negat: 5/8	0.625
-0.0590731284011684	2.08895307863662	-3.25788553799757	0.00114183929148269	0.404980029188295	-1.2498344930064	cg11111859	CC2D2B		chr10	97686634	Negat: 7/8	0.875
-0.0417107423184359	1.94428002104871	-3.25786823514904	0.00114190853026448	0.404980029188295	-1.24988906564178	cg09231992	CALHM1	Yes	chr10	105218524	Negat: 6/8	0.75
0.0450040242219365	1.70990426203729	3.2576908939929	0.00114261839952611	0.404980029188295	-1.25044837750193	cg16775598		Yes	chr3	18877557	Pos: 5/8	0.625
0.060592726680405	3.1194659649143	3.25759300037569	0.00114301042740282	0.404980029188295	-1.2507571088493	cg23205521	LRP8		chr1	53742818	Pos: 8/8	1
-0.0880197399830355	-0.419998310856636	-3.2570604847346	0.00114514513656997	0.404980029188295	-1.2524363658452	cg10364374		Yes	chr4	125857940	Negat: 5/8	0.625
-0.0786351317514479	-5.0396919233923	-3.25679040064591	0.00114622923863877	0.404980029188295	-1.25328795650075	cg02240066			chr2	170220975	Negat: 6/8	0.75
-0.0516992740177914	-3.81768892259393	-3.25651525544695	0.00114733463187272	0.404980029188295	-1.25415543332215	cg01250407	WNT2		chr7	116964802	Negat: 5/8	0.625
0.0473954814825145	-4.29698337991096	3.25640477665657	0.00114777875676434	0.404980029188295	-1.25450373007436	cg13331936			chr12	52417019	Pos: 7/8	0.875
-0.063072177950645	2.54877246926345	-3.25632321860026	0.00114810672228992	0.404980029188295	-1.25476084347866	cg13488020	SEC24D	Yes	chr4	119725268	Negat: 5/8	0.625
-0.0597092029313278	1.8537037335242	-3.25586485187019	0.00114995154374741	0.405161829167838	-1.25620573530789	cg11043146	KRTAP22-2;KRTAP6-3		chr21	31963950	Negat: 7/8	0.875
-0.0537144131602383	2.29759611951863	-3.25522970165395	0.00115251241084793	0.405225816054703	-1.25820756248065	cg26782261		Yes	chr15	39463274	Negat: 6/8	0.75
-0.0700558817596817	2.87506259931704	-3.2551603320235	0.00115279242209383	0.405225816054703	-1.25842617399884	cg01822570	SHOC1		chr9	114545810	Negat: 5/8	0.625
-0.0649112849590529	2.2709106131552	-3.25457787328393	0.00115514600649209	0.405585337175762	-1.26026155328773	cg17653583	ST7-OT3;ST7		chr7	116822483	Negat: 7/8	0.875
-0.048615892923491	2.79037476210785	-3.25386594090788	0.00115802880076656	0.405887326489945	-1.26250447442652	cg00240860	MARF1	Yes	chr16	15702420	Negat: 6/8	0.75
0.0686842769485523	1.85212399838255	3.25368610178964	0.00115875806684984	0.405887326489945	-1.26307097529295	cg07187971	PHLPP1	Yes	chr18	60481018	Pos: 7/8	0.875
0.0649325447987344	-3.30340466829738	3.25337970544904	0.00116000151386393	0.405887326489945	-1.26403606547793	cg23644855	KLHL20		chr1	173683890	Pos: 8/8	1
0.0551390704930213	2.38636771221493	3.25272067900391	0.00116268022125443	0.406358070677303	-1.26611156886277	cg25380464	CILK1		chr6	52923340	Pos: 6/8	0.75
-0.0562708010721879	2.88217188941315	-3.25201325916727	0.00116556199634093	0.40689862750841	-1.26833901715648	cg25195899	WSB1		chr17	25640203	Negat: 8/8	1
-0.0628479230145331	2.29764326475895	-3.25121484235198	0.00116882239488205	0.407569973885846	-1.27085241155252	cg07555397	SND1	Yes	chr7	127314628	Negat: 6/8	0.75
0.0651912256133321	2.1968634366511	3.25015705764965	0.00117315493296102	0.40801239123898	-1.2741813491334	cg07336964	ABAT		chr16	8806359	Pos: 5/8	0.625
-0.0578565195841857	2.64833403344682	-3.24963656216793	0.00117529225714659	0.40801239123898	-1.27581899903886	cg04851992	MIR340;RNF130		chr5	179443887	Negat: 8/8	1
-0.0801982274582745	2.51408182673468	-3.24949649321738	0.00117586804052546	0.40801239123898	-1.27625965771702	cg18876189	FGB		chr4	155483083	Negat: 6/8	0.75
0.0473213648911877	2.38956217473306	3.24947275831816	0.00117596563374733	0.40801239123898	-1.27633432614688	cg05014103	CBY2		chr13	46276342	Pos: 6/8	0.75
-0.0657446714278848	1.89128598536989	-3.24927354927757	0.00117678503732077	0.40801239123898	-1.27696100341166	cg00351838	TMEM184C		chr4	148542561	Negat: 5/8	0.625
-0.0808685349030863	2.09070426044128	-3.24889554621533	0.0011783413233129	0.408087719772111	-1.2781500313713	cg01592108	CHN1	Yes	chr2	175830522	Negat: 6/8	0.75
-0.0632991362951719	0.60154381970232	-3.24853178950806	0.00117984075208024	0.408118248094224	-1.27929411753363	cg20238308	PTPRQ		chr12	80836629	Negat: 6/8	0.75
0.0700289746564283	0.495559912056949	3.24773442384535	0.00118313371979897	0.408118248094224	-1.28180154568447	cg26071551		Yes	chr8	26048414	Pos: 7/8	0.875
-0.0685039014888885	2.10512960946214	-3.24703145188043	0.00118604390646325	0.408118248094224	-1.28401163474019	cg04468128	HS6ST3	Yes	chr13	97065757	4/8	0.5
-0.0601487826729122	2.84625800831927	-3.24692439877457	0.0011864876687565	0.408118248094224	-1.28434815984892	cg06042828	DDX28;DUS2		chr16	68058281	Negat: 6/8	0.75
-0.0920099564828401	3.28799510123337	-3.24667506668293	0.00118752180880174	0.408118248094224	-1.28513190129171	cg20764358	NXN		chr17	800100	Negat: 7/8	0.875
-0.0651078361391323	2.17385056506446	-3.24634829674821	0.00118887839514616	0.408118248094224	-1.28615896792219	cg18898496			chr5	20144814	Negat: 6/8	0.75
0.0462837921327374	3.44041715858552	3.24617143435367	0.00118961323742225	0.408118248094224	-1.28671481933654	cg13345817			chr15	101695660	Pos: 8/8	1
-0.058959194337426	-3.69554005320894	-3.24518459905971	0.00119372113582206	0.408118248094224	-1.28981574177136	cg03052632	NDUFA4L2		chr12	57634626	Negat: 6/8	0.75
0.0651861494533099	-0.0781033350756436	3.24514154631724	0.00119390064965728	0.408118248094224	-1.2899510047374	cg06447614		Yes	chr16	1195491	Pos: 5/8	0.625
0.0505617349320755	1.95234808766487	3.24487388845147	0.00119501724291924	0.408118248094224	-1.29079189153778	cg21623722	GIPC1		chr19	14589148	Pos: 6/8	0.75
0.0610007917098444	2.91171832357783	3.24424234466183	0.00119765569369021	0.408118248094224	-1.29277570797429	cg10648252	CUX1		chr7	101469088	Pos: 7/8	0.875
0.0551409631210477	-4.30369599808768	3.24407974625985	0.00119833586526751	0.408118248094224	-1.29328640311447	cg03008693	PCDH7		chr4	30721357	Pos: 7/8	0.875
-0.0654248314837591	1.92159119380435	-3.24405854922794	0.00119842456168904	0.408118248094224	-1.29335297767985	cg20973974	ALPK1	Yes	chr4	113261845	Negat: 5/8	0.625
-0.0569030274633228	2.69956600443466	-3.24382436117106	0.00119940489739127	0.408118248094224	-1.29408847504913	cg16244018			chr5	4581501	Negat: 8/8	1
0.0621671994290485	-4.19343709777892	3.24369016739016	0.00119996698068563	0.408118248094224	-1.2945099040155	cg03869743	PPP1R11		chr6	30034645	Pos: 7/8	0.875
0.0657186194202547	1.57531729193892	3.24317107491991	0.00120214354221489	0.408118248094224	-1.29613992603935	cg10669129	SNORD115-16		chr15	25444152	Pos: 7/8	0.875
0.047293268141767	2.96340512476496	3.24308571618329	0.00120250180176178	0.408118248094224	-1.29640793955777	cg09042733			chr2	131912867	Pos: 6/8	0.75
-0.0631330926577111	2.00177812680096	-3.24307811436679	0.00120253371216712	0.408118248094224	-1.29643180777316	cg03171211	GOLGA4		chr3	37368888	Negat: 7/8	0.875
-0.0564100163934642	-4.95233419054295	-3.24215307654222	0.00120642262415271	0.408982637430367	-1.2993358324194	cg27590781	RIF1		chr2	152266272	Negat: 7/8	0.875
0.0610236442254823	-3.41124968983781	3.24170288219088	0.00120831947011324	0.409170537010068	-1.30074885715151	cg08453036	KCNK2		chr1	215255572	Pos: 5/8	0.625
-0.0564529561570167	2.71140765898675	-3.24084043781646	0.00121196098992271	0.409590416450833	-1.30345526882396	cg14244739	MSANTD3		chr9	103208696	Negat: 6/8	0.75
-0.0660319000722262	2.49678506442601	-3.2406129104482	0.00121292337407942	0.409590416450833	-1.3041691471347	cg14134015	POLR1H		chr6	30031796	Negat: 6/8	0.75
-0.0597665930808414	1.47371671388243	-3.24027546226859	0.0012143519967886	0.409590416450833	-1.30522781612933	cg23782866	NALF1	Yes	chr13	107928782	Negat: 7/8	0.875
-0.06267417200581	2.00446078482209	-3.24013780415241	0.00121493523361132	0.409590416450833	-1.30565965669833	cg07184887	GBP7		chr1	89615433	Negat: 6/8	0.75
-0.0604814124906416	-5.39020619793281	-3.23892612145468	0.00122008013369006	0.410702471363965	-1.30945998473914	cg00338229	OPA3		chr19	46088275	Negat: 6/8	0.75
0.0432946031060692	3.2137259539588	3.23865676325383	0.00122122658248155	0.410702471363965	-1.31030461024759	cg03730027	FLT4		chr5	180041908	Pos: 6/8	0.75
0.0435519318182369	2.65098997768249	3.23841025615996	0.00122227664438868	0.410702471363965	-1.31107752074646	cg00066817	ZNF407		chr18	72777307	Pos: 6/8	0.75
0.0454388402145246	-4.58707681922567	3.23732893047302	0.00122689270324284	0.411799509585688	-1.31446727524736	cg09841203	NEK3		chr13	52733292	Pos: 5/8	0.625
-0.0695515370395901	1.56011457926813	-3.23652185220783	0.00123034852600988	0.412266742932738	-1.31699658554533	cg08185798	ALX1		chr12	85677430	4/8	0.5
0.0394042971804327	2.34504184965559	3.23637221939737	0.00123099022548124	0.412266742932738	-1.3174654527066	cg08781340			chr16	85285111	Pos: 6/8	0.75
-0.0442930367326952	3.35154028942516	-3.23498358436909	0.00123696015196251	0.412346103550692	-1.3218156506278	cg01775245	MCPH1	Yes	chr8	6452110	Negat: 6/8	0.75
0.0619870755274513	4.88345128907405	3.23488413501414	0.00123738872305366	0.412346103550692	-1.32212712627357	cg10711095	HERC2		chr15	28520094	Pos: 6/8	0.75
-0.0726847424254412	2.39741043929438	-3.23441923596477	0.00123939399872668	0.412346103550692	-1.32358306573052	cg26796066			chr1	68519770	4/8	0.5
0.0877768246586749	-0.840155473123729	3.23415651746098	0.00124052852519367	0.412346103550692	-1.32440573828573	cg07659054	HOXA1		chr7	27134225	4/8	0.5
-0.05073190578352	-5.08953250592131	-3.23403024983647	0.00124107414211303	0.412346103550692	-1.32480110720735	cg00133698	CAMK2D		chr4	114683282	Negat: 6/8	0.75
0.0562572432224132	-4.69549019240559	3.23389461979701	0.00124166046214992	0.412346103550692	-1.32522577469668	cg26658471	ZNF337		chr20	25677673	Pos: 8/8	1
-0.0601760960435353	1.83365236200974	-3.23382730403441	0.00124195155895591	0.412346103550692	-1.32543653869067	cg25083484		Yes	chr5	23384883	Negat: 6/8	0.75
-0.0628435678491927	-2.30844297933862	-3.23380427379621	0.00124205116420696	0.412346103550692	-1.32550864480276	cg02407372	LINC01590		chr6	88106922	Negat: 6/8	0.75
0.0577129703267835	-3.10887293838157	3.23330611181039	0.00124420751111239	0.412612515913133	-1.32706823185198	cg02130027	CD2AP		chr6	47444894	Pos: 7/8	0.875
-0.0609650170460744	2.85574025120264	-3.23219657765629	0.00124902268675266	0.413759129487146	-1.33054097707918	cg08386165	TMEM126B		chr11	85345554	Negat: 6/8	0.75
-0.0658108644201294	2.19195829588344	-3.23181561119202	0.00125067997915315	0.413858288649955	-1.33173309705902	cg24138422	ABCB1	Yes	chr7	87189782	Negat: 7/8	0.875
0.0649028886187075	-3.90521903608349	3.23099470940055	0.00125425800125696	0.414592125545636	-1.33430138997784	cg10644890			chr8	41998516	Pos: 7/8	0.875
-0.0969647786558492	-1.41120113385292	-3.23015801425687	0.00125791459247156	0.415350315032063	-1.33691843034048	cg15595502		Yes	chr1	224564870	Negat: 7/8	0.875
-0.0523226075757953	-3.53722608804785	-3.22935095265162	0.00126145100753334	0.416067225444696	-1.33944214687175	cg23367608	FAM162B		chr6	117086601	Negat: 7/8	0.875
-0.0650676753366192	-3.81871865863273	-3.22818798392768	0.00126656310889216	0.416794647074735	-1.34307770341667	cg26112014	PID1		chr2	230135789	Negat: 6/8	0.75
-0.069124502609034	2.35073696544195	-3.2276441578946	0.00126896018577039	0.416794647074735	-1.3447773135761	cg18412984	WDR20;HSP90AA1		chr14	102604722	Negat: 6/8	0.75
-0.0534850869565653	-4.85639499002138	-3.22715565032983	0.00127111700277203	0.416794647074735	-1.34630379642126	cg26924294		Yes	chr1	98510865	Negat: 8/8	1
0.038395285877064	-3.57111740094265	3.22696920108044	0.00127194109027039	0.416794647074735	-1.34688635064709	cg01109287	REEP3		chr10	65281299	Pos: 6/8	0.75
0.0356548506036504	1.12441175031882	3.22689371146433	0.00127227488737244	0.416794647074735	-1.34712220587216	cg20173193	DHX30	Yes	chr3	47891136	Pos: 7/8	0.875
-0.0729096605403426	2.26507219866553	-3.22683888017155	0.00127251738902746	0.416794647074735	-1.34729351405055	cg26660316	SLC25A46		chr5	110077272	Negat: 5/8	0.625
-0.0525344711079265	1.26527546601819	-3.22667790210331	0.00127322959141167	0.416794647074735	-1.34779643758527	cg01470535	CXCL2		chr4	74963112	Negat: 8/8	1
-0.0397473998094254	2.74346750569126	-3.22546085982281	0.0012786259824966	0.418112068192679	-1.35159788673721	cg10364862	CLEC16A		chr16	11220376	Negat: 7/8	0.875
-0.0601755791775594	-4.23591902696433	-3.22462620906766	0.00128233904729017	0.418876805731391	-1.35420411051127	cg22584335	ZNF512		chr2	27806067	Negat: 6/8	0.75
0.0463406104461167	3.7182565830292	3.22420865039685	0.00128420035329728	0.419035675238377	-1.35550770051048	cg03703435	MRPS17		chr7	56018486	Pos: 7/8	0.875
-0.058144567897703	-3.54655793370065	-3.2232766224229	0.0012883639593545	0.419301999140599	-1.35841682669371	cg22063989	RSPO1		chr1	38100795	Negat: 7/8	0.875
0.0747981999187289	-4.19070233067388	3.22312164922886	0.00128905747191071	0.419301999140599	-1.35890046174868	cg11490446	PSEN1		chr14	73602923	Pos: 5/8	0.625
-0.0481511928696547	1.8163740167894	-3.22310231746538	0.00128914400667643	0.419301999140599	-1.35896079004279	cg00312809	PRKCZ		chr1	2028213	Negat: 6/8	0.75
-0.0482170476822196	1.82451409191349	-3.22216518546121	0.00129334533106223	0.41994166022458	-1.36188485222812	cg23342358			chr21	47162272	Negat: 7/8	0.875
-0.0608307654344005	-5.55635181783649	-3.22170870897292	0.0012953963712824	0.41994166022458	-1.36330885672488	cg22339356	NXPH1		chr7	8473385	Negat: 7/8	0.875
-0.102676184674727	1.44767690388419	-3.2214156632627	0.0012967146673325	0.41994166022458	-1.36422292439794	cg20709110	COMT		chr22	19946873	Negat: 5/8	0.625
0.0650341735822018	1.89367100590008	3.2209411461569	0.00129885195911809	0.41994166022458	-1.36570286293699	cg26013396	SGPP1		chr14	64191548	Pos: 6/8	0.75
-0.0587920746024105	-0.108109423161424	-3.2208396873052	0.00129930936608354	0.41994166022458	-1.36601926794182	cg02893429	CYP1B1-AS1	Yes	chr2	38404263	Negat: 7/8	0.875
0.0443570253647623	2.44824469049161	3.22079905124606	0.00129949260736359	0.41994166022458	-1.3661459909605	cg00576853	KIAA0664		chr17	2604260	Pos: 6/8	0.75
-0.0836401356902685	-3.89610027590882	-3.2202969104237	0.00130175889525525	0.41994166022458	-1.36771178004137	cg05883907	FKBP11	Yes	chr12	49318487	Negat: 8/8	1
-0.0689836502387554	1.66686928170823	-3.21992190690683	0.00130345376098495	0.41994166022458	-1.36888096863901	cg20358902	LCORL		chr4	18019937	Negat: 6/8	0.75
0.0605672435985059	-4.35109423971159	3.21978670435422	0.00130406532208899	0.41994166022458	-1.36930247107672	cg05465342	PPT2		chr6	32121841	Pos: 6/8	0.75
0.0478186090359556	2.94287933194702	3.21938190878621	0.00130589791695919	0.41994166022458	-1.37056434198167	cg17244238			chr5	1728443	Pos: 5/8	0.625
0.0424140131585879	-4.13490194320141	3.21888226817388	0.00130816317508458	0.41994166022458	-1.37212165735626	cg25934680	MYO1D		chr17	31203833	Pos: 8/8	1
0.0536922449307725	3.46019658537155	3.21875521667223	0.00130873977646542	0.41994166022458	-1.37251762238143	cg14599961	UBE3A		chr15	25685368	Pos: 6/8	0.75
0.042211305906695	0.726369500717021	3.21836048458833	0.00131053269792856	0.41994166022458	-1.37374773432302	cg06651452	ZBTB7A		chr19	4062424	Pos: 7/8	0.875
0.0534383243009065	-4.81895281934527	3.21825396439376	0.00131101691421964	0.41994166022458	-1.37407965989167	cg25452485	DBR1		chr3	137893795	Pos: 6/8	0.75
-0.0738855882899144	1.6736556088989	-3.21808629435724	0.00131177943836661	0.41994166022458	-1.37460211131487	cg10472263	SNORD114-25;SNORD114-26		chr14	101452368	4/8	0.5
0.054047770676905	-5.17320880316062	3.21755733905727	0.00131418768859175	0.419992307087243	-1.37625013305256	cg19422304	PPP1R3B		chr8	9008446	Pos: 5/8	0.625
-0.0659940038929057	1.91483328265771	-3.21711715992846	0.00131619486685322	0.419992307087243	-1.3776213580373	cg26570574	RAB3GAP2	Yes	chr1	220415655	Negat: 6/8	0.75
0.0452021827789279	-4.37090077455214	3.21646743346778	0.00131916273650959	0.419992307087243	-1.37964501576731	cg03465947		Yes	chr6	80487839	Pos: 6/8	0.75
0.0448395322826878	2.00340309796407	3.21644301176994	0.00131927441220754	0.419992307087243	-1.379721072444	cg00012194	PLXNB2		chr22	50720288	Pos: 7/8	0.875
-0.0441383789275885	3.23522479890369	-3.21640303832394	0.0013194572218806	0.419992307087243	-1.37984556081431	cg11728867	C2orf74		chr2	61389282	Negat: 7/8	0.875
-0.0618996264893525	2.17584546223297	-3.21595091811741	0.00132152652241971	0.419992307087243	-1.38125348168711	cg01009068		Yes	chr2	218642407	Negat: 5/8	0.625
0.046920349396671	1.76172457467407	3.215228730048	0.0013248381091348	0.419992307087243	-1.38350199886719	cg08239899	COLEC11		chr2	3691235	Pos: 8/8	1
-0.0557987672494132	-3.51393840065122	-3.21513691934896	0.00132525965482441	0.419992307087243	-1.38378781373771	cg09149896	SPATA20		chr17	48624438	Negat: 5/8	0.625
0.0472867109872361	2.46868548985651	3.21506090377566	0.00132560877145872	0.419992307087243	-1.38402445086833	cg24332364	HDAC4		chr2	240308692	Pos: 7/8	0.875
0.0403644686245351	1.87048164334668	3.21503701509492	0.00132571850251154	0.419992307087243	-1.38409881539317	cg22792503	RAB37		chr17	72729129	4/8	0.5
0.0785867109798467	-5.86624195407832	3.2143580428035	0.00132884082550525	0.420544313795543	-1.3862122009491	cg09913796	ERAL1		chr17	27181988	Pos: 6/8	0.75
-0.0510942506288521	-1.22997912154434	-3.21403587509532	0.00133032472054879	0.42057719238387	-1.38721483349222	cg23357789	PRTN3		chr19	848026	Negat: 5/8	0.625
-0.0628265856736593	2.92093066934075	-3.21356011966936	0.00133251883441662	0.420733014750008	-1.38869527146356	cg11855117	TGFBR3		chr1	92293627	Negat: 5/8	0.625
0.0583783739756827	2.85181084005119	3.21314367733366	0.00133444214708511	0.420733014750008	-1.38999096325497	cg05502645	CSNK1G2		chr19	1971281	Pos: 8/8	1
-0.0691309785127771	1.54551882266238	-3.21303182864076	0.0013349591497162	0.420733014750008	-1.39033893376016	cg12505442	ZNF311		chr6	28968397	Negat: 5/8	0.625
-0.0636325535501874	2.23334784536899	-3.2125732879455	0.00133708061440071	0.420966294884126	-1.3917653664231	cg14042653	PTPRD		chr9	8454918	Negat: 7/8	0.875
0.0671191049968422	0.250098704389545	3.21160640982216	0.00134156413696673	0.421941996081182	-1.39477247991297	cg00478710			chr3	133392965	Pos: 6/8	0.75
-0.0520597270249114	-0.51805940145979	-3.21041254714603	0.0013471193631019	0.422553614570831	-1.39848430881988	cg10832076	SLCO1A2		chr12	21418929	Negat: 5/8	0.625
-0.0658750491213701	1.43451901888022	-3.20975445613273	0.00135019063390276	0.422553614570831	-1.40052979070037	cg22422937	SERINC5	Yes	chr5	79423256	4/8	0.5
-0.0747382099044321	2.08185361049568	-3.20969412483392	0.00135047251965239	0.422553614570831	-1.40071729199827	cg18403754	RAD51B	Yes	chr14	68721274	Negat: 6/8	0.75
-0.0684803184704577	1.65643806095027	-3.20923012933795	0.00135264226085157	0.422553614570831	-1.40215920905532	cg07187607	NDUFB4		chr3	120314013	Negat: 8/8	1
-0.0469736471683369	3.18606172438583	-3.20891189126506	0.00135413226958474	0.422553614570831	-1.40314804967158	cg16198468	KAT6B	Yes	chr10	76708051	Negat: 5/8	0.625
0.0452572707850063	2.14421166314544	3.2088985488448	0.00135419477263736	0.422553614570831	-1.4031895055941	cg11161150	RGMB	Yes	chr5	98119892	Pos: 5/8	0.625
-0.0612018815252216	-3.91223098961843	-3.20869286899402	0.00135515862441768	0.422553614570831	-1.40382854708177	cg26387619			chr3	134032421	Negat: 7/8	0.875
-0.0606569301579856	4.54708461636026	-3.20861744934571	0.00135551221275276	0.422553614570831	-1.40406286364664	cg01565740		Yes	chr13	110670202	Negat: 6/8	0.75
0.053556201303603	-4.66666522108525	3.20835476146048	0.0013567444318315	0.422553614570831	-1.40487894959313	cg13750123	TRIM36	Yes	chr5	114515828	Pos: 7/8	0.875
0.0465252775350647	2.79872309157247	3.20822070217317	0.00135737367698011	0.422553614570831	-1.40529540278948	cg09456340	ADAMTS16		chr5	5288296	Pos: 6/8	0.75
-0.0470624537124426	3.18981238059586	-3.20722296069363	0.00136206532937032	0.423001245748567	-1.4083943311818	cg08251685	AAA1;NPSR1		chr7	34875234	Negat: 8/8	1
-0.0594130512985795	1.5211953963169	-3.20721455676687	0.00136210491042195	0.423001245748567	-1.40842042925194	cg26691305		Yes	chr10	112896689	Negat: 5/8	0.625
0.060013617243378	0.250723862891939	3.2070297718951	0.0013629754838157	0.423001245748567	-1.40899425444214	cg24431966	P4HB		chr17	79801787	Pos: 6/8	0.75
0.0454737946405479	0.623785926999738	3.20653484934556	0.0013653097336456	0.423294629679046	-1.41053101042468	cg16704920	SKI		chr1	2169407	Pos: 5/8	0.625
-0.0528250210697757	3.11132240372203	-3.20571333396536	0.00136919247178761	0.4239143462698	-1.41308133339923	cg10189882	ERICH1	Yes	chr8	665934	Negat: 7/8	0.875
-0.0741874513759077	2.06524596244398	-3.20545456127198	0.00137041762162109	0.4239143462698	-1.41388453682106	cg18854392	SERPINI2		chr3	167191873	4/8	0.5
-0.0537844358704116	3.4755938523289	-3.20523003468785	0.00137148145430749	0.4239143462698	-1.41458139192846	cg13432032	SCAPER	Yes	chr15	76692444	4/8	0.5
-0.0617387023944973	3.53230480924584	-3.20471565013341	0.00137392154150451	0.424238296450478	-1.41617768680032	cg14879279		Yes	chr11	68427020	Negat: 6/8	0.75
-0.0775296879846779	1.1194475702067	-3.20436157383377	0.00137560350185618	0.424327734051819	-1.41727634815495	cg17391672	TMTC2	Yes	chr12	83178545	Negat: 5/8	0.625
0.0440105001424253	2.95202883192643	3.2030186599705	0.00138200000220795	0.425044450160655	-1.42144217662705	cg22025263	SLC2A1		chr1	43419475	Pos: 6/8	0.75
-0.0688899869744411	2.48138717566173	-3.20269283230909	0.00138355610103337	0.425044450160655	-1.42245266024742	cg21709257	CLHC1		chr2	55446669	Negat: 7/8	0.875
-0.0544318142339561	2.30877246588971	-3.20214023932741	0.00138619889078443	0.425044450160655	-1.42416617471517	cg13434669	ST6GALNAC3	Yes	chr1	77013304	4/8	0.5
0.0415422279144447	-3.964827379916	3.20212872987972	0.00138625398450196	0.425044450160655	-1.42420186081266	cg01556457	SNX22		chr15	64443744	Pos: 6/8	0.75
-0.072200158737699	2.47830306750909	-3.20203393389579	0.00138670783320747	0.425044450160655	-1.42449577962194	cg02100365	GLMN		chr1	92762956	Negat: 6/8	0.75
-0.0727921453446015	-3.79421940389117	-3.20195385014286	0.00138709135195503	0.425044450160655	-1.42474407585252	cg07000955	VPS39		chr15	42500161	Negat: 6/8	0.75
-0.0590085355938741	0.981044195435733	-3.20020450517049	0.00139549337647692	0.425044450160655	-1.43016631199368	cg27357229	SCN9A		chr2	167115691	Negat: 7/8	0.875
0.0443890127189145	-3.7695691727929	3.20019927280053	0.00139551857761122	0.425044450160655	-1.43018252575063	cg20652640	ZFPM1		chr16	88520056	Pos: 7/8	0.875
0.0335432860498061	-3.11248033612224	3.19993252153548	0.00139680391236598	0.425044450160655	-1.43100908395813	cg13913012	SPOCK3		chr4	168155687	4/8	0.5
0.0485658431292353	-2.48493173566849	3.19973262661436	0.00139776781737112	0.425044450160655	-1.43162843573807	cg14219256	KAT6B	Yes	chr10	76779305	Pos: 5/8	0.625
0.062367284488513	0.763125207462134	3.19931932227251	0.00139976274203015	0.425044450160655	-1.43290889106615	cg11164639		Yes	chr15	91192950	Pos: 8/8	1
0.0485998155748625	3.08798590419996	3.19890720093591	0.00140175457243494	0.425044450160655	-1.4341855184134	cg24723559	KNDC1		chr10	134991979	Pos: 6/8	0.75
-0.0689461984160676	1.98373338687375	-3.19844955863611	0.00140396947552335	0.425044450160655	-1.43560296531335	cg22403906	PANX1	Yes	chr11	93899496	Negat: 5/8	0.625
0.0910977884638025	0.102219814032193	3.19830389821634	0.00140467512193417	0.425044450160655	-1.43605407450839	cg07128416	CFAP44		chr3	113160490	Pos: 5/8	0.625
0.0588938521441821	0.455521899548686	3.19769909839256	0.00140760855379488	0.425044450160655	-1.43792691751293	cg09723776	NSMCE2	Yes	chr8	126320143	Pos: 6/8	0.75
0.0855337676908284	1.496787484061	3.19758687032549	0.00140815350964709	0.425044450160655	-1.43827440809214	cg03330558		Yes	chr15	31516127	Pos: 6/8	0.75
-0.0496691998153276	2.31233928455993	-3.19719803229259	0.00141004313130936	0.425044450160655	-1.43947826987525	cg14618411	NCOA2	Yes	chr8	71303954	Negat: 7/8	0.875
-0.0764013671539784	-4.681604171433	-3.19707375381889	0.00141064757600458	0.425044450160655	-1.43986301163573	cg00333154		Yes	chr6	106808703	Negat: 5/8	0.625
-0.0526650048461185	3.22155661378287	-3.19675236139906	0.00141221181906394	0.425044450160655	-1.4408579108807	cg09953908	GMDS	Yes	chr6	1812379	Negat: 8/8	1
0.0728596405332374	-4.31131186522859	3.19660061364401	0.00141295094383627	0.425044450160655	-1.44132762536637	cg26795730	AVPR1B	Yes	chr1	206223719	Pos: 7/8	0.875
0.0506724516900026	2.45973548658296	3.19628302524548	0.00141449899162465	0.425044450160655	-1.44231060556342	cg01672894	FBXO31		chr16	87364866	Pos: 6/8	0.75
-0.0698642097885728	1.41434320724889	-3.19619372948859	0.00141493453520356	0.425044450160655	-1.44258697092996	cg09120959			chr4	154684504	Negat: 6/8	0.75
0.0516238615603269	-4.68445639008465	3.19616859288147	0.0014150571623141	0.425044450160655	-1.44266476594362	cg22089899	ALG3;ECE2		chr3	183967321	Pos: 5/8	0.625
0.0414880678266893	1.04211762739621	3.19573045869635	0.00141719614371357	0.425044450160655	-1.44402064548256	cg24660199	PIDD1		chr11	802935	Pos: 7/8	0.875
0.0406796124042012	2.82835310840434	3.19572566570174	0.00141721955971316	0.425044450160655	-1.44403547718941	cg08060353		Yes	chr15	77889974	Pos: 7/8	0.875
-0.0530136181621932	2.72698107335321	-3.19557608061561	0.00141795053161477	0.425044450160655	-1.44449835047229	cg03420013		Yes	chr1	221213052	Negat: 6/8	0.75
0.0465700059799481	1.75426005341479	3.19542936281648	0.00141866782995743	0.425044450160655	-1.44495233045467	cg08659494	ACSF3		chr16	89167990	Pos: 7/8	0.875
-0.0643533638011603	1.5603237836116	-3.1951566550648	0.0014200019784457	0.425044450160655	-1.44579609871949	cg09450097		Yes	chr4	62194059	Negat: 7/8	0.875
-0.0632304782606835	2.20013551647995	-3.19458887052093	0.00142278342472014	0.425044450160655	-1.44755261735574	cg04709703	DAGLA		chr11	61449898	Negat: 7/8	0.875
-0.0739193047889064	2.6094310820895	-3.1944664744528	0.00142338367318466	0.425044450160655	-1.44793122576401	cg05349083	KIAA0586		chr14	59014652	Negat: 5/8	0.625
0.0730085489757761	-0.317876218788113	3.1939841780984	0.00142575120089894	0.425044450160655	-1.44942297595825	cg10227331		Yes	chr1	8181647	Pos: 7/8	0.875
-0.0531865106103037	1.82070792891538	-3.19381407893306	0.0014265870610017	0.425044450160655	-1.44994904219603	cg00967316	PPP1R3A		chr7	113558794	Negat: 6/8	0.75
-0.0576431992612398	1.62935558155605	-3.19282384739577	0.00143146200014768	0.425044450160655	-1.45301098414741	cg17937340	COL6A6		chr3	130299763	Negat: 5/8	0.625
-0.061197350178959	1.37721069331602	-3.19278672167393	0.00143164506971892	0.425044450160655	-1.45312576408639	cg27082426			chr7	139995984	Negat: 5/8	0.625
-0.0870694283344886	2.25832686336844	-3.19262624490417	0.0014324366405592	0.425044450160655	-1.45362188777278	cg20436206		Yes	chr5	146910671	Negat: 5/8	0.625
0.0424715825244868	1.29759340293175	3.19223257631805	0.00143438016832667	0.425044450160655	-1.45483883364529	cg13077865		Yes	chr8	105655901	Pos: 6/8	0.75
0.0612249401994184	5.32838735326128	3.19216394315189	0.00143471925674533	0.425044450160655	-1.45505098383632	cg16483611			chr12	133299734	Pos: 7/8	0.875
-0.0649814824018109	1.75179474159195	-3.19178212241557	0.0014366070273495	0.425044450160655	-1.45623113758225	cg27303538	FGF12	Yes	chr3	192015302	Negat: 6/8	0.75
-0.0676280959441746	2.97236017230966	-3.19175551778719	0.00143673864939314	0.425044450160655	-1.45631336351121	cg09532503	SEC24D		chr4	119711185	Negat: 7/8	0.875
0.0430177745951762	3.38015384668556	3.19168323365371	0.00143709631948607	0.425044450160655	-1.45653676595243	cg14716207	CNGA3		chr2	98992607	Pos: 7/8	0.875
-0.047887861551548	-2.63374919202711	-3.19167646579442	0.00143712981182663	0.425044450160655	-1.45655768254484	cg27025856	HDAC11		chr3	13521023	Negat: 7/8	0.875
-0.061193667039866	-4.8036390832334	-3.19165627120469	0.00143722975377481	0.425044450160655	-1.45662009522532	cg02016178	NLRC3		chr16	3628416	Negat: 8/8	1
-0.0594574270174057	2.58394529036972	-3.19152137980027	0.00143789748860806	0.425044450160655	-1.45703697578006	cg15114510	IRAG1	Yes	chr11	10639944	Negat: 7/8	0.875
0.0472612825062621	-4.57075887136619	3.19078968524469	0.00144152448712904	0.425347718336389	-1.45929796688393	cg08283293	RNF44		chr5	175964814	Pos: 6/8	0.75
-0.0467634866663978	2.5655250590425	-3.19075135116936	0.00144171474100205	0.425347718336389	-1.45941640791622	cg07425824		Yes	chr16	69451547	Negat: 5/8	0.625
-0.0707854708374557	1.70388592800484	-3.19015486851129	0.00144467809917007	0.425809788098225	-1.46125918274528	cg08356926	HTN3		chr4	70893329	Negat: 7/8	0.875
-0.0629147339296738	2.99725548359311	-3.18985643860278	0.00144616282293128	0.425835567855703	-1.46218102483901	cg12256038	DNAAF5;PRKAR1B		chr7	768566	Negat: 7/8	0.875
0.0470216769633198	1.31459235450582	3.18926213266843	0.00144912375790768	0.426027998870865	-1.46401656602571	cg09866695		Yes	chr1	221747446	Pos: 7/8	0.875
0.0429618613788328	2.63822502462151	3.18895564809021	0.00145065290160925	0.426027998870865	-1.46496302549306	cg18738955	LARGE2		chr11	45950405	Pos: 6/8	0.75
-0.0615110273754224	2.11155426665088	-3.18888411806055	0.00145101000058392	0.426027998870865	-1.46518390546279	cg13036702	SRSF8		chr11	94799727	Negat: 6/8	0.75
-0.0565326304389773	-5.29234549399379	-3.18740891052292	0.00145839277461585	0.427376863068557	-1.46973815521218	cg24219704	TMEM263		chr12	107349641	Negat: 6/8	0.75
-0.0617779654837877	2.28851849922593	-3.18697131559374	0.00146058940110903	0.427376863068557	-1.47108869409958	cg27149093	SLC41A2		chr12	105322376	4/8	0.5
0.125743538967079	3.77689248758594	3.18657691113972	0.00146257183547826	0.427376863068557	-1.47230577806672	cg03293206	ANKRD26P1		chr16	46603015	Pos: 7/8	0.875
0.071159875462446	3.1245410550242	3.18582165626031	0.00146637497600766	0.427376863068557	-1.47463598646545	cg14237223			chr9	128162200	Pos: 8/8	1
0.040202941107605	1.41116115754845	3.18558157247525	0.00146758584440156	0.427376863068557	-1.47537660902736	cg25570522	TMEM131L	Yes	chr4	154443833	Pos: 6/8	0.75
-0.0624404847197799	-2.59528243540644	-3.18556071838416	0.00146769106603236	0.427376863068557	-1.47544093817234	cg24396745	HCN4		chr15	73660614	Negat: 5/8	0.625
0.0443485428568628	1.65324724571526	3.18533724236501	0.00146881907593776	0.427376863068557	-1.47613027417485	cg06616055	CDHR5		chr11	623756	Pos: 6/8	0.75
-0.0514161084164283	-4.59256601196433	-3.18530168764462	0.00146899861443138	0.427376863068557	-1.47623994215209	cg19408915	C1orf105;PIGC		chr1	172412924	Negat: 6/8	0.75
-0.0669077451946232	2.80486132263895	-3.18524995148572	0.00146925989949594	0.427376863068557	-1.47639951935936	cg11056055	MET	Yes	chr7	116356738	Negat: 6/8	0.75
-0.0714048674560076	1.88475268353099	-3.18470707543443	0.00147200419241485	0.427376863068557	-1.47807383470242	cg12344249	RETREG1		chr5	16478970	Negat: 5/8	0.625
0.0488566935287295	1.86884950124887	3.18458947952768	0.00147259927407256	0.427376863068557	-1.47843648181811	cg26335530	PRKCZ		chr1	2060642	Pos: 6/8	0.75
0.0438820261587992	2.455445448452	3.18450350630052	0.001473034472884	0.427376863068557	-1.47870160122471	cg11805552		Yes	chr6	16175128	Pos: 8/8	1
0.0588521850043956	-1.23903178522709	3.18432735851757	0.00147392650823205	0.427376863068557	-1.47924477374241	cg26225496	PLEK2		chr14	67879166	Pos: 6/8	0.75
-0.0509914443839252	-2.29320535728576	-3.18406885094575	0.0014752365263338	0.427376863068557	-1.48004185858683	cg14652227		Yes	chr2	200604022	Negat: 6/8	0.75
0.0524877146606811	5.29626262618251	3.1830293140433	0.00148051535211448	0.42849882363454	-1.48324653076396	cg01520297	INPP5A		chr10	134456336	Pos: 6/8	0.75
0.0515339693247551	-4.45086065927272	3.18227574884647	0.00148435288188649	0.42859468919339	-1.48556896547426	cg00240432	TWIST1		chr7	19157296	Pos: 6/8	0.75
-0.0685451105404039	1.64900322518113	-3.18191931351227	0.00148617122180173	0.42859468919339	-1.48666728448054	cg05255268		Yes	chr5	45724903	Negat: 5/8	0.625
0.0431736542238014	-3.64662395803052	3.1818632446265	0.00148645744176282	0.42859468919339	-1.48684004393539	cg10363975	ADGRG6		chr6	142622897	Pos: 7/8	0.875
-0.0542605489166923	2.83097387353854	-3.18186042682368	0.00148647182739951	0.42859468919339	-1.48684872607007	cg16394305	EBF1	Yes	chr5	158125970	Negat: 6/8	0.75
0.0501634961959938	-4.88873696526618	3.18063875835821	0.00149272087878051	0.429549680463926	-1.49061218000219	cg20793087	ARIH2OS;ARIH2		chr3	48956177	Pos: 5/8	0.625
-0.0500920181075201	-3.70505223659059	-3.18042742732755	0.00149380432895084	0.429549680463926	-1.49126305820689	cg14058383			chr6	28603099	Negat: 6/8	0.75
-0.0998446158551513	-6.41564079736024	-3.17999182996539	0.00149603983383108	0.429549680463926	-1.49260451904619	cg20549080	PPRC1		chr10	103892662	Negat: 7/8	0.875
-0.0624265578992554	2.18613534797558	-3.17943462593023	0.00149890392606425	0.429549680463926	-1.49432021346413	cg17908564	EPHA3	Yes	chr3	89294826	Negat: 7/8	0.875
-0.0652245664105868	2.45901719893048	-3.17929814121871	0.00149960624343527	0.429549680463926	-1.49474042001691	cg03129468		Yes	chr11	105096701	Negat: 5/8	0.625
0.0484580439252106	3.33252987525137	3.17921765546464	0.00150002054589502	0.429549680463926	-1.49498820967136	cg04924555	ARID1B		chr6	157505996	Pos: 6/8	0.75
-0.0602035518650148	1.11044255654062	-3.17905539500258	0.00150085610659342	0.429549680463926	-1.49548773838569	cg23036213	CAP2	Yes	chr6	17519387	Negat: 5/8	0.625
-0.0731475705072976	2.04069414484556	-3.17901590280954	0.00150105953667279	0.429549680463926	-1.49560931369037	cg16732939	PLAG1		chr8	57084539	4/8	0.5
-0.0535324047304899	-3.96385574237178	-3.1786820134362	0.00150278046615034	0.42963873242618	-1.49663712047202	cg26708940	CREG2		chr2	102003884	4/8	0.5
-0.0512028773946537	2.86795874055757	-3.17804578714906	0.00150606473428344	0.430174150650322	-1.49859531089657	cg02936740	TMPRSS11F		chr4	68995995	Negat: 6/8	0.75
-0.0715295338760135	1.45720445890803	-3.17712303526064	0.00151083983818323	0.430763584738879	-1.50143468662922	cg06069100	PEAK1	Yes	chr15	77574588	Negat: 6/8	0.75
-0.0561669398775926	2.33145460722361	-3.17640077808606	0.00151458714554788	0.430763584738879	-1.5036565561622	cg22596932			chr17	69199546	Negat: 7/8	0.875
-0.0727928511296252	2.37446668641216	-3.17625041730005	0.00151536834344324	0.430763584738879	-1.50411904606839	cg19380394			chr4	171960501	4/8	0.5
0.0596963028467506	4.29788764113608	3.17561568840628	0.00151867016615986	0.430763584738879	-1.50607114954441	cg13464393			chr9	90440066	Pos: 8/8	1
0.0492654675922101	-4.97617820392232	3.17550865690764	0.00151922759080204	0.430763584738879	-1.50640028600344	cg08682582	GADD45B		chr19	2476077	Pos: 5/8	0.625
-0.0639421160224371	-4.53814564252307	-3.17538812639699	0.00151985554466928	0.430763584738879	-1.50677092062632	cg04145264	NEAT1		chr11	65190825	Negat: 7/8	0.875
-0.0556231085268849	2.84812888294605	-3.17517102093854	0.00152098724961463	0.430763584738879	-1.5074384907448	cg14444244	METTL8		chr2	172270326	4/8	0.5
-0.0706809085047092	-0.91721600458478	-3.17489154520698	0.0015224452155072	0.430763584738879	-1.5082977745912	cg11835347	RHOC		chr1	113248232	Negat: 5/8	0.625
0.0409919483244204	-3.43339659516749	3.17470836433541	0.00152340153026521	0.430763584738879	-1.50886094698722	cg13432391	DNM2;MIR638		chr19	10828930	Pos: 7/8	0.875
0.0435785360724908	-4.34098668312578	3.17459744094422	0.00152398088649136	0.430763584738879	-1.50920195491416	cg16587974	LOC728723;ZBED3		chr5	76383162	4/8	0.5
-0.0647905434819981	2.15720742123359	-3.17450629411489	0.001524457101145	0.430763584738879	-1.50948215562082	cg12568520	MAST4	Yes	chr5	66145546	Negat: 5/8	0.625
0.0449344906968242	2.65182626681294	3.17438529034747	0.00152508952121553	0.430763584738879	-1.50985412928685	cg15125666		Yes	chr10	112072174	Pos: 8/8	1
-0.0497970512703185	3.42019415968311	-3.1733733060332	0.00153038808281116	0.431566196684113	-1.51296448742143	cg01747191	CEP57L1		chr6	109449950	Negat: 6/8	0.75
0.0396727109197079	2.84084481100449	3.17330177653711	0.00153076323926805	0.431566196684113	-1.5131842979201	cg06835960			chr10	21797112	Pos: 5/8	0.625
0.0505788247310092	-0.193285938506256	3.17229338946	0.00153606103639013	0.432659557999482	-1.51628255476439	cg00085438	MBNL1	Yes	chr3	152049980	4/8	0.5
-0.0645421832797943	2.73566616432558	-3.17074942757531	0.00154420535587333	0.434343535262343	-1.52102447074184	cg04561294	VPS52		chr6	33221679	Negat: 6/8	0.75
-0.0727123266323696	2.68672830858036	-3.17037625368108	0.00154617979202326	0.434343535262343	-1.52217024389745	cg00954578	HMBOX1	Yes	chr8	28832815	Negat: 6/8	0.75
0.0396262362092308	3.48239833377618	3.17035068731496	0.00154631514694812	0.434343535262343	-1.52224873661599	cg02993722	DNAJC11		chr1	6698457	Pos: 7/8	0.875
-0.0446347409196805	-0.885312214227275	-3.16950620561759	0.00155079219305452	0.434602245417127	-1.5248410747206	cg26646867			chr5	68785451	Negat: 6/8	0.75
-0.046428437368341	2.14056574003885	-3.169219090646	0.00155231706124326	0.434602245417127	-1.5257222869953	cg16582792	XIRP2		chr2	168104087	Negat: 7/8	0.875
0.0580187034269998	1.70755512550783	3.16888533068608	0.00155409139779583	0.434602245417127	-1.5267465626312	cg19323958			chr2	20071212	Pos: 5/8	0.625
0.0428893356013248	2.63486573227422	3.16888109229439	0.00155411394197075	0.434602245417127	-1.52675956914126	cg04210056	TNXB		chr6	32030554	Pos: 6/8	0.75
-0.0614468433983541	2.14712195868723	-3.16867913657005	0.00155518850193358	0.434602245417127	-1.5273792982273	cg08641867	TTLL7		chr1	84395855	4/8	0.5
0.0532082402063138	1.87374378987313	3.16856570772428	0.00155579233097661	0.434602245417127	-1.52772735319797	cg15820955	HDAC7	Yes	chr12	48192939	Pos: 6/8	0.75
-0.0573618692539183	2.09758393643454	-3.16777194238347	0.00156002392486522	0.434988801559882	-1.53016266706624	cg17333791	SAC3D1		chr11	64811900	Negat: 5/8	0.625
-0.0540526516112471	-4.28527365968366	-3.16750275146856	0.00156146139880043	0.434988801559882	-1.5309884218865	cg20977992	NUP210		chr3	13461859	Negat: 6/8	0.75
-0.0526643563820431	-2.15871696121975	-3.16738075838885	0.00156211324116802	0.434988801559882	-1.53136261809301	cg17476271	FLI1		chr11	128562408	Negat: 5/8	0.625
0.0606104039691738	2.93190413811173	3.16714612033646	0.00156336768144462	0.434988801559882	-1.53208229644422	cg24307117	SPI1		chr11	47401357	Pos: 6/8	0.75
0.0420050897353749	-4.28641477245244	3.16696949348202	0.00156431259005998	0.434988801559882	-1.5326240089092	cg17164340	VPS36		chr13	53025003	Pos: 6/8	0.75
-0.0564906800316083	-3.32864802338691	-3.16652248836815	0.00156670630521326	0.435257289980237	-1.53399483473169	cg17108430	SGMS2		chr4	108745557	Negat: 7/8	0.875
-0.0738388309142181	1.35168282027653	-3.16603088690888	0.00156934273096665	0.43542360729015	-1.53550220263076	cg27335855	ZSWIM6	Yes	chr5	60787422	Negat: 5/8	0.625
0.0328710177189593	-4.3101269910537	3.16587820194279	0.00157016240188957	0.43542360729015	-1.53597032420232	cg13887370	DNAJC14		chr12	56224128	Pos: 7/8	0.875
0.0440162888534183	-0.58538126829301	3.16523494012172	0.00157362000962859	0.435956032234452	-1.53794227526715	cg25104511	RAPGEFL1		chr17	38333503	Pos: 8/8	1
-0.0661175811011313	-3.69084241239368	-3.16492902743046	0.00157526678656958	0.435956032234452	-1.53887992670594	cg00994411	PCMTD1		chr8	52812171	4/8	0.5
-0.0604867751797158	1.11154732014789	-3.16472355751806	0.00157637375526181	0.435956032234452	-1.53950966115213	cg21672550	CNTFR;LOC415056		chr9	34576199	Negat: 6/8	0.75
-0.0679466541435951	2.69827491516768	-3.16389446870378	0.00158084775445374	0.436343585029046	-1.54205028300303	cg00280239	UTRN	Yes	chr6	145093805	Negat: 7/8	0.875
-0.063537780639886	2.93337949613245	-3.16379002817505	0.00158141217424551	0.436343585029046	-1.54237027907198	cg09148630		Yes	chr6	14492164	Negat: 6/8	0.75
0.0718758292949002	0.192561233737541	3.16341317603859	0.001583450310868	0.436343585029046	-1.54352483208052	cg26712821	COL6A4P1		chr3	15244698	Pos: 7/8	0.875
-0.0468986528328912	3.68514960904831	-3.16316385772929	0.00158480003378484	0.436343585029046	-1.54428858791307	cg01176823	IGFBP5		chr2	217540577	Negat: 8/8	1
0.0557328329528482	-0.22923835215771	3.16313915990216	0.00158493379694898	0.436343585029046	-1.54436424341227	cg21280392	PHOSPHO1		chr17	47304116	Pos: 7/8	0.875
-0.04821688142971	3.16541097158904	-3.16210769998805	0.00159052947019103	0.436664523758122	-1.54752333605996	cg03514770	CSGALNACT1	Yes	chr8	19313167	Negat: 5/8	0.625
-0.0511408408634065	3.3482366350132	-3.16205325520218	0.00159082533843832	0.436664523758122	-1.54769005791069	cg08861617			chr1	58935390	Negat: 7/8	0.875
-0.0524362442316298	2.7034314642778	-3.16192052722702	0.00159154683200188	0.436664523758122	-1.54809648811852	cg25734421	HHAT		chr1	210501368	Negat: 5/8	0.625
0.0570436305648444	4.68067707268774	3.16177908485167	0.00159231602781372	0.436664523758122	-1.54852958436622	cg18856501	CTBP2		chr10	126781591	Pos: 7/8	0.875
0.0571321264519637	3.32188091671363	3.16160494699618	0.00159326349948003	0.436664523758122	-1.54906276777379	cg08068407	HDGFL3		chr19	4491713	Pos: 8/8	1
-0.0704864056019709	2.08135867914524	-3.16094284542103	0.00159687069068139	0.437112938093336	-1.55108975598412	cg21536815	FBXO11		chr2	48102526	Negat: 5/8	0.625
0.0798939121285609	1.61345167491924	3.16077832873399	0.00159776815919143	0.437112938093336	-1.55159334977956	cg00614805		Yes	chr20	61664180	Pos: 7/8	0.875
0.0382776798387817	-4.32787170915763	3.16022723719955	0.00160077785033102	0.437288268101322	-1.55328007954251	cg00956350	RNU11	Yes	chr1	28975167	Pos: 5/8	0.625
-0.0507179179957554	-4.4662717153255	-3.16013561891563	0.00160127871376659	0.437288268101322	-1.55356046806045	cg22153695	ZNF396		chr18	32957405	Negat: 6/8	0.75
-0.0608473688373099	1.36998273991616	-3.15951527702141	0.00160467382989585	0.437517935118092	-1.5554587502584	cg14649424			chr9	98115754	Negat: 5/8	0.625
0.0465768101711761	2.73826277499334	3.15921320689294	0.00160632945195423	0.437517935118092	-1.55638296888329	cg27046306	GRK6		chr5	176868823	Pos: 7/8	0.875
-0.0776251228917034	1.58230169473988	-3.15910696454941	0.00160691213163727	0.437517935118092	-1.55670800888221	cg10673484	PLCL2	Yes	chr3	17073703	Negat: 7/8	0.875
0.0683783644984728	2.1021625236182	3.15889269714155	0.00160808786057441	0.437517935118092	-1.55736351006922	cg13818316	RIPK4		chr21	43185803	Pos: 5/8	0.625
-0.0647533218584218	2.62345790572534	-3.158672368904	0.0016092976728541	0.437517935118092	-1.55803750707381	cg19929006	VWDE	Yes	chr7	12376625	Negat: 7/8	0.875
-0.0837242502676574	3.03301382817242	-3.15786997029842	0.00161371069709526	0.438291037036375	-1.56049169829417	cg10581206	INPP1		chr2	191212964	Pos: 5/8	0.625
-0.0540386398996169	-5.3964496786971	-3.1574716941436	0.00161590526964688	0.438291037036375	-1.56170962413593	cg01874360	ANGEL1		chr14	77279247	Negat: 6/8	0.75
0.0531477340406719	0.783798501306548	3.15736936164908	0.00161646958366544	0.438291037036375	-1.56202253168079	cg14228614	FAM110B		chr8	58909645	Pos: 7/8	0.875
-0.0650214046823415	2.34932698364831	-3.15707880357999	0.00161807285991533	0.438291037036375	-1.56291093194127	cg13054212	C4orf47		chr4	186356202	4/8	0.5
-0.0619527671777086	-5.07380493926985	-3.15685080388155	0.00161933196956002	0.438291037036375	-1.56360799925227	cg18795621	B3GNT4		chr12	122688176	Negat: 6/8	0.75
0.0707527767575197	-2.34945723288076	3.15632883331312	0.00162221790797685	0.43868255609988	-1.56520364108215	cg08767182			chr5	92940163	4/8	0.5
0.0403894527131614	-4.23398464238525	3.15568195755522	0.00162580101158811	0.439257816322385	-1.56718075048967	cg19032144	RPL31		chr2	101619151	Pos: 6/8	0.75
0.0540534633757789	2.69826866321246	3.1554247411835	0.00162722778084089	0.439257816322385	-1.56796679452581	cg21225430			chr22	39792959	Pos: 5/8	0.625
-0.0709774535185067	3.18816143458623	-3.15498843864436	0.00162965057154345	0.43936077423028	-1.56929997450655	cg19255007	JUP		chr17	39925486	Negat: 5/8	0.625
0.0430589602762507	3.11827004370736	3.15483696836908	0.00163049246355207	0.43936077423028	-1.56976276926156	cg25932217	POP4		chr19	30103468	Pos: 5/8	0.625
-0.043428982682694	-0.477657909426495	-3.1541514452706	0.00163430770365681	0.439999812106861	-1.57185700756216	cg20156985		Yes	chr1	33694609	Negat: 8/8	1
-0.0523434485429227	-0.379715951756504	-3.15332442472568	0.00163892138200326	0.440852493368247	-1.57438291401752	cg05600496		Yes	chr13	80357187	Negat: 6/8	0.75
-0.072770747210445	2.03405687011278	-3.15274332034189	0.00164217034601528	0.441336900796603	-1.57615734522146	cg06814136	CRYBG3;RIOX2		chr3	97663514	Negat: 5/8	0.625
0.0395969219583825	-3.51495540003947	3.152123143719	0.00164564430577827	0.441644014732354	-1.57805072848213	cg14860494	GCLM		chr1	94374966	Pos: 6/8	0.75
0.043054723619623	3.48518169769268	3.15131888873285	0.00165015947157186	0.441644014732354	-1.58050554932001	cg01793387	CCAR2;C8orf58		chr8	22461396	Pos: 8/8	1
-0.0535276981700467	-4.41879361792121	-3.15105446792999	0.00165164644580699	0.441644014732354	-1.58131250334702	cg27469783	MATK		chr19	3801404	Negat: 6/8	0.75
-0.0512987556016623	0.913850342954599	-3.15095623139815	0.00165219919465818	0.441644014732354	-1.5816122825255	cg15991082	DDAH1	Yes	chr1	85872804	Negat: 5/8	0.625
-0.0825500067784491	2.67984411637704	-3.15049095759689	0.0016548194719212	0.441644014732354	-1.58303198916525	cg09080091	MAP3K1		chr5	56191109	Negat: 5/8	0.625
-0.0464372573746198	-4.46872692414638	-3.1497432003756	0.00165903862577674	0.441644014732354	-1.5853132129694	cg07113600	KLF12		chr13	74708194	Negat: 7/8	0.875
0.0558401021328211	2.27660653574653	3.14957524272518	0.00165998767322565	0.441644014732354	-1.58582553685204	cg03233876	BSG	Yes	chr19	575412	Pos: 6/8	0.75
0.0540339791341482	-3.29805146271882	3.14912607880932	0.00166252813781311	0.441644014732354	-1.58719549584231	cg17246714	WNT5A		chr3	55519186	Pos: 6/8	0.75
0.0400842844937782	0.881698027797998	3.14901952791603	0.00166313131323169	0.441644014732354	-1.58752044984019	cg26254553	UVRAG		chr11	75772645	Pos: 7/8	0.875
-0.0618438329509684	-3.7391728596903	-3.14844457246167	0.00166638956511749	0.441644014732354	-1.58927373469888	cg12415116	PLEKHA5		chr12	19283108	Negat: 7/8	0.875
0.0324006769598363	-3.95869245109474	3.14834060481745	0.00166697937313032	0.441644014732354	-1.58959074264858	cg13219107	LRBA		chr4	151937234	Pos: 6/8	0.75
0.0549766337199995	-2.94085639408065	3.14815575585145	0.00166802849524329	0.441644014732354	-1.59015434041427	cg22727965		Yes	chr7	25898770	4/8	0.5
-0.0673621362399854	1.07173779350109	-3.14804470251791	0.00166865907782604	0.441644014732354	-1.5904929222378	cg14377720		Yes	chr15	36586716	Negat: 5/8	0.625
0.0376831332114478	-3.52365401065712	3.14799986922866	0.00166891371221072	0.441644014732354	-1.59062960759827	cg10649494	EBF4		chr20	2673604	Pos: 7/8	0.875
0.0506478803416033	-4.84740004631415	3.14786098770638	0.00166970272842077	0.441644014732354	-1.59105301001008	cg12258864	GBF1		chr10	104004885	4/8	0.5
-0.0730306993187328	2.97637347755624	-3.14737544988516	0.00167246387471219	0.441644014732354	-1.5925331040132	cg03699633	PGM2L1	Yes	chr11	74098949	4/8	0.5
0.0503409389119018	1.43266868555874	3.14724754167374	0.00167319195973232	0.441644014732354	-1.59292297667161	cg12302647	ABLIM3	Yes	chr5	148533875	Pos: 6/8	0.75
0.0684650297887567	0.724586644047396	3.14712753316408	0.00167387534304312	0.441644014732354	-1.59328875626159	cg06524039	BRI3		chr7	97912149	Pos: 7/8	0.875
0.038888690854916	0.60945878188284	3.14706642348131	0.00167422342824716	0.441644014732354	-1.59347501003897	cg02472486	L3MBTL1		chr20	42143502	Pos: 7/8	0.875
0.0564104975444865	0.546747605339713	3.14681913461183	0.00167563268426934	0.441644014732354	-1.59422867542792	cg13494428	AKR7A2;SLC66A1		chr1	19639494	Pos: 6/8	0.75
-0.0531689163315475	2.37849612177987	-3.14678543628305	0.00167582480968293	0.441644014732354	-1.59433137370993	cg06992486		Yes	chr15	96855353	Negat: 6/8	0.75
-0.0611226984730376	2.80613574447981	-3.1464216946256	0.00167789991357432	0.441644014732354	-1.59543983547204	cg07264814	FNIP1		chr5	131129382	Negat: 8/8	1
-0.0757733861921907	2.3819037027268	-3.14640174207867	0.00167801380894907	0.441644014732354	-1.59550063494487	cg16893488	NCOA2	Yes	chr8	71154701	4/8	0.5
0.170526457355474	-4.2980311403362	3.14635380717274	0.0016782874654677	0.441644014732354	-1.59564670080302	cg23420260	HOXD1	Yes	chr2	177053285	4/8	0.5
-0.0681528808303743	2.18259950199535	-3.146134266813	0.00167954132881006	0.441644014732354	-1.59631564969511	cg12683742			chr8	93155215	Negat: 6/8	0.75
-0.0701843567913285	2.52159036012642	-3.14515517819732	0.00168514371531833	0.441913382955733	-1.59929841234348	cg16320208	DPYD		chr1	98036695	Negat: 6/8	0.75
0.0541953935806608	1.36677347062115	3.14515510976694	0.0016851441074804	0.441913382955733	-1.59929862078248	cg23292266	KANK2		chr19	11285128	Pos: 7/8	0.875
0.0826385479020138	2.946538174194	3.14507506024046	0.00168560291431446	0.441913382955733	-1.59954244851236	cg03564727	KCNA7		chr19	49577206	Pos: 6/8	0.75
-0.0424676221898167	0.161687497266496	-3.1446469725471	0.00168805846735631	0.441913382955733	-1.60084628266342	cg11520719	ARID1B	Yes	chr6	157391679	Negat: 5/8	0.625
-0.0668816627595573	1.81855678521104	-3.14447990875891	0.00168901765468433	0.441913382955733	-1.60135506411029	cg15126897		Yes	chr1	192155550	Negat: 7/8	0.875
-0.0631353494532393	-1.42692823407731	-3.1444367031833	0.00168926579870861	0.441913382955733	-1.60148663941001	cg10789314			chr19	5821791	Negat: 8/8	1
0.0352543411978174	0.292114602606577	3.14306939555879	0.00169713606044912	0.443353228460675	-1.60564962018429	cg26658897	LHFPL2	Yes	chr5	77843030	Pos: 7/8	0.875
0.0335491887468541	-4.10623732114099	3.14270652441797	0.00169923041725192	0.443353228460675	-1.60675413696797	cg03538731	TGIF1		chr18	3451548	Pos: 5/8	0.625
-0.0543508304963113	3.1238437253422	-3.14240972476885	0.0017009452025448	0.443353228460675	-1.60765744977321	cg13948934	COPS9		chr2	241072063	Negat: 7/8	0.875
0.064443120461416	1.56315147908787	3.14130606928358	0.00170733565025383	0.443353228460675	-1.61101569600075	cg17472120	ZSCAN12P1		chr6	28058715	Pos: 8/8	1
-0.0749441340226744	2.78766909572633	-3.14129027011888	0.00170742729169149	0.443353228460675	-1.61106376184386	cg05593726	ANKRD12	Yes	chr18	9282670	4/8	0.5
0.0330845796181681	-4.11809426985642	3.14124511890544	0.00170768921164214	0.443353228460675	-1.61120112418795	cg04870464	BRK1		chr3	10157252	Pos: 6/8	0.75
-0.0544959289481985	-3.880947644498	-3.14124281391375	0.00170770258377682	0.443353228460675	-1.61120813655078	cg15174021		Yes	chr8	101693194	Negat: 6/8	0.75
0.0403238555536018	-0.318352961797608	3.14077253700025	0.00171043285597868	0.443353228460675	-1.61263873038842	cg27185793	ACAP3		chr1	1238797	Pos: 7/8	0.875
0.0368839875797665	2.44439360153821	3.14035356211852	0.00171286866924803	0.443353228460675	-1.61391308365231	cg00217442	TNFRSF10D		chr8	23022694	Pos: 6/8	0.75
0.056106576643438	1.42331976888508	3.14017613248454	0.00171390116196695	0.443353228460675	-1.61445270260521	cg02161701	KIF7		chr15	90199179	Pos: 5/8	0.625
-0.0612290607519523	2.68110456371431	-3.13935232512017	0.00171870254331452	0.443353228460675	-1.6169577629192	cg08309023		Yes	chr2	148839265	Negat: 6/8	0.75
0.0713944173991095	-3.39298500092568	3.13928860717018	0.00171907442478057	0.443353228460675	-1.61715149144026	cg15792487	CHRNB1		chr17	7348316	Pos: 5/8	0.625
-0.0572242133715497	-4.49989679665789	-3.13877521720647	0.00172207346135545	0.443353228460675	-1.61871226405634	cg00536924	GNG11		chr7	93551004	Negat: 5/8	0.625
-0.0646502687256366	1.63897464379208	-3.13835766805911	0.00172451618088913	0.443353228460675	-1.61998148177984	cg16961492	ENPP4		chr6	46101741	Negat: 5/8	0.625
-0.10355159862679	1.6491344353954	-3.13831556469794	0.00172476266820668	0.443353228460675	-1.6201094534451	cg13029400	ZBTB38	Yes	chr3	141087190	Negat: 7/8	0.875
-0.0524536878980395	2.94557579215815	-3.13825237861191	0.00172513264176999	0.443353228460675	-1.62030150211284	cg03913859		Yes	chr2	177399921	Negat: 5/8	0.625
0.0572273381071343	2.74993412092033	3.13817514102601	0.00172558499030547	0.443353228460675	-1.62053625390681	cg07184643		Yes	chr1	233815158	Pos: 5/8	0.625
0.0656806770100036	3.131463485739	3.13812252915145	0.00172589317875425	0.443353228460675	-1.62069615635492	cg14208664	ULK1		chr12	132392636	Pos: 8/8	1
-0.0558253201593493	-4.31223339890034	-3.13782252561986	0.00172765149970697	0.443353228460675	-1.6216079017046	cg08466982	UBXN2A		chr2	24162619	Negat: 6/8	0.75
0.147081988629284	-4.93882495706296	3.13775446450703	0.00172805063531229	0.443353228460675	-1.62181473527496	cg10485664	FEZF1		chr7	121946036	Negat: 5/8	0.625
-0.0712996852748156	2.75038083561957	-3.13752142286068	0.00172941792077892	0.443353228460675	-1.62252290099632	cg08144931	CPNE8		chr12	39115589	Negat: 6/8	0.75
-0.0680733111239807	2.10482704381057	-3.13729053972721	0.00173077352373079	0.443353228460675	-1.62322445610917	cg01989133	FNIP1		chr5	130978176	Negat: 7/8	0.875
0.0585593698515585	-4.39341589151845	3.13722604054183	0.00173115239776314	0.443353228460675	-1.62342043242219	cg14789039		Yes	chr11	33850961	Pos: 7/8	0.875
-0.0652005851201656	1.8750255053749	-3.13715303906313	0.00173158130711349	0.443353228460675	-1.62364223755508	cg13932046		Yes	chr10	78343530	Negat: 5/8	0.625
-0.0620170523957517	2.09727683596532	-3.13708399129939	0.00173198707699026	0.443353228460675	-1.62385202515878	cg24999858		Yes	chr2	214027718	Negat: 6/8	0.75
0.0510199099433242	-5.01868958777351	3.13621107299929	0.00173712446809824	0.443353228460675	-1.62650381603546	cg02060698	FOXO3		chr6	108881455	Pos: 7/8	0.875
-0.0634063944487534	1.86489506965039	-3.13604826718974	0.00173808418027351	0.443353228460675	-1.62699831411246	cg04997124	SNORD113-2		chr14	101393397	Negat: 6/8	0.75
-0.052880560848267	-4.26941088103908	-3.13576737099987	0.00173974116210017	0.443353228460675	-1.62785143416929	cg18023401	ZNF572		chr8	125985512	Negat: 7/8	0.875
-0.0599585012902075	-1.1816987866906	-3.13575793681646	0.00173979683873791	0.443353228460675	-1.62788008575887	cg14199423		Yes	chr12	6721892	Negat: 7/8	0.875
0.0608352570925139	-5.44524825503653	3.13556364558516	0.00174094382966562	0.443353228460675	-1.62847012873713	cg00393798	STK33		chr11	8615694	Pos: 7/8	0.875
0.0650243972414498	-5.19675392752104	3.13543820478718	0.00174168473428196	0.443353228460675	-1.62885106063537	cg18124955	ITGA6		chr2	173292329	Pos: 7/8	0.875
0.0653798046645319	0.302277963760204	3.1344222487736	0.00174769608556085	0.443353228460675	-1.63193570572722	cg27444437	FARP2		chr2	242296467	Pos: 6/8	0.75
0.0506306324076067	2.45273807807696	3.13435261284534	0.00174810881553181	0.443353228460675	-1.6321470980657	cg06212745	RTP1		chr3	186914980	Pos: 6/8	0.75
0.0662548853350703	0.33123710252756	3.13415898493532	0.00174925691355627	0.443353228460675	-1.63273486585382	cg12285565			chr8	26047780	Pos: 7/8	0.875
0.0380589680688052	1.06910374368668	3.13409791230996	0.00174961918170869	0.443353228460675	-1.63292024759173	cg23600944	PHACTR3		chr20	58304601	Pos: 7/8	0.875
0.0490215438756082	1.70004882717416	3.13394728840418	0.0017505129416673	0.443353228460675	-1.63337744077746	cg19720628		Yes	chr5	77986925	Pos: 7/8	0.875
-0.0558804715372235	2.33806392086635	-3.13386314276608	0.0017510124211347	0.443353228460675	-1.63363284104838	cg15033776			chr11	2463739	Negat: 7/8	0.875
-0.0570981034804493	-5.55312034565443	-3.13370297929451	0.0017519634966691	0.443353228460675	-1.63411895318694	cg26591144	SLC43A2		chr17	1532201	Negat: 7/8	0.875
-0.0420126977879959	2.94004270135827	-3.133331926554	0.0017541686918555	0.443353228460675	-1.63524504086307	cg07440958	CNR1		chr6	88855472	Negat: 7/8	0.875
0.0737286047425054	-0.54217090215427	3.13331695075525	0.00175425774778416	0.443353228460675	-1.63529048732556	cg01094687	ROBO3		chr11	124738157	Pos: 7/8	0.875
0.0498963387694439	5.10433246427678	3.13329067083711	0.00175441403548168	0.443353228460675	-1.63537023743089	cg04586563	DIP2C		chr10	736974	Pos: 6/8	0.75
-0.0720924160885569	1.91985890080994	-3.1324136241573	0.00175963722044197	0.4440190014328	-1.6380313791644	cg07625992	PHYHIPL;FAM13C		chr10	61007196	4/8	0.5
-0.0691858274415635	1.95036284877985	-3.1320007549969	0.00176210098104766	0.4440190014328	-1.63928385469073	cg18232597	NF1;OMG		chr17	29624396	Negat: 7/8	0.875
-0.0546458663874901	1.56300230644706	-3.13195222183786	0.00176239080681221	0.4440190014328	-1.63943107363748	cg18926062		Yes	chr15	78077656	Negat: 6/8	0.75
-0.0638907564383171	2.68888290891859	-3.13187094148789	0.00176287628741387	0.4440190014328	-1.63967762181909	cg08559317	SMOC2		chr6	168952719	Negat: 6/8	0.75
-0.0536199132725433	1.41589690174659	-3.13076029709914	0.00176952241096377	0.444323138508409	-1.64304591177908	cg01201151	MARS2		chr2	198573107	Negat: 7/8	0.875
0.0452266095605848	2.44534616065226	3.1306052898205	0.00177045180932105	0.444323138508409	-1.64351591373415	cg21139368	EPPK1		chr8	144945696	Pos: 5/8	0.625
0.0517697280957382	0.875318028781149	3.13046657502058	0.00177128390138472	0.444323138508409	-1.6439364952766	cg00460983		Yes	chr10	91133941	Pos: 7/8	0.875
-0.0575204965374112	1.4866046820293	-3.13043648087799	0.00177146447104722	0.444323138508409	-1.64402773790673	cg01715172	ESR1		chr6	152128024	Negat: 7/8	0.875
-0.0703710385277184	2.42659320978914	-3.12986482945787	0.0017748976886656	0.444323138508409	-1.64576076677041	cg01659632	PLAGL1		chr6	144262297	Negat: 6/8	0.75
0.0422299856275832	1.96730276254797	3.12974004096931	0.00177564795547109	0.444323138508409	-1.64613903617488	cg02390278	DCSTAMP		chr8	105355055	Pos: 7/8	0.875
-0.05648216805738	1.65668404525423	-3.12948194325659	0.00177720064423394	0.444323138508409	-1.64692135639537	cg27104604		Yes	chr2	18833621	Negat: 7/8	0.875
-0.0630874209323588	2.29080600700791	-3.12934279768505	0.00177803824751663	0.444323138508409	-1.64734309417737	cg12923233	UBE3A		chr15	25582402	Negat: 6/8	0.75
0.0520792604412414	1.49462326210434	3.12896890127946	0.00178029076068607	0.444323138508409	-1.64847624880608	cg17372245			chr11	133913342	Pos: 7/8	0.875
0.0410778855856926	3.24012515426208	3.12894153082309	0.00178045575519214	0.444323138508409	-1.64855919421751	cg15910895	ATXN7L1		chr7	105264493	4/8	0.5
0.056654170482824	4.37059949677485	3.12881722511139	0.00178120527155923	0.444323138508409	-1.64893589020472	cg00892792			chr8	142297584	Pos: 6/8	0.75
-0.0436587482581008	3.43999212114563	-3.12875528749307	0.00178157884027784	0.444323138508409	-1.64912358041408	cg02675546		Yes	chr8	29292730	Negat: 6/8	0.75
-0.0643263160509757	1.45084634331964	-3.12790788784473	0.00178669706528684	0.44510254976485	-1.65169109507511	cg22022671	EDIL3	Yes	chr5	83253023	Negat: 5/8	0.625
0.0559938013037452	4.74713678387747	3.12739543434279	0.00178979880240259	0.44510254976485	-1.65324343093207	cg25354918	AFF3		chr2	100170766	Pos: 5/8	0.625
-0.0733478642680062	-1.71443608911364	-3.12705965826106	0.00179183384594541	0.44510254976485	-1.65426043500596	cg19578660			chr10	3511600	Negat: 6/8	0.75
-0.0571340560801276	2.62265305992463	-3.12684475010771	0.00179313746014857	0.44510254976485	-1.65491129560597	cg01807921			chr1	28652362	4/8	0.5
0.0349633542069172	-3.84369472815062	3.12662252005968	0.00179448640578035	0.44510254976485	-1.65558428438796	cg01943185	NMU	Yes	chr4	56502116	Pos: 7/8	0.875
-0.07286392891025	2.04619602481015	-3.12506669926204	0.00180395647682421	0.44510254976485	-1.6602945173623	cg02524003	LRRCC1		chr8	86022883	Negat: 6/8	0.75
-0.0550650188820777	2.74589653622687	-3.12485451769288	0.00180525155339389	0.44510254976485	-1.66093671528921	cg00592244	SLC25A26	Yes	chr3	66392474	Negat: 5/8	0.625
0.0661819407891068	1.56025556039014	3.12480203916498	0.00180557199448931	0.44510254976485	-1.66109554241767	cg22698904		Yes	chr3	35680387	Pos: 6/8	0.75
0.0429856697489645	-3.17570009177276	3.12464134249934	0.00180655355579551	0.44510254976485	-1.66158187710314	cg18861189			chr6	34112244	Pos: 7/8	0.875
0.0554033335812965	-2.05556183687426	3.12445325557054	0.00180770304466144	0.44510254976485	-1.66215107463001	cg18139195	TMEM200C		chr18	5890496	Pos: 6/8	0.75
-0.0774006642433046	1.94000389352012	-3.1240176592408	0.00181036776494854	0.44510254976485	-1.66346916655878	cg13772849	NF1;OMG		chr17	29624227	Negat: 7/8	0.875
-0.0636264667364791	-3.26271267405999	-3.12401559545225	0.00181038039857867	0.44510254976485	-1.66347541104304	cg00287711	TMEM126B;DLG2		chr11	85338379	Negat: 6/8	0.75
0.0445717407115377	2.02877933811708	3.12376724744099	0.00181190127091822	0.44510254976485	-1.66422681735814	cg25639749	CCDC57		chr17	80067101	Pos: 6/8	0.75
0.0644307701832132	-3.97027746170256	3.12375027136013	0.00181200527458927	0.44510254976485	-1.66427817834221	cg10432440			chr16	86597802	Pos: 7/8	0.875
0.0461655431707042	2.28398069291472	3.12357631709105	0.00181307131890181	0.44510254976485	-1.66480445954102	cg26568171	ZFPM1		chr16	88550961	Pos: 6/8	0.75
-0.0822841126971118	2.41578740689959	-3.12320058124608	0.00181537591049434	0.44510254976485	-1.66594111167285	cg09315469	ANGPTL5		chr11	101762317	Negat: 5/8	0.625
-0.047872234405131	2.78499944540682	-3.12317492775776	0.00181553335545184	0.44510254976485	-1.66601871203553	cg25806550		Yes	chr6	81134616	Negat: 5/8	0.625
-0.0520255247474312	-2.59938989327817	-3.12294745582801	0.00181692998440564	0.44510254976485	-1.6667067742609	cg00294382	IL23A	Yes	chr12	56732721	Negat: 7/8	0.875
0.0406685427747899	-3.26698189661714	3.12245476492941	0.00181995838949437	0.44510254976485	-1.6681969067444	cg06991829	MESP1		chr15	90293883	Pos: 6/8	0.75
-0.0590205610036427	3.24294020110406	-3.12241065924213	0.00182022971856592	0.44510254976485	-1.66833029205046	cg03605686	PON3		chr7	95025194	Negat: 5/8	0.625
0.0402519783997671	3.12507618601043	3.1224019607193	0.00182028323447215	0.44510254976485	-1.66835659807819	cg16587006	CRAMP1;CRAMP1		chr16	1726892	Pos: 8/8	1
-0.0402932885721293	3.42550090513373	-3.12239679798742	0.00182031499782239	0.44510254976485	-1.66837221115061	cg00477673	ZBBX		chr3	167097564	Negat: 6/8	0.75
-0.0490970634229638	-2.04927569409679	-3.12230447239616	0.00182088311069958	0.44510254976485	-1.66865141679579	cg01569083	TNF		chr6	31543289	Negat: 8/8	1
0.0660557308535909	-3.40658256960744	3.12223755091932	0.00182129500476713	0.44510254976485	-1.66885379169838	cg25139493	BMP8A		chr1	39957400	Pos: 6/8	0.75
0.0530996098627055	-4.52256261022642	3.12194862065206	0.00182307432143736	0.44510254976485	-1.66972748635568	cg08466883	KCTD3		chr1	215741318	Pos: 6/8	0.75
0.051321494840747	2.25703358556333	3.12177175369241	0.00182416430831925	0.44510254976485	-1.67026227390254	cg26676091			chr16	76269184	Pos: 7/8	0.875
-0.0583955906696206	-3.3442785048899	-3.12162592382608	0.00182506347210554	0.44510254976485	-1.67070319292597	cg21032628	IGFBP5		chr2	217560306	Negat: 6/8	0.75
0.0350449751204491	3.12521464118135	3.12153936293757	0.00182559738554644	0.44510254976485	-1.67096490156897	cg12309817		Yes	chr6	111946770	Pos: 6/8	0.75
0.04742976833271	2.44686138754416	3.12020102800314	0.00183387062621604	0.446353330257767	-1.67501031637695	cg04589050	MPRIP		chr17	17067814	Pos: 6/8	0.75
0.0424829317504723	1.33621045047579	3.12003289688888	0.00183491240348078	0.446353330257767	-1.67551840863909	cg15155051	ZNF311		chr6	28963716	Pos: 6/8	0.75
-0.0615489458447918	1.98340055796767	-3.11978342222678	0.00183645920608261	0.446353330257767	-1.67627227118416	cg13688399	MYO16	Yes	chr13	109467221	4/8	0.5
0.0495499809180574	3.04428579477612	3.11975680826599	0.00183662428976827	0.446353330257767	-1.67635268973006	cg09222505	MYT1L		chr2	2190137	4/8	0.5
0.0469209962100676	5.1021844842074	3.11932173865654	0.00183932491783105	0.446353330257767	-1.67766722924484	cg06952288	DIP2C		chr10	465045	Pos: 6/8	0.75
-0.0571657976558672	2.64586480659998	-3.11918060675974	0.00184020175657848	0.446353330257767	-1.67809361273139	cg02390084	CCDC91	Yes	chr12	28658805	Negat: 7/8	0.875
0.0325043855703938	-3.2785760278772	3.11905546659483	0.00184097956174106	0.446353330257767	-1.67847166650209	cg14937695	GUCD1;SNRPD3		chr22	24950917	4/8	0.5
-0.0491500692787199	-4.47326336843415	-3.11807973988514	0.00184705453907056	0.446773366639252	-1.68141886361469	cg05369920	LRPPRC		chr2	44223589	Negat: 7/8	0.875
0.0619494261635118	-5.04486336196636	3.11804752198437	0.00184725544512193	0.446773366639252	-1.68151616270042	cg19128723	STN1	Yes	chr10	105668237	4/8	0.5
-0.0580837891288345	1.38066523764183	-3.11783001607552	0.00184861230552408	0.446773366639252	-1.68217301143198	cg17886662	CC2D2B		chr10	97670878	4/8	0.5
-0.0613819724974724	-5.20805094468361	-3.11764004892471	0.00184979812138109	0.446773366639252	-1.68274665843164	cg04996852	CREBBP		chr16	3930112	Negat: 5/8	0.625
0.0413664636026439	0.102857733777162	3.11742491678645	0.00185114186699525	0.446773366639252	-1.68339625479396	cg26710963	GET1		chr21	40757899	Pos: 5/8	0.625
0.0451315512730977	1.79094950037339	3.11708808733601	0.00185324755393682	0.446773366639252	-1.68441322983191	cg08066214			chr12	132284672	Pos: 6/8	0.75
-0.0785652713408132	-0.754872275819127	-3.11703394441431	0.001853586233411	0.446773366639252	-1.68457669113903	cg07095347		Yes	chr6	133253256	Negat: 6/8	0.75
0.040227902883896	3.5247818773534	3.11686724804816	0.00185462932425279	0.446773366639252	-1.68507994160395	cg14125903	TAF5		chr10	105126693	Pos: 6/8	0.75
-0.0643047453095898	3.91060846770306	-3.11528872206844	0.0018645336270047	0.446773366639252	-1.68984413551238	cg21668166	PLEKHG1		chr6	151125885	Negat: 7/8	0.875
0.0520030002465802	-4.73830745912775	3.11513449980127	0.00186550388210144	0.446773366639252	-1.69030947000836	cg01744133	TBC1D2		chr9	101018113	Pos: 6/8	0.75
0.0529020878076642	2.2944894209002	3.11485322129941	0.00186727467866993	0.446773366639252	-1.6911581122756	cg09529783			chr8	1958930	Pos: 8/8	1
-0.0604657686928259	2.48133370485944	-3.11471639868768	0.00186813660775373	0.446773366639252	-1.6915708908485	cg23281307	CASP8		chr2	202142817	Negat: 7/8	0.875
0.0299264425556866	-4.27266435706845	3.11465945295231	0.00186849545146016	0.446773366639252	-1.69174268449712	cg10242862	SELENOH		chr11	57509483	Pos: 7/8	0.875
-0.0404537883598869	-0.732636928168957	-3.11455493874708	0.00186915421289343	0.446773366639252	-1.69205797441199	cg03479289	KIAA1549L		chr11	33563377	Negat: 7/8	0.875
-0.0467966968119511	1.55531748326315	-3.11423055854991	0.00187120016734417	0.446773366639252	-1.69303647139881	cg12220376	UCK2	Yes	chr1	165823772	Negat: 6/8	0.75
0.055990426970419	2.18039420069918	3.11408955425624	0.00187209016172896	0.446773366639252	-1.69346178118755	cg08073527	PRDM15	Yes	chr21	43256581	Pos: 7/8	0.875
0.0393605726973625	3.16156158442033	3.11352933354661	0.00187563002251754	0.446773366639252	-1.69515138080128	cg11300174			chr20	358512	Pos: 5/8	0.625
-0.0737733371125353	-2.88864512944708	-3.11210380416291	0.00188466526767672	0.446773366639252	-1.69944935424831	cg09290614	SCN5A		chr3	38691371	Negat: 8/8	1
0.0447087589914411	-4.50281905415701	3.11195444635733	0.0018856142345005	0.446773366639252	-1.6998995555264	cg04790357	PTGER4		chr5	40680416	Pos: 5/8	0.625
-0.066879853529819	1.56741772225342	-3.11192742996763	0.00188578593401601	0.446773366639252	-1.69998098730667	cg25758137	ALCAM	Yes	chr3	105145478	Negat: 6/8	0.75
-0.0612455251546092	-4.7009576002041	-3.1118300371573	0.00188640502196616	0.446773366639252	-1.70027453922555	cg26913977	RGS2		chr1	192777635	Negat: 6/8	0.75
-0.0766433880545859	2.05380042608077	-3.1118287630337	0.00188641312230873	0.446773366639252	-1.70027837950454	cg05925857		Yes	chr5	40558574	Negat: 6/8	0.75
-0.0625579857100782	1.6467647575593	-3.11159297920554	0.0018879126873932	0.446773366639252	-1.70098901819926	cg19021929		Yes	chr12	92997209	4/8	0.5
0.0763015522499312	-2.28035427522774	3.11131364577212	0.00188969064224463	0.446773366639252	-1.70183084388836	cg19410732			chr3	194305082	Pos: 7/8	0.875
-0.0592583127343266	-3.23994713473515	-3.11121245519497	0.00189033509905498	0.446773366639252	-1.70213578293751	cg13620770	GPR137;BAD		chr11	64051738	Negat: 6/8	0.75
-0.0598948320699879	2.1850900513447	-3.11088873723337	0.0018923981328286	0.446773366639252	-1.70311124506143	cg15879620	NELL2	Yes	chr12	45032094	Negat: 6/8	0.75
0.0399081250873923	3.00916217619942	3.11038867779479	0.00189558904746975	0.446773366639252	-1.70461788101423	cg03463303			chr18	12661496	Pos: 6/8	0.75
0.131088760104695	4.08706582314037	3.10993403340387	0.00189849445689214	0.446773366639252	-1.70598747728107	cg05522011	PRDM8		chr4	81122726	Pos: 7/8	0.875
-0.065029576794189	-3.19179324850114	-3.10925528443308	0.00190283962621697	0.446773366639252	-1.70803180999028	cg19453997	WWC2;WWC2-AS2		chr4	184021351	Negat: 8/8	1
-0.061342692030294	2.70584170243252	-3.1092308018767	0.00190299652765519	0.446773366639252	-1.70810554106208	cg21974350			chr13	112616931	Negat: 6/8	0.75
-0.0660704698459826	2.6065792175139	-3.10920027051473	0.00190319221075421	0.446773366639252	-1.70819748776445	cg11583863	PPP1R11		chr6	30033694	Negat: 5/8	0.625
0.0470625612300795	1.35030078122817	3.10900957448685	0.00190441484762556	0.446773366639252	-1.708771758035	cg18100662			chr11	1218804	Pos: 6/8	0.75
0.0469228931023947	4.53801801075358	3.10895312867719	0.00190477688520484	0.446773366639252	-1.70894173470162	cg01657796	CCDC88C		chr14	91766373	Pos: 6/8	0.75
-0.0769168105814584	1.68345759316122	-3.10882279559387	0.00190561306977724	0.446773366639252	-1.70933419827864	cg13237740	OR10A6		chr11	7951216	Negat: 6/8	0.75
0.0466137386304272	1.92932208406726	3.10866095049423	0.00190665189718933	0.446773366639252	-1.70982152928274	cg16324725			chr18	44706583	Pos: 7/8	0.875
-0.0697068930686478	2.25369001988821	-3.10856482514418	0.00190726913872801	0.446773366639252	-1.71011095997677	cg07710247	NARS1		chr18	55268669	Negat: 6/8	0.75
0.0831133759639381	3.97224389243761	3.10840286449405	0.00190830953829357	0.446773366639252	-1.71059859884847	cg23398318	BCL11B		chr14	99664135	Pos: 6/8	0.75
-0.0694249830731755	2.28987274786857	-3.10834055574951	0.00190870993486897	0.446773366639252	-1.71078619429818	cg00059015	HOOK1		chr1	60340545	Negat: 5/8	0.625
-0.0718058539767788	1.74224220146082	-3.10832341244385	0.00190882011145499	0.446773366639252	-1.71083780768688	cg16878059	FBXO48		chr2	68692224	Negat: 7/8	0.875
0.0405838446917639	1.07971087493515	3.10794477494243	0.00191125502941846	0.446773366639252	-1.71197770062256	cg26035542	NECTIN4		chr1	161060622	Pos: 6/8	0.75
-0.063473334280827	-4.03415717609254	-3.10791132876412	0.00191147025013197	0.446773366639252	-1.7120783841539	cg07899997			chr12	85671892	Negat: 7/8	0.875
-0.0740532507888997	1.43489031828004	-3.10752371313954	0.00191396611896582	0.446773366639252	-1.71324515103435	cg13442811	CCSER2		chr10	86131100	Negat: 6/8	0.75
-0.0450117105529183	-3.55570407922951	-3.10750893069622	0.0019140613628326	0.446773366639252	-1.71328964500961	cg21163042	CENPE		chr4	104119659	Negat: 7/8	0.875
0.0528268456904918	1.90223311019037	3.10727548506524	0.00191556603992683	0.446773366639252	-1.7139922699589	cg16177693	NR0B2		chr1	27240669	Pos: 5/8	0.625
-0.0540426611557031	1.33854621877822	-3.10650587013572	0.00192053430655676	0.446773366639252	-1.71630828786683	cg26277069			chr10	19352926	Negat: 7/8	0.875
-0.0758622280849384	2.53676980870799	-3.10598972313286	0.00192387293642929	0.446773366639252	-1.71786122143926	cg23138119	GCA		chr2	163218380	Pos: 5/8	0.625
0.0528031424361691	-3.37628290058865	3.10584874072682	0.00192478578974636	0.446773366639252	-1.7182853513626	cg02392619	VASH2		chr1	213124630	Pos: 6/8	0.75
0.0460657166657586	5.45454464221843	3.10570361726197	0.00192572587192651	0.446773366639252	-1.71872191929781	cg17037406	PGAM5		chr12	133294835	Pos: 5/8	0.625
-0.0823208420235536	1.00708161595191	-3.1054223918154	0.00192754879799409	0.446773366639252	-1.71956785879707	cg15729578			chr3	195576390	Negat: 6/8	0.75
-0.0716425561109391	1.79391047342829	-3.10530358562246	0.00192831938569317	0.446773366639252	-1.71992521068458	cg13566674	C9orf40		chr9	77562480	Negat: 6/8	0.75
0.0487213171655353	0.516128327411646	3.10514410290817	0.00192935425005899	0.446773366639252	-1.72040489040403	cg20041873	SGCE;PEG10		chr7	94286669	Pos: 5/8	0.625
0.044943753270267	3.24966449384649	3.10433902594192	0.00193458609390604	0.446773366639252	-1.72282596610275	cg21536925	GPX3		chr5	150399422	Pos: 6/8	0.75
0.0679071236022494	-5.01259701601702	3.10402191892197	0.00193665041040798	0.446773366639252	-1.72377941874655	cg10035321	CLASP1		chr2	122407619	Pos: 7/8	0.875
-0.0693506865831902	2.22975257907804	-3.10400840680068	0.00193673841712343	0.446773366639252	-1.72382004379701	cg15026099	DYNLT5		chr1	67220432	Negat: 7/8	0.875
-0.0629787078146512	1.77585590639318	-3.10386708305746	0.00193765910264435	0.446773366639252	-1.72424493211169	cg16439360	ZNF385D	Yes	chr3	21558209	Negat: 5/8	0.625
0.053177274573053	0.201312937813479	3.10374832808848	0.00193843306972137	0.446773366639252	-1.72460195284295	cg07990556	FNIP2	Yes	chr4	159792176	4/8	0.5
0.0507551432185765	1.70772548832881	3.1036844594575	0.00193884944107328	0.446773366639252	-1.72479395964098	cg18234533	FAM20C		chr7	218310	Pos: 7/8	0.875
-0.0616201597287966	-0.578458858107822	-3.10361949370046	0.00193927304910055	0.446773366639252	-1.72498926069132	cg02760218	EHMT2		chr6	31866586	Negat: 6/8	0.75
-0.0534011142643417	-2.17372390531415	-3.10351226065056	0.00193997244627745	0.446773366639252	-1.72531161747043	cg20506783	ARHGAP22	Yes	chr10	49813412	4/8	0.5
-0.0602067660684205	2.69887027745804	-3.10311085021358	0.00194259259027052	0.446773366639252	-1.72651821263699	cg26729368	USP10		chr16	84780713	Negat: 5/8	0.625
0.0898512224259048	-0.45797442861214	3.10278269266981	0.00194473700270183	0.446773366639252	-1.72750450297472	cg10219192		Yes	chr5	180542623	Pos: 7/8	0.875
-0.0443629402192393	2.55783185842848	-3.10244281480644	0.00194696029676534	0.446773366639252	-1.72852591034526	cg03812546	TAOK3	Yes	chr12	118728016	Negat: 6/8	0.75
-0.0687102983671244	-2.56861815273992	-3.10237569321854	0.00194739964533516	0.446773366639252	-1.72872761231185	cg22242842		Yes	chr2	85167149	Negat: 6/8	0.75
-0.0496370827619868	3.40735363525246	-3.10231248309432	0.00194781347445866	0.446773366639252	-1.72891755628777	cg01597963	RNGTT		chr6	89669463	Negat: 7/8	0.875
-0.0522380973639517	3.03479530070412	-3.10220887270537	0.00194849197405714	0.446773366639252	-1.72922889320922	cg01058212	PRR3		chr6	30529052	Negat: 6/8	0.75
-0.0453258238373995	0.672605651087065	-3.1020530110346	0.00194951305374369	0.446773366639252	-1.7296972196432	cg20777829	MED13L	Yes	chr12	116549969	4/8	0.5
0.0631888364092501	-3.76880437205031	3.1017949383123	0.00195120481864417	0.446773366639252	-1.73047261422986	cg09194755	SLC7A6		chr16	68298776	Pos: 6/8	0.75
0.0542153437648368	-4.92171631044211	3.10117295886184	0.00195528767509403	0.446773366639252	-1.7323411254539	cg08849126	GPRC5A		chr12	13044370	Pos: 6/8	0.75
-0.0846966178610727	-2.80499119747761	-3.10074718239494	0.0019580871215125	0.446773366639252	-1.73362000225199	cg00085434			chr11	14927489	4/8	0.5
-0.0504334928840794	1.02384468512425	-3.10067226669466	0.00195858006708146	0.446773366639252	-1.7338450036363	cg00555894		Yes	chr4	97182116	Negat: 7/8	0.875
0.0447061550727724	3.50722927204408	3.10052807249116	0.00195952918637783	0.446773366639252	-1.73427806053331	cg27004521			chr11	119791729	Pos: 5/8	0.625
-0.0748246556584228	2.2530549775193	-3.10036153271857	0.00196062591518907	0.446773366639252	-1.73477820282812	cg21576300	SPATA5	Yes	chr4	124107741	Negat: 5/8	0.625
0.0389876580282927	2.22302856715512	3.10026615717648	0.00196125425395457	0.446773366639252	-1.73506461698221	cg12069276	AMPD3		chr11	10476242	Pos: 6/8	0.75
-0.0672527778701929	0.760804775055429	-3.09983843714934	0.00196407437038135	0.446773366639252	-1.73634895924628	cg20261431		Yes	chr2	194808427	Negat: 5/8	0.625
0.0428974020047877	1.72146974139275	3.09971829061067	0.00196486721092646	0.446773366639252	-1.73670969938093	cg01616745	OSBPL6		chr2	179149605	Pos: 6/8	0.75
-0.0497663161675693	2.95519728558266	-3.09971549404469	0.00196488566881601	0.446773366639252	-1.73671809590867	cg01337825	RBPJL		chr20	43943823	Negat: 7/8	0.875
-0.069433336772542	1.77730041107707	-3.09950203260725	0.00196629502682261	0.446773366639252	-1.73735897943301	cg04906603	EXOC6B		chr2	73048869	Negat: 6/8	0.75
-0.056116871491031	1.89703686601801	-3.09947651815392	0.00196646354559736	0.446773366639252	-1.73743557953944	cg27537692		Yes	chr8	8836977	Negat: 6/8	0.75
-0.0595848843559082	4.01358107842235	-3.09931365593599	0.00196753953649784	0.446773366639252	-1.73792451370447	cg03064626		Yes	chr2	61778147	Negat: 5/8	0.625
0.054859758700749	2.75415091146343	3.09923489415895	0.00196806009033821	0.446773366639252	-1.73816095797202	cg21846888	SMPD1		chr11	6415963	Pos: 8/8	1
-0.0723786022067106	2.32007085080998	-3.09918094287646	0.0019684167391993	0.446773366639252	-1.73832291725735	cg24530557	EIF3D		chr22	36922214	Negat: 6/8	0.75
-0.0756160813519119	1.35581431119072	-3.09893570764377	0.00197003863293666	0.446773366639252	-1.73905906704777	cg26873832			chr2	233921350	Negat: 6/8	0.75
0.0414605104047079	0.858864806514738	3.09885696929732	0.00197055963910434	0.446773366639252	-1.73929541244352	cg00211609	C1QTNF12		chr1	1178039	Pos: 6/8	0.75
0.0395887811276711	3.24063263752029	3.0988382689215	0.00197068339679209	0.446773366639252	-1.73935154365714	cg05488459	DCPS		chr11	126197301	Pos: 7/8	0.875
0.0621078793695112	1.66130954703801	3.09879832969383	0.00197094773552208	0.446773366639252	-1.7394714244736	cg00421223		Yes	chr5	9927693	Pos: 5/8	0.625
0.0382040972222916	1.16717783991497	3.09871931584591	0.00197147078652499	0.446773366639252	-1.73970858641184	cg10858898	THRA		chr17	38245607	Pos: 8/8	1
-0.0457889672375235	-4.49472532412465	-3.09869458945838	0.00197163449493652	0.446773366639252	-1.73978280202057	cg13551088	ZNF573		chr19	38270430	Negat: 7/8	0.875
0.044159667428214	3.478674044327	3.09868220468014	0.00197171649674272	0.446773366639252	-1.73981997438998	cg07129907	MDC1		chr6	30683787	Pos: 6/8	0.75
-0.0643187349245543	2.26035434830009	-3.09827047931619	0.00197444438725405	0.447059096345824	-1.7410556663177	cg05335107	RANBP2		chr2	109400084	Negat: 6/8	0.75
-0.062194281253843	1.84180188431835	-3.09700992015963	0.00198281780591943	0.447451050058983	-1.74483791248443	cg00986598	TMCC1	Yes	chr3	129369724	Negat: 7/8	0.875
-0.0543353275910139	2.84961187932356	-3.09673202501827	0.00198466814123774	0.447451050058983	-1.74567151831518	cg03354616	BCKDHB	Yes	chr6	80838251	Negat: 6/8	0.75
-0.0565627603718928	2.93488361115576	-3.09610138773949	0.00198887305801358	0.447451050058983	-1.74756297484112	cg02559274	EXOC6B	Yes	chr2	72606914	Negat: 6/8	0.75
-0.0530957486494161	2.27094639256517	-3.09572779566929	0.00199136792599003	0.447451050058983	-1.74868330145779	cg07312219		Yes	chr10	63224281	Negat: 7/8	0.875
-0.0466689052432487	3.32993061968563	-3.0956074659739	0.00199217210603172	0.447451050058983	-1.74904411724089	cg21970929	SLC1A3	Yes	chr5	36608598	Negat: 5/8	0.625
-0.0451147847211898	2.99489857616709	-3.09534477110809	0.00199392876881424	0.447451050058983	-1.74983177525721	cg01446571			chr17	39558499	Negat: 6/8	0.75
0.0394229830473568	2.95068454079413	3.09530858377881	0.00199417086801123	0.447451050058983	-1.74994027329631	cg03543648			chr22	42319809	Pos: 6/8	0.75
-0.0551199907787698	-5.30639954155913	-3.09522724981997	0.00199471510414362	0.447451050058983	-1.75018412686031	cg09742915	NUDT4;NUDT4B		chr12	93772211	Negat: 7/8	0.875
-0.0702432496773801	2.26613233122752	-3.09508117896051	0.00199569286178063	0.447451050058983	-1.75062205715327	cg21336181	OSGIN2		chr8	90938815	Negat: 6/8	0.75
0.0445663632200211	0.52264123587762	3.09487137748234	0.00199709798465331	0.447451050058983	-1.75125102034583	cg15942979	BIN3		chr8	22497061	Pos: 6/8	0.75
0.0427185507973983	-4.38996616781788	3.09472500384652	0.00199807884443989	0.447451050058983	-1.75168980841413	cg22150978	UBE2M;LOC100131691		chr19	59070541	Pos: 7/8	0.875
-0.0577477240259993	2.35159504677949	-3.09437098679497	0.00200045296652954	0.447451050058983	-1.7527509696396	cg14944166	CHRM2	Yes	chr7	136686832	4/8	0.5
-0.0453057713441553	3.03053187142181	-3.09392864829407	0.00200342303431939	0.447451050058983	-1.7540767043064	cg12848631	ROBO1	Yes	chr3	78874062	4/8	0.5
-0.0673778431746635	1.53445405330691	-3.09366314785102	0.00200520767307462	0.447451050058983	-1.75487234675161	cg17504791		Yes	chr5	67466813	Negat: 5/8	0.625
-0.0561890603187619	2.07005637505119	-3.09366195595828	0.00200521568802075	0.447451050058983	-1.75487591842158	cg10231182	EPS8	Yes	chr12	15815827	4/8	0.5
-0.051452665823972	2.61065427798271	-3.09343924116263	0.00200671386204591	0.447451050058983	-1.75554328994967	cg19018581		Yes	chr11	80817878	Negat: 7/8	0.875
-0.0499996092758567	2.02205246081262	-3.0934103214028	0.00200690847697782	0.447451050058983	-1.75562994538365	cg22262895		Yes	chr4	129315055	Negat: 7/8	0.875
-0.0482005185669116	3.12016345596848	-3.09321000513495	0.00200825697715432	0.447451050058983	-1.75623015287295	cg00781691	ENTREP2		chr15	29559712	Negat: 5/8	0.625
0.0444974930713546	-4.41852767734383	3.09288971682473	0.00201041484093727	0.447451050058983	-1.75718975256326	cg26585801	RPL13;SNORD68		chr16	89626715	Pos: 7/8	0.875
-0.0622377997553083	2.44090268529184	-3.09206496590246	0.00201598120297197	0.447451050058983	-1.75966029453337	cg02083237	BTBD10	Yes	chr11	13468473	4/8	0.5
-0.0649978832124551	2.55250193608196	-3.09169357395092	0.00201849239935223	0.447451050058983	-1.76077258640053	cg03962458	ST13		chr13	50745832	Negat: 7/8	0.875
-0.0535972410279673	0.916726731425487	-3.09154243658861	0.00201951514885567	0.447451050058983	-1.76122519393819	cg27485829			chr11	20175062	4/8	0.5
0.0581752604207954	0.908790362713252	3.09146137837336	0.00202006386743774	0.447451050058983	-1.76146792806332	cg08782002	CCDC47		chr17	61847885	4/8	0.5
0.0571274288388257	2.68606413132099	3.09128171085594	0.00202128060371698	0.447451050058983	-1.76200593173107	cg13325208			chr15	82042705	Pos: 6/8	0.75
-0.0737896343381612	1.95572231378632	-3.09111026792895	0.00202244226928293	0.447451050058983	-1.76251927849318	cg14058698	SOX30		chr5	157053392	Negat: 5/8	0.625
0.102943406718902	-0.282012849549611	3.09110437947565	0.00202248217924204	0.447451050058983	-1.76253690962364	cg11609571	PRELID2	Yes	chr5	145215629	Pos: 5/8	0.625
0.0885383224943828	-4.6605821919365	3.0910988773265	0.00202251947161503	0.447451050058983	-1.76255338405711	cg04084172	CCNG1		chr5	162864824	Pos: 7/8	0.875
0.068446316381484	1.30541299637997	3.09083307026788	0.00202432180649113	0.447451050058983	-1.76334922407276	cg03232390		Yes	chr7	109585055	Pos: 6/8	0.75
0.0579547384762966	0.372842500111285	3.09071502728422	0.00202512268316797	0.447451050058983	-1.7637026291179	cg25256099		Yes	chr17	79484960	Pos: 6/8	0.75
0.0525829930538198	-5.29436032304027	3.09047023365277	0.00202678444214559	0.447451050058983	-1.76443546621549	cg07544511	SIN3A		chr15	75748083	Pos: 7/8	0.875
-0.0503238605232005	3.05907781205871	-3.09013939024838	0.00202903233192659	0.447451050058983	-1.76542581864776	cg09445935	POU5F1		chr6	31136913	Negat: 6/8	0.75
-0.0480356423554731	3.13453909803191	-3.09001293629279	0.0020298921180857	0.447451050058983	-1.76580432040449	cg11046030	DCP1B	Yes	chr12	2082218	Negat: 7/8	0.875
-0.0563073695520864	2.2364347442992	-3.09000277926931	0.00202996119226729	0.447451050058983	-1.7658347217241	cg25214823		Yes	chr13	41626718	Negat: 5/8	0.625
-0.0612705020448748	-5.91220425157832	-3.08995612968397	0.00203027846666518	0.447451050058983	-1.76597434885461	cg05951308	TMEM19		chr12	72080128	Negat: 5/8	0.625
0.0350893017614985	-2.98899164299276	3.08981427679747	0.00203124352006731	0.447451050058983	-1.76639891668908	cg24695832			chr6	3231685	Pos: 6/8	0.75
-0.081728609424022	1.77813797899391	-3.0897574171987	0.00203163046547634	0.447451050058983	-1.76656909291109	cg14620593	MYH8		chr17	10326392	Negat: 5/8	0.625
0.0763346632354495	-3.73463367717384	3.08924865109618	0.00203509577421627	0.447451050058983	-1.76809165110514	cg23782952	CBS		chr21	44496158	Pos: 6/8	0.75
0.0506147711858714	0.488131159399882	3.08884010029841	0.00203788242456302	0.447451050058983	-1.76931412041642	cg04496920	NOXO1		chr16	2032394	4/8	0.5
0.0505818916839359	0.0909401194740902	3.08880624496318	0.00203811350275182	0.447451050058983	-1.7694154154687	cg00144335	ZNF718		chr4	107176	Pos: 5/8	0.625
-0.0665284149794274	2.00645207381048	-3.08861492201367	0.00203941982185724	0.447451050058983	-1.76998783245252	cg11363097	IDO2	Yes	chr8	39792086	Negat: 7/8	0.875
0.058874444625653	3.33380013891778	3.08849853708821	0.00204021485349685	0.447451050058983	-1.77033602603304	cg00922301	CLASRP		chr19	45567390	Pos: 7/8	0.875
0.0571251313564457	3.01056813308815	3.08826988885722	0.00204177759057062	0.447451050058983	-1.77102004454894	cg18722086	USF3	Yes	chr3	113380072	Pos: 6/8	0.75
0.058501474467995	2.48753531424225	3.08808535136812	0.00204303964634362	0.447451050058983	-1.77157206587839	cg02770252		Yes	chr6	14450312	Pos: 6/8	0.75
-0.0714520619678428	1.65163218878458	-3.08779458673008	0.00204502964535594	0.447451050058983	-1.77244178647026	cg04900179			chr11	3873994	Negat: 6/8	0.75
0.0400748244624224	6.29966928466817	3.08740407278857	0.00204770513099764	0.447451050058983	-1.77360974461174	cg07010340	PANK4		chr1	2442012	Pos: 7/8	0.875
0.0412145935911546	2.43720302542411	3.08720080013872	0.0020490990622789	0.447451050058983	-1.77421763928991	cg05432622		Yes	chr11	129326748	4/8	0.5
-0.0582564669588255	2.53965026597567	-3.08696403786712	0.00205072374519475	0.447451050058983	-1.77492563601723	cg05373792	USP12	Yes	chr13	27648047	Negat: 8/8	1
0.047885803895442	5.01154108287591	3.08661499961499	0.00205312103261562	0.447451050058983	-1.77596927666001	cg01712359	PIEZO1		chr16	88783355	4/8	0.5
-0.0701237905661974	2.2054152619072	-3.08642793982859	0.00205440686765106	0.447451050058983	-1.77652854605804	cg14972654	ADD3		chr10	111771263	Negat: 8/8	1
0.0428463657430302	1.59969384707956	3.08616464496223	0.00205621798974073	0.447451050058983	-1.77731568544932	cg19110428			chr20	30324912	Pos: 6/8	0.75
-0.0532149611271088	-3.69265232504111	-3.08604026048828	0.00205707410092888	0.447451050058983	-1.77768751887287	cg09366342	PAX7	Yes	chr1	18963194	Negat: 7/8	0.875
-0.048405680846741	-0.132403370505168	-3.08577408110062	0.00205890725517217	0.447451050058983	-1.77848318242975	cg25521481	TTBK1		chr6	43214396	Negat: 5/8	0.625
-0.06191648703368	2.29918040554668	-3.08550872509725	0.0020607362316153	0.447451050058983	-1.77927631709805	cg15867963	SLC7A11	Yes	chr4	139143309	Negat: 6/8	0.75
-0.0656187984545336	4.30976112760318	-3.08548526061565	0.00206089803321757	0.447451050058983	-1.77934644790861	cg17206748	FETUB		chr3	186370508	Negat: 6/8	0.75
-0.0444696327873955	3.10572875374224	-3.08495547632253	0.00206455431804021	0.447451050058983	-1.78092973045937	cg06362200	POLR1H		chr6	30031019	4/8	0.5
0.0439518701601948	2.04070824588344	3.08449008805592	0.00206777108876722	0.447451050058983	-1.7823203407226	cg08380385	WNK4		chr17	40947843	Pos: 6/8	0.75
0.0640339247571843	-4.15613031996348	3.08447992798371	0.00206784136663512	0.447451050058983	-1.78235069735937	cg25637836	BCKDHB		chr6	80816087	Pos: 6/8	0.75
-0.0530649209514867	3.15495590319391	-3.08435148196477	0.00206873002506212	0.447451050058983	-1.78273446455368	cg00655302			chr16	71922253	Negat: 6/8	0.75
0.0371464229968344	1.52275995472748	3.08423678434244	0.00206952386101912	0.447451050058983	-1.78307714132602	cg05213116	KCNT1		chr9	138661546	Pos: 7/8	0.875
-0.0565632024079124	1.94262298457566	-3.08388468830456	0.00207196250702521	0.447451050058983	-1.78412900354035	cg14964274	USH2A	Yes	chr1	215796556	Negat: 7/8	0.875
-0.0465479451954499	2.20906896605554	-3.0838727347707	0.00207204534446206	0.447451050058983	-1.78416471179786	cg12607188	LEAP2		chr5	132209089	Negat: 6/8	0.75
-0.0624112553705501	2.69149503974646	-3.08381556840745	0.00207244154675619	0.447451050058983	-1.78433548042454	cg14460768	RBMS1	Yes	chr2	161283478	Negat: 7/8	0.875
-0.0436491999318902	-2.89224181213976	-3.08366801769537	0.00207346449632027	0.447451050058983	-1.78477623269765	cg14475772	ANP32E		chr1	150207136	Negat: 6/8	0.75
0.0558883080608014	1.10149756385109	3.08342578877532	0.00207514484252603	0.447451050058983	-1.78549975524681	cg01784928	TMEM63C		chr14	77647704	Pos: 6/8	0.75
0.0586129111311482	-5.55173002465297	3.08311211993419	0.00207732262621791	0.447451050058983	-1.78643658074087	cg11529190	CEP85		chr1	26560567	Pos: 6/8	0.75
-0.0510143340471555	2.41998529816286	-3.08301945893436	0.00207796636723472	0.447451050058983	-1.78671331056836	cg24082249	EMSY	Yes	chr11	76222035	Negat: 5/8	0.625
0.0502499736531829	-3.91521503713092	3.0829839191582	0.00207821332025335	0.447451050058983	-1.78681944706278	cg04464465	CDK2AP1		chr12	123755775	Pos: 7/8	0.875
-0.0777843060081245	1.75314048797787	-3.08285054697143	0.00207914031550865	0.447451050058983	-1.78721774086178	cg20742425	TSBP1		chr6	32320715	Negat: 5/8	0.625
-0.0443218501320247	3.14878535165972	-3.0828148264488	0.00207938865326016	0.447451050058983	-1.78732441135077	cg01549525			chr1	182021796	Negat: 5/8	0.625
0.0580244362252431	2.61044154033865	3.08278941288398	0.00207956535111416	0.447451050058983	-1.78740030191956	cg10724130	ADARB2		chr10	1249843	Pos: 5/8	0.625
-0.0784841291511493	-3.59335129731161	-3.08266702261771	0.00208041651086437	0.447451050058983	-1.7877657778596	cg08165971	NGEF	Yes	chr2	233792394	Negat: 7/8	0.875
-0.0537470795513124	1.92858972556815	-3.08195687070683	0.00208536155730163	0.448169486354674	-1.78988611592886	cg25468966		Yes	chr7	120568156	Negat: 6/8	0.75
-0.0666623702757289	2.21473689058565	-3.0817652181722	0.00208669795133064	0.448169486354674	-1.79045826015274	cg09806966	WWP2		chr16	69944037	Negat: 7/8	0.875
-0.0585286547856672	1.2992761414382	-3.08128431202393	0.0020900547741628	0.44817143263144	-1.79189376400862	cg27532130	POU2F1		chr1	167385243	Negat: 7/8	0.875
0.0511301182782137	-5.20155197127479	3.08100746715235	0.00209198945511085	0.44817143263144	-1.7927200447887	cg01333619	NCAPD3;VPS26B		chr11	134094250	Pos: 6/8	0.75
0.06118697805941	0.245221747319725	3.08092097978542	0.00209259419353335	0.44817143263144	-1.79297816290827	cg08415046			chr16	3087911	Pos: 6/8	0.75
-0.0701002025241318	2.0061170971424	-3.0805347025002	0.00209529708732096	0.44817143263144	-1.79413090459526	cg26409748	SPEF2		chr5	35671212	Negat: 6/8	0.75
0.0401709713142043	1.8004812550129	3.08049758402664	0.00209555698469517	0.44817143263144	-1.79424166725871	cg16413715	UNC5A		chr5	176296727	Pos: 7/8	0.875
0.0463009898215606	-4.73268197807046	3.08030396930475	0.00209691312253521	0.44817143263144	-1.79481939810655	cg10556330	ITGA6		chr2	173292010	Pos: 5/8	0.625
-0.0598606190732796	2.7945178987138	-3.08012452338125	0.00209817073693071	0.44817143263144	-1.79535481829314	cg07367144	KMT2C	Yes	chr7	151833529	Negat: 5/8	0.625
-0.0531767460942151	2.05597330314462	-3.08002182905054	0.00209889076305686	0.44817143263144	-1.79566121770078	cg06739256		Yes	chr10	78457164	Pos: 5/8	0.625
0.034335756138397	1.49335911227576	3.07987196189264	0.00209994194148835	0.44817143263144	-1.79610834408305	cg01501406	DOT1L		chr19	2197161	Pos: 7/8	0.875
0.0752919105637411	-1.78845760861787	3.07940480067655	0.00210322174353943	0.448361899377263	-1.79750197423694	cg19762747	CRX		chr19	48325089	Pos: 5/8	0.625
-0.0731140865569228	2.4039878028216	-3.07907164916179	0.00210556357406373	0.448361899377263	-1.79849570029021	cg00907399		Yes	chr17	47068192	Pos: 6/8	0.75
-0.0618267259260203	2.33150577003555	-3.07878825494934	0.00210755752781336	0.448361899377263	-1.79934092622473	cg17294136	CACNA2D1	Yes	chr7	81949245	Negat: 5/8	0.625
-0.0724959938130184	-0.227185516013317	-3.07869485280985	0.00210821508228105	0.448361899377263	-1.79961948211855	cg01177709	COMMD8		chr4	47465011	Negat: 6/8	0.75
-0.123946787139638	3.90932250335836	-3.07867946081738	0.00210832346053889	0.448361899377263	-1.79966538529866	cg27475923	ZFTA	Yes	chr11	63530997	Negat: 6/8	0.75
-0.0773765124106721	-2.52912189407923	-3.0782941972725	0.00211103784861305	0.448361899377263	-1.80081427376462	cg00634665	RGS20		chr8	54790957	Negat: 5/8	0.625
-0.0797275721470671	2.34589032113341	-3.07714784379441	0.00211913350446168	0.448361899377263	-1.80423195485542	cg16740092	ANTXR2		chr4	80977666	4/8	0.5
0.0457921117611053	-1.55641794196895	3.07697074567723	0.0021203867258074	0.448361899377263	-1.80475983396193	cg17695543	ANGPTL4		chr19	8429614	Pos: 7/8	0.875
0.048311430775055	1.62212333597743	3.07695980761522	0.00212046415046783	0.448361899377263	-1.8047924362267	cg13395854	SYT7	Yes	chr11	61308748	Pos: 6/8	0.75
0.0468166588949004	2.71501474749016	3.07651843847189	0.00212359053082237	0.448361899377263	-1.80610789655876	cg12484153	CSNK2B		chr6	31634875	Pos: 6/8	0.75
0.0281775281854241	-3.96215528878121	3.0761380742015	0.00212628818413885	0.448361899377263	-1.80724138757437	cg13245375	GALNT6		chr12	51785163	Pos: 6/8	0.75
0.0381523055559719	-4.03333932392664	3.07575790399174	0.00212898760324175	0.448361899377263	-1.80837416164265	cg07751287	RCSD1	Yes	chr1	167599830	Pos: 5/8	0.625
0.044918714001225	3.83752334705115	3.07527912185064	0.00213239169598252	0.448361899377263	-1.80980056752413	cg11414263	C21orf58		chr21	47724906	Pos: 5/8	0.625
-0.0483271564016669	3.34484365805803	-3.07524041228759	0.0021326671351921	0.448361899377263	-1.80991588291423	cg17433546	TMEM263		chr12	107352801	Negat: 6/8	0.75
0.0512501956798421	-4.78882963565734	3.07521299689716	0.00213286223008227	0.448361899377263	-1.80999755221089	cg00381330	PYGB		chr20	25228575	Pos: 7/8	0.875
0.0492960910307529	1.58852650637177	3.07519740108303	0.00213297322116998	0.448361899377263	-1.81004401116464	cg05974629	C11orf86	Yes	chr11	66742299	4/8	0.5
-0.0670581428358587	2.46615801531237	-3.07510455074333	0.00213363412102636	0.448361899377263	-1.81032060168366	cg08371050			chr7	90192576	Negat: 7/8	0.875
-0.0700293924520962	2.21134589791554	-3.07504227659012	0.00213407748778216	0.448361899377263	-1.81050610461586	cg03615849	PCNX2	Yes	chr1	233390249	Negat: 5/8	0.625
0.0644712563743658	-4.95120405253491	3.07499845611843	0.00213438952247246	0.448361899377263	-1.81063663528921	cg26425933	VWA2		chr10	115999385	Pos: 6/8	0.75
-0.072174979107397	2.29202980029509	-3.0749506422254	0.00213473004108728	0.448361899377263	-1.81077905930592	cg05577848	USP15		chr12	62798679	Negat: 6/8	0.75
-0.0583244935419996	2.3934606043903	-3.07487176696575	0.00213529187995526	0.448361899377263	-1.81101400152593	cg24053070	MIR99AHG;MIR125B2		chr21	17962124	4/8	0.5
0.142807317047821	3.89563838441599	3.07477503732498	0.00213598108317328	0.448361899377263	-1.81130211764984	cg26507637	ANKRD26P1		chr16	46603021	Pos: 6/8	0.75
-0.0682119323845844	1.76578118643582	-3.07465114226091	0.00213686413947584	0.448361899377263	-1.81167113481453	cg12456379	PPIP5K2		chr5	102464305	4/8	0.5
-0.0719658970828738	1.91912648258089	-3.07458493889815	0.00213733613818166	0.448361899377263	-1.8118683132067	cg15852446	PLCB2	Yes	chr15	40583422	Negat: 6/8	0.75
-0.0369534128795464	2.22631686849535	-3.07407515758686	0.00214097384400166	0.448361899377263	-1.81338649194506	cg17307696		Yes	chr4	2072629	Negat: 7/8	0.875
0.0995866924311953	-4.07023176166816	3.07402074140513	0.00214136248327837	0.448361899377263	-1.81354853394855	cg24533913	CABP7		chr22	30116489	Pos: 7/8	0.875
0.0637292397762884	3.18859776558138	3.07392854454282	0.00214202109917401	0.448361899377263	-1.81382307382076	cg21166756	PIDD1		chr11	800131	Pos: 6/8	0.75
0.0470303935073462	0.9704619987336	3.07392768793265	0.00214202721931093	0.448361899377263	-1.81382562455961	cg18551531	LSM7		chr19	2323913	Pos: 6/8	0.75
-0.0656870241897059	3.41691402299446	-3.0736615657501	0.00214392933281082	0.448452040572469	-1.81461802586432	cg15647266	ANK3		chr10	61828521	Negat: 5/8	0.625
-0.0571641405314442	-4.44251569717788	-3.07301661357046	0.00214854557249294	0.448896387262607	-1.81653814375205	cg11075346	HERPUD2		chr7	35735308	Negat: 7/8	0.875
0.0573160006466781	0.347146047246155	3.07278264152065	0.00215022247858698	0.448896387262607	-1.81723461448568	cg23349301		Yes	chr17	46697115	Pos: 7/8	0.875
-0.0553137508460307	1.34634556774707	-3.07274778329338	0.00215047241449447	0.448896387262607	-1.81733837339075	cg18845298	PTPRZ1		chr7	121516787	Negat: 5/8	0.625
-0.0467364181770342	3.2330465684434	-3.07218943166912	0.00215447946918532	0.449285672864671	-1.8190002024968	cg02357404	LIMCH1		chr4	41700716	Negat: 7/8	0.875
0.0590577902603129	2.75466709891999	3.07195846750364	0.00215613900393794	0.449285672864671	-1.8196875366859	cg26069017			chr10	121635507	4/8	0.5
0.0604114949560259	0.586412789179214	3.07187209294364	0.00215675992781656	0.449285672864671	-1.81994456856036	cg05509218	SGCE;PEG10		chr7	94286793	Pos: 7/8	0.875
-0.0494060442875424	-1.24028168120241	-3.07153338170929	0.00215919641679661	0.4493185828125	-1.82095243036277	cg05871756		Yes	chr5	173216171	Negat: 5/8	0.625
-0.0794048347063101	-6.22723967549008	-3.07144028629503	0.00215986653264093	0.4493185828125	-1.82122942378139	cg00616500	DBN1		chr5	176900001	Negat: 6/8	0.75
-0.0487445649815666	-5.23489178382792	-3.07086788029931	0.00216399099877809	0.44986952028827	-1.82293236144573	cg13442432			chr11	43600779	Negat: 6/8	0.75
0.0313589002903022	-3.29309451959816	3.07005064998183	0.00216989206808994	0.45078879081897	-1.82536311963149	cg08674238			chr19	18525442	Pos: 5/8	0.625
-0.0635208697823678	2.26869746409681	-3.06981274872073	0.00217161268147576	0.450838922935939	-1.82607060937128	cg06254336	AGFG1	Yes	chr2	228362004	Negat: 6/8	0.75
-0.0650261613271835	1.79616580082176	-3.06936379799661	0.00217486311375079	0.450959378110755	-1.82740558695813	cg08612570	TAX1BP1		chr7	27868767	4/8	0.5
0.0441146355692069	1.13732080597897	3.06922851965581	0.00217584341240014	0.450959378110755	-1.8278078060166	cg10828900	EGFLAM		chr5	38462005	Pos: 7/8	0.875
0.0534170470595854	3.03590313613749	3.06903490394527	0.0021772471598659	0.450959378110755	-1.82838344730029	cg16790844			chr2	3063898	Pos: 5/8	0.625
-0.0548555701841514	1.16958496697734	-3.06783544797225	0.00218596195571606	0.450959378110755	-1.83194876351675	cg17874670	FGF1		chr5	141972831	Negat: 6/8	0.75
-0.0489691451878062	2.18246852333989	-3.06780028497991	0.00218621791890495	0.450959378110755	-1.83205326273834	cg09856611		Yes	chr3	73403300	Negat: 5/8	0.625
0.0410449036227447	2.27558636428112	3.06776010116615	0.00218651046399619	0.450959378110755	-1.83217268164791	cg03189237	HSF1		chr8	145536028	Pos: 7/8	0.875
-0.0429712542444589	3.39465661492614	-3.06754331645986	0.0021880893135551	0.450959378110755	-1.83281689924027	cg20953047	PIGR		chr1	207120022	Negat: 7/8	0.875
-0.0640237217665963	2.62834548897836	-3.06736905278237	0.00218935923933577	0.450959378110755	-1.83333472470946	cg22574586	TRIM27		chr6	28886380	Negat: 6/8	0.75
0.0502259123105622	2.36314907825718	3.06723785781873	0.00219031575306235	0.450959378110755	-1.83372455204224	cg20080878		Yes	chr8	126479070	Pos: 5/8	0.625
-0.0626200451511973	1.78823436065696	-3.06683124458065	0.00219328271674034	0.450959378110755	-1.83493264106731	cg03261347	CCDC170	Yes	chr6	151905596	Negat: 7/8	0.875
-0.0597753270812886	2.97259851737448	-3.0668063885002	0.00219346420538003	0.450959378110755	-1.83500648585123	cg23055735	SHANK2		chr11	70557464	Negat: 5/8	0.625
-0.0459680672200445	3.13490572916052	-3.06663360317488	0.00219472619187958	0.450959378110755	-1.83551979638676	cg23331238	SFRP1	Yes	chr8	41135695	Negat: 5/8	0.625
0.042484350798317	2.23424504939455	3.06662509707737	0.00219478833576623	0.450959378110755	-1.83554506555627	cg22517844			chr7	7106306	Pos: 5/8	0.625
0.0564102055229758	0.790874662504662	3.06648229741833	0.00219583184320307	0.450959378110755	-1.8359692719165	cg18201671	TLR5		chr1	223317548	Pos: 6/8	0.75
0.0540268513445835	0.131413021928608	3.06644391900097	0.00219611237077978	0.450959378110755	-1.83608327703868	cg16365064		Yes	chr5	172984486	Pos: 6/8	0.75
-0.0669722981470357	2.3714767031913	-3.06626810272315	0.00219739792261892	0.450959378110755	-1.83660553054715	cg14693521	ZCWPW2		chr3	28502257	Pos: 5/8	0.625
-0.0589698490164822	2.83459298131509	-3.0662619695473	0.00219744278027244	0.450959378110755	-1.83662374830576	cg01931714		Yes	chr17	53665388	4/8	0.5
-0.0467967220435802	-4.26007258330225	-3.06554511072739	0.00220269162992846	0.450959378110755	-1.8387528306748	cg07960154	NEUROD2		chr17	37760198	Negat: 5/8	0.625
-0.0572895457654378	0.33126231846275	-3.06541829259831	0.00220362139020862	0.450959378110755	-1.8391294312729	cg19062174	GPD2	Yes	chr2	157323390	Negat: 6/8	0.75
-0.065156251688754	2.23704196958721	-3.06470188679372	0.00220888044461096	0.450959378110755	-1.84125658861991	cg13283932	EYA4		chr6	133829548	Negat: 5/8	0.625
-0.0625668034970049	-3.56066495773385	-3.06443082189083	0.00221087330161988	0.450959378110755	-1.84206130814331	cg23563008	DLX6-AS1;DLX6	Yes	chr7	96635624	Negat: 5/8	0.625
0.0396951926141657	-3.76151813041914	3.06422685543878	0.00221237394096265	0.450959378110755	-1.84266678376581	cg03578458	TLE3		chr15	70389891	Negat: 5/8	0.625
-0.0580986810325449	0.649838993017356	-3.06403852389802	0.00221376037928074	0.450959378110755	-1.84322581162954	cg07480640	PRICKLE2	Yes	chr3	64211328	Negat: 7/8	0.875
-0.0672267113384709	2.05803825972639	-3.0639801280398	0.00221419043327811	0.450959378110755	-1.84339914218495	cg13211181	LMNTD1	Yes	chr12	25801455	Negat: 6/8	0.75
-0.0700347279867464	2.803152844268	-3.06388869132017	0.00221486396932053	0.450959378110755	-1.84367053803784	cg18370979	FAM172A		chr5	93411837	4/8	0.5
-0.072291988623918	2.1940776344414	-3.06367283995282	0.00221645470702595	0.450959378110755	-1.84431118063229	cg09554701	ACBD6	Yes	chr1	180323123	Negat: 5/8	0.625
-0.0562021314905409	2.67997468964512	-3.06360215660965	0.00221697584251822	0.450959378110755	-1.84452095768592	cg23071479	LOC221442		chr6	41085087	Negat: 7/8	0.875
0.0543386609704845	-5.49634646964869	3.06317104007957	0.00222015682040481	0.450959378110755	-1.84580034004107	cg17186444	NSMCE3;ENTREP2		chr15	29561501	Pos: 7/8	0.875
0.0557739508473084	3.06184460338356	3.06290482035095	0.00222212320310677	0.450959378110755	-1.8465902852574	cg05779585			chr8	1246817	Pos: 5/8	0.625
-0.0504079216764842	-3.74918924560287	-3.06250759702408	0.00222506018941101	0.450959378110755	-1.84776882684075	cg18127204	MYOCD		chr17	12645781	Negat: 6/8	0.75
-0.0671539442871526	-5.96436411914398	-3.06247362446947	0.00222531154056663	0.450959378110755	-1.84786961467206	cg02930207	LIG3		chr17	33307518	Negat: 5/8	0.625
-0.0692220277187837	2.26565556762195	-3.06218844109581	0.00222742254050196	0.450959378110755	-1.84871563673874	cg00145093		Yes	chr10	11027947	Negat: 7/8	0.875
-0.0865185927389288	1.44188037803754	-3.06216469800411	0.00222759837570055	0.450959378110755	-1.84878606923306	cg04250181	SLCO1B3		chr12	20966524	Negat: 5/8	0.625
-0.0547329575433942	-4.97126324022554	-3.06202959060172	0.00222859918853162	0.450959378110755	-1.84918684715545	cg13455700	JHY		chr11	122753504	Negat: 6/8	0.75
0.0451326781049991	2.51670084646784	3.06126591696155	0.00223426388465209	0.450959378110755	-1.85145185303615	cg01455069	ROM1		chr11	62382430	Pos: 7/8	0.875
-0.0535830609254686	2.93798083955195	-3.06126289696355	0.00223428631225631	0.450959378110755	-1.85146080904149	cg07963355	RPS3A;SNORD73A		chr4	152025000	Negat: 6/8	0.75
0.0676542300611703	1.27841313061677	3.0611892713696	0.00223483314658559	0.450959378110755	-1.85167914794152	cg04588710	OR4K17		chr14	20585753	Pos: 8/8	1
0.0424178274647082	3.31195454813507	3.0611797904749	0.00223490357230438	0.450959378110755	-1.85170726344024	cg27578319	KIF21B		chr1	200972829	Pos: 7/8	0.875
-0.0628852448688189	1.95554387534079	-3.0610701793065	0.00223571793073591	0.450959378110755	-1.85203230800787	cg14398228	VRK1	Yes	chr14	97329920	Negat: 5/8	0.625
0.0391735117364655	3.21994705470299	3.06103425323406	0.00223598490343611	0.450959378110755	-1.85213884185822	cg17193062	CMTM6		chr3	32545455	Pos: 6/8	0.75
0.0411802899495587	2.69584878942097	3.060980312961	0.00223638579759704	0.450959378110755	-1.8522987920302	cg03225003	NPHP4		chr1	5943005	Pos: 6/8	0.75
-0.0546105304279725	0.782016556476819	-3.06086583619409	0.00223723682865547	0.450959378110755	-1.85263824303333	cg24060890	GRID2		chr4	93229269	Negat: 5/8	0.625
-0.0579857620181663	1.23997617104663	-3.06074028634089	0.0022381705195314	0.450959378110755	-1.85301051393414	cg06562406	ADGRL3	Yes	chr4	62703554	Negat: 6/8	0.75
-0.0464861038164443	-1.3528163010056	-3.06041225769709	0.00224061169418087	0.450959378110755	-1.8539830882288	cg24773560	IL23A	Yes	chr12	56732723	Negat: 7/8	0.875
0.0469732390751423	3.28087003945595	3.06037430684576	0.00224089428026211	0.450959378110755	-1.85409560229778	cg04522676			chr10	134968826	Pos: 6/8	0.75
0.0725367196289268	1.88306441194965	3.05996832938836	0.00224391927711171	0.450959378110755	-1.8552991298535	cg08880327	IL22RA1		chr1	24470647	Pos: 5/8	0.625
0.0394118857465834	-4.35356731921761	3.05977186277416	0.00224538452242468	0.450959378110755	-1.85588150193987	cg05481041	PTGR3;TSHZ1		chr18	72922694	Pos: 5/8	0.625
-0.0467727467525193	-3.58076541271802	-3.05974306905513	0.00224559933928485	0.450959378110755	-1.8559668500136	cg08817644	ZNF682		chr19	20150334	Negat: 7/8	0.875
-0.0615894125604944	2.16317573981177	-3.05954907834107	0.00224704710715285	0.450959378110755	-1.85654184127965	cg26450554	RRP12		chr10	99157384	Negat: 5/8	0.625
-0.0483887692039566	2.58133918029655	-3.05925548769253	0.00224923982504984	0.450959378110755	-1.85741197953027	cg08303110		Yes	chr4	68033903	Negat: 5/8	0.625
0.0487378766052056	1.49580827651597	3.05895200764726	0.00225150846524421	0.450959378110755	-1.85831134087988	cg08230105		Yes	chr17	41692501	Pos: 5/8	0.625
-0.0683103400456721	3.17577260704853	-3.05872123885998	0.00225323496251412	0.450959378110755	-1.85899516371066	cg01797979			chr6	84671550	Negat: 8/8	1
-0.0605760458974684	2.15086440330009	-3.0585835586662	0.002254265595328	0.450959378110755	-1.85940311855833	cg03997321		Yes	chr2	33929187	Negat: 7/8	0.875
0.0492458585780829	-4.80744740155664	3.0585340596503	0.00225463623580393	0.450959378110755	-1.8595497827308	cg12415590	LOC100302652;ASB3;CHAC2		chr2	53995114	Pos: 6/8	0.75
-0.0561891916597641	1.12619975621705	-3.05817567243354	0.00225732144756322	0.450959378110755	-1.86061160372559	cg04595479	LOC100188947	Yes	chr10	93150018	4/8	0.5
-0.0693227802873446	2.42388432646553	-3.05787689073057	0.00225956230673377	0.450959378110755	-1.8614967327734	cg14484792		Yes	chr14	38511543	Negat: 7/8	0.875
0.0458078666162065	1.24886018336628	3.0577212620748	0.00226073032750406	0.450959378110755	-1.86195774263006	cg01719223	MAD1L1		chr7	2205727	Pos: 5/8	0.625
-0.0527970056339112	0.990464997403613	-3.05767554209756	0.00226107356926447	0.450959378110755	-1.86209317188592	cg07271580	GASK1B		chr4	159095085	Negat: 6/8	0.75
-0.0594822745479473	2.53945598152939	-3.05747215107611	0.0022626011022219	0.450959378110755	-1.86269562152288	cg06331700		Yes	chr13	22661121	Negat: 7/8	0.875
0.051983458305923	-0.830294515867172	3.05734304476665	0.00226357122361806	0.450959378110755	-1.86307801727101	cg27518976	ID3		chr1	23886730	Pos: 6/8	0.75
-0.0524300790830741	1.08828957256116	-3.05720602307533	0.00226460123936544	0.450959378110755	-1.86348383984033	cg23638518	SAYSD1		chr6	39080067	Negat: 5/8	0.625
-0.0486990156679504	-3.24466802477169	-3.05706185202815	0.0022656854619966	0.450959378110755	-1.86391081749708	cg01292475	NTRK2		chr9	87284571	Negat: 6/8	0.75
-0.0696849261613814	1.72620848153011	-3.05679106696028	0.00226772315809713	0.450959378110755	-1.86471272194692	cg05673752			chr5	126562449	4/8	0.5
-0.0634329421356709	2.55450213653029	-3.05677108299112	0.00226787360686138	0.450959378110755	-1.86477189980061	cg17251384	DTHD1		chr4	36333629	Negat: 6/8	0.75
0.050367223979544	0.951636504792117	3.05653921244219	0.00226961990715562	0.450959378110755	-1.86545850222805	cg10950251			chr1	204466432	Pos: 7/8	0.875
-0.075184111546776	2.61747780015101	-3.05649387063144	0.0022699615366795	0.450959378110755	-1.86559275989773	cg17379666	CDC42EP4		chr17	71304784	Negat: 5/8	0.625
-0.0473144062108218	1.61990275576607	-3.05631197804188	0.00227133248699821	0.450959378110755	-1.86613132631002	cg20438915	PKP4		chr2	159317294	Negat: 5/8	0.625
0.0343791316824341	-4.24682704848426	3.05567286358644	0.00227615560551286	0.450969794719395	-1.86802343090398	cg07461318	NTN4		chr12	96184965	Pos: 8/8	1
-0.0568848450241026	-4.89434628511032	-3.05560941900729	0.00227663490608902	0.450969794719395	-1.86821123782293	cg24823638	NUP153		chr6	17707018	Negat: 5/8	0.625
-0.0716224068146138	1.44457512697826	-3.05556333448747	0.00227698311578529	0.450969794719395	-1.8683476535454	cg21449926	NUDCD1		chr8	110253782	Negat: 6/8	0.75
0.0365103939234471	-2.38395911272355	3.05528780358526	0.00227906601663229	0.450969794719395	-1.86916321565834	cg16716975	MPI		chr15	75182886	Pos: 7/8	0.875
-0.0597680068831877	2.35896364991703	-3.05516630453721	0.00227998505455847	0.450969794719395	-1.86952282557847	cg09024920	SERPINI2	Yes	chr3	167172692	Negat: 6/8	0.75
0.0561966826372651	1.93960239431634	3.05466272010474	0.00228379787012655	0.450969794719395	-1.87101317152902	cg04094193	YTHDC1		chr4	69216103	Pos: 6/8	0.75
-0.06388619596077	-3.05626077972314	-3.05464786724059	0.00228391041509986	0.450969794719395	-1.87105712452806	cg14529331		Yes	chr12	97856995	Negat: 5/8	0.625
0.0422894784385718	6.58683712041292	3.05459560776259	0.0022843064425479	0.450969794719395	-1.87121177051281	cg04260258	PCNX3		chr11	65386128	Pos: 6/8	0.75
-0.0595341914510442	1.48769716410899	-3.05454335019255	0.00228470251848718	0.450969794719395	-1.87136640823208	cg21147063			chr21	34354927	Negat: 5/8	0.625
0.053944639302296	4.25926687158666	3.05399361753281	0.00228887292512006	0.451244030307949	-1.8729929880796	cg05839347	COLEC11		chr2	3648246	Pos: 7/8	0.875
-0.0520812215812144	1.11386596415072	-3.05396988680007	0.0022890531093009	0.451244030307949	-1.87306319737651	cg12990035		Yes	chr3	98690540	Negat: 6/8	0.75
-0.0543971100402116	0.963719065790854	-3.05339221319141	0.00229344331829288	0.451458582346478	-1.87477212495833	cg05341848	HACD1		chr10	17632231	Negat: 5/8	0.625
-0.0729175433912641	1.37924220438627	-3.05335595531421	0.00229371912849734	0.451458582346478	-1.87487937569301	cg00689284			chr7	55951773	Negat: 7/8	0.875
-0.0421641413802271	-2.11709621831585	-3.05299331508799	0.0022964793713711	0.451458582346478	-1.87595199544124	cg12149609	JPH2	Yes	chr20	42816600	Negat: 6/8	0.75
0.0603724354742814	0.0877324544493378	3.05285859647421	0.00229750556007822	0.451458582346478	-1.8763504349443	cg27295373	SLC30A10		chr1	220102277	Pos: 6/8	0.75
0.078242685781508	-5.75049892611376	3.05285300674632	0.00229754814765274	0.451458582346478	-1.87636696657033	cg10668926			chr13	28527255	Pos: 7/8	0.875
0.0480628607928069	2.34794495864865	3.05201509284316	0.00230394032022998	0.45165470693665	-1.87884475879889	cg21687775			chr1	146989469	Pos: 7/8	0.875
-0.0597203355918326	-3.13048021047958	-3.05200248683386	0.00230403661172233	0.45165470693665	-1.87888203084185	cg08529333	SERPINE2		chr2	224904837	Negat: 6/8	0.75
0.0566612143792867	6.4694234242462	3.05197306282567	0.00230426138250774	0.45165470693665	-1.87896902787583	cg13086574	ZFAT		chr8	135490821	Pos: 7/8	0.875
-0.0526586542246742	-4.99445495453597	-3.05194521042219	0.00230447416628055	0.45165470693665	-1.87905137743081	cg01785417	DISP3		chr1	11538721	Negat: 6/8	0.75
-0.0658265656667802	1.97245970905859	-3.05148487156174	0.00230799362309426	0.45205377669815	-1.88041232633822	cg24845296	U2SURP		chr3	142775293	Negat: 6/8	0.75
0.0796689949346885	1.11151831482607	3.05081514291317	0.00231312273903354	0.452373679646313	-1.88239195362125	cg20800117	CAMTA1		chr1	7308366	Pos: 7/8	0.875
-0.0554970128709325	3.07886994351953	-3.05077595835239	0.00231342315721727	0.452373679646313	-1.88250776455858	cg21169285	MAPK9		chr5	179707665	Negat: 7/8	0.875
0.0461840355401952	-3.98190737457296	3.05068541956273	0.00231411743215697	0.452373679646313	-1.88277534855432	cg10641213	RHPN1;RHPN1-AS1		chr8	144450877	Pos: 7/8	0.875
0.0653308119938723	1.72278469859526	3.05034920517699	0.0023166972830383	0.452373679646313	-1.88376894873791	cg20758542	IL17RA		chr22	17565149	Pos: 7/8	0.875
0.0533688676530905	-1.17997326863949	3.0500876906376	0.00231870576705989	0.452373679646313	-1.88454171664403	cg21964466		Yes	chr5	39526937	Pos: 5/8	0.625
-0.0637629714881658	-2.43161123497773	-3.04962631506218	0.00232225311590812	0.452373679646313	-1.88590490816464	cg06395469			chr6	27635558	Negat: 6/8	0.75
0.0609009726040666	0.242844233186131	3.04952170153434	0.00232305814271127	0.452373679646313	-1.88621397344431	cg02337355	ZNF721;PIGG		chr4	493782	Pos: 5/8	0.625
0.0555480726729204	2.61862391450685	3.04950956145239	0.00232315158018641	0.452373679646313	-1.88624983885093	cg22677124	ZAP70		chr2	98354060	Pos: 6/8	0.75
0.0465736157601624	-4.64258283270579	3.04937392079553	0.0023241957876777	0.452373679646313	-1.8866505520087	cg16354253	TSHZ1		chr18	72923257	Pos: 6/8	0.75
-0.0605564054068935	2.5479915008036	-3.04903567646193	0.00232680158067528	0.452373679646313	-1.88764972533939	cg00280504	C8orf34		chr8	69351585	Negat: 5/8	0.625
-0.0646988653587761	2.21230383012566	-3.04891304400611	0.00232774698730146	0.452373679646313	-1.88801195434901	cg19821404		Yes	chr6	91151394	Negat: 5/8	0.625
0.0332573532635846	-4.07943359189318	3.04874891720525	0.00232901283590448	0.452373679646313	-1.88849672585404	cg13264473	DYRK1B		chr19	40324386	Pos: 5/8	0.625
-0.0456469787825654	1.28664655557473	-3.04828315778878	0.0023326085003185	0.452373679646313	-1.88987227084019	cg22159835	NRXN2		chr11	64391645	Negat: 6/8	0.75
-0.0477006676534929	2.97959618900681	-3.04819760749126	0.0023332695017291	0.452373679646313	-1.89012490716273	cg24524702	MEF2A		chr15	100109440	Negat: 6/8	0.75
0.0376269394715123	0.222949786793341	3.04767483301193	0.0023373124315966	0.452373679646313	-1.89166854612568	cg07661849	ZNF827		chr4	146686236	Pos: 6/8	0.75
0.0370190379441493	1.78385457818488	3.04766281504467	0.00233740544921973	0.452373679646313	-1.8917040294779	cg22876356	ELK3		chr12	96592098	Pos: 7/8	0.875
-0.0706184127083793	1.45251316008096	-3.04763826685866	0.00233759545977319	0.452373679646313	-1.89177650818711	cg04536844			chr7	155724260	Negat: 7/8	0.875
0.0391901673298829	3.04200311472011	3.04758846569529	0.00233798097967268	0.452373679646313	-1.89192354473148	cg05921820	AGPAT1		chr6	32141778	Pos: 5/8	0.625
0.0617847045833402	1.46574816459448	3.04748354741211	0.00233879336195372	0.452373679646313	-1.89223330524658	cg11763914	ESRRB		chr14	76967670	Pos: 5/8	0.625
-0.0723228423090305	-2.77409142438778	-3.04741637261883	0.00233931363221692	0.452373679646313	-1.89243162641806	cg05314024	LOC149134	Yes	chr1	246952118	Negat: 5/8	0.625
0.067350851947168	1.85042411552726	3.04680382235768	0.00234406274318771	0.4530046175825	-1.89423986822856	cg02608124	MRGPRX4		chr11	18193422	Pos: 7/8	0.875
-0.0405093432797481	3.45681453431918	-3.04623891563703	0.00234845030275727	0.45356492808607	-1.89590714777443	cg21192370		Yes	chr9	81220079	Negat: 7/8	0.875
-0.0665390760017247	-0.107054677440006	-3.04595048920378	0.00235069337565859	0.45357777162886	-1.89675829856663	cg05799962	ITGAD		chr16	31404385	Negat: 7/8	0.875
-0.0480631095091443	-4.38599653295531	-3.04584768166617	0.00235149337743376	0.45357777162886	-1.8970616658814	cg16742028			chr16	57333722	Negat: 7/8	0.875
0.0435133690080646	3.4248848957727	3.04546839232518	0.00235444699422177	0.45386023921189	-1.89818079561211	cg26066433	PPP1R13B		chr14	104205209	Pos: 6/8	0.75
0.0385399667137886	2.26435686691589	3.04488099236577	0.00235902792799792	0.454455844801698	-1.89991370339895	cg04167819	DCAF4		chr14	73395839	Pos: 7/8	0.875
0.073620240532799	1.65573860241613	3.04466836336755	0.00236068816194819	0.454488393983663	-1.90054090554947	cg13454941			chr19	15832571	Pos: 5/8	0.625
-0.0481156363972411	2.83855404838801	-3.0443619577626	0.00236308249856292	0.454662144996545	-1.90144464885807	cg02312904	BCAS3	Yes	chr17	59234870	Negat: 5/8	0.625
0.0660981462781377	-3.95775223707243	3.04367897332589	0.00236842753451706	0.454820887818428	-1.9034587872739	cg07802350	HOXD13		chr2	176956573	Pos: 8/8	1
-0.0612856833756064	2.53595393296949	-3.04355051451309	0.00236943408999216	0.454820887818428	-1.90383756557008	cg20039571	CCNE1		chr19	30307469	Negat: 7/8	0.875
0.040207532433146	2.75261056512494	3.04347925019875	0.00236999265967313	0.454820887818428	-1.90404769127434	cg07402188	MAP3K10		chr19	40720005	Pos: 6/8	0.75
0.0450902794431615	-4.84525501572336	3.0434282401212	0.00237039255073553	0.454820887818428	-1.90419809355308	cg19163348	HCN3		chr1	155247357	Pos: 6/8	0.75
-0.0665422630572758	0.652443797597146	-3.04319757207882	0.00237220163381971	0.454820887818428	-1.9048781828824	cg19241279		Yes	chr2	176175002	Negat: 6/8	0.75
-0.0493230251879086	-3.78626922874235	-3.04309235893034	0.00237302721942652	0.454820887818428	-1.90518837075584	cg25315252	LOC219347;TMEM254		chr10	81839033	Negat: 7/8	0.875
-0.0465182036929541	-4.61694574870336	-3.04292332849665	0.00237435411716936	0.454820887818428	-1.90568668158522	cg09326362	PCOLCE		chr7	100202679	Negat: 7/8	0.875
-0.0573056280085702	3.43647183393341	-3.04236607032933	0.00237873343927563	0.455128995276291	-1.9073293145617	cg05472743	NDUFAF4		chr6	97342073	Negat: 6/8	0.75
-0.0472788989743345	2.70152617350773	-3.04220291854186	0.00238001699927194	0.455128995276291	-1.90781018160725	cg02774705	GLI2	Yes	chr2	121741143	Negat: 6/8	0.75
-0.0535794936534177	2.22769635053776	-3.04195818862548	0.00238194354672257	0.455128995276291	-1.90853144088199	cg26280786		Yes	chr12	76730965	Negat: 5/8	0.625
-0.0552567739385045	1.968653957039	-3.04184738781596	0.00238281625567218	0.455128995276291	-1.90885797017727	cg16108887			chr7	25608305	Negat: 8/8	1
-0.0421923958629232	2.82572238798907	-3.04176955766539	0.00238342945043217	0.455128995276291	-1.90908732810372	cg01268381	DSCAM	Yes	chr21	42219771	Negat: 8/8	1
-0.0793556215817976	2.27947334803713	-3.04138746935637	0.00238644187945191	0.455418885028906	-1.91021322110409	cg26970113	UBE2B		chr5	133710892	Negat: 7/8	0.875
-0.0517919923503576	-5.25565394796529	-3.04086060976668	0.00239060142351961	0.455911093145927	-1.91176547941634	cg02901177	KCTD1		chr18	24128506	Negat: 6/8	0.75
-0.0604878405966134	2.33475975390371	-3.0406684401391	0.00239212025063836	0.455911093145927	-1.91233159226168	cg10922229	SLC35A1		chr6	88221799	Negat: 5/8	0.625
0.0326037545764529	-3.96556369181366	3.0404928352656	0.00239350892994105	0.455911093145927	-1.91284887598939	cg24894629	ZNF440	Yes	chr19	11924925	Pos: 7/8	0.875
0.0688673965138835	-4.03949140614864	3.03974997101704	0.00239939165763099	0.456746157737607	-1.9150368227521	cg19966212	CD74		chr5	149792783	Pos: 6/8	0.75
-0.0619174193999128	2.74691904067158	-3.03934273170377	0.00240262219590862	0.457075626427023	-1.91623603383314	cg26683865			chr3	15922233	Negat: 5/8	0.625
0.0650157768099781	-0.954720335941705	3.03879467743263	0.00240697607725321	0.457237542805556	-1.91784965623735	cg22835435			chr19	51111185	Pos: 7/8	0.875
0.0761794949803413	-0.37946341330356	3.03870469765887	0.00240769158959658	0.457237542805556	-1.91811455388287	cg03309176	ARHGEF25		chr12	58003774	Pos: 7/8	0.875
-0.0600986542551422	2.0861993027535	-3.03866916488547	0.00240797419717788	0.457237542805556	-1.91821915911927	cg00187129	TK2		chr16	66580422	Pos: 5/8	0.625
-0.0458714403960454	3.02694031624141	-3.03794822019233	0.00241371475036042	0.457493750029328	-1.9203412927729	cg16297030	AGXT2		chr5	35047946	Negat: 5/8	0.625
0.0495281788569548	3.21770267682262	3.0378464128406	0.00241452640514181	0.457493750029328	-1.92064092718545	cg03008204	LETM1		chr4	1828697	Pos: 5/8	0.625
0.0616364678766373	-0.458615226051478	3.03777464758935	0.00241509870077964	0.457493750029328	-1.92085213718356	cg07382842			chr6	18278113	Pos: 6/8	0.75
0.063064364082043	-5.44448218631738	3.03757794908071	0.00241666792007402	0.457493750029328	-1.92143100889406	cg20422242	MAML2		chr11	95976579	Pos: 6/8	0.75
-0.0613939583532634	-0.92563974369525	-3.03755774518205	0.0024168291554057	0.457493750029328	-1.92149046563307	cg16705929	LRRFIP1		chr2	238539204	Negat: 7/8	0.875
-0.0484487712197873	3.22544317613536	-3.03700381841859	0.00242125355667865	0.458046766108733	-1.92312042811251	cg05661968	CAMSAP2	Yes	chr1	200808193	Negat: 5/8	0.625
0.0392399157838557	-4.18967373599038	3.03668616518425	0.00242379410689783	0.458242934856524	-1.92405500885646	cg10446968	SLC25A12		chr2	172750661	Pos: 6/8	0.75
0.0478929147577872	1.79645960022881	3.03640198831674	0.00242606898641813	0.458388663760521	-1.92489101535319	cg11344013	KCNJ12		chr17	21322557	Pos: 7/8	0.875
0.0492638506056742	-0.808673178968137	3.03621194006732	0.00242759144297077	0.458392135140635	-1.92545006608299	cg09814975	PAX9		chr14	37135384	Pos: 7/8	0.875
-0.0614367088535846	2.31871964142293	-3.03573305384968	0.00243143163164935	0.458585757018986	-1.92685861620515	cg07817886	DNAJA2		chr16	46990321	Negat: 7/8	0.875
-0.0688371795033475	1.87746744189904	-3.03517431047811	0.00243591922752477	0.458585757018986	-1.92850177240445	cg14514483	ZDHHC14		chr6	158068455	Negat: 5/8	0.625
-0.0542408403268376	1.76279647155662	-3.03493591113259	0.0024378362603886	0.458585757018986	-1.92920276761249	cg01232909	STUM		chr1	226735060	Negat: 7/8	0.875
0.0923226790729817	-0.0512029661289928	3.03486821905087	0.00243838084233214	0.458585757018986	-1.92940180110917	cg21507807	RASA3		chr13	114888458	Pos: 6/8	0.75
-0.0605015712711358	2.23898544312833	-3.03454669408538	0.00244096902840464	0.458585757018986	-1.93034711365951	cg12446198	COL4A2		chr13	111089028	Negat: 7/8	0.875
-0.059105651254606	2.65833157909382	-3.03453525192696	0.00244106118092653	0.458585757018986	-1.93038075281506	cg22565623			chr8	59185425	4/8	0.5
-0.0433884769829996	2.49071262727254	-3.03427140861871	0.00244318699849458	0.458585757018986	-1.93115639907789	cg12253931	STX18	Yes	chr4	4475538	Negat: 6/8	0.75
-0.0818213131480315	3.60078255687032	-3.03408331922459	0.00244470349261074	0.458585757018986	-1.93170930329102	cg00929860	SPOCK2		chr10	73846448	Negat: 5/8	0.625
-0.0576531889982496	1.45328250206971	-3.03404104796465	0.0024450444285187	0.458585757018986	-1.93183355845837	cg04470984	FLJ32810	Yes	chr11	100692757	Negat: 5/8	0.625
-0.0399907688308947	-2.39590413057007	-3.03401672379869	0.00244524063312533	0.458585757018986	-1.93190505787572	cg23051123		Yes	chr1	226132841	Negat: 7/8	0.875
0.0514218658466743	2.97377260875693	3.03378811858013	0.00244708532282479	0.458585757018986	-1.93257700137768	cg00433050	WFS1		chr4	6296826	Pos: 7/8	0.875
-0.0465098274309626	-4.0099684833427	-3.03372585986954	0.00244758792933365	0.458585757018986	-1.93275999085789	cg08668662	PDRG1		chr20	30539908	Negat: 6/8	0.75
0.0338652491068152	-4.16530294072327	3.03365275799782	0.00244817819195081	0.458585757018986	-1.93297484558032	cg18569885	SPTLC2		chr14	78083170	Pos: 5/8	0.625
0.0401974558308527	3.03746501454504	3.03300567754218	0.00245340874398316	0.459215917938706	-1.93487646514295	cg22046187	TMEM18	Yes	chr2	674845	Pos: 6/8	0.75
-0.0627488592495463	-2.69603099571567	-3.03286392927833	0.00245455590478615	0.459215917938706	-1.93529297681468	cg11453343	EVA1A		chr2	75787229	Negat: 6/8	0.75
-0.0474065770665495	-3.9206676379444	-3.0326102661846	0.00245661001221882	0.459318251763109	-1.93603828978001	cg22096513	UBA2		chr19	34919002	Negat: 5/8	0.625
-0.0535947847248952	2.03540342922917	-3.03235093708309	0.0024587116289699	0.45942933758615	-1.93680018679176	cg22708168	FAT1	Yes	chr4	187545862	Negat: 5/8	0.625
-0.0511428545611621	1.78694935056204	-3.03181026848149	0.00246309853158495	0.459951499361094	-1.93838843886175	cg17778883		Yes	chr6	140177204	Negat: 6/8	0.75
0.0647206444160268	-4.78545283523522	3.03163471770017	0.00246452446460934	0.459951499361094	-1.93890407132044	cg21270743			chr1	156475001	Pos: 7/8	0.875
0.0587909475439531	-3.01123643098524	3.03116099745853	0.00246837608916757	0.460388395847708	-1.94029534755742	cg19209049	CCND1		chr11	69454829	Negat: 5/8	0.625
-0.0635052136363024	1.24955850374034	-3.03054645500751	0.00247338089464247	0.460837248273237	-1.94209988586572	cg25928521	PDE3B		chr11	14893339	Negat: 7/8	0.875
-0.0409034799359145	3.08665318179494	-3.03049420694133	0.00247380682878616	0.460837248273237	-1.94225329002183	cg04972947		Yes	chr4	14406369	Negat: 8/8	1
0.0556234589267885	0.0816912844713474	3.0302865175453	0.0024755006083901	0.460854073122279	-1.94286305542947	cg03216506			chr1	38942581	Pos: 5/8	0.625
-0.0576069893204941	-3.09021055017555	-3.02959175471073	0.0024811743627861	0.460854073122279	-1.94490254266831	cg16256414	GULP1		chr2	189157351	Negat: 6/8	0.75
-0.0695941554162787	1.89603897492973	-3.02957890259409	0.002481279431189	0.460854073122279	-1.94494026589602	cg22509053		Yes	chr7	46745061	Negat: 5/8	0.625
0.0562373093477626	2.94622914400121	3.02943877727897	0.00248242524563356	0.460854073122279	-1.94535154811341	cg17717750	ABHD16B		chr20	62494328	Pos: 7/8	0.875
-0.0669460255952821	1.8944269127936	-3.02931008474131	0.00248347800024071	0.460854073122279	-1.94572925735614	cg00267323	ANLN	Yes	chr7	36445177	Negat: 5/8	0.625
-0.046084599395298	3.5344378047707	-3.02908552156996	0.00248531599268246	0.460854073122279	-1.94638830635306	cg16764889	FRS3		chr6	41738470	Negat: 7/8	0.875
0.0455667944730835	6.65718595674406	3.02896714691311	0.00248628536037602	0.460854073122279	-1.9467356933488	cg22018329	GNA11	Yes	chr19	3116716	4/8	0.5
0.0576564174076841	2.33587704024379	3.02880102210149	0.00248764633695364	0.460854073122279	-1.94722318718245	cg21972837		Yes	chr11	17207724	Pos: 5/8	0.625
0.102561195171272	-1.14667055726462	3.02835358011536	0.00249131539639685	0.460854073122279	-1.94853607553191	cg02958263	RABGAP1L	Yes	chr1	174769548	Pos: 5/8	0.625
0.0311873030654559	-3.76196697085614	3.0281549419159	0.00249294583274696	0.460854073122279	-1.94911885997738	cg19616083	CLK3		chr15	74908514	Pos: 7/8	0.875
0.0542319771194395	-3.77814017922363	3.02789876912377	0.00249504995947758	0.460854073122279	-1.94987038922079	cg14011833	CCDC137;OXLD1		chr17	79633787	Pos: 8/8	1
0.0474903103234776	2.72806111071859	3.02776363487174	0.0024961605668081	0.460854073122279	-1.95026680463536	cg22065664		Yes	chr6	49309491	Pos: 6/8	0.75
-0.0468473943771675	3.12031170454116	-3.02771658168641	0.00249654738189277	0.460854073122279	-1.95040483072376	cg10862567	TBCD		chr17	80745169	Negat: 6/8	0.75
-0.0480322849779356	2.43987589576462	-3.02741674948859	0.00249901353341929	0.460854073122279	-1.95128431034554	cg20497304		Yes	chr2	176095317	Negat: 6/8	0.75
-0.0705691568595264	-5.86209936615971	-3.02736678702042	0.00249942469673106	0.460854073122279	-1.95143085384223	cg26561342	SNORD55;RPS8;SNORD46		chr1	45241260	Negat: 7/8	0.875
-0.0589282510432077	2.79088133906323	-3.02715975647977	0.00250112910301398	0.460854073122279	-1.95203806371813	cg05478628	RNASE9		chr14	21029431	Negat: 6/8	0.75
-0.0548428660846765	-4.4574243428567	-3.02709759117448	0.0025016410947949	0.460854073122279	-1.95222038331719	cg04399091	TRIM44		chr11	35684645	Negat: 5/8	0.625
-0.0599369326782849	1.16102507000287	-3.02709460887338	0.00250166565935838	0.460854073122279	-1.95222912977375	cg13883681	GOT2		chr16	58768565	Negat: 6/8	0.75
-0.056071568211045	2.43258017972964	-3.02697776810701	0.00250262822508284	0.460854073122279	-1.95257179224527	cg07370087			chr1	153352144	Negat: 6/8	0.75
-0.0607976773901834	1.98584984885064	-3.02671153519083	0.00250482279029499	0.46097966043735	-1.95335253269302	cg08944443	GPX5		chr6	28496405	Negat: 8/8	1
-0.0583420579876688	-3.14888270142212	-3.02609187878382	0.00250993745914986	0.461603422419172	-1.95516944066097	cg15861059	SERPINB6		chr6	2972195	Negat: 7/8	0.875
-0.064272238948284	3.16112477531823	-3.02554102865708	0.00251449222391585	0.461603422419172	-1.95678429091482	cg18302334	SMOC1	Yes	chr14	70454441	Negat: 5/8	0.625
-0.0429890798580826	6.10860208042948	-3.02552110039436	0.00251465714467928	0.461603422419172	-1.95684270635768	cg27066067	CSNK1D		chr17	80206824	Negat: 7/8	0.875
-0.0626253239437299	2.51219962116336	-3.02541706303692	0.00251551828973538	0.461603422419172	-1.95714766344792	cg17008100	CEP162		chr6	84904807	Negat: 7/8	0.875
-0.0600506768367435	1.76611008624174	-3.02529281169135	0.00251654710512142	0.461603422419172	-1.95751185871346	cg17282466	LOC100130017		chr4	69046856	4/8	0.5
0.080738235494763	0.472997843211468	3.0251000328935	0.00251814409813607	0.461603422419172	-1.95807688665739	cg15194100	OCA2		chr15	28014040	Pos: 8/8	1
0.0639425601747958	2.02624240810436	3.02501914341752	0.00251881446846942	0.461603422419172	-1.9583139602747	cg25408620	CHCHD2		chr7	56173166	Pos: 7/8	0.875
-0.0627839120910488	1.9786727119345	-3.02477033084694	0.00252087752322743	0.461675928110548	-1.95904314923154	cg07037454	PNLIPRP3		chr10	118187088	Negat: 6/8	0.75
0.0459020443566253	2.28619858885782	3.02460613400929	0.00252223982512448	0.461675928110548	-1.95952432438096	cg25461130	C6orf136		chr6	30614081	4/8	0.5
0.070597235993335	-0.396376634683831	3.02423201281265	0.00252534633672162	0.461967092623628	-1.96062058153375	cg24964103	VNN1		chr6	133035379	Pos: 8/8	1
-0.0644709345635176	1.75755151493259	-3.02392728225265	0.00252787925169429	0.462153041477271	-1.96151340965761	cg12584735	EPHA3		chr3	89350961	Negat: 5/8	0.625
0.0565281594107561	-4.42824797713051	3.02341121353979	0.00253217411022945	0.462350887074345	-1.96302523286644	cg17484154	AK5		chr1	77747875	4/8	0.5
-0.0500820475440011	2.71111997243968	-3.02324673656318	0.00253354433354989	0.462350887074345	-1.96350701444054	cg06031309	CEP72		chr5	624713	Negat: 6/8	0.75
-0.0577590459380394	-2.19122262429139	-3.02323197059346	0.00253366737895245	0.462350887074345	-1.96355026525541	cg00405086	MED23		chr6	131949743	Negat: 6/8	0.75
0.0591407593731142	3.0232020339392	3.02301581570367	0.0025354692323368	0.462350887074345	-1.96418337785959	cg27146036	CTSZ		chr20	57578329	Pos: 7/8	0.875
0.0390711479696003	-3.70182778607209	3.02288661604984	0.00253654679240826	0.462350887074345	-1.96456177920945	cg13708497	KIF26A	Yes	chr14	104604177	Pos: 5/8	0.625
0.0610246846186405	2.65873605074549	3.02257733361553	0.00253912799460288	0.462472739436119	-1.96546754390035	cg17512922	WRAP73	Yes	chr1	3548777	Pos: 7/8	0.875
0.0779983912186751	-2.07019343384794	3.02160692680365	0.00254724240738091	0.462472739436119	-1.96830888198861	cg18978493	HOXA11-AS;HOXA11		chr7	27225855	Pos: 7/8	0.875
-0.0476042376455053	2.1026980616677	-3.0214463805664	0.00254858715959426	0.462472739436119	-1.96877887209938	cg23963517	BICC1;LOC728640		chr10	60473872	Negat: 7/8	0.875
-0.0600634900259576	1.66354079138751	-3.02139098651208	0.00254905129679024	0.462472739436119	-1.9689410293497	cg04489243	TP63		chr3	189349129	Negat: 5/8	0.625
0.0380716775532079	-4.13382061169015	3.02136372694517	0.00254927972838658	0.462472739436119	-1.96902082629869	cg20667782	ASXL2		chr2	26101343	Pos: 6/8	0.75
-0.0606436724514814	2.20650452698611	-3.02113735565729	0.00255117741405554	0.462472739436119	-1.96968345558038	cg06022671			chr11	59439293	Negat: 6/8	0.75
-0.0540678281774499	1.93330141487784	-3.02101354497096	0.00255221587420799	0.462472739436119	-1.97004585082116	cg25474312	KRTAP19-6		chr21	31914550	Negat: 6/8	0.75
0.112839714963114	-6.66743549761832	3.02092239054096	0.00255298067779254	0.462472739436119	-1.97031265143936	cg10605130	SCARA3		chr8	27491257	Pos: 7/8	0.875
-0.0503941030927855	3.32886167787885	-3.02080436137238	0.00255397127735694	0.462472739436119	-1.97065810009558	cg12429455	XPO1	Yes	chr2	61715096	Negat: 5/8	0.625
0.058490725791169	-4.49749477509043	3.02053679682935	0.0025562182057431	0.462472739436119	-1.97144116050939	cg14425294	GUCY2D		chr17	7905636	Pos: 5/8	0.625
0.0468759361168857	2.00426880114487	3.02050657390937	0.00255647212263267	0.462472739436119	-1.97152960726922	cg14478422	NGEF		chr2	233877932	Pos: 6/8	0.75
-0.066376501755883	1.74624499551533	-3.02050257224753	0.00255650574419635	0.462472739436119	-1.97154131798541	cg08576308			chr8	57031906	4/8	0.5
0.0359218460262923	2.84558148199379	3.02020365879527	0.0025590183296609	0.462472739436119	-1.97241603376686	cg10758165	LOC390595		chr15	65392263	Pos: 5/8	0.625
0.0828184388923532	-0.614218157367208	3.01988646674845	0.00256168703146517	0.462472739436119	-1.97334414476655	cg15323871	CCDC175		chr14	60043906	Pos: 6/8	0.75
0.0438919703865528	-4.02852233328953	3.01979349594046	0.00256246972582575	0.462472739436119	-1.97361616112765	cg24469114	SNHG3-RCC1;SNHG3		chr1	28832988	Pos: 6/8	0.75
-0.049835822723487	-5.55225198340718	-3.01971201114341	0.00256315590274909	0.462472739436119	-1.97385456460481	cg05210131	ITPRID2		chr2	182757482	Pos: 5/8	0.625
0.0496512843028219	-4.97850862363032	3.01940980708658	0.00256570220740019	0.462472739436119	-1.97473868001602	cg10971638	PHF10		chr6	170123105	Pos: 8/8	1
-0.0680822250091894	1.82694350316475	-3.01931708648947	0.00256648391465416	0.462472739436119	-1.97500992190607	cg10106639		Yes	chr2	66926669	Negat: 7/8	0.875
-0.0529827435189841	2.73649550255038	-3.01918379236704	0.00256760807041218	0.462472739436119	-1.97539984184459	cg10896318	CELF1		chr11	47516038	Negat: 7/8	0.875
-0.0625556291507332	2.45842598611897	-3.01884803766549	0.00257044170491981	0.462472739436119	-1.97638193601876	cg22922100	ARHGAP15	Yes	chr2	143987421	Negat: 5/8	0.625
-0.0746665182875173	-3.33702394433147	-3.01854163625267	0.00257303010673036	0.462472739436119	-1.97727807640197	cg12374721	PRAC2;PRAC1	Yes	chr17	46799640	Negat: 6/8	0.75
0.0465980705107692	2.37794370847718	3.01849978308628	0.00257338385682338	0.462472739436119	-1.97740047848086	cg01777909			chr5	36591854	Pos: 7/8	0.875
-0.0588110635665174	1.91158319808691	-3.01849696327212	0.00257340769197331	0.462472739436119	-1.97740872513484	cg27172916	ENAH	Yes	chr1	225766768	Negat: 5/8	0.625
-0.0661796489066466	2.62638043712928	-3.01847011346393	0.00257363465648502	0.462472739436119	-1.97748724804086	cg13199720	TMEM131L	Yes	chr4	154475566	Negat: 5/8	0.625
0.0969284608710662	-1.45936146660945	3.0182732467741	0.002575299352869	0.462499179302959	-1.97806296825214	cg08443605			chr3	24872319	Pos: 7/8	0.875
-0.0643292116800656	-2.99803297991891	-3.01793926585549	0.00257812573535866	0.462627480878261	-1.97903958252426	cg02885007	HOXD9	Yes	chr2	176987605	Negat: 5/8	0.625
0.0721768467796864	-1.89423336931394	3.01783015460106	0.00257904972687863	0.462627480878261	-1.97935861829977	cg25989075	NHSL1		chr6	138893712	Pos: 6/8	0.75
-0.0600873943021332	3.15523899569322	-3.01763482507503	0.00258070460117177	0.462652022221243	-1.97992972339833	cg19212767		Yes	chr2	76705915	4/8	0.5
-0.0830760663386783	1.93228907976003	-3.01697394294352	0.00258631094691803	0.463384512485287	-1.98186174121652	cg24334230			chr15	68263081	Negat: 5/8	0.625
0.036426786030344	2.35877747798404	3.01611144158741	0.00259364441733509	0.463998578546023	-1.9843825407406	cg10167316	SEC61A1	Yes	chr3	127780031	Pos: 5/8	0.625
-0.0534542382517495	0.634351816824775	-3.01605406919373	0.00259413290389513	0.463998578546023	-1.98455019550659	cg01855027	CADM2	Yes	chr3	85140079	Negat: 6/8	0.75
0.0452002646737469	0.60968613878027	3.01598829151039	0.00259469305931539	0.463998578546023	-1.98474240849323	cg09890341	SGCE;PEG10		chr7	94286650	Pos: 6/8	0.75
-0.050968228006622	0.752310196637841	-3.0157091014476	0.00259707184281691	0.463998578546023	-1.98555820061935	cg10152097		Yes	chr2	106200350	Negat: 6/8	0.75
-0.0520929763175989	-4.12418983915425	-3.01537696681196	0.00259990432897748	0.463998578546023	-1.98652859913406	cg13391638	TMEM168		chr7	112430772	Negat: 5/8	0.625
-0.0538521640198903	2.41447433349214	-3.01535982603414	0.00260005058437228	0.463998578546023	-1.9865786765107	cg11233163	NKIRAS1		chr3	23955549	Negat: 5/8	0.625
-0.0561749451341445	2.29045903855276	-3.01522555448978	0.0026011965301907	0.463998578546023	-1.98697094572907	cg20088913			chr12	10107302	Negat: 7/8	0.875
0.0506188756189296	1.1219367926438	3.01514103486724	0.00260191810324398	0.463998578546023	-1.98721785772437	cg13995230	MIR654;MIR376B;MIR376A1;MIR376A2;MIR376C		chr14	101506087	Pos: 7/8	0.875
-0.0474176338461094	1.99218972851022	-3.0144594926088	0.00260774335996774	0.464598887529098	-1.98920863550144	cg24772525	TLK1		chr2	172014861	Negat: 5/8	0.625
-0.0512382683583539	2.83004499987462	-3.01406119971818	0.00261115315846252	0.464598887529098	-1.99037183849246	cg27297051	ELMOD2		chr4	141449109	Negat: 5/8	0.625
0.0460466992764832	2.54281842101453	3.01394415880039	0.0026121559248086	0.464598887529098	-1.99071362420449	cg06121507	S100A12		chr1	153347819	Pos: 6/8	0.75
-0.0546145444782673	2.54161252230711	-3.01389420031447	0.00261258405922514	0.464598887529098	-1.99085951017734	cg19632772	LRRK1	Yes	chr15	101488720	Negat: 6/8	0.75
0.0457261260894673	1.08957140990373	3.01352355451366	0.00261576242661561	0.464598887529098	-1.99194177448938	cg14473838			chr9	131490040	Pos: 6/8	0.75
-0.0539087911271253	2.2640863972766	-3.01315138792854	0.00261895739418867	0.464598887529098	-1.99302834676127	cg14582478		Yes	chr7	136845265	Negat: 6/8	0.75
0.0506197496025892	2.88249762594756	3.01310081333295	0.00261939184132151	0.464598887529098	-1.99317599337331	cg06755555	HOXB9		chr17	46704640	Pos: 6/8	0.75
0.0454396043749139	2.55756858972632	3.01308854503697	0.00261949723867567	0.464598887529098	-1.99321180885755	cg05076677			chr4	37825222	Pos: 6/8	0.75
0.0932793218791116	4.39284517028131	3.01283678348544	0.00262166098782398	0.464598887529098	-1.99394675775341	cg23519572	RASA3		chr13	114808934	Pos: 6/8	0.75
-0.0528433212558526	5.3527466853655	-3.01239746011774	0.00262544064207411	0.464598887529098	-1.9952290963257	cg01125214	AGAP1		chr2	236888769	Negat: 7/8	0.875
-0.0622236505114132	2.40713763681809	-3.01190849068435	0.00262965328062135	0.464598887529098	-1.9966561287373	cg11332400		Yes	chr5	14052367	Negat: 6/8	0.75
-0.0520815935747063	1.67625955069436	-3.01182020098008	0.0026304145853147	0.464598887529098	-1.99691377329271	cg03180819	SCN3A		chr2	166061599	Negat: 6/8	0.75
-0.0686607788197164	1.94195677415541	-3.01173046365298	0.00263118857918919	0.464598887529098	-1.99717563459529	cg03237845	TCF12	Yes	chr15	57377660	Negat: 6/8	0.75
-0.0553870693312161	-3.56909546602212	-3.01158857758678	0.00263241278657454	0.464598887529098	-1.99758965467201	cg26979473	PTN		chr7	137028389	Negat: 7/8	0.875
-0.0497772325449681	2.16030886847418	-3.01158590785994	0.00263243582624243	0.464598887529098	-1.99759744468457	cg05066213		Yes	chr4	55442371	Negat: 5/8	0.625
0.0571985775854317	-4.55075405109686	3.01145852781774	0.00263353532684622	0.464598887529098	-1.99796911975409	cg05763032	PAX7	Yes	chr1	18973002	Pos: 7/8	0.875
0.04785059108008	1.41125145300335	3.01142987823884	0.00263378267799701	0.464598887529098	-1.99805271260609	cg14186558	RNF183		chr9	116062240	Pos: 6/8	0.75
0.0425634369410704	2.65728142973716	3.01138339070902	0.00263418408143982	0.464598887529098	-1.99818835080154	cg08825390			chr8	144648115	Pos: 7/8	0.875
-0.0460148630828143	3.10865611481642	-3.01137588009474	0.0026342489381992	0.464598887529098	-1.99821026457347	cg00506540	HAUS3		chr4	2245140	Negat: 6/8	0.75
-0.0527465228021647	-3.57877489270612	-3.0111414605683	0.00263627396661739	0.464598978086047	-1.99889420485398	cg03739129	DNPEP		chr2	220252547	Negat: 6/8	0.75
-0.0625347002622537	-3.27032528545433	-3.01091984655295	0.00263818968430277	0.464598978086047	-1.99954073540003	cg22724063	MDC1		chr6	30684760	Negat: 6/8	0.75
-0.0350393544356413	-3.77798178322077	-3.01084663867889	0.00263882280139434	0.464598978086047	-1.9997542996531	cg14712964	BRPF1		chr3	9773672	Negat: 5/8	0.625
-0.0629932071831281	1.31318222244884	-3.01035514958133	0.00264307690264557	0.465079291128625	-2.00118795353793	cg15831212	PFDN1	Yes	chr5	139672796	Negat: 6/8	0.75
0.0896711291712444	-2.24500488753075	3.00977747360685	0.00264808501726241	0.465519934233805	-2.00287271471528	cg09617135			chr19	4173482	Pos: 5/8	0.625
-0.0581228696323813	1.84092716043559	-3.00928703961536	0.00265234360600309	0.465519934233805	-2.00430278795117	cg08233331	LINC00470		chr18	1359656	Negat: 7/8	0.875
0.0337238271496602	0.209541235644636	3.00927894379356	0.00265241395703606	0.465519934233805	-2.00432639289794	cg23642826	ZBTB48		chr1	6645463	4/8	0.5
0.0565914176319443	-2.55576399215371	3.00915737378497	0.00265347058078594	0.465519934233805	-2.00468084639639	cg03077671	LYL1		chr19	13211225	Pos: 6/8	0.75
0.0400107300647234	2.33040446640403	3.00870802789967	0.00265737940571093	0.465519934233805	-2.00599085088098	cg13689073	LARP1	Yes	chr5	154093260	Pos: 7/8	0.875
0.036525623562429	-4.32974322758825	3.00859002842091	0.00265840674679327	0.465519934233805	-2.00633482957776	cg04487506		Yes	chr11	124588286	Pos: 6/8	0.75
-0.0645821745720108	1.54622409869181	-3.00856371157288	0.00265863591920307	0.465519934233805	-2.00641154364609	cg03022926	TC2N		chr14	92248966	Negat: 6/8	0.75
0.054752045734645	4.25878348790319	3.00855131755173	0.00265874385509308	0.465519934233805	-2.0064476722023	cg21541753	DET1		chr15	89074587	Pos: 6/8	0.75
0.0555713362656737	3.33095252202565	3.00848420904287	0.00265932835299675	0.465519934233805	-2.00664329086213	cg02662170		Yes	chr10	133508385	Pos: 7/8	0.875
0.0604189644967049	2.16164277877105	3.00816416067466	0.00266211750943543	0.465704454360786	-2.00757615979336	cg18874907	MYO9B		chr19	17283811	Pos: 8/8	1
0.0400538958273738	3.28732814163126	3.00801267640186	0.00266343859679048	0.465704454360786	-2.00801766806617	cg21143706	CPT1A		chr11	68541303	Pos: 5/8	0.625
-0.0659387660897255	1.90357308204028	-3.00725715956995	0.00267003638200877	0.466048719491699	-2.01021932977098	cg23698950	TRIM40		chr6	30110123	4/8	0.5
-0.0667307668837001	0.600160258823899	-3.00723474772345	0.00267023232851378	0.466048719491699	-2.01028463206654	cg14792180	ANKRD33B		chr5	10632056	Negat: 8/8	1
0.0520191917469611	2.13045772425744	3.00722003140546	0.0026703610002587	0.466048719491699	-2.01032751133052	cg23032364			chr5	5652453	Pos: 7/8	0.875
0.0434174847917134	5.78316329400909	3.00708700943938	0.00267152433170475	0.466048719491699	-2.01071509096709	cg07611351	SRGAP3		chr3	9258512	Pos: 6/8	0.75
0.0527663849526126	-0.997524984667905	3.00670754220142	0.00267484547540778	0.466285231955406	-2.01182063289765	cg05399244	RPH3AL		chr17	179611	Pos: 6/8	0.75
0.0449670507720832	-4.63585816148683	3.00658257220269	0.0026759400544354	0.466285231955406	-2.01218469092805	cg19640339	EIF2B4;SNX17		chr2	27593343	Pos: 7/8	0.875
-0.0494442545453159	-5.01902926419024	-3.00633050882458	0.00267814905716657	0.466403484232783	-2.01291894714161	cg19204631	IPMK;CISD1		chr10	60027765	Negat: 6/8	0.75
-0.0536005448633692	2.33359002019527	-3.00615436308288	0.00267969373187352	0.466405973840339	-2.01343202041472	cg25319992	ARMC9		chr2	232119957	Negat: 7/8	0.875
0.128568687313749	-3.99288950959479	3.00563265226432	0.00268427355196817	0.466412736860691	-2.01495147301082	cg16425038	REC8		chr14	24641194	Pos: 8/8	1
0.0623424067368323	-5.2938819590399	3.00544375039019	0.00268593358489012	0.466412736860691	-2.01550157438566	cg04386149	SNHG9;RPS2;SNORA78		chr16	2015049	Pos: 8/8	1
0.0431438266364987	1.11585392154528	3.00534449174893	0.002686806226753	0.466412736860691	-2.01579061186942	cg09769218	GABRD		chr1	1961075	Pos: 7/8	0.875
0.0528454960859651	0.621402688990485	3.00518832453855	0.00268817971066225	0.466412736860691	-2.01624534585613	cg15985905		Yes	chr12	128078475	Pos: 6/8	0.75
-0.0554161721173804	-4.74745958627181	-3.0049964075064	0.00268986849213688	0.466412736860691	-2.01680414556208	cg23464032	PRELID2	Yes	chr5	145214937	Negat: 7/8	0.875
0.0476306328003771	2.91580626707148	3.00482255338247	0.00269139916585618	0.466412736860691	-2.01731032146576	cg17999393	SLC20A2		chr8	42306745	Pos: 8/8	1
0.0483452885172458	-4.88204098743226	3.00481783403927	0.00269144072774003	0.466412736860691	-2.01732406141887	cg00556052	NSD3		chr8	38240339	Pos: 6/8	0.75
-0.0541560681061877	-5.13379713552124	-3.00475708285232	0.00269197579819847	0.466412736860691	-2.01750093125322	cg21166317	ACER3		chr11	76572113	Negat: 7/8	0.875
0.0281930011031656	-4.06077694888699	3.00429457305725	0.00269605257719053	0.466416457469356	-2.01884735722422	cg25026754	PDCD7		chr15	65426128	Pos: 5/8	0.625
-0.0491256835905228	-2.3513003334686	-3.00420585720169	0.00269683520555691	0.466416457469356	-2.01910559711463	cg21837669	C12orf42		chr12	103889307	Negat: 7/8	0.875
-0.0529421506711738	-2.83192534466297	-3.00418082642223	0.00269705605820473	0.466416457469356	-2.0191784569716	cg01338255		Yes	chr20	30176054	Negat: 6/8	0.75
-0.0556600198000792	2.78698774102043	-3.00363666246794	0.00270186143911802	0.466416457469356	-2.02076226652341	cg09648467	ADAM19		chr5	156955280	Negat: 7/8	0.875
-0.0396801610465058	3.04631649422358	-3.00353544744206	0.00270275610776319	0.466416457469356	-2.02105682529885	cg19644949	OVCH1		chr12	29650574	Negat: 5/8	0.625
-0.0660675009535108	2.11099359559881	-3.00328472103996	0.00270497351721779	0.466416457469356	-2.02178645388512	cg10398107	SLC25A31		chr4	128694731	Negat: 6/8	0.75
-0.0447559027841082	-4.20512379158275	-3.00317662753911	0.00270593000284347	0.466416457469356	-2.02210099372279	cg24926775	SNX27		chr1	151584391	Negat: 6/8	0.75
0.0380519388618448	1.14408847155859	3.00311556501374	0.00270647046275272	0.466416457469356	-2.022278673795	cg14091497	NOTCH1		chr9	139430748	Pos: 7/8	0.875
-0.0578376643323625	2.26406275606476	-3.00308025819745	0.00270678300581689	0.466416457469356	-2.02238140813073	cg08840152		Yes	chr7	19135149	Negat: 5/8	0.625
0.0299044673713575	0.740009358573805	3.00292357585574	0.00270817038778871	0.466416457469356	-2.0228373015905	cg16171858		Yes	chr3	58472734	Pos: 8/8	1
0.0709450553118138	-1.4800658729521	3.00246623713279	0.00271222372491157	0.466416457469356	-2.02416787029003	cg24027965	LYPD6B		chr2	149894786	Pos: 5/8	0.625
-0.0622693169356353	1.59927682603766	-3.00215213313909	0.00271501080272883	0.466416457469356	-2.02508159953258	cg12725520	SNORD114-16		chr14	101439569	Negat: 6/8	0.75
0.0389903413804756	2.09168626153767	3.00188960110881	0.00271734228597872	0.466416457469356	-2.02584523317093	cg10037972			chr17	65245685	4/8	0.5
-0.0602812314972823	-4.52942571725775	-3.00153414052963	0.00272050196259301	0.466416457469356	-2.02687906504668	cg08831348	EML2		chr19	46142212	Negat: 7/8	0.875
-0.0561304105969457	2.11122951723817	-3.00109509936016	0.00272440922116385	0.466416457469356	-2.02815581775459	cg13189979	PTPRQ	Yes	chr12	80987359	Negat: 6/8	0.75
0.0500358647928859	2.48566840541	3.00071583592347	0.00272778861618101	0.466416457469356	-2.02925858503075	cg02084403	NSD2		chr4	1979230	Pos: 7/8	0.875
0.0406575330975394	2.33972179775631	3.00057716295208	0.00272902520664583	0.466416457469356	-2.02966176374127	cg15787377	ITIH1		chr3	52810468	Pos: 6/8	0.75
-0.0417991412595319	3.19060156588175	-3.00033642027314	0.0027311732021303	0.466416457469356	-2.03036165676021	cg10899274	EXOC4	Yes	chr7	133071374	Negat: 5/8	0.625
0.0414452871862763	3.30298126275953	3.0001769612933	0.00273259680521467	0.466416457469356	-2.03082520919288	cg04789225	PCSK6		chr15	102009795	Pos: 8/8	1
-0.055545878990561	-1.72178379177747	-2.99995912686612	0.00273454266368451	0.466416457469356	-2.0314584215079	cg19716816	GMCL1		chr2	70056267	Negat: 7/8	0.875
0.0410587651299936	2.57998331456541	2.99995202257221	0.00273460614582734	0.466416457469356	-2.03147907186779	cg24928901	PDGFA		chr7	540029	Pos: 6/8	0.75
-0.0766356746468687	-4.92476883086948	-2.99968381169821	0.00273700379511952	0.466416457469356	-2.03225865664304	cg22268271	CBX7		chr22	39548261	4/8	0.5
-0.0449743257196572	1.83051977877218	-2.99937334437034	0.00273978159254942	0.466416457469356	-2.03316097829348	cg12169889		Yes	chr17	60969792	Negat: 7/8	0.875
-0.075562208530371	-3.49236119529678	-2.99919548476591	0.00274137408994025	0.466416457469356	-2.03367785597277	cg12552771	RASL10A		chr22	29709320	Negat: 6/8	0.75
-0.068835064725793	1.76248563084143	-2.99908921362749	0.00274232601119591	0.466416457469356	-2.03398667596843	cg07466386	LOC154449		chr6	170568266	Negat: 5/8	0.625
-0.062991269275364	2.30201694795052	-2.99897572375036	0.00274334292782329	0.466416457469356	-2.03431646138352	cg16267263	DCP1B		chr12	2110701	Negat: 6/8	0.75
-0.0523656575152381	1.93592504033743	-2.99891361540728	0.00274389959043007	0.466416457469356	-2.03449693414692	cg00200469	NDUFB6		chr9	32573832	Negat: 6/8	0.75
-0.0606751471110932	2.80324486933088	-2.998880529047	0.00274419617792591	0.466416457469356	-2.03459307409687	cg26194775	NRSN1	Yes	chr6	24126114	Negat: 6/8	0.75
-0.0649221113271916	2.34273407663739	-2.99876727451603	0.00274521161808633	0.466416457469356	-2.03492215295906	cg19921577	SMURF1	Yes	chr7	98704488	Negat: 6/8	0.75
-0.0676246166821417	2.16325419085501	-2.99863893166548	0.00274636275533694	0.466416457469356	-2.03529505842846	cg19307391	PAX3	Yes	chr2	223121905	Negat: 7/8	0.875
0.0517745964285093	0.228606389961584	2.99843125739	0.0027482263696293	0.466416457469356	-2.03589843115319	cg02377941		Yes	chr16	54973385	Pos: 8/8	1
-0.0476068257073351	2.37976567636253	-2.99806518753375	0.00275151419951837	0.466416457469356	-2.03696190247064	cg26020161	GSTM3		chr1	110284423	Negat: 6/8	0.75
0.0717380465431519	-0.794204095937606	2.99798369691939	0.00275224659073682	0.466416457469356	-2.03719862374817	cg11795276	FLJ12825	Yes	chr12	54454252	Pos: 6/8	0.75
0.0361167375570328	-4.30872244410907	2.99793533230589	0.00275268134860179	0.466416457469356	-2.03733911462067	cg23982868	DIS3;PIBF1		chr13	73356430	Pos: 7/8	0.875
-0.0603016719165487	1.61732381759121	-2.99790722159632	0.00275293406947571	0.466416457469356	-2.03742077035872	cg11380072	GBE1	Yes	chr3	81540527	Negat: 6/8	0.75
-0.0519844355611877	2.40420221791631	-2.99775582460109	0.00275429552338314	0.466416457469356	-2.03786053395683	cg18471725			chr14	78635905	Negat: 8/8	1
-0.0473406064427709	-4.23165144430107	-2.9974879164252	0.00275670622516443	0.466416457469356	-2.03863867424803	cg00402586			chr10	69609493	Negat: 5/8	0.625
0.0486580225956084	-4.34429730693419	2.99743325397828	0.00275719832779162	0.466416457469356	-2.03879743306653	cg22721186	ATAD2		chr8	124408918	Pos: 6/8	0.75
-0.0707372016210079	3.76606529182003	-2.99741833200186	0.00275733267791511	0.466416457469356	-2.03884077119433	cg24431586	RBMS1	Yes	chr2	161340734	Negat: 7/8	0.875
0.0402580349654735	0.800784486904297	2.99738939437151	0.00275759323513751	0.466416457469356	-2.03892481459425	cg23466059			chr18	56422682	Pos: 5/8	0.625
0.0469103734408027	3.37626628516538	2.99718398503162	0.00275944340774806	0.466416457469356	-2.03952136070548	cg16699716	KLHDC4		chr16	87742305	Pos: 7/8	0.875
0.0351237442429074	-3.74065906730819	2.99708824131685	0.00276030618269967	0.466416457469356	-2.03979940404373	cg14328669	MYLK2	Yes	chr20	30410732	Pos: 6/8	0.75
-0.0389286949747471	3.02721438977406	-2.99700679388716	0.00276104032370618	0.466416457469356	-2.04003592350833	cg23913941	PTK2	Yes	chr8	141802121	Negat: 8/8	1
-0.0682055193582414	4.72785055416115	-2.99698985536009	0.00276119302457498	0.466416457469356	-2.04008511138606	cg03936315	NGEF		chr2	233749813	Negat: 5/8	0.625
-0.084000370831693	-2.05817502481089	-2.99695899527175	0.00276147124820314	0.466416457469356	-2.04017472545084	cg00315563		Yes	chr3	182243039	Negat: 6/8	0.75
-0.101934172091664	-2.57078991337161	-2.99673420057569	0.00276349869097053	0.466416457469356	-2.04082747521504	cg00649377	VARS2;GTF2H4		chr6	30881728	Negat: 6/8	0.75
-0.0664822181961792	1.25404691949601	-2.99668676339804	0.00276392670480422	0.466416457469356	-2.04096521517945	cg13606991	RNASEL		chr1	182556113	Negat: 6/8	0.75
-0.0542345558488966	-1.39486253670093	-2.9964337422369	0.00276621067550404	0.466437823927827	-2.0416998582772	cg11299964	MAPKAP1		chr9	128469783	Negat: 6/8	0.75
0.0559193267816662	0.549155661509549	2.99633369173963	0.00276711428694736	0.466437823927827	-2.04199033642412	cg02812767	LOXL1		chr15	74218468	Pos: 6/8	0.75
-0.0804542559315078	-2.38099754448203	-2.99598175718432	0.00277029494711502	0.466444202377293	-2.04301203709435	cg23817893	CCDC81	Yes	chr11	86085932	Negat: 6/8	0.75
-0.0617360975926511	2.4828745726098	-2.99592822500339	0.00277077904478258	0.466444202377293	-2.04316743587074	cg05874309	CPEB1		chr15	83225358	Negat: 5/8	0.625
-0.0601488831822748	2.38693964027656	-2.99582158421067	0.0027717436401991	0.466444202377293	-2.04347699564648	cg13292837	LMNTD1		chr12	25802581	Negat: 6/8	0.75
-0.0586686080846335	2.28637139436958	-2.99531338186515	0.00277634468917804	0.466960645252399	-2.04495206920345	cg00314741	SPAG6		chr10	22706255	4/8	0.5
0.0436368168787789	-2.27948757562601	2.99465219480051	0.00278234124724976	0.467529412007288	-2.04687081475479	cg25202280			chr17	79521089	Pos: 6/8	0.75
0.0448442715602867	2.26864300243034	2.99449804478694	0.00278374099331651	0.467529412007288	-2.04731809327717	cg15034857	KCNH6		chr17	61610428	Pos: 6/8	0.75
-0.0721688156966494	3.29167894420769	-2.99439190696298	0.0027847051429187	0.467529412007288	-2.04762604735591	cg18900591	SALL4		chr20	50419193	Negat: 7/8	0.875
-0.0646817908684044	1.80811873748963	-2.99416216718381	0.00278679313070024	0.467529412007288	-2.04829258986634	cg15873908	KLHL28		chr14	45415114	Negat: 7/8	0.875
0.0614864553032185	-4.04472198379379	2.99409579113383	0.0027873966551843	0.467529412007288	-2.04848515683134	cg03621566	LARS2		chr3	45430545	Pos: 8/8	1
0.0479496000715954	1.92615181714743	2.99357134469416	0.00279216938900658	0.468054919278486	-2.05000650661317	cg26104640			chr14	104837550	Pos: 6/8	0.75
-0.0659337207545329	2.14042181234025	-2.99341416129542	0.00279360129334919	0.468054919278486	-2.05046242345425	cg01879693	ZFP28		chr19	57067420	4/8	0.5
0.0409259584548756	-4.05678349711073	2.99322789854941	0.00279529897269661	0.468082028249385	-2.0510026554253	cg17703658	DDIT3		chr12	57914352	Pos: 7/8	0.875
0.0980288991097543	-2.03108582338459	2.9929337496933	0.00279798189324096	0.468273998733433	-2.0518557298488	cg14747086			chr6	30070087	Pos: 8/8	1
0.0356902166555132	-3.56799489103988	2.99250830371901	0.00280186653375051	0.468341443865458	-2.05308943807174	cg02198017	EIF5		chr14	103801143	Pos: 6/8	0.75
0.0562765671672084	-5.4713531248716	2.99232234878207	0.00280356598922999	0.468341443865458	-2.05362861563054	cg01414845	NFYC;LOC100130557		chr1	41157169	Pos: 5/8	0.625
0.0511009262056837	2.54482860527181	2.99219934076566	0.00280469068595201	0.468341443865458	-2.05398525994195	cg06032735	PRSS35	Yes	chr6	84227227	Pos: 5/8	0.625
0.0680232023875245	-3.63326749443004	2.99217456351857	0.00280491728114684	0.468341443865458	-2.05405709630125	cg06203560		Yes	chr11	43597542	Pos: 5/8	0.625
-0.0416585612297456	2.93057739582607	-2.99204870712848	0.00280606853312659	0.468341443865458	-2.05442198104402	cg07017869			chr11	45711290	Negat: 8/8	1
0.062817131223209	0.123301615714274	2.99151507186904	0.00281095467861289	0.468767410705787	-2.05596893553816	cg04522575			chr17	61042898	Pos: 5/8	0.625
-0.0532860913666312	-4.14965896210536	-2.99137623310656	0.00281222720748253	0.468767410705787	-2.05637137022227	cg05668043	USP10		chr16	84733982	Negat: 6/8	0.75
0.0426659758976503	3.26090030923275	2.99120839717515	0.00281376621325125	0.468767410705787	-2.05685783069873	cg23994511	SMNDC1		chr10	112060477	Pos: 6/8	0.75
-0.055691068135431	-0.550905581300842	-2.99109862325031	0.00281477322393185	0.468767410705787	-2.05717598796544	cg19548859	CELF2	Yes	chr10	11239482	Negat: 6/8	0.75
0.0479563507646782	-1.75638397766836	2.99032101389257	0.00282191605582268	0.469700298608848	-2.05942939847109	cg07757183			chr8	756943	Pos: 6/8	0.75
0.0396431757361792	0.540759405960546	2.98971576169029	0.00282748713840239	0.470266797797309	-2.06118293874094	cg26207239	BIRC2	Yes	chr11	102231936	Pos: 7/8	0.875
-0.0657097941059014	2.09016404338296	-2.98961608033254	0.00282840562519471	0.470266797797309	-2.06147170243885	cg15665081	CASP4		chr11	104827238	Negat: 5/8	0.625
0.0463433928979204	1.28642241993692	2.98863420586441	0.00283746742148579	0.470981324858591	-2.06431555314482	cg21151061	GPD1	Yes	chr12	50498016	Pos: 7/8	0.875
-0.07200113156367	-3.10951993614212	-2.98847052312179	0.00283898063966029	0.470981324858591	-2.06478954543264	cg15149596	ZDHHC13		chr11	19138954	Negat: 5/8	0.625
0.0551493009525145	1.03916570760354	2.98822383892273	0.0028412625848556	0.470981324858591	-2.06550384465462	cg01987224			chr1	201084466	Pos: 7/8	0.875
-0.0568137045150289	-4.78247489608256	-2.98816104670654	0.00284184371001889	0.470981324858591	-2.06568565658529	cg09456388	GOLGA4		chr3	37284959	4/8	0.5
0.0452240099021094	1.32599125558258	2.98799588113478	0.00284337279178863	0.470981324858591	-2.06616386771899	cg18393175		Yes	chr6	156488510	Pos: 7/8	0.875
-0.0491021177913051	2.8063639052799	-2.98787695715826	0.00284447424025913	0.470981324858591	-2.06650817731691	cg05866785	PRMT3	Yes	chr11	20519207	Negat: 6/8	0.75
-0.0590186356899505	0.852842389639208	-2.98782462871475	0.00284495901863119	0.470981324858591	-2.0666596747221	cg13528513	AGTR1		chr3	148418460	Negat: 6/8	0.75
0.0469277407502502	2.5713843864036	2.98768858191936	0.00284621972938389	0.470981324858591	-2.067053534954	cg17174613	KCNG2		chr18	77631625	Pos: 5/8	0.625
-0.0467213026380622	3.26386391388008	-2.98764629958698	0.00284661165287853	0.470981324858591	-2.06717594016672	cg24535978			chr4	182287231	Negat: 8/8	1
0.0415667881691126	2.15052213970125	2.98699992392424	0.0028526091818179	0.471391469316074	-2.06904695137183	cg25698205	FCRL6		chr1	159772162	Pos: 7/8	0.875
0.0536823216372604	3.49162652273357	2.98680639264453	0.00285440714608297	0.471391469316074	-2.06960707265908	cg05829424	TUBB3		chr19	6496362	Pos: 6/8	0.75
0.0375482100817197	-3.56599838138773	2.98582709848904	0.00286352097155255	0.471391469316074	-2.07244081005517	cg08495106	LOC100128822		chr7	152161143	Pos: 5/8	0.625
-0.0583068195273627	2.06091249932333	-2.9856966863551	0.00286473665928586	0.471391469316074	-2.07281810805235	cg02315619	PTPRG	Yes	chr3	62031063	Negat: 5/8	0.625
-0.072478647280941	2.13806383036123	-2.98515386780716	0.00286980182249629	0.471391469316074	-2.07438837204579	cg23088508	PACRGL		chr4	20729211	Negat: 5/8	0.625
0.0394580351486517	3.47436997669314	2.98501731898569	0.00287107727792655	0.471391469316074	-2.07478333557661	cg25768108	EIF3H	Yes	chr8	117667123	Pos: 8/8	1
-0.0540969204146937	2.44383483688137	-2.98492979068882	0.0028718951219092	0.471391469316074	-2.0750364992396	cg08651517	RBM15		chr1	110888403	4/8	0.5
-0.0534616676114786	-5.21937117928351	-2.98480186578923	0.0028730908051818	0.471391469316074	-2.07540649133944	cg11603096	EIF3D		chr22	36925444	Negat: 6/8	0.75
-0.0409534971306079	2.94918530954278	-2.98452681518244	0.00287566317737731	0.471391469316074	-2.07620195607569	cg02615136	ARIH2		chr3	48984376	Negat: 6/8	0.75
-0.062839400387288	2.21608793997043	-2.98451228521465	0.00287579912535595	0.471391469316074	-2.07624397569423	cg09610766	ALCAM	Yes	chr3	105166570	Negat: 5/8	0.625
-0.0595298564925891	-3.72204334419934	-2.98450890621233	0.00287583074144552	0.471391469316074	-2.07625374749601	cg23047434	HOXC4;HOXC6;HOXC5		chr12	54410491	Negat: 6/8	0.75
0.0431101824321589	3.38192235373512	2.98432386671414	0.0028775625732932	0.471391469316074	-2.0767888500503	cg18332838		Yes	chr8	126698738	Pos: 6/8	0.75
-0.0446449275054205	3.31305050031548	-2.98405520928174	0.00288007870263951	0.471391469316074	-2.0775657028575	cg15766408	LDB2	Yes	chr4	16850240	Negat: 7/8	0.875
0.0397004453137935	-0.00333638762496215	2.98381882822821	0.00288229420742776	0.471391469316074	-2.07824916763377	cg20950646			chr7	157083480	Pos: 7/8	0.875
0.0500393511011155	5.39976542285837	2.98360226207826	0.00288432536160928	0.471391469316074	-2.07887529313938	cg24502224	PEX14		chr1	10684339	Pos: 6/8	0.75
0.0559733222979437	-4.26772475635032	2.98355069903162	0.00288480915941353	0.471391469316074	-2.07902436307309	cg21537729	LOC285550		chr4	15682922	Pos: 5/8	0.625
0.0521521854278948	3.79007656811439	2.98351407560176	0.00288515282910975	0.471391469316074	-2.07913024068697	cg05264760	PRR12		chr19	50098132	Pos: 7/8	0.875
0.0689140612347686	-0.0538872872975073	2.98345873793428	0.00288567218183001	0.471391469316074	-2.07929021835037	cg23518439	FGF22	Yes	chr19	639289	Pos: 7/8	0.875
0.0573505383329452	-4.37410991701128	2.98311537368779	0.00288889661881995	0.471391469316074	-2.08028279675876	cg12399162	RREB1		chr6	7141575	Pos: 7/8	0.875
-0.0562299236919896	0.681299794792707	-2.98302181366953	0.00288977578504037	0.471391469316074	-2.08055323527497	cg14995160	SLC18A2		chr10	119036927	Negat: 5/8	0.625
-0.0474307036605758	2.79768055068712	-2.98300094417207	0.0028899719251925	0.471391469316074	-2.08061355814385	cg06784602	TGFBR2		chr3	30734274	Negat: 5/8	0.625
-0.0436790705354008	6.40994145960157	-2.98296796345708	0.00289028191636237	0.471391469316074	-2.08070888739424	cg22705204	SF3A2		chr19	2246901	Negat: 6/8	0.75
0.0536200860867073	2.77998639972431	2.98276856210477	0.00289215676958345	0.471391469316074	-2.08128522565723	cg11937768	REEP3	Yes	chr10	65344030	Pos: 6/8	0.75
0.0403244124708647	-4.51598992854417	2.98246862624266	0.00289497898190947	0.471391469316074	-2.08215207123499	cg26287783	SAYSD1		chr6	39083072	Pos: 8/8	1
-0.0600836655510802	1.6635899665933	-2.98241953818008	0.0028954411099244	0.471391469316074	-2.08229393257622	cg23090936		Yes	chr12	43687522	Negat: 7/8	0.875
-0.0849835720910453	2.35967679495505	-2.9822924735753	0.0028966376427432	0.471391469316074	-2.08266113036206	cg04573398	CCDC81	Yes	chr11	86086005	Negat: 5/8	0.625
-0.0539485796211292	1.849414846082	-2.98225708363533	0.00289697098059221	0.471391469316074	-2.08276339925927	cg21713614	FRAS1	Yes	chr4	79126719	Negat: 6/8	0.75
-0.0672291954417702	2.17727152907377	-2.98211955553242	0.00289826669050933	0.471391469316074	-2.08316081285986	cg21207817			chr7	152625160	Negat: 7/8	0.875
-0.0790092945381395	2.19101118910782	-2.9819915548778	0.00289947311395906	0.471391469316074	-2.08353067877506	cg16746026	ZNF438	Yes	chr10	31273335	Negat: 6/8	0.75
0.0389678574195019	2.35991316724827	2.98188387061066	0.00290048840798576	0.471391469316074	-2.08384182703393	cg07193511		Yes	chr11	64017619	Pos: 8/8	1
-0.0567339188782283	2.96966154786365	-2.98178929859561	0.0029013803418415	0.471391469316074	-2.08411507892147	cg09510921	COL11A2		chr6	33134325	Negat: 6/8	0.75
0.138554729977195	-1.17842960972688	2.98150435457732	0.00290406923963074	0.471391469316074	-2.08493833072842	cg00815399			chr7	158750607	Pos: 7/8	0.875
-0.0430007561914553	-4.93051421780831	-2.9813834018676	0.00290521130791249	0.471391469316074	-2.08528776014716	cg05575043	ZNF394		chr7	99097635	Negat: 7/8	0.875
-0.0608749528385616	1.29882348257868	-2.98137018882466	0.00290533609390001	0.471391469316074	-2.08532593145426	cg11832000		Yes	chr10	61153075	4/8	0.5
0.0378749148503415	1.5810441999718	2.98131273371534	0.00290587876562575	0.471391469316074	-2.08549191221074	cg09710771	DNAJB6		chr7	157199809	Pos: 8/8	1
0.103562497051684	-0.394994675883525	2.98107103848189	0.00290816262579766	0.471391469316074	-2.08619010536275	cg16574737	PCDHGB1;PCDHGA2;PCDHGA1;PCDHGA3		chr5	140730469	Pos: 8/8	1
0.0903483940857727	0.550852506955688	2.98102385651373	0.00290860865543384	0.471391469316074	-2.08632639495985	cg16189953			chr18	76674571	4/8	0.5
-0.0518945835757337	-2.1235801692271	-2.98077379459791	0.00291097363207735	0.471391469316074	-2.08704868688335	cg01943641	ZBTB39		chr12	57400910	Negat: 6/8	0.75
-0.117144806659654	-2.45211079748694	-2.9805620240895	0.00291297783872811	0.471391469316074	-2.08766032896081	cg19486271	DDB2		chr11	47235900	Negat: 5/8	0.625
0.0428059729056262	2.03680947688189	2.98033455272028	0.00291513204307838	0.471391469316074	-2.08831727079126	cg04513214		Yes	chr5	17057446	Pos: 7/8	0.875
-0.0588174501072177	1.74635920398846	-2.98019498585247	0.00291645449247261	0.471391469316074	-2.08872031808977	cg06140138		Yes	chr7	119691078	Negat: 6/8	0.75
0.0389687252838848	2.53717666591601	2.98015123118186	0.00291686919750196	0.471391469316074	-2.08884667088937	cg23393892	MAD1L1		chr7	2184028	Pos: 6/8	0.75
0.0521355546018958	-4.32631097895625	2.98005268457088	0.00291780341563575	0.471391469316074	-2.08913124269673	cg07525144	PRDM6		chr5	122424538	4/8	0.5
-0.0579238688826456	2.82800232838258	-2.97998718027371	0.00291842454508399	0.471391469316074	-2.08932039347302	cg14291257	STT3A		chr11	125490757	Negat: 6/8	0.75
-0.0422939702415156	2.91308391377221	-2.97982650467073	0.00291994862604326	0.471391469316074	-2.089784344294	cg13888853			chr9	139387368	Negat: 5/8	0.625
-0.0464748380854181	2.71043217019658	-2.9797714568931	0.00292047094634842	0.471391469316074	-2.08994328905848	cg24795461		Yes	chr11	15864321	Negat: 5/8	0.625
0.0585284718091214	0.864338396275943	2.9794805682337	0.002923232457804	0.471391469316074	-2.09078315167816	cg26673396	ST20;ST20-AS1		chr15	80215042	Pos: 6/8	0.75
-0.0446868976604822	-4.42230430151434	-2.97924954482748	0.00292542734570256	0.471391469316074	-2.09145011163967	cg06482648	ANP32A		chr15	69113927	Negat: 7/8	0.875
-0.0597073775155378	1.63462503900433	-2.9792107311374	0.00292579625122134	0.471391469316074	-2.09156216096131	cg26063625	PRDM2		chr1	14074164	4/8	0.5
0.0599221701272021	2.49584541857485	2.97913401800719	0.00292652549772978	0.471391469316074	-2.09178361604786	cg04569202	PTPRN2		chr7	157444423	Pos: 7/8	0.875
-0.0581262827247459	1.99920982306853	-2.97885416128214	0.00292918726539553	0.471391469316074	-2.09259145716862	cg05227523		Yes	chr12	8637618	Negat: 6/8	0.75
-0.0541972524195668	2.51820182280648	-2.97881909751521	0.00292952091901841	0.471391469316074	-2.09269266777747	cg14398988	DIRAS2		chr9	93373496	Negat: 5/8	0.625
0.0641312932774385	-3.11457945690822	2.97819638119128	0.00293545223853232	0.472096623470345	-2.09448992489974	cg20403557	LVRN		chr5	115299088	Pos: 6/8	0.75
0.0386474905787387	0.685836620038699	2.97794663023933	0.00293783417484509	0.472230502266174	-2.09521064079103	cg13797824	SGCE;PEG10		chr7	94286362	Pos: 6/8	0.75
0.0473152972169137	1.93043478658711	2.97742256654713	0.00294283803833559	0.472785469031811	-2.09672275682608	cg01355932			chr8	982926	Pos: 5/8	0.625
0.0521042645427164	2.80967428995019	2.97691717461215	0.00294767099147028	0.472796200226529	-2.09818074827174	cg25683575			chr2	233327189	Pos: 7/8	0.875
-0.0994185113575451	-4.59095041588559	-2.97684781089216	0.00294833486701561	0.472796200226529	-2.09838083464559	cg04652645	VENTX	Yes	chr10	135049999	Negat: 6/8	0.75
-0.0716468997457441	3.44533478354364	-2.97669797687628	0.00294976938447046	0.472796200226529	-2.09881302962392	cg20049727	NSD2		chr4	1981032	Negat: 5/8	0.625
0.0522497570769819	2.84997030295034	2.97658205901093	0.0029508796244847	0.472796200226529	-2.09914737896112	cg19382808	LOC728661;CDK11B		chr1	1602481	Pos: 6/8	0.75
-0.0434734457442462	-4.28161385566705	-2.97631324342751	0.0029534557594932	0.472796200226529	-2.09992269135736	cg24796403	FHIT		chr3	61237172	Negat: 8/8	1
0.0477670701643833	0.753235168253535	2.97614892664231	0.002955031464473	0.472796200226529	-2.10039657630107	cg07310677		Yes	chr13	113598558	Pos: 7/8	0.875
0.0531165436825336	-5.66036817161649	2.97614068443034	0.00295511052283716	0.472796200226529	-2.10042034592362	cg17101358	GRN		chr17	42422688	Pos: 6/8	0.75
0.0637268362134586	2.68550834379085	2.97611930420696	0.00295531560852309	0.472796200226529	-2.10048200380619	cg17414127	ADPRHL1		chr13	114108676	Pos: 7/8	0.875
-0.0480234499838693	-4.61263872251361	-2.9758883264133	0.00295753204747933	0.472902546930764	-2.10114808681384	cg16612379	RBM11		chr21	15588830	Negat: 7/8	0.875
-0.048833995073708	2.80138370463047	-2.97514444864354	0.0029646805419964	0.473330857826736	-2.10329289882425	cg12556823	CDKAL1	Yes	chr6	21023485	Negat: 6/8	0.75
-0.0571533502292106	3.14109248743892	-2.97497677345141	0.00296629403953039	0.473330857826736	-2.10377628091711	cg01678383	LPP	Yes	chr3	187903164	Negat: 6/8	0.75
-0.0516412259331327	1.03648730962908	-2.97482273009342	0.00296777706792328	0.473330857826736	-2.10422034071684	cg07664999	RIMS2		chr8	105264286	Negat: 6/8	0.75
-0.0410727201415799	2.96232847016925	-2.97468348595731	0.00296911820168761	0.473330857826736	-2.10462171929275	cg00940433	NR5A2		chr1	200144354	Negat: 6/8	0.75
-0.0614234949003122	0.770023265908562	-2.97459551619427	0.00296996577013143	0.473330857826736	-2.10487528718642	cg24190223	CSPP1		chr8	67978573	Pos: 5/8	0.625
-0.0664158134758178	2.32089791874046	-2.97451401591325	0.00297075120375145	0.473330857826736	-2.10511020053288	cg21177165	PPEF2		chr4	76824682	Negat: 5/8	0.625
0.0408588393684563	2.39043457648103	2.97438746676655	0.00297197115771501	0.473330857826736	-2.10547494839898	cg11613415	RNASE7		chr14	21510384	Pos: 6/8	0.75
0.0525263810722291	-5.23172999864993	2.9743185714126	0.00297263551221555	0.473330857826736	-2.10567351643408	cg20140052			chr17	79367844	Pos: 7/8	0.875
-0.0490647562428931	2.91038950066408	-2.97370733051765	0.00297853561922547	0.473784717415543	-2.10743501628907	cg00192468		Yes	chr7	123235568	Negat: 6/8	0.75
0.0494060505747557	2.52903098912639	2.97370117984478	0.00297859504394592	0.473784717415543	-2.10745273973546	cg10397930			chr11	109959298	Pos: 6/8	0.75
0.0445529552670755	2.39556133195204	2.97339607177312	0.00298154420441611	0.474006426426122	-2.10833187707757	cg13585586	ALDOB		chr9	104199266	Pos: 8/8	1
0.0675897935559079	1.60425775929739	2.9729421234456	0.00298593698247382	0.474350693128315	-2.10963971682606	cg20671534	PTPRN		chr2	220174629	Pos: 6/8	0.75
0.0739637016981417	-0.295212781366673	2.97285068111197	0.00298682256857984	0.474350693128315	-2.10990314119576	cg16453056	UPK3B		chr7	76145632	Pos: 6/8	0.75
0.101657120640915	0.425323783397536	2.97249520516161	0.00299026750391268	0.474650456161432	-2.11092710954159	cg10708189		Yes	chr1	58898793	Pos: 5/8	0.625
-0.0594356506833168	2.87431732360524	-2.97207813322409	0.00299431399394105	0.474682210788351	-2.11212835391379	cg00499290	GABRB1		chr4	47428108	Negat: 5/8	0.625
-0.070744490523375	1.70487659113281	-2.97207208483212	0.00299437271304141	0.474682210788351	-2.1121457731737	cg01743110	MTFMT		chr15	65294293	Negat: 7/8	0.875
-0.0685286045344806	-5.60318490385152	-2.97199304334415	0.00299514016158679	0.474682210788351	-2.11237340800699	cg26202847	HAND1		chr5	153855353	Negat: 6/8	0.75
0.0451397554032172	-4.12703411459984	2.97179996254215	0.00299701562314948	0.474732570888333	-2.11292944413268	cg00288824	ATP10A		chr15	26108663	Pos: 5/8	0.625
0.0450518448091879	1.17967083298796	2.97151819193846	0.00299975448393978	0.474919571583328	-2.11374082585948	cg14232082	CHSY1		chr15	101728629	Pos: 6/8	0.75
0.0337033346294077	-4.03021541755812	2.9708525453371	0.00300623376617812	0.475514704809695	-2.11565730751942	cg15558675	ACAP2		chr3	195163052	Pos: 6/8	0.75
-0.0567391311634636	2.11579621486067	-2.9707285957078	0.00300744167932249	0.475514704809695	-2.11601412737006	cg10068074		Yes	chr15	63384709	4/8	0.5
-0.057642975516487	2.86710631054491	-2.97065138369215	0.00300819434932847	0.475514704809695	-2.11623639391419	cg07152120	SND1	Yes	chr7	127560847	Negat: 7/8	0.875
-0.0696585313837629	2.44320789858742	-2.97031394776985	0.00301148572493221	0.475529934379261	-2.11720768743847	cg12981288	MTMR9		chr8	11183844	Negat: 7/8	0.875
-0.0603955918875815	0.32317557650605	-2.97010654334611	0.00301351039447392	0.475529934379261	-2.11780463713248	cg03295554	ETS1		chr11	128395450	4/8	0.5
0.0602589307422857	-4.00951852690872	2.97003795578147	0.00301418021553717	0.475529934379261	-2.11800203620664	cg22778178			chr17	48041956	Pos: 7/8	0.875
0.0455015529407397	2.59505595632171	2.96948677018844	0.00301956799004101	0.475529934379261	-2.11958821701945	cg11004323	PTDSS2		chr11	490558	Pos: 7/8	0.875
0.0567066863734503	-2.37407990593995	2.96948356640489	0.0030195993323321	0.475529934379261	-2.11959743589262	cg24304617	ATP1B1		chr1	169079632	Pos: 7/8	0.875
-0.0624488447104468	-4.02573686982063	-2.96945609352678	0.00301986810891782	0.475529934379261	-2.11967648857468	cg08139234	EPB41		chr1	29240631	Negat: 7/8	0.875
0.0541122966964438	-5.72207853314077	2.96931623779733	0.00302123670407896	0.475529934379261	-2.12007890953297	cg16986746	PFKFB4		chr3	48594219	Pos: 6/8	0.75
0.0458659452206142	3.56811232427009	2.96887004809379	0.00302560679679567	0.475529934379261	-2.12136265053215	cg01609836			chr22	50158207	Pos: 7/8	0.875
-0.0570528664682197	2.72229265576456	-2.96856731713475	0.00302857510378148	0.475529934379261	-2.12223353478258	cg12989745	TRIM27		chr6	28881365	Negat: 6/8	0.75
0.0417322707518074	2.15394996270535	2.9685389298825	0.00302885357987317	0.475529934379261	-2.12231519357673	cg02555727	SLC15A4	Yes	chr12	129281546	Pos: 6/8	0.75
-0.0602604246353973	1.79153206508918	-2.96848255469712	0.00302940668407908	0.475529934379261	-2.12247736018908	cg04058134	SNORA72;RPL30		chr8	99054741	Negat: 5/8	0.625
0.0410951196585145	1.0406811279193	2.96836946417576	0.00303051650775252	0.475529934379261	-2.1228026626784	cg22561460			chr12	132639139	Pos: 5/8	0.625
0.0433403902047991	1.50750093896614	2.96834333495277	0.00303077298193258	0.475529934379261	-2.12287782108874	cg06216428	ELOB		chr16	2823300	Pos: 6/8	0.75
0.0576695873046853	-4.67565914784175	2.96826254335031	0.00303156612588833	0.475529934379261	-2.12311020687635	cg11838439			chr12	125670192	Pos: 7/8	0.875
-0.0783845621852807	2.70100101859054	-2.96808989963839	0.0030332616316144	0.475529934379261	-2.12360677145621	cg22854591	JMJD1C		chr10	65220901	Negat: 5/8	0.625
0.0464101379474527	1.77681563826308	2.96766411803664	0.0030374468637129	0.475529934379261	-2.12483129880413	cg19270827	ROR1	Yes	chr1	64248043	Pos: 5/8	0.625
0.0438492127800072	1.67836868737012	2.96753305772277	0.00303873618528232	0.475529934379261	-2.1252081869136	cg01265653		Yes	chr11	96190436	Pos: 7/8	0.875
0.047483085253121	0.995422403472731	2.96740217403271	0.00304002426782294	0.475529934379261	-2.1255845506514	cg08116998			chr8	47145556	Pos: 7/8	0.875
-0.0627733933621024	-5.85513959343447	-2.96707931892794	0.00304320375464675	0.475529934379261	-2.1265128691485	cg21526004	C7orf50		chr7	1178028	Negat: 5/8	0.625
0.0631555556575448	2.71988637192281	2.96698549613647	0.00304412829336112	0.475529934379261	-2.12678262289508	cg00604859	HEXIM2		chr17	43247290	Pos: 5/8	0.625
0.0429639198718438	5.59624957913864	2.96679180835476	0.0030460377221786	0.475529934379261	-2.12733947583036	cg24498587	ZNF202		chr11	123596947	Pos: 5/8	0.625
-0.06350867633761	-3.80501184196004	-2.96671755659614	0.00304677000679844	0.475529934379261	-2.12755294030231	cg17391830	WDR11		chr10	122610582	Negat: 6/8	0.75
-0.052804219878607	2.86856472258608	-2.9666971867887	0.00304697092570419	0.475529934379261	-2.12761150001287	cg26675906	TAOK1		chr17	27720942	Negat: 6/8	0.75
-0.0623910523196918	1.85772218844355	-2.96667508183358	0.0030471889730333	0.475529934379261	-2.12767504752517	cg03177729	SEC31A	Yes	chr4	83807091	4/8	0.5
-0.0417619459185564	-0.784704705343312	-2.96664507291948	0.00304748500925442	0.475529934379261	-2.12776131665524	cg08685733		Yes	chr17	42215609	Negat: 7/8	0.875
0.0428750888432704	2.4084968292022	2.96633004683634	0.00305059430816657	0.475529934379261	-2.1286668962544	cg19032797	LRRC8E		chr19	7956056	4/8	0.5
-0.0722003821503839	-4.27063238542372	-2.96632279328274	0.0030506659346347	0.475529934379261	-2.12868774632665	cg23653187	PNPLA3		chr22	44319257	4/8	0.5
0.0562079648134149	2.48117006857102	2.96618979073462	0.00305197956342045	0.475529934379261	-2.12907004829424	cg04497015	C16orf74		chr16	85780385	Pos: 8/8	1
0.0281536248434371	-3.63149286494318	2.96589349468161	0.00305490785266427	0.475570381643199	-2.12992165937007	cg05573997	DUSP4		chr8	29208748	Pos: 8/8	1
0.0429725885138849	2.64245503397236	2.96584776211184	0.00305536005531273	0.475570381643199	-2.1300530959443	cg09416717	HAAO	Yes	chr2	42996637	4/8	0.5
-0.0452970865114289	5.56051880132707	-2.96552628461481	0.00305854054234882	0.47559128297174	-2.13097697382073	cg13192239	JARID2		chr6	15512657	Negat: 6/8	0.75
-0.0487908631183266	2.6130357949424	-2.96530488972201	0.00306073263462882	0.47559128297174	-2.13161317168217	cg20747449			chr10	71557533	Negat: 8/8	1
-0.0613466353569278	2.68112318560899	-2.96528680213758	0.00306091178816689	0.47559128297174	-2.13166514588095	cg18108111	HSF2		chr6	122753562	Negat: 7/8	0.875
-0.0612577016433993	2.35409368348523	-2.96511651670823	0.00306259889707449	0.47559128297174	-2.13215444119241	cg07012076	OR5AS1		chr11	55797626	Negat: 6/8	0.75
-0.053860315408256	2.34354458078186	-2.96504608712806	0.00306329692869433	0.47559128297174	-2.13235680423483	cg19062354	OR8U8;OR9G9;OR9G1		chr11	56466731	Negat: 6/8	0.75
0.0481140024411028	2.35681191391313	2.96437017110071	0.00307000335867449	0.475844514864215	-2.13429864980913	cg05237114	FAM110B		chr8	58905672	Pos: 7/8	0.875
-0.0361964248455715	-2.12231170049456	-2.96429620136068	0.00307073809832888	0.475844514864215	-2.13451113155101	cg21245652	MAL	Yes	chr2	95691051	Negat: 7/8	0.875
0.0566845106385499	-3.98067673663067	2.9641394126622	0.00307229600733171	0.475844514864215	-2.13496149748526	cg03521113	IRAG2		chr12	25204672	Pos: 6/8	0.75
-0.0580890033766946	2.73038822267485	-2.96402234882612	0.00307345966609589	0.475844514864215	-2.1352977407964	cg21541477	FGF7;FAM227B	Yes	chr15	49726639	4/8	0.5
-0.0465287578544392	-4.89851073629208	-2.96388984811031	0.00307477725856372	0.475844514864215	-2.13567830769613	cg08177017	SLF2		chr10	102672368	Negat: 7/8	0.875
0.0474847077939684	-3.72285421617147	2.96379905896699	0.00307568036706774	0.475844514864215	-2.13593906140761	cg27006764	GRB10		chr7	50861472	Pos: 7/8	0.875
0.0476858472657985	2.24916345156049	2.96378126022603	0.00307585744518729	0.475844514864215	-2.13599017989337	cg16338100	MAD1L1		chr7	1992121	Pos: 5/8	0.625
-0.0453410682666771	-4.59595605622978	-2.96330632192781	0.00308058600272187	0.476114650550653	-2.13735410373645	cg06611727	SEMA6D		chr15	48009656	Negat: 7/8	0.875
0.0658171380497139	1.18604067728798	2.96302414198082	0.00308339856962178	0.476114650550653	-2.13816436319794	cg12161192	BPIFA4P		chr20	31781060	Pos: 6/8	0.75
0.0489422435998097	1.21563396499054	2.96249578594592	0.00308867114540457	0.476114650550653	-2.1396812940474	cg07203024	OBSCN		chr1	228560604	Pos: 7/8	0.875
-0.0498234163292718	1.53131557999735	-2.96245128439328	0.00308911561120074	0.476114650550653	-2.13980904750842	cg00498804	DENND2B	Yes	chr11	8827626	Negat: 8/8	1
0.0365296601106987	-3.78895353572843	2.96200171195187	0.00309360905634491	0.476114650550653	-2.14109955732139	cg15358752	OBSCN		chr1	228566333	Pos: 7/8	0.875
-0.0637484145759285	-5.45725431104964	-2.96149494161323	0.00309868134093257	0.476114650550653	-2.14255402258967	cg07196758	EFNA3		chr1	155057855	Negat: 8/8	1
0.0448610398785666	2.65277089524834	2.96126121210442	0.00310102330515339	0.476114650550653	-2.14322475905967	cg09280070	GNA11		chr19	3112648	Pos: 7/8	0.875
-0.054828793710555	-4.20274519738816	-2.961124298268	0.00310239592865619	0.476114650550653	-2.14361763803365	cg21130113			chr3	193973396	4/8	0.5
-0.0437024127322819	-1.78117333374928	-2.96100683380695	0.00310357400515979	0.476114650550653	-2.14395469201044	cg09106999	CDK2;PMEL		chr12	56360065	Negat: 5/8	0.625
-0.0471423191020137	2.76457989932857	-2.96090684973825	0.00310457708861162	0.476114650550653	-2.14424157709639	cg17863578		Yes	chr5	4571101	Negat: 7/8	0.875
-0.0497968713450115	-4.68027314231779	-2.96089714921802	0.00310467442417029	0.476114650550653	-2.14426941036579	cg06917231	ZSCAN26		chr6	28234854	Negat: 7/8	0.875
-0.0546464978093997	2.26465690799507	-2.96084771398086	0.00310517050334078	0.476114650550653	-2.1444112512798	cg22264393		Yes	chr4	136861413	Negat: 5/8	0.625
0.0396855029358669	-4.24383110180875	2.96080738366147	0.00310557526886582	0.476114650550653	-2.14452696638076	cg17773636	RCOR1		chr14	103059986	Pos: 8/8	1
-0.0482579244941165	0.509671915805791	-2.96074984187045	0.00310615285652278	0.476114650550653	-2.14469206165449	cg18148659	DENND4A		chr15	65953468	Negat: 6/8	0.75
-0.0555208304079968	-5.64103891115069	-2.96074004542668	0.003106251200122	0.476114650550653	-2.14472016867578	cg12385672	NSUN6		chr10	18940645	Negat: 6/8	0.75
-0.0553097341518734	-2.15330819821573	-2.96069713435577	0.00310668200514007	0.476114650550653	-2.14484328393812	cg15916554			chr15	31508820	Negat: 7/8	0.875
0.0545369914133867	0.562723443067701	2.96058613378672	0.00310779664652306	0.476114650550653	-2.14516174516458	cg25178683	LGALS3BP	Yes	chr17	76976267	Pos: 8/8	1
0.0413455690289487	1.25258902725526	2.96035870535412	0.00311008156875232	0.476114650550653	-2.14581420160568	cg26733897	RPTOR		chr17	78694592	Pos: 7/8	0.875
0.0461036093667695	3.73181809050047	2.96035016410048	0.00311016741066069	0.476114650550653	-2.145838704153	cg00463011			chr16	30550239	Pos: 8/8	1
0.046937197001711	2.6824419955567	2.96032505694011	0.0031104197569285	0.476114650550653	-2.1459107294016	cg16748524	PTPRN2		chr7	157568392	Pos: 6/8	0.75
0.0652305504657699	0.471773292932565	2.96004180003424	0.00311326800123424	0.476114650550653	-2.14672327036877	cg13394191		Yes	chr8	127822176	Pos: 6/8	0.75
0.049050823308041	5.36048618156809	2.96002164117643	0.00311347079607118	0.476114650550653	-2.14678109443508	cg06763671	JAG2		chr14	105614818	Pos: 5/8	0.625
0.0467652076391552	2.47505330822407	2.9597399346527	0.00311630597934409	0.476114650550653	-2.14758910617537	cg08301525	NXN	Yes	chr17	867782	Pos: 6/8	0.75
0.0591899330147066	-4.41427353503082	2.95960698372048	0.00311764485749375	0.476114650550653	-2.14797041952751	cg15981734	FLJ32063		chr2	200334558	Pos: 5/8	0.625
-0.0656407626280769	2.39577765962	-2.95951663294179	0.00311855503165908	0.476114650550653	-2.1482295427245	cg04707299	PEX3		chr6	143811469	Negat: 6/8	0.75
0.0357124073615225	-1.2442507525611	2.95949855694198	0.00311873715446587	0.476114650550653	-2.14828138318335	cg21382392	ETV3L		chr1	157069578	4/8	0.5
-0.047979602635545	2.58285808895192	-2.95887007794102	0.0031250753650518	0.476114650550653	-2.15008361344851	cg20177285	SEPSECS	Yes	chr4	25131699	Negat: 5/8	0.625
-0.0509409546671093	1.09045953958951	-2.95883669898504	0.00312541232025459	0.476114650550653	-2.15017932054322	cg11721178		Yes	chr12	106010541	Negat: 6/8	0.75
0.0423331386495065	-4.41004513699329	2.95830339295413	0.00313080045670146	0.476114650550653	-2.15170831768402	cg01302270	MLH1;EPM2AIP1		chr3	37034441	Pos: 6/8	0.75
[truncated: 18,668 more rows]
