# Supplementary material for: Decoding depression: a comprehensive multi-cohort exploration of blood DNA methylation using machine learning and deep learning approaches
Source: Transl Psychiatry. 2024 Jul 15;14:287. doi: 10.1038/s41398-024-02992-y (PMC11250806; doi:10.1038/s41398-024-02992-y)
Supplement: Supplementary file 3 — Data S3_S10 [file 41398_2024_2992_MOESM3_ESM.zip › Data S4.txt]

cg08091970
cg18991165
cg04953582
cg08715142
cg04331525
cg20142390
cg12174390
cg27411220
cg20966504
cg04765483
cg13213604
cg19039765
cg01014438
cg01033001
cg11869150
cg19990022
cg08429159
cg26081974
cg02642561
cg02232284
cg27430444
cg04703974
cg20011552
cg18469436
cg16617097
cg25308242
cg21007509
cg04266873
cg24862548
cg09846510
cg18257852
cg14088628
cg01721818
cg06167556
cg11254196
cg16546511
cg06754197
cg04664309
cg20948024
cg05187003
cg09990852
cg10593713
cg20597409
cg12367789
cg06369155
cg26720010
cg11501976
cg04225940
cg01449756
cg00185839
cg07384019
cg13063704
cg24921720
cg26580576
cg01390062
cg09767504
cg04018571
cg18606460
cg05375405
cg00195749
cg13922421
cg01379846
cg25867632
cg23205521
cg23644855
cg25195899
cg04851992
cg13345817
cg16244018
cg26658471
cg26924294
cg01470535
cg05883907
cg25934680
cg08239899
cg05502645
cg07187607
cg08251685
cg11164639
cg09953908
cg02016178
cg14237223
cg11805552
cg13464393
cg15125666
cg25104511
cg01176823
cg08068407
cg20156985
cg01793387
cg07264814
cg10789314
cg17472120
cg14208664
cg16587006
cg01569083
cg09529783
cg09290614
cg19453997
cg21846888
cg10858898
cg05373792
cg14972654
cg04588710
cg01797979
cg07461318
cg07802350
cg16108887
cg01268381
cg04972947
cg14011833
cg08944443
cg15194100
cg24964103
cg10971638
cg18874907
cg14792180
cg16425038
cg04386149
cg17999393
cg16171858
cg04789225
cg02377941
cg18471725
cg23913941
cg03621566
cg14747086
cg07017869
cg24535978
cg25768108
cg26287783
cg07193511
cg09710771
cg16574737
cg24796403
cg13585586
cg04497015
cg05573997
cg20747449
cg00498804
cg07196758
cg17773636
cg25178683
cg00463011
cg09383860
cg03788465
cg01868106
cg20998791
cg27601809
cg00907884
cg16025492
cg08130292
cg17979458
cg04643653
cg22814247
cg11738198
cg17105041
cg04231319
cg19131227
cg13882278
cg14115182
cg12048508
cg17449026
cg22278400
cg26593784
cg07378472
cg27243180
cg21865941
cg10658240
cg26958486
cg06206881
cg22195222
cg13762464
cg08746138
cg00732775
cg23457506
cg06814616
cg02648939
cg03339609
cg15323823
cg24533565
cg12869623
cg25397426
cg19178742
cg18764544
cg21720206
cg11961999
cg27120649
cg12449040
cg24477567
cg26933795
cg01902066
cg10603290
cg09474692
cg17313118
cg13634994
cg14866167
cg02307605
cg03906434
cg17334836
