# Supplementary material for: Decoding depression: a comprehensive multi-cohort exploration of blood DNA methylation using machine learning and deep learning approaches
Source: Transl Psychiatry. 2024 Jul 15;14:287. doi: 10.1038/s41398-024-02992-y (PMC11250806; doi:10.1038/s41398-024-02992-y)
Supplement: Supplementary file 3 — Data S3_S10 [file 41398_2024_2992_MOESM3_ESM.zip › Data S5.csv]

logFC	CI.L	CI.R	AveExpr	t	P.Value	adj.P.Val	B	CpG	SE	Gene	Enchancer	Chromosome	Pos_hg19	Study
-0.560418554737771	-0.7496371144122	-0.371199995063342	3.61589374527796	-5.83671644126196	1.87001561878098e-08	0.00569915310057787	8.7065448481553	cg17482963	0.0960160666322524	CCDC25		chr8	27591911	PSY_SCR
-0.657634869173994	-0.890111469706107	-0.42515826864188	2.16944560634016	-5.57475014480313	7.15056209421104e-08	0.0108962052832111	7.51493506706725	cg03128219	0.117966698433481	TMEM273	Yes	chr10	50366272	PSY_SCR
-0.494444807095031	-0.674963437316654	-0.313926176873407	2.92625524985691	-5.39778537346053	1.72669743320417e-07	0.0155793237010969	6.73269596436076	cg23171019	0.0916014203762312	PPP4R1L		chr20	56807993	PSY_SCR
-0.59437909405055	-0.812775227118576	-0.375982960982524	0.801031432722949	-5.36337795683342	2.04476546861968e-07	0.0155793237010969	6.58278734912977	cg07148591	0.110821780384367	MIR548H4;GLCE		chr15	69457701	PSY_SCR
-0.550520275235398	-0.763050283918173	-0.337990266552623	1.86200777243768	-5.10473121782607	7.10887513453062e-07	0.022278757800922	5.47921511171375	cg09226275	0.107845105206116	TBL1XR1	Yes	chr3	176773597	PSY_SCR
-0.599728645344172	-0.832998870033437	-0.366458420654907	2.57666410803947	-5.06658469331335	8.51090773431173e-07	0.022278757800922	5.31999709137863	cg12249537	0.118369410884548	IMPG2	Yes	chr3	100990781	PSY_SCR
-0.485280448460324	-0.674566605699943	-0.295994291220705	2.54985891779402	-5.05235387065328	9.09976897275996e-07	0.022278757800922	5.26083659400749	cg11709793	0.0960503679837405	TAP2		chr6	32798950	PSY_SCR
-0.615901171652947	-0.856871614928044	-0.374930728377851	1.22691353049281	-5.03694345210126	9.78196384310242e-07	0.022278757800922	5.19691792201343	cg23717725	0.122276769137841			chr18	20509932	PSY_SCR
-0.542042224381866	-0.754433721333342	-0.32965072743039	2.9578745842152	-5.02939579645622	1.01339185109914e-06	0.022278757800922	5.16566743386185	cg06864260	0.107774819544685			chr10	17267915	PSY_SCR
-0.348786026714405	-0.4864348411964	-0.21113721223241	6.17329717888178	-4.99351574766872	1.19818750340915e-06	0.022278757800922	5.01760804610871	cg01068102	0.0698477874786396	SNX32		chr11	65620199	PSY_SCR
-0.427721799901725	-0.596661785786431	-0.25878181401702	6.07478081705137	-4.98940495113642	1.22133608851055e-06	0.022278757800922	5.00069759170744	cg11995577	0.0857260142423004			chr2	60812553	PSY_SCR
0.642861082353377	0.387879542888027	0.897842621818727	-5.81144259921514	4.9685334477381	1.34571112063644e-06	0.022278757800922	4.91500707673036	cg24554319	0.12938648579412			chr1	201083494	PSY_SCR
0.531147923563082	0.320396337169412	0.741899509956752	-4.25491566862742	4.96666030192044	1.35745470066266e-06	0.022278757800922	4.90733038631884	cg07424977	0.106942671991822	TM9SF2		chr13	100153603	PSY_SCR
-0.59768528202644	-0.834977193964272	-0.360393370088608	1.77472923008681	-4.96374482615978	1.37593075928475e-06	0.022278757800922	4.89538643584377	cg06448055	0.120410154622884		Yes	chr4	188230390	PSY_SCR
-0.62045676152813	-0.866832025817515	-0.374081497238744	3.20134347737894	-4.96288532263852	1.38142394659577e-06	0.022278757800922	4.8918663200535	cg20433580	0.125019362969738	ADAM7		chr8	24333346	PSY_SCR
-0.510521735643621	-0.713685813445552	-0.307357657841689	3.30899047477979	-4.95207413198223	1.45235880101621e-06	0.022278757800922	4.84762962837523	cg02060443	0.103092506702695	TULP4		chr6	158734762	PSY_SCR
-0.568812282624592	-0.795362953214488	-0.342261612034696	2.40639028091462	-4.9479287278089	1.48048246753011e-06	0.022278757800922	4.83068772437399	cg14118267	0.114959675839244		Yes	chr5	17352463	PSY_SCR
-0.443289639203309	-0.62024143714149	-0.266337841265128	3.04273383249311	-4.93687831379609	1.55805158191711e-06	0.022278757800922	4.7855800318869	cg27478707	0.0897914858392475	HLA-DMB		chr6	32909781	PSY_SCR
0.469823729905763	0.281876431541105	0.657771028270421	-3.85573372186749	4.92627534815521	1.63616890043461e-06	0.022278757800922	4.7423732667672	cg22434674	0.095370984506926			chr8	61565814	PSY_SCR
0.456621095225151	0.273729365540081	0.639512824910222	-5.11312037190214	4.92018831968045	1.682713617172e-06	0.022278757800922	4.71760179577076	cg19388101	0.0928056134353019	WDR4		chr21	44300005	PSY_SCR
0.47499364004729	0.284525393829306	0.665461886265275	-4.79920023651611	4.91456443204047	1.72685374982238e-06	0.022278757800922	4.69473650738043	cg13035437	0.0966502009721497	GARS1		chr7	30634158	PSY_SCR
-0.36896517439122	-0.51720734971131	-0.22072299907113	3.84886388296176	-4.90493682971645	1.80503099097955e-06	0.022278757800922	4.65564091567028	cg22379905	0.0752232265573437	MRPL51		chr12	6601357	PSY_SCR
-0.503823080569254	-0.706290249867264	-0.301355911271244	2.15842297435241	-4.90391878962989	1.8134949990599e-06	0.022278757800922	4.65151040612054	cg03514381	0.102738871131934	COQ3		chr6	99842368	PSY_SCR
0.628271067286839	0.375221457619362	0.881320676954316	-4.23702146177287	4.89284220727342	1.90810298560399e-06	0.022278757800922	4.6066128883857	cg08970050	0.128406157540271	CCNG1		chr5	162864268	PSY_SCR
-0.455327140364475	-0.639166970995002	-0.271487309733948	3.64322720599332	-4.88094313578463	2.01505195806923e-06	0.022278757800922	4.5584707328192	cg02615136	0.0932867127720142	ARIH2		chr3	48984376	PSY_SCR
-0.488159558218589	-0.685658065848578	-0.2906610505886	2.30469260268328	-4.87099630905973	2.10888186952699e-06	0.022278757800922	4.51829813912789	cg11781676	0.100217599695291		Yes	chr2	22416541	PSY_SCR
-0.486403781360572	-0.683316151470994	-0.28949141125015	3.75872404164914	-4.86792372290598	2.13871042893225e-06	0.022278757800922	4.50590186953582	cg20146489	0.0999201731678339	SCYL3	Yes	chr1	169847977	PSY_SCR
-0.537013577352622	-0.754440323772171	-0.319586830933074	2.91714650305378	-4.86734488998283	2.14437519809644e-06	0.022278757800922	4.50356727511817	cg22869283	0.110329879942927		Yes	chr4	118000109	PSY_SCR
-0.410403147954745	-0.576990819579339	-0.24381547633015	3.70238454152043	-4.85498225266227	2.26888451982459e-06	0.022278757800922	4.45375774353992	cg25977026	0.0845323683170412	KDM1A		chr1	23347412	PSY_SCR
-0.470345453327816	-0.661445233859426	-0.279245672796207	2.53226413546633	-4.8503891464971	2.31690115947373e-06	0.022278757800922	4.43527748780059	cg04693329	0.0969706634090369	VWA5A		chr11	123995045	PSY_SCR
-0.518054571196953	-0.728613170974678	-0.307495971419228	0.913649266679876	-4.84866688216418	2.3351578310179e-06	0.022278757800922	4.42835156772996	cg17080371	0.106844743882616	CCNI		chr4	77994145	PSY_SCR
-0.513133558044336	-0.722270676219255	-0.303996439869417	3.28428267158044	-4.83525207396475	2.48219811768091e-06	0.022278757800922	4.37447192771029	cg12577942	0.106123434765126	GPRIN3		chr4	90168963	PSY_SCR
0.563205808231204	0.333399098513441	0.793012517948968	-4.07597581335787	4.82974544683747	2.54511243863542e-06	0.022278757800922	4.35238921206971	cg00060403	0.116611903138703	NME1;NME1-NME2		chr17	49230877	PSY_SCR
-0.547146755249076	-0.770522586875135	-0.323770923623017	2.2246715752211	-4.82711301845765	2.57573019061143e-06	0.022278757800922	4.34183968253926	cg21817668	0.11334865232219	C1orf53		chr1	197870871	PSY_SCR
-0.428218623753601	-0.603068940106248	-0.253368307400955	2.71021670369849	-4.82635152637623	2.58465326687487e-06	0.022278757800922	4.33878883316625	cg22360146	0.0887251211216936	CSDE1		chr1	115301208	PSY_SCR
-0.45289635439634	-0.63803244221401	-0.267760266578671	3.71192720075243	-4.82089379591001	2.6494862447392e-06	0.022278757800922	4.31693411201494	cg05204566	0.0939444786733472	METAP1D	Yes	chr2	172887136	PSY_SCR
-0.533100191620993	-0.751772257759013	-0.314428125482973	2.72502377733214	-4.80435788972382	2.85565414100446e-06	0.022278757800922	4.25083833945999	cg16595056	0.110961798404165	MYH10		chr17	8380530	PSY_SCR
-0.503300988494314	-0.710095371017373	-0.296506605971254	3.31068508152666	-4.79632792001832	2.96127918423775e-06	0.022278757800922	4.21880685592028	cg08176081	0.104934649358251	ROBO1	Yes	chr3	79210914	PSY_SCR
0.513095016370466	0.302117455260635	0.724072577480297	-4.6636148345812	4.7927121970889	3.01006278205398e-06	0.022278757800922	4.20439769356568	cg23338503	0.107057339408388	DOCK2		chr5	169064530	PSY_SCR
-0.505605908905636	-0.713548374979592	-0.297663442831681	3.49963946780735	-4.79169064787723	3.02398563217894e-06	0.022278757800922	4.20032824459243	cg13452677	0.105517226812133	SEC16A		chr9	139355774	PSY_SCR
0.492688355513262	0.289633534392668	0.695743176633856	-4.7636808327235	4.78166134099562	3.16402082767689e-06	0.022278757800922	4.16041214738708	cg15318532	0.103037066069317	RFXAP		chr13	37393521	PSY_SCR
-0.498494208184524	-0.704085780764215	-0.292902635604832	4.14675651378216	-4.77831338841355	3.21214579169756e-06	0.022278757800922	4.1471023194968	cg18080858	0.104324301832791			chr1	39174939	PSY_SCR
-0.534641317581086	-0.755464817379024	-0.313817817783148	0.938945011758447	-4.77130359425197	3.31520742014318e-06	0.022278757800922	4.11925887758356	cg03775500	0.11205351053854		Yes	chr4	139330289	PSY_SCR
-0.511108991258919	-0.722215160943712	-0.300002821574126	2.95175680148401	-4.77125267595802	3.31596760092692e-06	0.022278757800922	4.11905674551264	cg10055655	0.107122599864467	HNRNPD		chr4	83274896	PSY_SCR
-0.533036094230348	-0.753205647121875	-0.31286654133882	1.63317417413309	-4.77110724844119	3.31813967679723e-06	0.022278757800922	4.11847944646751	cg07361956	0.111721675173934			chr5	114634981	PSY_SCR
-0.478550193201113	-0.676390098458874	-0.280710287943351	2.99714565442042	-4.7668712495089	3.38201387295481e-06	0.022278757800922	4.1016700972048	cg00907739	0.100390836704561			chr17	26641806	PSY_SCR
-0.469456763943392	-0.663680132467635	-0.275233395419149	3.43076885028615	-4.76336586607028	3.43576728509945e-06	0.022278757800922	4.08776900019671	cg25354814	0.0985556804039259	C2CD3	Yes	chr11	73851991	PSY_SCR
-0.509482114023374	-0.720998665671666	-0.297965562375082	3.4696216315088	-4.74683795362006	3.70052554178214e-06	0.0228866247914325	4.02233531709054	cg02674925	0.107330841920742	KIAA1804	Yes	chr1	233474079	PSY_SCR
-0.574416686404045	-0.812901846795215	-0.335931526012875	3.85288165793342	-4.74663140595867	3.70395563019027e-06	0.0228866247914325	4.02151874941177	cg12052144	0.121015650316339	GABRB3		chr15	26875014	PSY_SCR
-0.436222865606587	-0.617549521506015	-0.254896209707159	3.1460081769796	-4.74096332459145	3.79929069524159e-06	0.0228866247914325	3.99912159210659	cg03041808	0.092011440658883	EDARADD		chr1	236646238	PSY_SCR
-0.551586878966994	-0.78095401848572	-0.322219739448268	2.82275067244424	-4.73917286032517	3.82989472007304e-06	0.0228866247914325	3.99205110780066	cg21388639	0.116388849958334	FNIP2	Yes	chr4	159740817	PSY_SCR
0.523667694542225	0.305331219359264	0.742004169725187	-4.98381865472238	4.72660499398869	4.05150938284755e-06	0.0229248214247667	3.94248122143562	cg06955924	0.110791507902232	NF2		chr22	29999969	PSY_SCR
0.597716775149506	0.348406543288311	0.847027007010702	-4.56633486546398	4.72471007216856	4.08597874781862e-06	0.0229248214247667	3.93501646483559	cg08695763	0.126508667414414	RGMA		chr15	93631911	PSY_SCR
-0.299794154711939	-0.425204997068732	-0.174383312355146	5.56147254786451	-4.71094351993598	4.34503047714314e-06	0.0229248214247667	3.88085730147747	cg12901650	0.0636378155338218	NSD2		chr4	1980812	PSY_SCR
-0.4665160081048	-0.661690552944869	-0.27134146326473	3.26339594970935	-4.71045866416154	4.3544371311266e-06	0.0229248214247667	3.87895213609417	cg19931975	0.0990383402903375	NCEH1		chr3	172351357	PSY_SCR
0.477966366564213	0.277962986961564	0.677969746166863	-4.72839863478732	4.70955447322042	4.37203177746836e-06	0.0229248214247667	3.87539967884635	cg06992665	0.101488658700528	HYKK		chr15	78799812	PSY_SCR
-0.55474640324335	-0.786909774994923	-0.322583031491778	3.45840242550714	-4.70891243065492	4.38456689304265e-06	0.0229248214247667	3.87287750336368	cg06457736	0.117807755275287	HRH1	Yes	chr3	11178683	PSY_SCR
0.542586864923998	0.315002087103448	0.770171642744548	-3.82628679121881	4.69835563524589	4.59571476763877e-06	0.0229248214247667	3.83144619679805	cg17149859	0.115484417751106	ANKS1A;TAF11		chr6	34856158	PSY_SCR
-0.463704767300479	-0.658380218272297	-0.26902931632866	2.7411845716023	-4.69407682282264	4.68405973972901e-06	0.0229248214247667	3.81467480661667	cg01500527	0.0987850827336149	GPNMB		chr7	23291125	PSY_SCR
-0.412719998161745	-0.586256301718081	-0.23918369460541	3.04932169209834	-4.68689249440658	4.83609076856894e-06	0.0229248214247667	3.78654248569862	cg07715395	0.0880583454078139		Yes	chr5	113512006	PSY_SCR
0.544716228331828	0.315484657317513	0.773947799346143	-4.11794873908845	4.68290885226303	4.92242968844478e-06	0.0229248214247667	3.77095831991845	cg00372669	0.116320057792411	NDST2		chr10	75571033	PSY_SCR
-0.564664386338517	-0.80230093595633	-0.327027836720704	3.06865641128579	-4.6827069614393	4.92684467922912e-06	0.0229248214247667	3.77016879893885	cg10707565	0.120585035747135	CUBN		chr10	17171695	PSY_SCR
-0.543444832183693	-0.77217317447459	-0.314716489892795	2.21857685967692	-4.68225759001012	4.9366853382808e-06	0.0229248214247667	3.76841157041104	cg18432877	0.11606470206662	HELZ	Yes	chr17	65190638	PSY_SCR
0.391338821063111	0.226589235865856	0.556088406260366	-4.44970133291069	4.68110544527636	4.96200249045145e-06	0.0229248214247667	3.76390682713902	cg14159367	0.0835996594475363	SEL1L		chr14	82000258	PSY_SCR
-0.442421706427234	-0.628789130264767	-0.2560542825897	2.21414686752102	-4.67828037481472	5.02461129629048e-06	0.0229248214247667	3.75286492836848	cg25350827	0.0945693013204143	UTS2B		chr3	191000246	PSY_SCR
0.494544964192846	0.285880802412326	0.703209125973367	-4.71784175511231	4.67065447563195	5.19744145441456e-06	0.0229248214247667	3.72308560702367	cg00912049	0.105883440270099	CNFN		chr19	42891379	PSY_SCR
0.500399528382495	0.289230445530136	0.711568611234855	-4.36910551291373	4.66988708283922	5.21514730603886e-06	0.0229248214247667	3.72009108694259	cg12399162	0.107154524189964	RREB1		chr6	7141575	PSY_SCR
0.495396655845806	0.286302731943924	0.704490579747688	-4.19274563482935	4.66908176459744	5.23379072165576e-06	0.0229248214247667	3.71694900054725	cg21494337	0.10610151649133	CENPO;PTRHD1		chr2	25015597	PSY_SCR
-0.408753220248549	-0.581291216480457	-0.236215224016641	4.64331954805643	-4.66870312345782	5.24257859263092e-06	0.0229248214247667	3.71547181852652	cg17549725	0.0875517696113029	PACRG		chr6	163712522	PSY_SCR
0.58456333585731	0.337685039323571	0.831441632391049	-4.60232623826422	4.6662551484556	5.29973775364643e-06	0.0229248214247667	3.70592393253796	cg26052367	0.125274618995231	TMEM87A;GANC		chr15	42566151	PSY_SCR
-0.464180555339082	-0.66029075716769	-0.268070353510474	3.66624763836662	-4.66451590910016	5.34071274968726e-06	0.0229248214247667	3.69914279515896	cg09246749	0.0995131251312698	HMGN3	Yes	chr6	79926242	PSY_SCR
-0.509044087874033	-0.72463000271434	-0.293458173033727	3.7950236861824	-4.65323339502528	5.61402993078508e-06	0.0232235867227804	3.65520280685508	cg07995114	0.109395778088038	NUP160		chr11	47862559	PSY_SCR
-0.557704239948929	-0.79403181231731	-0.321376667580548	2.91961416977053	-4.65060414083684	5.67963344448609e-06	0.0232235867227804	3.64497545777972	cg10350722	0.11992081524457			chr12	3490214	PSY_SCR
-0.543157358817181	-0.773325286735741	-0.312989430898622	1.22847001273462	-4.65051105757899	5.68196948752061e-06	0.0232235867227804	3.64461346534861	cg04043538	0.116795197794873		Yes	chr2	75570917	PSY_SCR
-0.53487065033696	-0.761591216962043	-0.308150083711877	3.5014833864695	-4.64919402465565	5.71512150085649e-06	0.0232235867227804	3.63949226946281	cg16387200	0.115045886986095		Yes	chr7	106419480	PSY_SCR
-0.417332218665573	-0.594445278246216	-0.240219159084929	2.78716630320493	-4.64356094910426	5.85903130033919e-06	0.0233411546435292	3.61760164515122	cg27569887	0.0898733155954539	RBMS3		chr3	30045896	PSY_SCR
-0.447789985602032	-0.638074235078275	-0.257505736125789	2.93416834018152	-4.63757938300688	6.01566470567584e-06	0.0233411546435292	3.59438022806696	cg01552173	0.0965568346372321	TREML4		chr6	41195195	PSY_SCR
0.551406933852305	0.316981331014048	0.785832536690562	-5.32131578271134	4.63539772205403	6.07379162129283e-06	0.0233411546435292	3.58591668444525	cg00859112	0.118955689870764	BCL11B		chr14	99736559	PSY_SCR
-0.551503384544518	-0.78622372903375	-0.316783040055286	1.30957053849335	-4.63038678145939	6.20935612614863e-06	0.0233411546435292	3.56648941449872	cg20278154	0.119105252017564	CHST11	Yes	chr12	104914611	PSY_SCR
-0.529638989273201	-0.755275716877171	-0.304002261669232	1.67563442055383	-4.62583328851642	6.33506914538134e-06	0.0233411546435292	3.54885039547891	cg22814944	0.114495909437122	CNOT2	Yes	chr12	70682219	PSY_SCR
-0.369581181725013	-0.527079361172938	-0.212083002277088	2.53968981634092	-4.62438659105522	6.37552028059207e-06	0.0233411546435292	3.54324921409156	cg23513453	0.0799200444097559		Yes	chr10	114038999	PSY_SCR
-0.435678514725454	-0.621655081810477	-0.249701947640432	3.3898574770522	-4.61665836875533	6.59585877539663e-06	0.0233411546435292	3.51335186509195	cg10784143	0.0943709670340877	TRIM10		chr6	30123868	PSY_SCR
-0.445701308320419	-0.635975641229412	-0.255426975411427	3.08005152645438	-4.61618836930019	6.60949283559832e-06	0.0233411546435292	3.51153493444669	cg02548198	0.0965518026267172	NOC4L		chr12	132630961	PSY_SCR
-0.423721652366209	-0.604739141628044	-0.242704163104374	2.48149030990952	-4.61296268825487	6.7038006313017e-06	0.0233411546435292	3.49906909326208	cg00324128	0.0918545587730534		Yes	chr2	166325614	PSY_SCR
-0.457814428734329	-0.653581534856885	-0.262047322611773	1.51492681237762	-4.60860595334413	6.83323579817413e-06	0.0233411546435292	3.48224343286439	cg01166399	0.0993390264581259	FAM184A	Yes	chr6	119346816	PSY_SCR
-0.472448485657712	-0.674520905548423	-0.270376065767001	3.70283041973575	-4.60752012111074	6.86586774118184e-06	0.0233411546435292	3.47805196693182	cg00257187	0.102538561577419	PANK1		chr10	91401349	PSY_SCR
-0.456282308623339	-0.651495269982651	-0.261069347264028	3.57490690553006	-4.60622132984256	6.90509674578274e-06	0.0233411546435292	3.47303950048829	cg21860667	0.0990578341659788	TDRD10		chr1	154479415	PSY_SCR
-0.423987565686256	-0.605425870580516	-0.242549260791996	2.97826229718201	-4.6051519215553	6.93755934899708e-06	0.0233411546435292	3.46891315901537	cg20510869	0.0920680952351866	SYT16		chr14	62567636	PSY_SCR
-0.449624648884431	-0.642069528920598	-0.257179768848264	4.30803034486587	-4.60429956494282	6.9635383978883e-06	0.0233411546435292	3.46562487371151	cg12347123	0.0976532135979764	ADAM17	Yes	chr2	9686808	PSY_SCR
-0.497480534398986	-0.71048089991886	-0.284480168879112	3.12472521222115	-4.60273069333799	7.0116012640639e-06	0.0233411546435292	3.45957365330543	cg01060989	0.108083780595515		Yes	chr1	221945814	PSY_SCR
-0.412971157962289	-0.589866095286307	-0.236076220638272	2.50398558790216	-4.60070237613025	7.07421299487184e-06	0.0233411546435292	3.45175280569657	cg17533626	0.0897626327894847	VPS37B	Yes	chr12	123370521	PSY_SCR
-0.551453119096016	-0.787850831736319	-0.315055406455713	1.70449789551083	-4.59711268084594	7.1863444021045e-06	0.0233411546435292	3.43791840201866	cg21459645	0.119956406853734	CYP27A1		chr2	219649224	PSY_SCR
-0.565412611070054	-0.807889236263879	-0.322935985876229	2.38270271303617	-4.59531655232985	7.24309051295152e-06	0.0233411546435292	3.43099955227311	cg03602886	0.12304105813633		Yes	chr2	48507243	PSY_SCR
0.450272121405313	0.257142601456206	0.643401641354421	-4.716152291588	4.59458424436918	7.26635032355668e-06	0.0233411546435292	3.42817926528095	cg04892060	0.0980006236597224	TMED10		chr14	75643373	PSY_SCR
0.291603542753183	0.166521644008835	0.416685441497531	-5.44527501555549	4.59428732490957	7.27580165417707e-06	0.0233411546435292	3.42703586383252	cg16666560	0.0634708981243186	PTCD2;MRPS27		chr5	71616462	PSY_SCR
0.431392616973104	0.246080005681681	0.616705228264527	-5.56573519577613	4.58762122943603	7.49113443458933e-06	0.0237816206870585	3.40138131526775	cg10936564	0.0940340528126244	LNPEP		chr5	96272218	PSY_SCR
-0.459075838641259	-0.656503115762606	-0.261648561519912	3.68940858725223	-4.5824433202022	7.66261500493915e-06	0.02407522538124	3.38147494387305	cg01549525	0.100181454862164			chr1	182021796	PSY_SCR
-0.533552245093417	-0.763149836454869	-0.303954653731965	1.68847315949729	-4.57962002270924	7.75770157464408e-06	0.0241252644938409	3.37062852568161	cg19388972	0.116505789224359			chr11	58810187	PSY_SCR
-0.508553774399862	-0.72751709683845	-0.289590451961275	1.42729633962608	-4.5770465484967	7.84536290497948e-06	0.0241514346033947	3.36074660007905	cg08141553	0.111109591963161	GALNT2		chr1	230201582	PSY_SCR
-0.541159817227366	-0.774374244466048	-0.307945389988683	3.06289907189884	-4.57288152196133	7.9892615613024e-06	0.0242870021097829	3.34476281468788	cg01774093	0.118341097320899	TOPORS		chr9	32549962	PSY_SCR
-0.479355490129767	-0.686064040558183	-0.272646939701352	3.91943423644776	-4.57003036661176	8.08922790968423e-06	0.0242870021097829	3.3338279889646	cg17052212	0.104891095173436	ANO6	Yes	chr12	45653725	PSY_SCR
-0.415900171659883	-0.595492341073455	-0.23630800224631	5.06474778491304	-4.56374662216047	8.31381427955317e-06	0.0242870021097829	3.30974799605745	cg15777335	0.0911313019965591	FRMD4A		chr10	13736109	PSY_SCR
-0.47783648935948	-0.684174897650838	-0.271498081068122	0.829014649161408	-4.56372068713185	8.31475353565643e-06	0.0242870021097829	3.30964866607024	cg02311864	0.104703272202179	TNFRSF21	Yes	chr6	47215645	PSY_SCR
-0.447066996098365	-0.640139972004924	-0.253994020191807	2.29277208349162	-4.56321510045927	8.33308413836822e-06	0.0242870021097829	3.30771238374042	cg01108633	0.0979719312493882		Yes	chr7	96899839	PSY_SCR
-0.576142331476359	-0.825010220560989	-0.327274442391729	1.93708630888151	-4.56226747309687	8.3675462127449e-06	0.0242870021097829	3.30408365609592	cg09034331	0.126284207331946		Yes	chr13	58655819	PSY_SCR
-0.554129374941609	-0.794118020820833	-0.314140729062385	2.62369872873012	-4.55030281726408	8.81463147567818e-06	0.0249054544411777	3.25832046801916	cg02455868	0.121778571052286		Yes	chr1	184291760	PSY_SCR
-0.4726815863881	-0.677499059460273	-0.267864113315928	4.20239034356898	-4.54801095565669	8.90285540598456e-06	0.0249054544411777	3.24956558073168	cg03942922	0.103931496866821	NFYA		chr6	41064480	PSY_SCR
0.582667227362302	0.329931123465303	0.835403331259301	-3.24509744641351	4.54331790949721	9.08616972773087e-06	0.0249054544411777	3.2316494124348	cg07302626	0.128247073827766	NIPAL2		chr8	99306725	PSY_SCR
0.458725667721326	0.25972184954822	0.657729485894431	-4.31210104202573	4.54267277302488	9.1116514090957e-06	0.0249054544411777	3.22918771910807	cg06284322	0.10098144652754	TAF7		chr5	140700662	PSY_SCR
-0.414807796162688	-0.594844136198688	-0.234771456126687	5.35418911471134	-4.54053006974739	9.19677839554535e-06	0.0249054544411777	3.22101369887222	cg27408238	0.0913566895914787			chr7	150140053	PSY_SCR
-0.508144642124653	-0.728716918870797	-0.28757236537851	2.65883364838535	-4.54000411249814	9.21779067647071e-06	0.0249054544411777	3.21900774913565	cg25091228	0.111926031239881	PIK3R1	Yes	chr5	67586433	PSY_SCR
-0.442622787415849	-0.634939271359566	-0.250306303472132	3.88547135189676	-4.53562436888788	9.39456616169826e-06	0.0249054544411777	3.20231119499234	cg01563714	0.0975880609629007		Yes	chr4	156939244	PSY_SCR
-0.436978218834514	-0.626846589011873	-0.247109848657155	4.48366444107548	-4.53551898512352	9.39885958171038e-06	0.0249054544411777	3.20190961068733	cg02891048	0.0963458030421216	PARK7		chr1	8044991	PSY_SCR
-0.413514826769389	-0.59338018269344	-0.233649470845339	2.93654350733904	-4.53067996718347	9.59805073613964e-06	0.0249054544411777	3.18347784159479	cg12615753	0.0912699263167012	NFKB1	Yes	chr4	103528099	PSY_SCR
-0.298006404917026	-0.427638701548263	-0.16837410828579	5.60457551348017	-4.5303546840558	9.61158517856827e-06	0.0249054544411777	3.18223941759771	cg26006084	0.0657799279967714	STK10		chr5	171616571	PSY_SCR
-0.4683777829592	-0.67220365540149	-0.264551910516911	3.64446634171972	-4.52852529730004	9.68804519329484e-06	0.0249054544411777	3.17527589430014	cg23627038	0.103428324279971	TSPAN12		chr7	120499546	PSY_SCR
0.370254763912769	0.209089015371214	0.531420512454324	-4.32698711539042	4.527388120928	9.73586842063654e-06	0.0249054544411777	3.17094841305037	cg17829816	0.0817810963016963		Yes	chr10	102802857	PSY_SCR
-0.458919857963802	-0.658741835472338	-0.259097880455265	2.18741907178882	-4.52598822170445	9.79505208637684e-06	0.0249054544411777	3.1656223687443	cg19565738	0.101396608979901	MAP3K20	Yes	chr2	174083367	PSY_SCR
-0.426258566007659	-0.611970382922945	-0.240546749092373	2.9810129306577	-4.52327926973706	9.91056267278849e-06	0.0249054544411777	3.15531973413824	cg18553570	0.0942366236061383		Yes	chr12	48044905	PSY_SCR
-0.417042760043091	-0.598766653966837	-0.235318866119345	3.73953509771006	-4.52260203160492	9.93964434536206e-06	0.0249054544411777	3.15274486221343	cg00888767	0.0922130130240747			chr2	88848526	PSY_SCR
-0.352453449820311	-0.506139653630779	-0.198767246009843	3.59241721409985	-4.51946163474761	1.00755737966594e-05	0.0249054544411777	3.14080913207169	cg00039016	0.0779857156238465	FBXO31		chr16	87421584	PSY_SCR
0.41877256128951	0.235989852183506	0.601555270395515	-4.92986996299715	4.51505380212165	1.02693816075901e-05	0.0249054544411777	3.12406767843387	cg06326853	0.0927502926084129	RHOG		chr11	3862991	PSY_SCR
-0.515429696178219	-0.740465382587834	-0.290394009768603	2.84374831464714	-4.51375376404849	1.03272240591481e-05	0.0249054544411777	3.11913253482657	cg21658347	0.114190920267639			chr6	9865260	PSY_SCR
-0.481754047749396	-0.692122561193889	-0.271385534304902	3.77396689818339	-4.51299087913425	1.03613127132523e-05	0.0249054544411777	3.11623704784742	cg04851348	0.106748287477553	CCDC190	Yes	chr1	162826115	PSY_SCR
0.524754548391879	0.295474412476515	0.754034684307242	-4.21095038372705	4.51034333739646	1.04804562880503e-05	0.0249054544411777	3.10619155583278	cg21647975	0.116344701309321	CIR1;SCRN3		chr2	175260612	PSY_SCR
-0.427672910001434	-0.614557407915919	-0.240788412086948	2.81552959218623	-4.50981041365677	1.05045974251077e-05	0.0249054544411777	3.10417008135881	cg15362455	0.0948316826592841	PLA1A		chr3	119316759	PSY_SCR
0.531168235288559	0.29905275974153	0.763283710835588	-4.55943650804768	4.50970174864296	1.05095264445904e-05	0.0249054544411777	3.1037579196238	cg09830481	0.117783451078199	SHLD1		chr20	5730859	PSY_SCR
-0.515292060838089	-0.740479633846011	-0.290104487830167	0.729641900451258	-4.50950478963698	1.05184661266573e-05	0.0249054544411777	3.10301088326836	cg24796645	0.11426799280095		Yes	chr4	55745557	PSY_SCR
-0.496685159755623	-0.713858070610714	-0.279512248900532	1.27079285746256	-4.50708089657928	1.06290834129871e-05	0.0249054544411777	3.09381960088585	cg27000687	0.110201074964638	LRRC69		chr8	92130454	PSY_SCR
-0.466994521725922	-0.671190822283444	-0.262798221168399	2.2010502976849	-4.50696035401647	1.06346136073636e-05	0.0249054544411777	3.09336261497602	cg25727008	0.103616292366484			chr7	62577907	PSY_SCR
0.712716080446364	0.40097020173054	1.02446195916219	-1.45297465926487	4.5054238971564	1.07053452062877e-05	0.0249054544411777	3.0875386676182	cg23524559	0.158190682323187		Yes	chr10	130063978	PSY_SCR
-0.481536258577567	-0.69234270914792	-0.270729808007215	2.66002262409265	-4.50157945086848	1.08843132555476e-05	0.0251299827979315	3.07297339450823	cg13029429	0.106970511979893	OTUB2	Yes	chr14	94500569	PSY_SCR
-0.468204135604683	-0.67338183638705	-0.263026434822316	3.41820696442838	-4.49702092277562	1.11002513434922e-05	0.0254358503811985	3.0557159023024	cg22940988	0.104114288913671	AAGAB		chr15	67538446	PSY_SCR
-0.371265844352673	-0.534100865119145	-0.208430823586201	3.22607962467383	-4.49321297738976	1.12837850810581e-05	0.0255934483872272	3.0413109113602	cg14827285	0.0826281429838547			chr13	114298906	PSY_SCR
-0.462332023222227	-0.665180478925704	-0.259483567518751	2.53258616609867	-4.49161053158765	1.13618878609455e-05	0.0255934483872272	3.03525204325056	cg09982510	0.102932349091898	GIGYF2		chr2	233565164	PSY_SCR
-0.435504947883187	-0.626758498521632	-0.244251397244741	3.01597008331156	-4.48748911762326	1.15651582545912e-05	0.0255934483872272	3.01967705806314	cg25577101	0.0970486916999691		Yes	chr15	36654997	PSY_SCR
-0.48405600693816	-0.696637598996011	-0.271474414880309	2.94441630793825	-4.48734830194177	1.15721647356288e-05	0.0255934483872272	3.01914511706825	cg25018881	0.107871280401546	ABITRAM;ELP1		chr9	111697645	PSY_SCR
-0.362016535412251	-0.521014293487003	-0.203018777337499	3.62577456095003	-4.48701197528682	1.15889156479167e-05	0.0255934483872272	3.0178746751792	cg00196150	0.0806809826686744			chr3	100051798	PSY_SCR
0.460849775632225	0.25832019490958	0.66337935635487	-4.56806036126219	4.48425951440249	1.17268816754662e-05	0.0256016848339624	3.00748044958883	cg16794506	0.102770540855647	EN1		chr2	119600002	PSY_SCR
-0.528387354610129	-0.760737523204809	-0.296037186015449	2.70133037411198	-4.48156030820877	1.18637102860646e-05	0.0256016848339624	2.99729240977754	cg05131347	0.117902542478854			chr10	133139946	PSY_SCR
-0.430920367664866	-0.62045304477229	-0.241387690557442	1.30077825590965	-4.48056463075854	1.19145695924263e-05	0.0256016848339624	2.99353553718164	cg02830936	0.0961754607235547	MTMR9LP		chr1	32708485	PSY_SCR
-0.553988523478182	-0.797665512074508	-0.310311534881856	2.59777186920056	-4.48028942827044	1.19286638768319e-05	0.0256016848339624	2.99249726875546	cg03749697	0.123650164202013		Yes	chr1	85177860	PSY_SCR
-0.48592689501796	-0.699871249290491	-0.271982540745429	3.14867223380769	-4.47599845594919	1.21505058233447e-05	0.0258237198480628	2.97631529648781	cg24739679	0.10856279326283		Yes	chr1	193304834	PSY_SCR
-0.31947539379385	-0.460169799443474	-0.178780988144226	3.98069620498692	-4.47486982873931	1.22095106902962e-05	0.0258237198480628	2.97206116783463	cg02087272	0.07139322617656	KLHL29		chr2	23850319	PSY_SCR
-0.403127034675884	-0.580783077222288	-0.22547099212948	3.19975969802242	-4.47179372214526	1.23717311579858e-05	0.0258237198480628	2.96047088458757	cg18327583	0.0901488440040322	WDR37		chr10	1118549	PSY_SCR
-0.435887473843478	-0.628060475929627	-0.243714471757328	3.49382246520512	-4.46994146199162	1.2470407950366e-05	0.0258237198480628	2.95349501634439	cg25029562	0.0975152532868439		Yes	chr4	25886418	PSY_SCR
-0.443687452343673	-0.639328149500332	-0.248046755187013	4.15047756214995	-4.46928208515367	1.25057175511038e-05	0.0258237198480628	2.95101228440467	cg25114855	0.0992748821600543			chr2	113465072	PSY_SCR
-0.518325049043297	-0.746944751459749	-0.289705346626844	2.68569840672949	-4.46795061203921	1.25773108856586e-05	0.0258237198480628	2.94599984496384	cg00692760	0.116009574422473	MAK16;TTI2		chr8	33357598	PSY_SCR
-0.394443905804883	-0.568483228133253	-0.220404583476512	3.63902350038598	-4.46640075749277	1.26611425092127e-05	0.0258237198480628	2.94016683509376	cg05269024	0.0883135945969849			chr8	38085392	PSY_SCR
-0.453807951210137	-0.65412351462599	-0.253492387794284	3.59516531650434	-4.4645452548707	1.27622126989981e-05	0.0258237198480628	2.93318567820401	cg08127108	0.101647071606015			chr2	8866448	PSY_SCR
-0.303234726300375	-0.437118070171101	-0.169351382429648	5.95902693502094	-4.46346574137789	1.28213704888073e-05	0.0258237198480628	2.92912520474496	cg19216660	0.0679370569576198	SGSM2		chr17	2268602	PSY_SCR
-0.43384291448835	-0.625465904860084	-0.242219924116616	3.52073413665059	-4.46174470802879	1.29162289013076e-05	0.0258237198480628	2.92265339143162	cg04976254	0.0972361582471675		Yes	chr14	54833222	PSY_SCR
-0.364256453983085	-0.525191276717074	-0.203321631249096	6.2937375302203	-4.4604333157558	1.29889612202327e-05	0.0258237198480628	2.91772337814314	cg15876513	0.0816639165294558	WDR37		chr10	1149726	PSY_SCR
-0.550832932816785	-0.794259188414086	-0.307406677219485	4.33691809191873	-4.45935760172517	1.30489159076721e-05	0.0258237198480628	2.91368025625884	cg05093113	0.123522933573142	MIR645;PTPN1		chr20	49200925	PSY_SCR
-0.545200472234986	-0.786232326432138	-0.304168618037834	2.70794880513174	-4.4576052183331	1.31471542082232e-05	0.0258502738856074	2.90709555651966	cg11757651	0.12230793117181			chr6	141807188	PSY_SCR
-0.424424026974288	-0.61221463424455	-0.236633419704026	2.57225789294452	-4.45395594310802	1.33540167719614e-05	0.0260886982147873	2.8933899833898	cg09230376	0.0952914740054927		Yes	chr7	92090785	PSY_SCR
-0.430791276587891	-0.62152432403007	-0.240058229145712	2.75880898556952	-4.45103258940813	1.35219812913378e-05	0.0260995642230848	2.88241740834213	cg10660107	0.0967845703069037		Yes	chr5	114908715	PSY_SCR
-0.485844546664037	-0.700970664491809	-0.270718428836265	3.50778187525533	-4.4506558543862	1.35437740297398e-05	0.0260995642230848	2.88100379431841	cg07296661	0.109162461120248	SCN9A		chr2	167163732	PSY_SCR
0.37031477585931	0.20621103599203	0.534418515726589	-3.89667826281383	4.44705380505946	1.37538493918964e-05	0.0260995642230848	2.86749287685611	cg24206256	0.0832719351040904	MAT2B		chr5	162930188	PSY_SCR
-0.450662022353976	-0.650490970150295	-0.250833074557657	2.17469517201797	-4.44439224569084	1.39110808339207e-05	0.0260995642230848	2.85751542136652	cg08118602	0.101400145945922		Yes	chr7	20905085	PSY_SCR
-0.455194904028055	-0.657065270637525	-0.253324537418584	3.80658255308861	-4.44369907646806	1.3952312184677e-05	0.0260995642230848	2.85491772679084	cg01484950	0.102436032727457	ARID1B	Yes	chr6	157322565	PSY_SCR
-0.442525804527124	-0.638799224758857	-0.24625238429539	0.234653311949264	-4.44321093610838	1.39814183185605e-05	0.0260995642230848	2.8530885906167	cg25688583	0.0995959478157733	TCF12		chr15	57510460	PSY_SCR
-0.269024180096225	-0.388485535244176	-0.149562824948273	5.01639970856775	-4.43796324383014	1.42980252148392e-05	0.0260995642230848	2.8334351343284	cg21614107	0.0606188391646178	TCF3		chr19	1633073	PSY_SCR
-0.498613633028019	-0.720045631967235	-0.277181634088802	2.668021345204	-4.43755337382232	1.43230414619261e-05	0.0260995642230848	2.83190090973564	cg12662660	0.112362284129224			chr12	103941424	PSY_SCR
-0.430709027437396	-0.622021991253767	-0.239396063621026	3.15452535787763	-4.43669318047632	1.43756797201848e-05	0.0260995642230848	2.82868141503663	cg03686736	0.0970788400092061	CWC15		chr11	94695919	PSY_SCR
-0.413984476626348	-0.5979108579486	-0.230058095304096	2.45879846506002	-4.43567636410916	1.44381418370481e-05	0.0260995642230848	2.82487638113767	cg24116886	0.093330631597937	DEFB127		chr20	137877	PSY_SCR
-0.426727978892711	-0.61632285134327	-0.237133106442152	3.14260168719663	-4.43551806660512	1.44478893195991e-05	0.0260995642230848	2.82428407980819	cg06318796	0.0962070208000128	ARID5B	Yes	chr10	63796694	PSY_SCR
-0.424989765701546	-0.613877878187237	-0.236101653215854	3.25586789228922	-4.43397935325411	1.45429684086751e-05	0.0260995642230848	2.81852758723104	cg17062917	0.095848386255936		Yes	chr15	70054539	PSY_SCR
-0.410943725632254	-0.593635538572445	-0.228251912692063	5.72523423738418	-4.43285055274442	1.4613100118601e-05	0.0260995642230848	2.81430566868042	cg05913925	0.0927041687380674			chr15	90818593	PSY_SCR
-0.494020687398248	-0.71367026827374	-0.274371106522755	3.01754856011974	-4.43235542093071	1.46439647035524e-05	0.0260995642230848	2.81245406525622	cg00864821	0.11145782332016		Yes	chr10	7556562	PSY_SCR
-0.467899362301233	-0.675984683010139	-0.259814041592326	2.85959032524659	-4.4312967122144	1.47101705817508e-05	0.0260995642230848	2.80849547152578	cg00563031	0.105589716213658		Yes	chr5	119782696	PSY_SCR
-0.432250642807656	-0.624495754189394	-0.240005531425918	3.36044181853435	-4.43098382229962	1.47297919589539e-05	0.0260995642230848	2.80732570106271	cg18606327	0.0975518440469783	CENPU;PRIMPOL		chr4	185615412	PSY_SCR
-0.326690674834781	-0.472095445079711	-0.181285904589852	3.94617954477889	-4.42769712038727	1.49374254826217e-05	0.0263144767468856	2.79504214643841	cg09473664	0.0737834287107261	RCN1		chr11	32111051	PSY_SCR
-0.396562478230425	-0.573394359336207	-0.219730597124643	3.56027596835069	-4.41947696417047	1.54690970329183e-05	0.0268754737175405	2.76435343633441	cg16876636	0.0897306358751118	PPIG		chr2	170494239	PSY_SCR
-0.482242676217105	-0.697466860928751	-0.267018491505459	1.99061186099213	-4.41564744355038	1.57229440721735e-05	0.0268754737175405	2.75007255549663	cg18746334	0.109212223661896	LSAMP	Yes	chr3	115553845	PSY_SCR
0.442080587211273	0.244663085890634	0.639498088531913	-4.77465910784721	4.41301714920365	1.58996089001512e-05	0.0268754737175405	2.74026969239357	cg18487515	0.10017649428148	ZNF296		chr19	45579845	PSY_SCR
-0.574167411869194	-0.830597967286206	-0.317736856452183	3.12581814842107	-4.412539316105	1.59319065636556e-05	0.0268754737175405	2.73848936996811	cg06135282	0.130121766796181	SLITRK6		chr13	86370102	PSY_SCR
-0.461207854556641	-0.667200049629569	-0.255215659483712	3.27298708766534	-4.41230729149051	1.59476122557125e-05	0.0268754737175405	2.73762494426511	cg00846287	0.104527591595018	PDLIM5		chr4	95525943	PSY_SCR
-0.473665592653428	-0.685234578835426	-0.262096606471429	2.82897872535638	-4.41204217277227	1.59655762677907e-05	0.0268754737175405	2.7366372698205	cg03250947	0.107357449023612	NOTCH4		chr6	32193107	PSY_SCR
-0.476218625628262	-0.688952127019095	-0.263485124237429	2.15568086936356	-4.4115409062564	1.59995943503294e-05	0.0268754737175405	2.73476998314508	cg21592091	0.10794836447122		Yes	chr3	160427542	PSY_SCR
-0.50074304468634	-0.724604376304373	-0.276881713068307	3.60171995272126	-4.40814289663714	1.62320384274331e-05	0.0268754737175405	2.72211654643292	cg25206802	0.113595011874126	SACS		chr13	23942179	PSY_SCR
-0.489414434769404	-0.708215240565379	-0.27061362897343	3.49941772094144	-4.40806184174025	1.62376224417822e-05	0.0268754737175405	2.72181481417719	cg22017777	0.111027125376306	EPB41L4A		chr5	111506984	PSY_SCR
-0.379233928103601	-0.548780611356928	-0.209687244850275	4.24777130130982	-4.40796063749093	1.62445971680624e-05	0.0268754737175405	2.72143808104256	cg03610966	0.0860338735509821			chr2	242980435	PSY_SCR
-0.459443674559996	-0.664997269407025	-0.253890079712967	1.64681355258355	-4.40480839573309	1.64632861837274e-05	0.0268754737175405	2.70970742596385	cg01176393	0.104305030612695			chr2	214020960	PSY_SCR
-0.419449535263593	-0.607118588372442	-0.231780482154745	3.88837552495704	-4.40460407559713	1.64775580974744e-05	0.0268754737175405	2.70894731440645	cg21155100	0.0952297932037691	MAP3K1	Yes	chr5	56147662	PSY_SCR
-0.325660140736842	-0.471366675493723	-0.179953605979961	-3.02841936670055	-4.40458908228387	1.64786058589725e-05	0.0268754737175405	2.70889153744457	cg15326513	0.0739365545010115		Yes	chr17	55859577	PSY_SCR
-0.385801965455628	-0.558472743073458	-0.213131187837798	2.8184074247158	-4.4031695865435	1.65780929948371e-05	0.0268754737175405	2.70361154942672	cg14620352	0.0876191474965387			chr6	28041378	PSY_SCR
-0.481444747409206	-0.696922098856727	-0.265967395961684	3.22922842398085	-4.40316181191893	1.65786394727006e-05	0.0268754737175405	2.70358263462922	cg27039218	0.109340689253341	NRP1	Yes	chr10	33485389	PSY_SCR
-0.53213441751148	-0.770475717655477	-0.293793117367483	4.64305968942713	-4.39989048304804	1.68101211413495e-05	0.0271065426965258	2.69141989630755	cg08531917	0.120942650632259	ZC3H13		chr13	46549535	PSY_SCR
-0.45739713607519	-0.662342043379929	-0.25245222877045	2.22664824119805	-4.39821172076183	1.69301124246894e-05	0.0271563458584762	2.68518118913988	cg00901878	0.103996161420797		Yes	chr13	77364735	PSY_SCR
-0.447741398106714	-0.648446656435051	-0.247036139778377	3.41378777879593	-4.3963101336125	1.70670229048517e-05	0.0272326242701421	2.67811678397868	cg00753138	0.101844816334374	KIF5C	Yes	chr2	149679934	PSY_SCR
-0.46757635671531	-0.677459482871575	-0.257693230559045	2.52048366549874	-4.39030649249048	1.75062783123072e-05	0.0275491383839749	2.65582979736361	cg18458597	0.10650198511541	CADM2	Yes	chr3	85544609	PSY_SCR
-0.423331960373168	-0.613400964693879	-0.233262956052457	2.82896012975612	-4.38924253897366	1.75852451146451e-05	0.0275491383839749	2.65188276734352	cg00249576	0.0964476117722481	ZSCAN23		chr6	28412636	PSY_SCR
-0.619494049537121	-0.897669969482072	-0.34131812959217	1.88158788222963	-4.38871549255706	1.76244890234952e-05	0.0275491383839749	2.64992783573742	cg01703997	0.141156119732012	OR10G2		chr14	22103310	PSY_SCR
-0.564829655743028	-0.81846114477728	-0.311198166708776	2.12148690413295	-4.38868227805748	1.76269649890083e-05	0.0275491383839749	2.64980464232132	cg07475026	0.128701423333163	FOXP1		chr3	71590806	PSY_SCR
-0.412980342204024	-0.598578042555236	-0.227382641852812	2.64129498851265	-4.38507080792569	1.78981806396725e-05	0.0276485122611545	2.63641420802586	cg17945755	0.0941787168995294			chr6	78362377	PSY_SCR
-0.374752154890855	-0.543199953827473	-0.206304355954236	3.16345103307871	-4.38428340604785	1.7957842468766e-05	0.0276485122611545	2.63349592797062	cg05870820	0.0854762614966694	TRIM2		chr4	154142712	PSY_SCR
-0.393760131504318	-0.570769566291757	-0.21675069671688	3.07756845998883	-4.38384456825888	1.7991176155358e-05	0.0276485122611545	2.63186968921674	cg06032483	0.0898207327776467	MIR597;TNKS		chr8	9599206	PSY_SCR
-0.52471611001897	-0.760937262374044	-0.288494957663895	2.82069954715223	-4.37749275513067	1.84803499853129e-05	0.0276485122611545	2.60834631448614	cg19380394	0.119866814035037			chr4	171960501	PSY_SCR
-0.449934105148833	-0.652496888641371	-0.247371321656295	3.26460027788733	-4.37732789124555	1.84932149834196e-05	0.0276485122611545	2.60773613155456	cg02965931	0.102787389093853	EYA4	Yes	chr6	133672385	PSY_SCR
-0.536566956712575	-0.77816329937941	-0.29497061404574	3.17100794459116	-4.37676662474267	1.85370773099935e-05	0.0276485122611545	2.60565895297513	cg07120174	0.122594372219726	GOLGA7		chr8	41351213	PSY_SCR
-0.462767440007258	-0.671169204736001	-0.254365675278516	2.87307032542325	-4.37603940458951	1.85940571159331e-05	0.0276485122611545	2.60296792813584	cg05116719	0.105750290895899	EIF3F		chr11	8007597	PSY_SCR
-0.4478093279294	-0.649548710374392	-0.246069945484409	3.8468505657099	-4.37443804699924	1.87201208605444e-05	0.0276485122611545	2.59704352676733	cg18807527	0.102369566814779	BTN3A1		chr6	26415234	PSY_SCR
-0.486469056442756	-0.705648541542147	-0.267289571343365	2.9528978820415	-4.37396335135113	1.87576475647496e-05	0.0276485122611545	2.59528768208637	cg08040824	0.111219280402175	TP63	Yes	chr3	189420438	PSY_SCR
0.452656439795404	0.248682557073694	0.656630322517114	-2.83180962013516	4.37334724577923	1.88064609076357e-05	0.0276485122611545	2.593009013581	cg04330806	0.103503429834498	DBF4;SLC25A40		chr7	87504597	PSY_SCR
-0.549456542438274	-0.797216276843048	-0.3016968080335	2.57396387177846	-4.37041264102477	1.90406430197194e-05	0.0276485122611545	2.58215901612993	cg20971996	0.125721891173516		Yes	chr13	59998993	PSY_SCR
-0.423966727382109	-0.615145647476852	-0.232787807287366	3.08016807754266	-4.3703034415783	1.90494108967592e-05	0.0276485122611545	2.58175539374322	cg15032941	0.0970108215710067		Yes	chr11	11778177	PSY_SCR
0.453449975041796	0.248908392546238	0.657991557537353	3.46376830452051	4.36885460998388	1.91661080048606e-05	0.0276485122611545	2.57640102101809	cg05195772	0.103791500409639	EFNA2		chr19	1290611	PSY_SCR
0.498906239157002	0.273853884015892	0.723958594298111	-3.86783356240958	4.36872989542353	1.91761852019853e-05	0.0276485122611545	2.57594018853753	cg06196755	0.114199378560719	TSHZ3		chr19	31839734	PSY_SCR
-0.517351482385794	-0.750756033249347	-0.283946931522241	2.14676368882932	-4.3681364858672	1.92242035709107e-05	0.0276485122611545	2.57374763153928	cg16194437	0.118437572649035	CASD1		chr7	94185174	PSY_SCR
-0.397573257035292	-0.576948913539478	-0.218197600531106	3.2468136513341	-4.3679079923667	1.92427238629297e-05	0.0276485122611545	2.57290344899916	cg27115788	0.0910214358292543	WDR48	Yes	chr3	39106258	PSY_SCR
0.379771040392499	0.208385705772113	0.551156375012885	-4.92584302460818	4.36684733352001	1.9328918665102e-05	0.0276485122611545	2.56898526214701	cg03033572	0.086966869090515		Yes	chr4	140572944	PSY_SCR
-0.353186188120734	-0.512603063752728	-0.193769312488739	3.13047102595897	-4.36605537656947	1.93935185876012e-05	0.0276485122611545	2.56606020277266	cg04073614	0.0808936574685047	IPO5		chr13	98632272	PSY_SCR
0.491406172441539	0.26958836494724	0.713223979935837	-4.10099445954443	4.36580184909012	1.94142425274787e-05	0.0276485122611545	2.56512390266247	cg07321681	0.112558056784907	CEP55		chr10	95255531	PSY_SCR
0.37522157361165	0.205600586244662	0.544842560978638	-4.15310620697333	4.35941320195101	1.99435298461808e-05	0.027801872786477	2.54154491882427	cg25377985	0.0860715780380082	TTC29	Yes	chr4	147867360	PSY_SCR
-0.410021068755657	-0.595375324737956	-0.224666812773358	3.57702437885318	-4.35936700074666	1.99474074456253e-05	0.027801872786477	2.5413745053483	cg10654948	0.0940551847746313	STARD13	Yes	chr13	33788229	PSY_SCR
-0.468849073939755	-0.680837085143085	-0.256861062736425	2.4475760458224	-4.35854549511222	2.00164760118019e-05	0.027801872786477	2.53834462586803	cg21526749	0.107570076867509	SST		chr3	187389513	PSY_SCR
0.512613159241723	0.280821854260606	0.744404464222839	-3.79668403831266	4.35825293878747	2.00411281717196e-05	0.027801872786477	2.5372657330835	cg20598389	0.117618955678222	C6orf89	Yes	chr6	36854046	PSY_SCR
-0.557835540963337	-0.810136687331708	-0.305534394594965	1.77016695978574	-4.35719281092845	2.01307035469891e-05	0.027801872786477	2.53335668360513	cg07103673	0.12802636127651	NLRP14		chr11	7092719	PSY_SCR
0.433042243520923	0.237137784557405	0.628946702484442	-4.86353467051901	4.3561794764278	2.02166838011603e-05	0.027801872786477	2.52962091407503	cg09093150	0.0994087240583647			chr5	32709301	PSY_SCR
-0.485785722451184	-0.705561168094675	-0.266010276807692	2.50485033029859	-4.35597520117764	2.02340589024925e-05	0.027801872786477	2.52886791806648	cg10907257	0.111521691473324		Yes	chr3	3357690	PSY_SCR
-0.55655468105434	-0.808468063334177	-0.304641298774504	3.84519299348814	-4.35387967338756	2.04131274426141e-05	0.027801872786477	2.5211451095188	cg20966504	0.127829596315258	ABCB5		chr7	20654932	PSY_SCR
-0.658961978729804	-0.957300677992632	-0.360623279466977	4.05352336707412	-4.3528187804814	2.05043618463889e-05	0.027801872786477	2.51723649497895	cg07479906	0.151387413986696			chr15	101102385	PSY_SCR
-0.40166627545524	-0.583523993942465	-0.219808556968015	2.9753545654454	-4.35264705152969	2.05191668570949e-05	0.027801872786477	2.51660387366636	cg19429280	0.0922809202538207	UROS		chr10	127508378	PSY_SCR
-0.584358970752696	-0.84895035537435	-0.319767586131042	4.05692295032158	-4.35235025593185	2.05447782121382e-05	0.027801872786477	2.51551057613399	cg10286056	0.134262854869336	CCDC3		chr10	12940470	PSY_SCR
0.540291113532786	0.295581575101799	0.785000651963773	-4.28493730532159	4.35107679157287	2.06550173723939e-05	0.027801872786477	2.51082025347484	cg19729116	0.124174115837077	BTN1A1	Yes	chr6	26501981	PSY_SCR
-0.424142117817039	-0.616291647966	-0.231992587668079	3.44170896468054	-4.35002642564999	2.07463701901097e-05	0.027801872786477	2.50695248610583	cg12306367	0.0975033428109954	GATA6		chr18	19777305	PSY_SCR
-0.488125056211663	-0.709320435468847	-0.26692967695448	2.50397376419191	-4.3488544468906	2.08487570732517e-05	0.027801872786477	2.5026378176806	cg20174393	0.112242215087394		Yes	chr7	106258511	PSY_SCR
-0.515803926945634	-0.749567541520905	-0.282040312370363	2.33050999259703	-4.34838062294909	2.08902888064681e-05	0.027801872786477	2.5008936970967	cg13254586	0.118619774042644		Yes	chr6	2944352	PSY_SCR
-0.494807111210234	-0.719118026058609	-0.270496196361858	3.31487175225533	-4.34715722185726	2.09978896759982e-05	0.027802450288698	2.49639115231478	cg14573268	0.113823146014221		Yes	chr5	165063158	PSY_SCR
-0.419721098739099	-0.610030587029348	-0.22941161044885	2.41783179808323	-4.34630481592088	2.10731744678334e-05	0.027802450288698	2.49325462119266	cg03177729	0.0965696416877218	SEC31A	Yes	chr4	83807091	PSY_SCR
-0.507947597320893	-0.738363961708117	-0.277531232933668	2.79204454982411	-4.34435605569683	2.12462626683308e-05	0.0279099881125597	2.48608583896035	cg06726155	0.116921263084505		Yes	chr2	139914003	PSY_SCR
-0.340876590752095	-0.495561325974633	-0.186191855529556	4.25994584477068	-4.34279711758902	2.13857071483569e-05	0.0279725967342017	2.4803529922117	cg19272986	0.0784924051302074	DLK2		chr6	43419763	PSY_SCR
-0.454326916971174	-0.660548811553081	-0.248105022389268	2.75422869024168	-4.34163707073222	2.14900401849152e-05	0.0279889405852807	2.47608813855464	cg08931023	0.10464414910078	PUM1	Yes	chr1	31429562	PSY_SCR
-0.395296978445289	-0.574830359649777	-0.215763597240801	3.71600207800926	-4.33908448343378	2.17213367292564e-05	0.0281698008012418	2.46670701137936	cg08719370	0.0911014708182098		Yes	chr1	8052412	PSY_SCR
-0.403119270893374	-0.586353097165491	-0.219885444621256	3.38883724827863	-4.3355852566146	2.20422904335756e-05	0.0283647393391288	2.45385429293232	cg12698750	0.0929792051207742		Yes	chr1	193512498	PSY_SCR
-0.388435174512692	-0.565001324584643	-0.211869024440741	3.94250172541183	-4.33541747930301	2.20577928022362e-05	0.0283647393391288	2.4532382604459	cg09754671	0.0895957947226663	SNX9	Yes	chr6	158342565	PSY_SCR
-0.46566165413418	-0.677428930607226	-0.253894377661134	3.00446065843279	-4.33342661989258	2.22425445206806e-05	0.028482138995148	2.44592987995794	cg00909958	0.107458068401704	GPX5		chr6	28497278	PSY_SCR
-0.421113857705382	-0.612789271013017	-0.229438444397748	3.58544173455396	-4.32965155442991	2.25969498313845e-05	0.028682150460981	2.43207939574412	cg02745713	0.0972627594649083	LINC00852		chr3	10324999	PSY_SCR
-0.442793767895419	-0.644337400753525	-0.241250135037314	1.66612354705234	-4.32964450144711	2.25976170054914e-05	0.028682150460981	2.43205352817014	cg00098162	0.10227023667819			chr10	90619573	PSY_SCR
0.456574838346025	0.248516378010852	0.664633298681198	-4.67790168053722	4.32460469248571	2.30792118729055e-05	0.028682150460981	2.41357844130863	cg06238409	0.105576086327464	MECOM		chr3	168864101	PSY_SCR
0.472251487684503	0.257034550240713	0.687468425128293	-2.52844281568929	4.32430889658298	2.31077809609454e-05	0.028682150460981	2.41249465937878	cg24587175	0.109208546146569	STN1	Yes	chr10	105670608	PSY_SCR
0.44689581846209	0.24321990123407	0.650571735690109	-3.46710192861226	4.32400743252109	2.31369323599279e-05	0.028682150460981	2.41139017300936	cg11621808	0.103352231797976	ITGB8		chr7	20369301	PSY_SCR
-0.483739522195105	-0.704209895544784	-0.263269148845427	3.34243025690954	-4.32395489777643	2.31420160425529e-05	0.028682150460981	2.41119770584044	cg18363417	0.111874321918544	MIR573	Yes	chr4	24521919	PSY_SCR
-0.394271355786199	-0.574020199660185	-0.214522511912213	4.25430065554063	-4.32263874725161	2.32697270929139e-05	0.028682150460981	2.4063764693643	cg07098592	0.0912108040573324	METTL6		chr3	15452193	PSY_SCR
0.558054648101249	0.303615446194031	0.812493850008466	-3.38518837149805	4.32227631059746	2.3305014080878e-05	0.028682150460981	2.40504902946526	cg06528584	0.129111284887779			chr19	40314899	PSY_SCR
-0.49652786950194	-0.722927878364001	-0.270127860639879	2.07324959564889	-4.32202238542684	2.33297668762178e-05	0.028682150460981	2.40411907270458	cg25121146	0.114883224847736	MC4R		chr18	58038568	PSY_SCR
-0.509552048143222	-0.741908293678632	-0.277195802607812	2.06413628949257	-4.32169409442161	2.33618062344276e-05	0.028682150460981	2.4029168313587	cg22020227	0.117905626129565	OLFML3		chr1	114521775	PSY_SCR
-0.406194376616631	-0.59145105157361	-0.220937701659652	3.33713338688643	-4.3209561924514	2.34339752425123e-05	0.028682150460981	2.40021482236668	cg14064092	0.0940056687744814			chr7	90095724	PSY_SCR
-0.484335436830366	-0.70537919075636	-0.263291682904371	1.92853583973824	-4.31805152056762	2.37201412475456e-05	0.0287055114566983	2.38958238288366	cg18242400	0.112165275130089	ADGRL3		chr4	62384183	PSY_SCR
-0.325943556813803	-0.474714758389587	-0.17717235523802	2.64257276151866	-4.3176094067462	2.37639904152383e-05	0.0287055114566983	2.38796456383786	cg09003269	0.0754916728466732	WDR48		chr3	39096703	PSY_SCR
-0.42227140948957	-0.615033572450097	-0.229509246529043	3.52618434451383	-4.3170761421366	2.38169832970459e-05	0.0287055114566983	2.38601338174434	cg23405198	0.0978142139694994	FSTL1;MIR198		chr3	120115969	PSY_SCR
-0.455768125268606	-0.663896105194478	-0.247640145342734	3.15017998005335	-4.31552166738692	2.39721050701941e-05	0.0287055114566983	2.38032679940107	cg00927503	0.105611362981425		Yes	chr2	150983033	PSY_SCR
0.490349924278576	0.266318345560774	0.714381502996377	-2.87071860631144	4.31336981476902	2.41884372784282e-05	0.0287055114566983	2.37245770074847	cg05238517	0.113681401163335	PDGFD		chr11	104034227	PSY_SCR
-0.477290069025937	-0.695380643320231	-0.259199494731642	2.76386874524663	-4.31285963038453	2.42400011942353e-05	0.0287055114566983	2.37059248914372	cg01754219	0.110666729253922	MED12L;GPR87	Yes	chr3	151035969	PSY_SCR
-0.447876668437562	-0.652529234334997	-0.243224102540127	3.57129305736523	-4.31281735463254	2.4244278690001e-05	0.0287055114566983	2.37043793909787	cg06676587	0.10384781724097		Yes	chr15	91217788	PSY_SCR
-0.391824830503699	-0.570911794881082	-0.212737866126316	4.01186318917748	-4.31169270376602	2.43583376051886e-05	0.0287055114566983	2.36632694727819	cg10586082	0.0908749434210518			chr5	139426773	PSY_SCR
-0.456285834478621	-0.664848815840548	-0.247722853116694	3.5579197582727	-4.31141254787904	2.43868300813443e-05	0.0287055114566983	2.36530301848345	cg04135635	0.105832097812836	ABHD17C	Yes	chr15	81004582	PSY_SCR
-0.513769752221276	-0.748739851726136	-0.278799652716416	1.7798585320502	-4.30899264370131	2.46342719273794e-05	0.0287055114566983	2.35646092808419	cg06058828	0.119231986383704	PHF21A	Yes	chr11	46033227	PSY_SCR
-0.404516350138495	-0.589520245540233	-0.219512454736756	3.89434150479099	-4.30898546016729	2.46350100305543e-05	0.0287055114566983	2.35643468631434	cg25621518	0.0938773996519334	MED10		chr5	6372336	PSY_SCR
-0.436433395543123	-0.636052587084081	-0.236814204002164	3.9028090098873	-4.30859332428187	2.46753338740536e-05	0.0287055114566983	2.35500225171768	cg08652654	0.101293708339453	DNAJC8		chr1	28556484	PSY_SCR
-0.441440361952229	-0.643364260231127	-0.239516463673331	3.16450934033163	-4.30828216173125	2.47073760978338e-05	0.0287055114566983	2.35386568214639	cg05096681	0.102463196555083	MORC1	Yes	chr3	108767055	PSY_SCR
-0.448019960554615	-0.652983167935262	-0.243056753173968	2.58119129715075	-4.30765860116529	2.47717077522407e-05	0.0287055114566983	2.3515882360014	cg19001887	0.10400544751467	GHR		chr5	42473393	PSY_SCR
-0.407138308582011	-0.593463984676974	-0.220812632487047	1.88812366610574	-4.30614930486752	2.49280839389182e-05	0.0287773011425924	2.34607693100343	cg10782065	0.0945481170663999		Yes	chr14	60823282	PSY_SCR
0.482085115839558	0.261386774691467	0.702783456987649	-4.39400152535088	4.30471571435883	2.50774914626746e-05	0.0288068713008991	2.34084356066129	cg24731015	0.111990000694242	BDP1		chr5	70751422	PSY_SCR
0.593321512520085	0.321659851459937	0.864983173580233	-2.97197211163817	4.3040921888105	2.51427420013425e-05	0.0288068713008991	2.33856781259659	cg21385821	0.137850558606194	CA10		chr17	50237844	PSY_SCR
0.525537729996743	0.284764907411032	0.766310552582454	-4.19845116141096	4.30146366113667	2.54196031961391e-05	0.0289282403394646	2.32897721217743	cg12198157	0.122176489538882	CEP63;ANAPC13		chr3	134204547	PSY_SCR
-0.490313658247491	-0.714958049410666	-0.265669267084316	1.19643667745006	-4.30128513264985	2.54385129886191e-05	0.0289282403394646	2.3283259996697	cg25013978	0.113992363474269	MIR580;LMBRD2		chr5	36149258	PSY_SCR
-0.44596158848956	-0.650448789849019	-0.2414743871301	2.98631093152147	-4.29784891189514	2.58051140947332e-05	0.0292015359347585	2.31579619840865	cg07349777	0.103763905533132		Yes	chr8	53528402	PSY_SCR
-0.425195291463299	-0.620188074028195	-0.230202508898403	2.74314220990497	-4.29724120444446	2.58704729952088e-05	0.0292015359347585	2.31358112841778	cg04547433	0.0989461078013348	TMC7		chr16	19052983	PSY_SCR
-0.50065082503614	-0.730324780681916	-0.270976869390364	4.12992044448334	-4.29578965127264	2.60272295266199e-05	0.0292700686593369	2.30829133015977	cg02244477	0.116544539113506	NEIL3		chr4	178269566	PSY_SCR
-0.487056325226029	-0.710582316000273	-0.263530334451785	2.39419995142892	-4.29408839932666	2.62121092244601e-05	0.0293197964831843	2.30209346747184	cg03577128	0.113424848287334		Yes	chr3	148050624	PSY_SCR
-0.363442662739114	-0.530262931296211	-0.196622394182017	3.89746296037657	-4.29345495811275	2.62812677233255e-05	0.0293197964831843	2.29978628886025	cg01657188	0.0846503960760942	SNORA14A;POR		chr7	75573154	PSY_SCR
-0.360354797385783	-0.525789244915519	-0.194920349856047	3.01902878311163	-4.29263719401571	2.63708087981099e-05	0.0293197964831843	2.29680817191734	cg26079864	0.0839471823726792		Yes	chr12	50379610	PSY_SCR
-0.511010257381906	-0.745651296560037	-0.276369218203775	2.71132760233427	-4.29185919908615	2.64562664114176e-05	0.0293197964831843	2.29397532458261	cg07109745	0.119065009749321	STIM1	Yes	chr11	3901552	PSY_SCR
-0.433069307498931	-0.632020061281805	-0.234118553716057	2.48570315235595	-4.28974659379821	2.66896617420998e-05	0.0293669970418131	2.28628503303074	cg25704227	0.100954519813601	OSBPL1A		chr18	21974223	PSY_SCR
0.504534832186037	0.272752096299897	0.736317568072176	-4.87993369660711	4.28972933928274	2.6691576068716e-05	0.0293669970418131	2.28622223625961	cg12712076	0.117614607421921	GANAB		chr11	62414261	PSY_SCR
-0.402129119170073	-0.587034719978542	-0.217223518361604	3.70552213146285	-4.28583332984708	2.71272066338352e-05	0.0296409325152756	2.27204833884772	cg06988099	0.0938275215626319	USP31		chr16	23080572	PSY_SCR
-0.505820075755171	-0.738408275869475	-0.273231875640867	3.05809062365842	-4.28576354014567	2.71350718480202e-05	0.0296409325152756	2.27179453800827	cg04892672	0.118023327936095	LOC285830		chr6	29695164	PSY_SCR
-0.414317492908637	-0.604893446319187	-0.223741539498088	3.32428111671061	-4.2843504749283	2.72947929362787e-05	0.0297089198900892	2.26665645361774	cg19879330	0.0967048553411287	DUSP11		chr2	74004721	PSY_SCR
-0.477256630333199	-0.696920203703387	-0.257593056963011	2.95738419910824	-4.2816754807585	2.7599619604607e-05	0.0299338009565767	2.25693370699262	cg01283574	0.111464923597772	TAP2		chr6	32799997	PSY_SCR
0.405817698356062	0.218964551115299	0.592670845596825	-3.72757309618393	4.2800652276827	2.77846829273985e-05	0.0299518084092209	2.25108339656956	cg21905209	0.0948157742389777	UBE2V2		chr8	48921554	PSY_SCR
-0.386890903239853	-0.565039607651472	-0.208742198828235	3.89424735252293	-4.27982165386294	2.7812779616457e-05	0.0299518084092209	2.25019861333125	cg14718247	0.0903988377391025	MRPL32		chr7	42974694	PSY_SCR
-0.512554426357991	-0.748835855917256	-0.276272996798725	2.89954034229569	-4.27494193384018	2.83814274895438e-05	0.0301397799308057	2.23248186065527	cg14850477	0.119897400781199	DACH1	Yes	chr13	72334420	PSY_SCR
0.435992558626718	0.234949893595472	0.637035223657964	-4.68015085749682	4.27376527274763	2.85202030628674e-05	0.0301397799308057	2.2282122938909	cg01671314	0.102016028209808	MYB		chr6	135502610	PSY_SCR
-0.474073711795333	-0.692704289846725	-0.255443133743942	2.43574041925298	-4.27321547113039	2.85852691355929e-05	0.0301397799308057	2.22621765089823	cg01801040	0.11094074590859	ZSWIM7		chr17	15899410	PSY_SCR
-0.505533565006084	-0.738705205610682	-0.272361924401486	2.56105307524796	-4.27261822880865	2.865611053558e-05	0.0301397799308057	2.22405113910432	cg21462681	0.118319385897261	LINC02903		chr7	108524200	PSY_SCR
-0.48210181636231	-0.704544696777249	-0.259658935947371	3.61826328084166	-4.27110333748771	2.88365524707144e-05	0.0301397799308057	2.2185569665197	cg01839954	0.112875240486662	WDR25		chr14	100857725	PSY_SCR
-0.303682391184031	-0.443814737704363	-0.163550044663699	-4.13475082441555	-4.27071939736302	2.88824568181938e-05	0.0301397799308057	2.21716475991428	cg04945066	0.0711080178603029	STK19;DXO		chr6	31940085	PSY_SCR
-0.516540918405726	-0.754896402665633	-0.27818543414582	1.77530194506313	-4.27070332313215	2.88843801971177e-05	0.0301397799308057	2.21710647537061	cg19694134	0.120949848145128	PCLO	Yes	chr7	82388134	PSY_SCR
-0.457111319836262	-0.668069978669801	-0.246152661002722	2.45367587719625	-4.27016288991666	2.8949117684602e-05	0.0301397799308057	2.21514699194536	cg11199182	0.107047747737132	FMN1	Yes	chr15	33220732	PSY_SCR
0.35206570828369	0.189561517049991	0.514569899517388	-5.03084600548899	4.2695193005229	2.90263932002508e-05	0.0301397799308057	2.21281375878289	cg03825413	0.0824602685929002	AAR2		chr20	34824343	PSY_SCR
-0.441557074437529	-0.645375776951088	-0.23773837192397	3.53474094132754	-4.26935861713176	2.90457171615012e-05	0.0301397799308057	2.21223127199508	cg12361046	0.103424686009201	CHSY1	Yes	chr15	101753877	PSY_SCR
-0.454168865997087	-0.663821074337084	-0.244516657657091	2.50853236196672	-4.26911387599514	2.90751736572667e-05	0.0301397799308057	2.21134410610523	cg16306043	0.106384809398231	EDIL3		chr5	83681955	PSY_SCR
-0.577514586148929	-0.844257406723354	-0.310771765574504	3.14652850045003	-4.26667968409908	2.9369707890451e-05	0.0302487678589101	2.20252267979227	cg07178896	0.135354568167184	TENT4B	Yes	chr16	50238554	PSY_SCR
-0.367734939266986	-0.537587579445065	-0.197882299088908	3.61141515596978	-4.26660477108792	2.93788174043521e-05	0.0302487678589101	2.20225126434134	cg21634993	0.086189126717078	MGST2		chr4	140619779	PSY_SCR
0.348075442478849	0.187270860173094	0.508880024784605	1.45740834645135	4.26574396585101	2.94836865927119e-05	0.0302545311260197	2.19913278827471	cg03571301	0.0815978280143705	DUS1L		chr17	80019566	PSY_SCR
0.580164331399866	0.311938683708856	0.848389979090875	-4.1001363761932	4.26256037733541	2.98746538565755e-05	0.0305528485993263	2.18760403472905	cg00924004	0.136107006128212	LOC401463		chr8	65490710	PSY_SCR
0.377873943861473	0.203130625813768	0.552617261909177	-5.31927770767774	4.26153627881773	3.0001471482843e-05	0.0305776080994359	2.18389698837823	cg15258033	0.0886708264669064	STYK1		chr12	10826753	PSY_SCR
-0.457105391996179	-0.668527496031028	-0.24568328796133	2.1858618457151	-4.2607472780298	3.00995272745584e-05	0.0305776080994359	2.18104145998994	cg00299070	0.107282915922567	RYR2		chr1	237946534	PSY_SCR
-0.416337027785708	-0.609000825299072	-0.223673230272344	3.01339969242656	-4.25857933927653	3.03705366369957e-05	0.0307504205919401	2.17319759616605	cg17949127	0.0977642999264721	RGS21	Yes	chr1	192304785	PSY_SCR
0.556553634997655	0.298734444696037	0.814372825299273	-3.69470147712583	4.25413830451781	3.09330083772032e-05	0.0310484693142995	2.15713982176085	cg05167392	0.130826408348456	LDB1		chr10	103874593	PSY_SCR
-0.559587476066885	-0.818835235229425	-0.300339716904345	5.05203236746061	-4.2537581720688	3.09816137037336e-05	0.0310484693142995	2.15576600016946	cg19540943	0.131551313786776			chr12	10264389	PSY_SCR
-0.36949297542025	-0.54069066946103	-0.198295281379471	3.43884891900596	-4.25332038114109	3.10376820124477e-05	0.0310484693142995	2.15418392460748	cg23222446	0.0868716537457548	LGSN	Yes	chr6	63991020	PSY_SCR
-0.385206150654366	-0.563751290745912	-0.20666101056282	2.98652138294023	-4.25172337792441	3.12430357878332e-05	0.0310484693142995	2.14841387776476	cg11725039	0.0906000029668944			chr6	21661540	PSY_SCR
-0.439161433722344	-0.642731668654047	-0.235591198790641	3.19754846041304	-4.25137816733249	3.12875958901723e-05	0.0310484693142995	2.14716685416062	cg03894103	0.103298604931655	PREPL		chr2	44586901	PSY_SCR
0.436254521903463	0.234004149578285	0.63850489422864	-3.9864612886118	4.25079766464978	3.13626648188823e-05	0.0310484693142995	2.14507006274783	cg13974773	0.102628860820974			chr6	27463217	PSY_SCR
-0.452752812397533	-0.662664288949386	-0.242841335845681	3.19885499870544	-4.25054672594111	3.1395168797752e-05	0.0310484693142995	2.14416373950467	cg25683489	0.106516371090425	TNFRSF19	Yes	chr13	24245022	PSY_SCR
-0.381106166655015	-0.557826995220837	-0.204385338089194	3.55264973245996	-4.24989361300014	3.14799173727907e-05	0.0310484693142995	2.14180508082059	cg21216015	0.0896742839607177	STMN1		chr1	26230906	PSY_SCR
-0.418846573062455	-0.613372120416468	-0.224321025708441	2.80336782780707	-4.24324533052977	3.23551491219605e-05	0.0316619667150617	2.1178126686353	cg02139960	0.0987090164334574	SHCBP1		chr16	46655955	PSY_SCR
-0.359663486226225	-0.526756081908237	-0.192570890544213	3.83288557566236	-4.24188573421128	3.25369811077444e-05	0.0316619667150617	2.11291001213971	cg08450348	0.0847885843141646	MAEA	Yes	chr4	1302456	PSY_SCR
-0.454408502026891	-0.665518778235222	-0.243298225818559	4.07833048574247	-4.24186552075609	3.25396918079689e-05	0.0316619667150617	2.11283713305672	cg05315276	0.107124683657085	TXNDC16	Yes	chr14	52981335	PSY_SCR
-0.538914488322727	-0.789383301844559	-0.288445674800896	0.639653446084109	-4.24019688300023	3.27642087877767e-05	0.0316619667150617	2.10682190633367	cg24641829	0.12709657197366		Yes	chr4	126662821	PSY_SCR
-0.45169260798683	-0.661663993637414	-0.241721222336245	2.62035497450182	-4.23938335763518	3.28742059894571e-05	0.0316619667150617	2.10388996970173	cg10144863	0.106546771047097	ST18	Yes	chr8	53235234	PSY_SCR
-0.383158757217644	-0.561332644625681	-0.204984869809607	3.88709144991447	-4.23793724960706	3.30706074703581e-05	0.0316619667150617	2.09867937528494	cg21520462	0.0904116164658103	SLC9A9	Yes	chr3	143532568	PSY_SCR
-0.354380153982788	-0.519172177752899	-0.189588130212676	3.66283546671064	-4.23792266002976	3.30725946428061e-05	0.0316619667150617	2.09862681392976	cg12122302	0.0836211942528226	FRMD4B		chr3	69230153	PSY_SCR
-0.401357406886019	-0.588027275122348	-0.214687538649691	2.55424218931803	-4.23717969766171	3.31739408964893e-05	0.0316619667150617	2.09595037003711	cg07704300	0.0947227721088886	VPS13B	Yes	chr8	100493491	PSY_SCR
-0.490365728596033	-0.718444334567965	-0.262287122624102	2.37317012277234	-4.23696992796381	3.32026089524449e-05	0.0316619667150617	2.09519476789871	cg25936567	0.115735003300269	GMDS	Yes	chr6	1871551	PSY_SCR
-0.397576577553379	-0.582506927809047	-0.21264622729771	3.91181101926195	-4.23674592262425	3.32332486720484e-05	0.0316619667150617	2.09438792278744	cg14834741	0.0938400802914136	EIF3A		chr10	120810245	PSY_SCR
-0.48032577029472	-0.703750831983506	-0.256900708605935	2.90503018704778	-4.23666205304866	3.3244727409052e-05	0.0316619667150617	2.09408584205395	cg23063374	0.11337363336523	ZDHHC20		chr13	22030131	PSY_SCR
-0.390587283616688	-0.572304003444686	-0.20887056378869	2.01086755955221	-4.2358739945734	3.33527697005471e-05	0.0316659092142905	2.09124766435511	cg16659407	0.0922093726388158			chr8	98653091	PSY_SCR
-0.473350917134388	-0.693743572321808	-0.252958261946969	0.847916720443367	-4.23258732755639	3.38070008127242e-05	0.0319974863437574	2.07941556535627	cg26950867	0.111834885024728	FN1		chr2	216299856	PSY_SCR
-0.405205409252113	-0.594018028194105	-0.216392790310121	3.69180870432837	-4.22925663791373	3.42733475721794e-05	0.0321142112105176	2.06743283642744	cg07696277	0.0958100782108126	OTUD4		chr4	146097432	PSY_SCR
0.385698602327927	0.205950565756417	0.565446638899437	-5.22242759205616	4.22866938409924	3.43562072649799e-05	0.0321142112105176	2.06532090982323	cg04456437	0.0912103944040274	TIMMDC1		chr3	119217424	PSY_SCR
-0.435161937699898	-0.637978360982929	-0.232345514416867	1.44626966307585	-4.22831762945424	3.4405930442947e-05	0.0321142112105176	2.0640560208915	cg23048915	0.102916094729635		Yes	chr7	93741184	PSY_SCR
0.406983285053724	0.217286707640193	0.596679862467256	1.1227824799799	4.22801869782096	3.4448240766207e-05	0.0321142112105176	2.06298114972964	cg26159541	0.096258629429306	PHACTR3		chr20	58326121	PSY_SCR
0.412663300077057	0.220302339379845	0.605024260774268	-5.23348386161667	4.22764713256275	3.45009008923288e-05	0.0321142112105176	2.06164519800412	cg13210923	0.0976106300118062	NIPA2		chr15	23034464	PSY_SCR
-0.540588416050618	-0.792606935722247	-0.28856989637899	1.64043863653656	-4.22721269796308	3.45625687892303e-05	0.0321142112105176	2.06008332628332	cg03292377	0.127882946678104		Yes	chr2	6767658	PSY_SCR
-0.403427576568606	-0.591638873911922	-0.215216279225289	3.98834551128218	-4.22415372478957	3.49997825444511e-05	0.0322936899220411	2.04908956946487	cg16658609	0.095504946754442	CPLANE1		chr5	37206515	PSY_SCR
-0.463604636681301	-0.679985803506734	-0.247223469855868	1.86593232711016	-4.22229073208129	3.52686424022903e-05	0.0322936899220411	2.04239736136076	cg23627083	0.109799316555536	GORASP2		chr2	171787727	PSY_SCR
0.418161007414346	0.222983856696569	0.613338158132124	-4.56739130712006	4.22215702702732	3.52880139455815e-05	0.0322936899220411	2.04191716376058	cg05107152	0.0990396626031597	KLC4;MRPL2		chr6	43026774	PSY_SCR
-0.534574297716854	-0.784099607308503	-0.285048988125206	4.16240282103623	-4.22195201027976	3.53177370744138e-05	0.0322936899220411	2.04118087717429	cg04918708	0.126617805322101	SOX13	Yes	chr1	204057900	PSY_SCR
-0.496403813431216	-0.728222879266803	-0.26458474759563	3.13609417827977	-4.21993517198097	3.5611415028536e-05	0.0322936899220411	2.033939306801	cg18451529	0.117633042499605	NBAS		chr2	15698011	PSY_SCR
-0.356957898521736	-0.523699247734594	-0.190216549308877	3.37224153289932	-4.21884438431715	3.57712191963655e-05	0.0322936899220411	2.03002398245265	cg12732162	0.0846103496608376		Yes	chr10	123413924	PSY_SCR
-0.394214776538821	-0.578361605593581	-0.21006794748406	2.62171495104706	-4.21879551631049	3.57783945485709e-05	0.0322936899220411	2.02984859321547	cg19987256	0.0934424944311068	RRP7A		chr22	42916332	PSY_SCR
-0.457266778879067	-0.670903828845304	-0.24362972891283	2.81806766824134	-4.21806142261053	3.58863481872382e-05	0.0322936899220411	2.02721410660355	cg21120892	0.10840685638856	PPM1A	Yes	chr14	60725731	PSY_SCR
-0.439049978915556	-0.644182134171532	-0.23391782365958	3.59705729625219	-4.21793651800466	3.59047472571595e-05	0.0322936899220411	2.02676589215928	cg01198655	0.104091177532291	NBAS		chr2	15403576	PSY_SCR
-0.504556059154685	-0.74030972681542	-0.26880239149395	3.26537191792536	-4.21765245163041	3.59466252284803e-05	0.0322936899220411	2.02574657448291	cg00247361	0.119629596070591	CAMK2D	Yes	chr4	114541072	PSY_SCR
-0.409802949657151	-0.601288744367331	-0.218317154946971	2.69356047557518	-4.217531548907	3.59644632557544e-05	0.0322936899220411	2.02531275573585	cg25140773	0.0971665404052174	ISOC1		chr5	128448807	PSY_SCR
-0.337258339182237	-0.494884457482036	-0.179632220882437	3.32564129046859	-4.21652168099905	3.61137903744954e-05	0.0322936899220411	2.02168959213323	cg07303017	0.0799849650250886	RBM26	Yes	chr13	79974649	PSY_SCR
-0.362354238188463	-0.531738224223588	-0.192970252153338	3.37597622110955	-4.2158079464079	3.62196861301386e-05	0.0322936899220411	2.01912932294597	cg15959409	0.0859513153338041		Yes	chr3	67041592	PSY_SCR
-0.430814256059807	-0.632227688344707	-0.229400823774907	2.99728029541503	-4.21523175482246	3.63053912987865e-05	0.0322936899220411	2.01706270576752	cg00763945	0.10220416838693			chr4	147043213	PSY_SCR
-0.499280789861719	-0.732718346740719	-0.265843232982718	3.15189922439444	-4.21496476825657	3.63451696988175e-05	0.0322936899220411	2.01610518968382	cg26939607	0.118454321047204	PDE4D	Yes	chr5	58463938	PSY_SCR
0.476662842916934	0.253597690697668	0.699727995136199	-3.60046549593064	4.21113720265531	3.69200395766959e-05	0.0326261648228482	2.00238367024961	cg23811096	0.113191002804747	AK2		chr1	33502772	PSY_SCR
0.324917404697098	0.172804389115462	0.477030420278735	1.59409539461687	4.20946032913942	3.7174621194751e-05	0.0326261648228482	1.99637550861063	cg12524698	0.077187425297229	RPLP2		chr11	808556	PSY_SCR
-0.443315765804289	-0.650906004340459	-0.235725527268119	2.84762196524153	-4.20848777668398	3.73230411757656e-05	0.0326261648228482	1.99289181798668	cg03056265	0.10533849433052	OR2B2		chr6	27880822	PSY_SCR
0.525356880533653	0.279331259300581	0.771382501766725	-4.52598118138089	4.20817613338907	3.73707203552834e-05	0.0326261648228482	1.99177565223907	cg04781075	0.124841941943755	RILPL2		chr12	123921371	PSY_SCR
-0.478291831127252	-0.702293295114048	-0.254290367140456	3.69217860761571	-4.20786626247352	3.7418186087531e-05	0.0326261648228482	1.99066590317926	cg01040960	0.113666119903273	PAK2	Yes	chr3	196505017	PSY_SCR
-0.377593333679656	-0.554446061398619	-0.200740605960692	2.85098960665423	-4.20757995275881	3.74620939470071e-05	0.0326261648228482	1.98964059548431	cg08091601	0.0897412141704109	EIF3L		chr22	38248464	PSY_SCR
-0.464275361933028	-0.681734275725598	-0.246816448140457	3.76763923914855	-4.20744303126059	3.74831093430683e-05	0.0326261648228482	1.98915028471615	cg00271096	0.110346202784813	KRTAP19-8		chr21	32410480	PSY_SCR
-0.507129692661526	-0.744778992335038	-0.269480392988015	2.96798671805405	-4.2053516976392	3.78055013726739e-05	0.0326261648228482	1.98166296277703	cg21942532	0.120591505568064		Yes	chr13	111462688	PSY_SCR
0.490841345517339	0.260787685860702	0.720895005173976	-3.88981955247233	4.20466900168167	3.79113156957312e-05	0.0326261648228482	1.97921947476257	cg09593767	0.116737214111509	ZNF664;CCDC92		chr12	124457669	PSY_SCR
0.387777985416255	0.206020131289813	0.569535839542698	0.499831756717519	4.20445573847939	3.79444283598848e-05	0.0326261648228482	1.97845623684215	cg12636325	0.0922302456099826	RNF126P1	Yes	chr17	55122747	PSY_SCR
0.335183546688095	0.178073004604918	0.492294088771273	-5.05447771424365	4.20433377366158	3.79633778506757e-05	0.0326261648228482	1.97801975715183	cg05529506	0.0797233437525541	KATNAL2	Yes	chr18	44526867	PSY_SCR
-0.429194271527838	-0.630382950435864	-0.228005592619812	3.22207990106815	-4.2040725243496	3.80039982022578e-05	0.0326261648228482	1.9770848510437	cg15613534	0.102090120720322	FLT3	Yes	chr13	28623581	PSY_SCR
0.563291942913213	0.299163858296084	0.827420027530343	-5.33779996753039	4.20280053470028	3.82023676794038e-05	0.0327043387241952	1.9725336095253	cg18108022	0.13402776036179	KLF10		chr8	103666233	PSY_SCR
-0.455139255834702	-0.668627429038459	-0.241651082630945	3.03016915857461	-4.20136386240746	3.84276096728128e-05	0.0328050152995373	1.96739451699821	cg27462988	0.108331311150446	DCLRE1A		chr10	115594756	PSY_SCR
-0.318514226568953	-0.467988893545441	-0.169039559592465	3.11240674247643	-4.19934022528442	3.87470299413741e-05	0.0329853032963209	1.96015830853838	cg12201110	0.0758486356145102		Yes	chr5	95321963	PSY_SCR
-0.454738525084355	-0.668275219664219	-0.241201830504492	3.31072310773128	-4.19671091606551	3.9165843525453e-05	0.0330681456535029	1.95076068863756	cg16055159	0.108355932581289	CEP97		chr3	101446936	PSY_SCR
-0.480636508614342	-0.7063652416505	-0.254907775578184	2.10823580008385	-4.19613772178313	3.9257718198215e-05	0.0330681456535029	1.94871264694496	cg07620571	0.114542596187739	KCNJ3		chr2	155558382	PSY_SCR
-0.381363099721227	-0.560472162412871	-0.202254037029584	3.86521637259045	-4.19605265358942	3.92713709236681e-05	0.0330681456535029	1.94840871558046	cg16524558	0.090886156872936	RSBN1		chr1	114345484	PSY_SCR
-0.452225594518164	-0.664651040135988	-0.23980014890034	2.82383097462806	-4.19535216315983	3.93839663277111e-05	0.0330681456535029	1.94590620260773	cg07287107	0.107792046276649			chr15	40224001	PSY_SCR
-0.495583183055931	-0.728376132262958	-0.262790233848903	2.34675280053118	-4.19533417609883	3.93868615891639e-05	0.0330681456535029	1.94584194817752	cg07416291	0.118127224734399	MAST4	Yes	chr5	66138943	PSY_SCR
-0.292970317763017	-0.430629918928319	-0.155310716597715	3.70447193128411	-4.19408218744232	3.95888866210387e-05	0.0331101776080046	1.94137009027742	cg10447779	0.0698532610162509			chr3	47394961	PSY_SCR
0.663789812440503	0.351821497151151	0.975758127729855	-4.13435028080166	4.19314534730511	3.97407054571786e-05	0.0331101776080046	1.9380246151282	cg04253913	0.15830355436334	YWHAZ		chr8	101964725	PSY_SCR
0.573006637503335	0.30368557743358	0.842327697573091	-4.15662547630833	4.19284839051967	3.97889445324045e-05	0.0331101776080046	1.93696430758838	cg27347140	0.136662856400662	CBX2		chr17	77751208	PSY_SCR
-0.41412856824729	-0.608798290259236	-0.219458846235344	3.75196498343229	-4.19234103195605	3.98714917465513e-05	0.0331101776080046	1.93515289007067	cg26530020	0.0987821756604727	PSD3	Yes	chr8	18829986	PSY_SCR
0.373128177247081	0.197625125192137	0.548631229302026	-3.97842079998853	4.18979905724026	4.02875403716664e-05	0.0333647615254644	1.9260800772376	cg17498101	0.0890563418792818	GJA1		chr6	121758292	PSY_SCR
0.47646231849168	0.252251924862233	0.700672712121126	-3.68261983745705	4.18786467957396	4.06069183431017e-05	0.0335218711115985	1.91917900027235	cg11781339	0.113772138057754	ZNF579		chr19	56092040	PSY_SCR
0.488410251121082	0.258547601165789	0.718272901076374	-2.51018395025162	4.18732030458162	4.06972333151492e-05	0.0335218711115985	1.91723737391179	cg01483139	0.116640289157407	FAT1		chr4	187549458	PSY_SCR
-0.447575267367361	-0.658286936759341	-0.236863597975382	3.60451959663944	-4.18598158459513	4.0920151661024e-05	0.0336091423090984	1.91246345453152	cg07119336	0.106922416719292			chr12	48589869	PSY_SCR
-0.505078522506878	-0.742897064368299	-0.267259980645457	3.86981441113209	-4.1853618455472	4.10237426836566e-05	0.0336091423090984	1.91025387966848	cg06483739	0.120677384930106	RCN1	Yes	chr11	32122687	PSY_SCR
0.509174591565024	0.269224894440567	0.74912428868948	-4.51420103819437	4.18182966542258	4.161895536259e-05	0.0340053644264872	1.89766574433351	cg27539627	0.12175880710186	SLC49A4;HSPBAP1		chr3	122513065	PSY_SCR
-0.383659738959951	-0.564562213013041	-0.20275726490686	1.96802363163282	-4.17947317443195	4.20206288289519e-05	0.034126508764596	1.88927255519087	cg13435326	0.0917961960629393	PIK3CA	Yes	chr3	178907655	PSY_SCR
0.449144959504765	0.237328833754246	0.660961085255285	-4.06126197663076	4.17875906256998	4.21430813708871e-05	0.034126508764596	1.88672986649669	cg12027153	0.107482856221085	ATXN3		chr14	92572993	PSY_SCR
-0.433065258034051	-0.637324145414941	-0.228806370653161	3.33976264326951	-4.17822866387478	4.22342521505584e-05	0.034126508764596	1.88484154930095	cg10522062	0.103648051093603	GABRG1		chr4	46038896	PSY_SCR
0.584655185640227	0.308863139732852	0.860447231547601	-4.83068116820086	4.17770616454605	4.23242492775545e-05	0.034126508764596	1.88298155262613	cg12494420	0.139946459279947	LOC221710		chr6	11093824	PSY_SCR
-0.475646361488811	-0.700017933882843	-0.25127478909478	1.94761410106668	-4.17768959935796	4.23271055174225e-05	0.034126508764596	1.88292258695954	cg21607141	0.113853925758848	SEC24D	Yes	chr4	119722917	PSY_SCR
-0.451745113885196	-0.664878280339013	-0.238611947431379	2.85464071708513	-4.17697858070295	4.24498760511221e-05	0.0341351885876524	1.88039182094793	cg08246405	0.108151168400095		Yes	chr5	51986780	PSY_SCR
0.356291640565165	0.188144283046673	0.524438998083658	-4.55753221666151	4.17575882647635	4.26612817837912e-05	0.0342149093232556	1.87605113056144	cg08612187	0.0853238070901276	ANKRD42		chr11	82904490	PSY_SCR
0.355604098188168	0.187714778150641	0.523493418225694	-4.31968400132943	4.17410633717537	4.29492928303197e-05	0.034276462236291	1.87017218616618	cg02243342	0.0851928699135169	UBA3		chr3	69129635	PSY_SCR
-0.426324679375453	-0.627606671690007	-0.225042687060899	2.82984289649347	-4.17402814500439	4.29629667916695e-05	0.034276462236291	1.86989405596457	cg11117908	0.102137471182529	CCSER1	Yes	chr4	92008475	PSY_SCR
-0.444905803813236	-0.655037456943627	-0.234774150682844	1.5675758691089	-4.17250067405849	4.32309207281344e-05	0.0342772751982447	1.86446170930359	cg00640053	0.106628096330656	CNPY1		chr7	155305911	PSY_SCR
-0.503002253365697	-0.740616946337535	-0.265387560393859	2.88941589347529	-4.17173257185758	4.33662660600074e-05	0.0342772751982447	1.8617306388454	cg09896686	0.12057394492613	CTNND2	Yes	chr5	11504385	PSY_SCR
-0.308519187470434	-0.454274619173221	-0.162763755767647	3.06656471726876	-4.17135596639966	4.34327745008215e-05	0.0342772751982447	1.86039173214793	cg26010711	0.0739613665090107	ERMAP		chr1	43309794	PSY_SCR
-0.407169559390684	-0.599546189611041	-0.214792929170326	3.98752033845617	-4.17102516842231	4.34912736977484e-05	0.0342772751982447	1.85921576408241	cg25914829	0.0976185812718784			chr2	71021475	PSY_SCR
-0.453239716988563	-0.667422888171323	-0.239056545805803	2.88632101538168	-4.17025332011083	4.36280621623019e-05	0.0342772751982447	1.85647219259996	cg02776750	0.108683977254532	C12orf42		chr12	103890789	PSY_SCR
-0.387617880882448	-0.570823959812079	-0.204411801952817	3.8197232022707	-4.16949775770937	4.37623622792704e-05	0.0342772751982447	1.85378692448591	cg08520408	0.0929651251558405			chr16	77249973	PSY_SCR
0.457242811455822	0.241043829087834	0.67344179382381	-4.80805603988447	4.16785942518354	4.40549309148363e-05	0.0342772751982447	1.84796570037474	cg27015761	0.109706869836592	ATP8A1		chr4	42659291	PSY_SCR
-0.502413406573885	-0.739977751130261	-0.26484906201751	3.15916031503953	-4.16773197828185	4.40777681393767e-05	0.0342772751982447	1.84751294455985	cg13055341	0.120548396392084	NFIA	Yes	chr1	61908589	PSY_SCR
-0.481763392450975	-0.709584201569212	-0.253942583332737	2.71731976042331	-4.16735241034642	4.41458499485192e-05	0.0342772751982447	1.84616459650848	cg08023442	0.115604188226291		Yes	chr3	34767621	PSY_SCR
0.337478542401748	0.177869369694219	0.497087715109278	-4.31547898141953	4.16685261762286	4.42356492419997e-05	0.0342772751982447	1.84438932897613	cg06416985	0.0809912356809674	CSPP1		chr8	67977425	PSY_SCR
-0.470077535245834	-0.692424320353854	-0.247730750137814	1.09396640266606	-4.1663760311142	4.43214414491169e-05	0.0342772751982447	1.84269665722566	cg26270975	0.112826478391611			chr10	44099144	PSY_SCR
-0.39253876843867	-0.578230031676223	-0.206847505201117	3.62848899243707	-4.1659198143997	4.44037156330918e-05	0.0342772751982447	1.8410764848509	cg03178411	0.0942261939564562			chr22	38970180	PSY_SCR
-0.382482027123145	-0.563421316045257	-0.201542738201033	3.54281203458252	-4.16579577040052	4.44261109487857e-05	0.0342772751982447	1.84063599054419	cg01476062	0.0918148772056512	NLN		chr5	65118763	PSY_SCR
-0.253713251396687	-0.373759718857773	-0.133666783935601	3.76319115756094	-4.16498639970227	4.45725024162959e-05	0.0343033805527839	1.83776209480408	cg10545896	0.0609157454667374			chr17	73778738	PSY_SCR
-0.422183099081463	-0.622099168969938	-0.222267029192988	3.93577682299858	-4.16172097743294	4.51678130177498e-05	0.0346739761570643	1.82617208557707	cg22975816	0.101444354720262	EXT1	Yes	chr8	118923048	PSY_SCR
-0.462744570411585	-0.681919214433623	-0.243569926389546	2.3062928602811	-4.16074254149221	4.53476622070927e-05	0.034724573549107	1.82270080129761	cg19643545	0.111216823871449	GABRG3		chr15	27232624	PSY_SCR
-0.445694860127483	-0.656984332369133	-0.234405387885833	3.44687342742085	-4.15699583040665	4.60426985405502e-05	0.0351684286233353	1.80941462491956	cg01994243	0.107215613945873		Yes	chr4	59081902	PSY_SCR
-0.362729546441349	-0.534756272725409	-0.190702820157289	2.73580659790486	-4.15534253631606	4.63526174780364e-05	0.0353166386642344	1.80355510468062	cg19585586	0.087292333489053	RPL17;SNORD58B		chr18	47019331	PSY_SCR
-0.431744961020764	-0.636681426196894	-0.226808495844634	2.17069077879355	-4.15171810548667	4.70390198393517e-05	0.0357502415993516	1.79071646313032	cg14497255	0.10399187759164	SLC9A9	Yes	chr3	143127934	PSY_SCR
0.454487134518214	0.23867713970404	0.670297129332387	-4.2575657193347	4.15020797947415	4.73278648844747e-05	0.0358802904017834	1.78537000845577	cg00552387	0.10950948404658	CSRNP2		chr12	51477546	PSY_SCR
-0.483988462907809	-0.713913226585283	-0.254063699230336	2.84824883647686	-4.14828973652979	4.76972130583277e-05	0.0360268001544265	1.77858102221873	cg10090861	0.116671807816559	TXNDC11	Yes	chr16	11829489	PSY_SCR
0.458793500248592	0.240821525471544	0.676765475025641	-3.94041309888998	4.1479777609727	4.77575419171765e-05	0.0360268001544265	1.77747713839912	cg06823112	0.110606547741231	ZNF202		chr11	123612753	PSY_SCR
-0.453136188161042	-0.668579065835457	-0.237693310486628	3.15629038025047	-4.14492261912894	4.83521974147682e-05	0.0363853270249675	1.76667063086692	cg00997969	0.109323196063976	RBPMS	Yes	chr8	30350644	PSY_SCR
-0.373887769028089	-0.551693117140185	-0.196082420915994	2.74719811141888	-4.14396673099581	4.85396992389811e-05	0.0364364567452416	1.7632908878526	cg02254181	0.0902246068317837			chr1	203273149	PSY_SCR
0.413808903476262	0.216940154205071	0.610677652747452	-3.10832268710347	4.14231260132999	4.8865804890285e-05	0.0365911229174145	1.75744392040725	cg09322949	0.0998980384395418	BYSL;MED20		chr6	41890043	PSY_SCR
-0.386419833235306	-0.570286184944653	-0.202553481525958	3.07624843660076	-4.14168410639958	4.89902576867477e-05	0.0365944016762296	1.75522285234076	cg04304216	0.0933001704881894	GLS	Yes	chr2	191769833	PSY_SCR
-0.384154639805808	-0.566991270179764	-0.201318009431853	1.97101737353164	-4.14059445025247	4.92067455095887e-05	0.0366259604674283	1.75137273925514	cg14321066	0.0927776541318564	EGFEM1P	Yes	chr3	168115836	PSY_SCR
-0.37049791700018	-0.54685847720976	-0.1941373567906	2.61864404498858	-4.1400360466211	4.93180400612426e-05	0.0366259604674283	1.74940004738729	cg00221096	0.0894914712886528	ABCA5		chr17	67312052	PSY_SCR
-0.53321223541237	-0.787174572440191	-0.27924989838455	2.56120223103094	-4.13762010090328	4.98023324470019e-05	0.0366259604674283	1.74086774169788	cg14238376	0.128869307091767		Yes	chr10	62324205	PSY_SCR
-0.289140971238809	-0.426865914976213	-0.151416027501405	5.97037461578542	-4.137298477659	4.98671452273685e-05	0.0366259604674283	1.7397321941686	cg19033943	0.0698864181059553	C7orf50		chr7	1140782	PSY_SCR
-0.419350216049872	-0.619115344273081	-0.219585087826664	1.59234673799493	-4.1369189681698	4.99437266364472e-05	0.0366259604674283	1.73839236496478	cg18708217	0.101367761678783			chr10	98509221	PSY_SCR
-0.400222175053231	-0.590884671808325	-0.209559678298136	3.3252891544415	-4.13671588008701	4.99847539663249e-05	0.0366259604674283	1.73767542068291	cg26922511	0.0967487704388373		Yes	chr8	62635956	PSY_SCR
-0.426296411900246	-0.629382783380578	-0.223210040419915	2.97896610432172	-4.13666849358543	4.99943314914601e-05	0.0366259604674283	1.7375081404961	cg23810114	0.10305307581724			chr2	113295935	PSY_SCR
0.522350602632197	0.273464005173225	0.771237200091168	-3.84638042049474	4.13599886697967	5.01298604675697e-05	0.0366259604674283	1.73514444918714	cg00136643	0.126293700610621	ZFC3H1;THAP2		chr12	72057993	PSY_SCR
-0.427853405593862	-0.631746952469788	-0.223959858717936	3.09633372333031	-4.13534106331262	5.0263337856182e-05	0.0366259604674283	1.73282280604462	cg08182594	0.103462664637177		Yes	chr14	83784904	PSY_SCR
-0.382336026896863	-0.564541105046598	-0.200130948747129	3.2663798160679	-4.13527663420211	5.02764296263258e-05	0.0366259604674283	1.73259542761169	cg09978906	0.0924571826065111	PTGR2		chr14	74345331	PSY_SCR
0.495589006252818	0.259358983719783	0.731819028785852	-4.47570536874427	4.1343419479302	5.04667209971644e-05	0.0366259604674283	1.72929713892782	cg01550681	0.119871315071296	XRCC2		chr7	152373116	PSY_SCR
-0.460631388798817	-0.68020073003022	-0.241062047567415	3.48023606381504	-4.13429680104101	5.0475929761936e-05	0.0366259604674283	1.72913784209238	cg10735582	0.111417106938919	TSC22D2	Yes	chr3	150140075	PSY_SCR
0.404651310691237	0.21165608791118	0.597646533471293	-0.239697120209249	4.13194197353172	5.09584810885495e-05	0.0366259604674283	1.72083107797125	cg06870986	0.0979324766135005		Yes	chr17	70588173	PSY_SCR
-0.411060072377711	-0.60712708634071	-0.214993058414712	1.66248468219153	-4.13162199884877	5.10243890104642e-05	0.0366259604674283	1.71970266099347	cg12722436	0.099491210108826	RALYL		chr8	85686184	PSY_SCR
0.514559654718925	0.26911550849078	0.76000380094707	-5.03649151864249	4.13145354737602	5.10591190733801e-05	0.0366259604674283	1.71910863272778	cg20194454	0.124546881338103	PSMB9;TAP1		chr6	32821578	PSY_SCR
-0.476251184690926	-0.703442450665427	-0.249059918716425	2.07658104410192	-4.13108621730313	5.11349306719561e-05	0.0366259604674283	1.71781334878597	cg12407070	0.115284736178136		Yes	chr3	149034450	PSY_SCR
0.459127318815338	0.240078526904481	0.678176110726195	-4.79796165031972	4.13059004431909	5.12375041086987e-05	0.0366259604674283	1.71606389189503	cg27079009	0.111152962140793	DAGLB		chr7	6475408	PSY_SCR
-0.394259338486824	-0.582386327676277	-0.206132349297371	3.19732942330037	-4.13000621652938	5.13584497589811e-05	0.0366259604674283	1.71400560028707	cg05243267	0.0954621658700885		Yes	chr4	145275499	PSY_SCR
-0.520351204988989	-0.768648314050377	-0.272054095927601	2.95226976968796	-4.12994932701329	5.1370249533451e-05	0.0366259604674283	1.71380504879162	cg05650999	0.125994573731319	CSNK1A1	Yes	chr5	148883763	PSY_SCR
-0.381718815450531	-0.563879995086293	-0.199557635814769	2.73793174491998	-4.12959592795316	5.14436079825746e-05	0.0366259604674283	1.71255927032597	cg15086383	0.0924349069764146			chr7	53289011	PSY_SCR
-0.405944865333611	-0.599701519101004	-0.212188211566218	4.26749840555813	-4.12886086849042	5.1596511641542e-05	0.0366259604674283	1.70996837708527	cg27458631	0.0983188531324941	SF3A1		chr22	30749857	PSY_SCR
0.543220498708434	0.283826015131691	0.802614982285176	-4.80527058021301	4.12700728523062	5.1984013109037e-05	0.0366259604674283	1.70343671003968	cg00508697	0.131625766848647	SPAG8		chr9	35811884	PSY_SCR
-0.304190690111356	-0.449451086966153	-0.158930293256559	6.6844538934164	-4.12684838094237	5.20173618025835e-05	0.0366259604674283	1.70287687762633	cg16176929	0.0737101686400927	KCNC1		chr11	17793350	PSY_SCR
-0.445141970785422	-0.657743207092148	-0.232540734478697	1.62098572573926	-4.12622190291111	5.21490375461952e-05	0.0366259604674283	1.70066992340192	cg15442792	0.107881248575451	MUC21		chr6	30951377	PSY_SCR
-0.544697771602831	-0.804854750246068	-0.284540792959594	2.83854892793592	-4.12610181015176	5.21743154347766e-05	0.0366259604674283	1.70024689348445	cg16203802	0.132012683318349	RBKS	Yes	chr2	28015108	PSY_SCR
-0.359156739614823	-0.530713598522021	-0.187599880707626	3.70758478004142	-4.12568205360964	5.22627603297709e-05	0.0366259604674283	1.69876837176723	cg18965980	0.0870539064687716	RPTOR	Yes	chr17	78699048	PSY_SCR
-0.429437279664031	-0.634583416038901	-0.224291143289162	1.89660021783599	-4.12530651334576	5.23420098376015e-05	0.0366259604674283	1.69744570224779	cg10926700	0.104098272037426		Yes	chr11	23895772	PSY_SCR
-0.449994722458309	-0.665003696404611	-0.234985748512007	1.40095924883028	-4.12449380123218	5.25139075408491e-05	0.0366259604674283	1.69458364262182	cg00076216	0.109103018247687		Yes	chr13	98148692	PSY_SCR
-0.459446230543015	-0.678983147160944	-0.239909313925087	3.6000700694765	-4.12426871695001	5.25616105357971e-05	0.0366259604674283	1.6937910666377	cg03888645	0.111400653564297	SLC25A17		chr22	41183474	PSY_SCR
-0.433273191470944	-0.640321896858173	-0.226224486083716	2.6937937005613	-4.12390944573821	5.26378379562404e-05	0.0366259604674283	1.69252606193978	cg03020181	0.105063701609332	CADM2	Yes	chr3	85938637	PSY_SCR
-0.539350298084822	-0.797139831996848	-0.281560764172796	4.84705422932752	-4.12311514427254	5.28067412710785e-05	0.0366296790698538	1.68972963350303	cg00071984	0.130811359666741	FHIT	Yes	chr3	60617504	PSY_SCR
0.418974598198165	0.218688903272276	0.619260293124055	-5.36306974729528	4.12247075117039	5.2944147236718e-05	0.0366296790698538	1.68746130920843	cg00667000	0.101631915297208	FAM76A		chr1	28052784	PSY_SCR
0.458057313411357	0.239026975273323	0.677087651549391	-4.89101169019184	4.12131082153303	5.31923426468478e-05	0.0366296790698538	1.68337900359687	cg11359210	0.111143598055769	RGS7BP		chr5	63802280	PSY_SCR
0.3979303270607	0.207628765288782	0.588231888832619	-5.13867541419095	4.12082819054004	5.32959400380351e-05	0.0366296790698538	1.68168069788092	cg25942178	0.0965656194971212	TMEM150A		chr2	85829833	PSY_SCR
-0.465405712566745	-0.687986981348833	-0.242824443784656	2.23442113507367	-4.12062333398182	5.33399709341422e-05	0.0366296790698538	1.68095988939602	cg20742425	0.11294546354884	TSBP1		chr6	32320715	PSY_SCR
-0.294400314366415	-0.435201757762891	-0.153598870969939	2.96098526106439	-4.12051010968819	5.33643217135009e-05	0.0366296790698538	1.68056151129393	cg22343946	0.0714475408455418			chr8	99074532	PSY_SCR
-0.439623074660426	-0.65007551969763	-0.229170629623223	3.54894965653089	-4.11667256464938	5.41959488468049e-05	0.0367698777655972	1.66706463923103	cg21604970	0.106790877281703	ST6GALNAC5	Yes	chr1	77505574	PSY_SCR
-0.279950693707515	-0.413975554547872	-0.145925832867158	3.82599414922753	-4.11638516657811	5.42587253999625e-05	0.0367698777655972	1.66605427159349	cg05566243	0.0680088675813187	SLX4		chr16	3640538	PSY_SCR
-0.454701171112894	-0.67240883868766	-0.236993503538128	2.12939059638255	-4.11596970263981	5.43495980818813e-05	0.0367698777655972	1.66459378513655	cg22549853	0.110472429090347	COPS2		chr15	49440021	PSY_SCR
-0.465549281831059	-0.688451255929738	-0.242647307732381	3.06366613548579	-4.11596400192022	5.43508459853412e-05	0.0367698777655972	1.66457374618128	cg20654082	0.113108200561003	STAT4	Yes	chr2	191895804	PSY_SCR
-0.303264764574028	-0.448487133250605	-0.158042395897451	3.28840888496902	-4.11536404815332	5.4482330438383e-05	0.0367698777655972	1.66246494255864	cg22361075	0.0736908718221688	GPSM2		chr1	109418132	PSY_SCR
0.553079949789307	0.288221553545271	0.817938346033343	-4.19047282610776	4.1152288470917	5.45120026444403e-05	0.0367698777655972	1.66198975437989	cg04495969	0.134398345836873	FBXO11		chr2	48132005	PSY_SCR
-0.478748490578279	-0.708016680309991	-0.249480300846567	2.80601654461407	-4.11512884320574	5.45339601391029e-05	0.0367698777655972	1.6616382814362	cg16055106	0.116338639400979	FER	Yes	chr5	108478303	PSY_SCR
-0.384055770202572	-0.567978840249913	-0.200132700155231	3.01324776854422	-4.11507645462416	5.45454662790283e-05	0.0367698777655972	1.66145415978682	cg10830279	0.0933289513420835		Yes	chr11	27971709	PSY_SCR
0.320090931679066	0.166777537694197	0.473404325663935	0.827807019710172	4.11446236422851	5.46805121360883e-05	0.0367698777655972	1.65929606381155	cg15900034	0.0777965389748037	ADGRB1		chr8	143546893	PSY_SCR
-0.432451212544985	-0.639603219085043	-0.225299206004927	2.42282856951295	-4.11403323980171	5.47750709746236e-05	0.0367698777655972	1.65778815497327	cg09098144	0.105116120200776	SNX25	Yes	chr4	186134757	PSY_SCR
-0.44051170201635	-0.651566451074411	-0.229456952958289	2.0023006767462	-4.11322192772255	5.4954272327446e-05	0.0368090962766464	1.65493763313329	cg14856679	0.107096507253198	C22orf46;SNU13		chr22	42086191	PSY_SCR
-0.44094715560724	-0.652319214002111	-0.22957509721237	2.44239989517077	-4.11110709425166	5.54240256871311e-05	0.0368754394794077	1.64750946324781	cg05669832	0.107257521027315	PRKD3	Yes	chr2	37545562	PSY_SCR
0.484474111174255	0.252213553572032	0.716734668776478	-4.70831732170429	4.11069194313815	5.55166889084334e-05	0.0368754394794077	1.64605166058228	cg24611962	0.117857070750089	HMMR;NUDCD2		chr5	162887527	PSY_SCR
-0.217149499286524	-0.321269906491533	-0.113029092081514	6.10743196090001	-4.11000921754832	5.56693970760636e-05	0.0368754394794077	1.64365454149	cg02769478	0.0528343095580833	TRIM26		chr6	30166564	PSY_SCR
-0.490644435992321	-0.72593307580017	-0.255355796184471	2.22637269884239	-4.10946930243393	5.57904457923847e-05	0.0368754394794077	1.6417590832468	cg25859812	0.119393624792799	IGF1R	Yes	chr15	99441745	PSY_SCR
0.516586018153135	0.26882042029604	0.764351616010231	-4.72256941118544	4.10886113911869	5.59270963359353e-05	0.0368754394794077	1.63962428131196	cg19391892	0.125724866492796	DDX50		chr10	70660956	PSY_SCR
-0.427703078951079	-0.632842244429926	-0.222563913472232	5.37007847956116	-4.10878686540522	5.59438070361557e-05	0.0368754394794077	1.63936358074987	cg13960678	0.104094734762762	CASR		chr3	121980748	PSY_SCR
-0.395687773576356	-0.585534336805687	-0.205841210347024	4.05445795262142	-4.10742567108284	5.62509041198412e-05	0.0368754394794077	1.63458649859153	cg11996390	0.09633473743958	IRS1	Yes	chr2	227654510	PSY_SCR
-0.497305834253548	-0.73597586478414	-0.258635803722956	3.70305221230356	-4.1062509476627	5.65172235023431e-05	0.0368754394794077	1.6304649096866	cg10068793	0.121109459843563	MIR99AHG		chr21	17442467	PSY_SCR
-0.459685987608951	-0.680303323646045	-0.239068651571857	2.91601214012472	-4.106212785401	5.65258953312391e-05	0.0368754394794077	1.630331031805	cg15181441	0.111948895888516		Yes	chr6	126429144	PSY_SCR
-0.352247261316707	-0.52132115923481	-0.183173363398604	2.74280545289389	-4.10573468421443	5.66346445766299e-05	0.0368754394794077	1.62865388366992	cg20095390	0.08579396585732	ZC3H15		chr2	187373473	PSY_SCR
-0.314424212897004	-0.465367470598337	-0.16348095519567	4.68434817063902	-4.10508434817363	5.67828907944033e-05	0.0368754394794077	1.62637281230033	cg21544975	0.0765938495360984	ADGRD1		chr12	131526516	PSY_SCR
-0.336651440920938	-0.498275302848812	-0.175027578993065	2.87795544909875	-4.10482663203239	5.68417403406806e-05	0.0368754394794077	1.62546895059655	cg21525120	0.0820135589390909			chr1	213029122	PSY_SCR
0.494473878612344	0.257058003157276	0.731889754067412	-3.43280845875228	4.10443535474235	5.69311998039213e-05	0.0368754394794077	1.62409675530127	cg08557876	0.120473058015402	GCSH;LOC100329108		chr16	81130217	PSY_SCR
0.493887096693348	0.256741992180902	0.731032201205794	-4.23881111068621	4.10424556610136	5.69746403618454e-05	0.0368754394794077	1.62343121331335	cg17101748	0.120335659438257	NVL		chr1	224517614	PSY_SCR
-0.386661773351212	-0.572347151091525	-0.200976395610899	3.63006741699058	-4.10367874128076	5.71045686502243e-05	0.0368754394794077	1.62144365357226	cg11855693	0.0942232074508188	ELK3	Yes	chr12	96632551	PSY_SCR
-0.411523586460271	-0.60918339022071	-0.213863782699831	2.14991126059049	-4.1029497067678	5.72720942645641e-05	0.0368754394794077	1.61888765074113	cg15665081	0.1002994469519	CASP4		chr11	104827238	PSY_SCR
-0.479612393061026	-0.709976376037363	-0.249248410084689	1.94241101009251	-4.10294447109641	5.72732990681809e-05	0.0368754394794077	1.61886929581239	cg07836226	0.116894682937998	RERE	Yes	chr1	8687954	PSY_SCR
-0.365152173817398	-0.540595022771375	-0.189709324863422	2.64732131282712	-4.10164473234849	5.75731365660164e-05	0.0368754394794077	1.61431335714594	cg02030816	0.0890257927356674	THAP10		chr15	71181219	PSY_SCR
-0.43846698657151	-0.649135258344728	-0.227798714798292	3.60996431298748	-4.10164046168152	5.75741242312866e-05	0.0368754394794077	1.61429838930973	cg24171239	0.106900395260816	DDX10	Yes	chr11	108627073	PSY_SCR
-0.451929655317945	-0.669092044481684	-0.234767266154206	5.56438483032844	-4.10115374841885	5.76867909532242e-05	0.0368754394794077	1.61259264287641	cg15063695	0.110195735893145	GK2		chr4	80329483	PSY_SCR
-0.461725627591774	-0.683622197136118	-0.239829058047431	2.80518478619903	-4.1006548224976	5.78025029059913e-05	0.0368754394794077	1.61084427370714	cg17552088	0.112598023383629	ZFAND3	Yes	chr6	38087605	PSY_SCR
-0.444573076731593	-0.658244584491989	-0.230901568971197	2.74903981841632	-4.10030691176509	5.78833220274292e-05	0.0368754394794077	1.60962520860225	cg01088387	0.108424341469652	NARS2	Yes	chr11	78215445	PSY_SCR
-0.348216554565549	-0.515580851388222	-0.180852257742877	4.48104813171735	-4.10021300136216	5.79051557275096e-05	0.0368754394794077	1.60929616537894	cg02278766	0.0849264549060905	LUC7L2		chr7	139102378	PSY_SCR
0.501018019579713	0.260199179796627	0.741836859362799	-4.5334970290744	4.09998915304217	5.79572310161477e-05	0.0368754394794077	1.60851187149944	cg19881880	0.122199840262494		Yes	chr17	47958146	PSY_SCR
-0.497593281801099	-0.736823937487734	-0.258362626114464	2.61443193674594	-4.09899604298519	5.81888036402276e-05	0.0368768095119498	1.60503276482881	cg16786200	0.121393940512008			chr21	26930794	PSY_SCR
0.433442738430592	0.225004314081375	0.641881162779809	-5.10412111614281	4.09801714918831	5.84179244937543e-05	0.0368768095119498	1.60160416019708	cg11073494	0.105768893260108			chr7	100895565	PSY_SCR
-0.420521474687579	-0.622757601920682	-0.218285347454476	2.54644316617339	-4.09778586628788	5.84721842854376e-05	0.0368768095119498	1.60079418632234	cg11527730	0.102621632366682	XIRP2	Yes	chr2	168115266	PSY_SCR
0.469006794725074	0.243424788664287	0.694588800785862	-4.78875380008049	4.09726922480325	5.85935638191261e-05	0.0368768095119498	1.59898500052653	cg06530012	0.114468141826242	PSTPIP2		chr18	43651754	PSY_SCR
-0.3558451062329	-0.52701330967582	-0.18467690278998	2.82681586759232	-4.09692229281452	5.86752066551374e-05	0.0368768095119498	1.5977702154509	cg10175155	0.0868566891925207	C4BPA		chr1	207299185	PSY_SCR
-0.357966346397949	-0.530193801678213	-0.185738891117685	3.77888298862802	-4.09599705610903	5.88934714851679e-05	0.0368768095119498	1.59453091822175	cg22586236	0.0873941903508097	RNASEH1		chr2	3592804	PSY_SCR
0.334519019108329	0.173535970071598	0.495502068145061	-4.53562676630221	4.09506205664337	5.91148256037282e-05	0.0368768095119498	1.59125807116352	cg10804730	0.08168838822983	BOLA3		chr2	74375143	PSY_SCR
-0.372875701200648	-0.552326872757942	-0.193424529643353	2.13403782594451	-4.09484631344184	5.91660136964582e-05	0.0368768095119498	1.59050297938515	cg19969431	0.0910597547889984	PTGR2		chr14	74321094	PSY_SCR
0.318981377042306	0.165450220065375	0.472512534019237	2.20948095265783	4.09438452778833	5.92757208632518e-05	0.0368768095119498	1.58888686312793	cg16582889	0.0779070394774598	GPT		chr8	145728438	PSY_SCR
0.425550524487273	0.220655676390352	0.630445372584194	-5.08132841161336	4.09298273820131	5.9609935400801e-05	0.0368768095119498	1.58398195142979	cg12589749	0.103970759640751	NDC1		chr1	54304061	PSY_SCR
-0.482179221694144	-0.714344471025924	-0.250013972362364	2.99482222631184	-4.09289966572901	5.96297978116297e-05	0.0368768095119498	1.58369132258665	cg04365699	0.117808708024671		Yes	chr3	177320997	PSY_SCR
-0.396130486608316	-0.586872295856557	-0.205388677360075	3.08614207836005	-4.09272148370356	5.96724219496309e-05	0.0368768095119498	1.58306797007114	cg03815683	0.0967890163514993	CDH8	Yes	chr16	61897489	PSY_SCR
-0.437213472631944	-0.647742275284199	-0.226684669979689	2.96860772434984	-4.09262391024785	5.96957754678967e-05	0.0368768095119498	1.58272662856061	cg24971112	0.10682962378663		Yes	chr3	153385052	PSY_SCR
-0.367423616763758	-0.544419441962414	-0.190427791565103	3.13476014169763	-4.09094712758219	6.00984655479673e-05	0.0368768095119498	1.57686181301463	cg21586453	0.0898138267997884	NADK2		chr5	36239673	PSY_SCR
-0.436116992638852	-0.646223817056065	-0.226010168221639	1.76154280535865	-4.09055909654691	6.01920219539636e-05	0.0368768095119498	1.57550490280151	cg07188104	0.106615497379565		Yes	chr10	107838889	PSY_SCR
-0.419300851860578	-0.621356645097256	-0.2172450586239	2.81724280190346	-4.08953810745438	6.04388517114042e-05	0.0368768095119498	1.5719351157096	cg04415451	0.102530124635904		Yes	chr2	57765322	PSY_SCR
0.435825856791745	0.225803096347589	0.645848617235901	-3.66272423080693	4.08946458733526	6.0456662797317e-05	0.0368768095119498	1.57167808907578	cg25623604	0.10657284040103	STK3		chr8	99837491	PSY_SCR
-0.426040165748025	-0.631367775050473	-0.220712556445577	1.98415765955529	-4.08905560118109	6.05558357200737e-05	0.0368768095119498	1.57024834336709	cg27255759	0.104190357701413			chr6	24384159	PSY_SCR
0.439789545277081	0.227828792818099	0.651750297736064	-4.74904286748692	4.08892617955272	6.05872507841092e-05	0.0368768095119498	1.56979593273156	cg25602759	0.107556244834234		Yes	chr10	43916511	PSY_SCR
-0.479695595494456	-0.710899281607632	-0.248491909381281	1.8657646859977	-4.08875227275961	6.06294883853147e-05	0.0368768095119498	1.56918803736953	cg23797052	0.117320777463169			chr12	51981613	PSY_SCR
-0.424643069192229	-0.629317151582055	-0.219968986802403	3.07983579348577	-4.08866011440283	6.06518827169763e-05	0.0368768095119498	1.56886590451515	cg11329482	0.103858735456237		Yes	chr12	91493337	PSY_SCR
-0.46187319358799	-0.684503352493096	-0.239243034682883	4.11876150745979	-4.08844897886888	6.07032180383741e-05	0.0368768095119498	1.56812791878111	cg03770962	0.112970272094669	CUL1		chr7	148477754	PSY_SCR
-0.445539127138713	-0.660304468345674	-0.230773785931752	2.22173190481727	-4.08828793171735	6.07424027529368e-05	0.0368768095119498	1.56756502958026	cg19535004	0.108979390537094			chr11	59385576	PSY_SCR
-0.453768861052594	-0.672548562117416	-0.234989159987771	1.17155953501579	-4.08740325963725	6.09580845080983e-05	0.0368989533282904	1.56447327455804	cg24786671	0.111016416102987	KRTAP23-1	Yes	chr21	31722001	PSY_SCR
0.593237623595812	0.30718180535344	0.879293441838183	-1.23629280349134	4.08693492379601	6.1072559417263e-05	0.0368989533282904	1.56283676262221	cg19988426	0.145154653709241		Yes	chr10	130064021	PSY_SCR
-0.356794796633292	-0.528856761591711	-0.184732831674873	3.0654623349316	-4.08651836885002	6.11745497232876e-05	0.0368989533282904	1.56138132300076	cg20522398	0.0873102148158695		Yes	chr7	17316151	PSY_SCR
-0.414558837901862	-0.614504784241994	-0.214612891561731	3.07131282522332	-4.0859532752496	6.13131681192433e-05	0.0368989533282904	1.55940709169053	cg10778455	0.101459515069109	PSMA2		chr7	42956543	PSY_SCR
0.448801438245582	0.23232461103506	0.665278265456105	-5.19083642152921	4.08566399560322	6.13842447047503e-05	0.0368989533282904	1.55839654355716	cg07040133	0.109847857956151	TEX261		chr2	71222097	PSY_SCR
0.456332541330463	0.236133566056235	0.676531516604691	-3.67553031788824	4.08400220206537	6.17940745387122e-05	0.0369427776295607	1.55259253284777	cg04677537	0.111736605112427	FAM98C		chr19	38893516	PSY_SCR
-0.319644074308445	-0.473887638834443	-0.165400509782448	3.86931952950946	-4.0839406882731	6.18092949510023e-05	0.0369427776295607	1.55237772709682	cg26211529	0.0782685398018371		Yes	chr7	79554138	PSY_SCR
-0.473010134759018	-0.701307223208034	-0.244713046310002	1.6790762732649	-4.08309885602702	6.20179496373067e-05	0.0369427776295607	1.54943833040317	cg08540622	0.115845868894605	OOSP2		chr11	59806898	PSY_SCR
-0.502249360860452	-0.744679513185264	-0.259819208535639	2.87239170572524	-4.08274804864614	6.21050980039994e-05	0.0369427776295607	1.54821358012639	cg25344064	0.123017476189108	COL9A1		chr6	70994068	PSY_SCR
-0.428865984463491	-0.635878265354679	-0.221853703572303	2.78493434756117	-4.08267972937021	6.2122083606952e-05	0.0369427776295607	1.54797507200999	cg24371251	0.105045218555424			chr2	180728398	PSY_SCR
0.497625570962721	0.257408499569069	0.737842642356373	-3.90431439564739	4.08242901921895	6.21844533459047e-05	0.0369427776295607	1.54709985161982	cg23065468	0.121894482088981	R3HDM1;ZRANB3		chr2	136288564	PSY_SCR
-0.513133890509076	-0.760886142845162	-0.26538163817299	1.99013712648087	-4.08162319434225	6.23853246875599e-05	0.0369900067673233	1.54428705400327	cg15732657	0.125718094512094	ITGAV		chr2	187458732	PSY_SCR
0.48762727454682	0.252015615691303	0.723238933402338	-3.75917181326467	4.0785992366645	6.31446478106217e-05	0.0373222062511688	1.53373588519232	cg18016365	0.11955753587244	GABRB1		chr4	47033634	PSY_SCR
0.379382016301837	0.195985677586388	0.562778355017287	-5.12172528347587	4.07667322139409	6.36328576574323e-05	0.0373222062511688	1.52701910871137	cg11175310	0.0930616695767684	RSU1		chr10	16859107	PSY_SCR
-0.390576295272507	-0.579396415480507	-0.201756175064508	2.9381500742311	-4.07640601200491	6.37008738526838e-05	0.0373222062511688	1.52608745672616	cg19521311	0.0958138846136206	F13A1		chr6	6322347	PSY_SCR
-0.47123010679038	-0.699048030942981	-0.243412182637778	2.37820818926453	-4.07628894272119	6.37306948032569e-05	0.0373222062511688	1.52567929941452	cg06007850	0.115602724294564	GMDS	Yes	chr6	2134144	PSY_SCR
-0.43991292331662	-0.652595899451909	-0.227229947181331	3.09050715373594	-4.07618431072331	6.3757358873699e-05	0.0373222062511688	1.52531451261833	cg00047052	0.107922726202378			chr4	189578842	PSY_SCR
-0.401157430108989	-0.595161154890079	-0.207153705327899	2.90061508603077	-4.07497166945866	6.40671609322826e-05	0.0373222062511688	1.52108736565184	cg17604480	0.0984442255428689	CNTN5	Yes	chr11	99375907	PSY_SCR
-0.400486464179174	-0.594210816266692	-0.206762112091656	3.76977436496275	-4.07402271994285	6.43105957474837e-05	0.0373222062511688	1.51778016681871	cg07232003	0.0983024621386481	BAMBI		chr10	28971331	PSY_SCR
-0.454283055116807	-0.674071845830148	-0.234494264403465	2.91908969596332	-4.0732476892464	6.45100686713187e-05	0.0373222062511688	1.51507958045609	cg03219792	0.111528463225092	FGGY	Yes	chr1	59952827	PSY_SCR
-0.40900446053617	-0.606915722265859	-0.21109319880648	3.40163086023283	-4.07265252780983	6.4663647936629e-05	0.0373222062511688	1.51300604285018	cg24950067	0.100427045455833	ZBTB21		chr21	43406941	PSY_SCR
-0.485728936246571	-0.720772793107592	-0.25068507938555	3.27732820659858	-4.0725356341582	6.46938528277304e-05	0.0373222062511688	1.51259881655259	cg21092388	0.119269413426992		Yes	chr11	114352850	PSY_SCR
0.402392483308684	0.207672484945308	0.597112481672061	-5.57908222883291	4.07248153431982	6.47078365780564e-05	0.0373222062511688	1.51241035050867	cg03604796	0.0988076876267264	WDR91		chr7	134896227	PSY_SCR
-0.425203793960117	-0.63098883024887	-0.219418757671364	2.01177431931013	-4.0719567892926	6.48436224426078e-05	0.0373222062511688	1.51058242175759	cg10627511	0.10442247203561	ADAMTS12	Yes	chr5	33772916	PSY_SCR
-0.464106573765256	-0.688735271363683	-0.239477876166828	1.91983882027088	-4.07166747121178	6.49186040260656e-05	0.0373222062511688	1.50957467911353	cg00916432	0.113984400014653		Yes	chr4	137829844	PSY_SCR
-0.367342472598134	-0.545148977139105	-0.189535968057164	3.01790067329891	-4.07139577940696	6.49890926816391e-05	0.0373222062511688	1.5086283870723	cg07979566	0.0902251936439452	SMOC2	Yes	chr6	169067435	PSY_SCR
-0.339629086697877	-0.504023219729894	-0.17523495366586	2.92480774718085	-4.0713494916764	6.50011089978458e-05	0.0373222062511688	1.50846717404541	cg12017810	0.0834192906779989	GTF2H3		chr12	124121050	PSY_SCR
-0.464940931963075	-0.690001178561378	-0.239880685364773	2.30028598754428	-4.07116601901007	6.50487594160229e-05	0.0373222062511688	1.50782818235941	cg06820405	0.114203382960081	CPS1	Yes	chr2	211458173	PSY_SCR
0.542055418741606	0.279666646987553	0.804444190495659	-5.11420678739112	4.07116088433544	6.50500934415115e-05	0.0373222062511688	1.50781029986002	cg10794915	0.133145172628099	SLFN5		chr17	33569985	PSY_SCR
-0.455437480327205	-0.675958939895434	-0.234916020758976	3.74505169640338	-4.07003113335879	6.53442455965678e-05	0.0373222062511688	1.50387618899692	cg21059878	0.111900244839492			chr4	74907683	PSY_SCR
-0.447512479913197	-0.664207829514033	-0.230817130312361	3.01896293529372	-4.06982168431747	6.53989187170672e-05	0.0373222062511688	1.50314693040352	cg23387692	0.109958743803845	LOC728606		chr18	24276464	PSY_SCR
0.478716959115518	0.246906708657972	0.710527209573065	-3.66057501707897	4.06973375671797	6.5421883712954e-05	0.0373222062511688	1.50284079404163	cg05062148	0.117628569270728	MACO1		chr1	25757186	PSY_SCR
-0.412448409347378	-0.612187197214044	-0.212709621480711	3.0274884202076	-4.06936873957582	6.55173013448897e-05	0.0373222062511688	1.50156997875681	cg23217547	0.101354395667366	N4BP2L1		chr13	32976234	PSY_SCR
-0.328667649521408	-0.487865369268347	-0.169469929774469	3.31773057889621	-4.06855262319795	6.57311188578674e-05	0.037374150072235	1.49872900175963	cg02770887	0.0807824501635842	SEC22A		chr3	122924025	PSY_SCR
-0.333946097038156	-0.495719597960358	-0.172172596115953	5.93081385134826	-4.06807367340642	6.58569101881197e-05	0.037375942706671	1.49706195841937	cg20618448	0.0820894909601095	ALDH16A1		chr19	49962324	PSY_SCR
0.400827351591794	0.206539541978799	0.595115161204788	-4.32990378210325	4.06566525781042	6.64929404730811e-05	0.0374149518688744	1.48868170089065	cg10040059	0.09858838004968	ZNF691		chr1	43312005	PSY_SCR
-0.596165586487897	-0.88516666278937	-0.307164510186425	3.53884992119565	-4.06525005374297	6.66031800396041e-05	0.0374149518688744	1.48723739427161	cg15120220	0.146649179904442	DISC1;TSNAX-DISC1	Yes	chr1	232065789	PSY_SCR
-0.377607643448345	-0.560736689413437	-0.194478597483253	3.25326204084459	-4.06352901603002	6.70619869985043e-05	0.0374149518688744	1.48125202144997	cg22143274	0.0929260359551363		Yes	chr5	51339709	PSY_SCR
-0.459286262330898	-0.682032380443381	-0.236540144218415	0.94749791850436	-4.06343327660078	6.70875981303853e-05	0.0374149518688744	1.4809191250098	cg13863078	0.113029113822464	SPCS3		chr4	177244109	PSY_SCR
-0.400422332926031	-0.59462163867222	-0.206223027179842	2.87666105222895	-4.06340808233269	6.70943393652337e-05	0.0374149518688744	1.48083152289903	cg19756025	0.098543470114909			chr6	67658563	PSY_SCR
-0.397249842593925	-0.589933595402067	-0.204566089785783	3.13784064697378	-4.0629217588502	6.72245915494866e-05	0.0374149518688744	1.47914063494501	cg10786550	0.0977744259358678	FRY	Yes	chr13	32716659	PSY_SCR
-0.392442029827741	-0.582805085639087	-0.202078974016396	2.8932478748601	-4.06268047710495	6.72893034919128e-05	0.0374149518688744	1.47830179133067	cg24140200	0.0965968237077296	CABCOCO1		chr10	63422254	PSY_SCR
-0.403263535142931	-0.598891694188695	-0.207635376097167	3.79846680449296	-4.06235063845872	6.73778624782813e-05	0.0374149518688744	1.47715513801905	cg01928143	0.0992685198872768	ZDHHC7	Yes	chr16	85038564	PSY_SCR
-0.393773654853567	-0.58479985385626	-0.202747455850875	3.73027611337617	-4.06231450814902	6.73875699163112e-05	0.0374149518688744	1.4770295391737	cg04250681	0.0969333255865975		Yes	chr14	71949117	PSY_SCR
-0.422041179090519	-0.626832473918593	-0.217249884262446	3.43201571279127	-4.06128210283805	6.76655186850619e-05	0.0374149518688744	1.47344101697218	cg02833117	0.103918213116886	ERMN	Yes	chr2	158182968	PSY_SCR
-0.375401047811797	-0.55759367013931	-0.193208425484284	3.2114017276487	-4.06054675235911	6.78641586300594e-05	0.0374149518688744	1.47088549604831	cg23552047	0.0924508620898638	CAMKMT	Yes	chr2	44669647	PSY_SCR
-0.449507885935269	-0.667667850834429	-0.231347921036109	2.23429876356233	-4.06052399879979	6.78703138916781e-05	0.0374149518688744	1.47080642819627	cg01609688	0.110701940455994		Yes	chr11	80125365	PSY_SCR
-0.399014362527297	-0.592677219417694	-0.205351505636899	6.02424338724967	-4.06033639260771	6.79210851346416e-05	0.0374149518688744	1.47015451735583	cg17575314	0.0982712573405855	HK1	Yes	chr10	71142526	PSY_SCR
-0.381754947196811	-0.567049919670786	-0.196459974722836	2.33375396969699	-4.06013860132705	6.79746519128881e-05	0.0374149518688744	1.46946724218528	cg19267910	0.0940251022642514		Yes	chr2	142948816	PSY_SCR
0.462461670162691	0.237990618773465	0.686932721551917	-3.52708322615637	4.06008591811867	6.79889266164171e-05	0.0374149518688744	1.46928418602923	cg19826864	0.113904404854807	ZNF438		chr10	31321007	PSY_SCR
-0.423866936521999	-0.629618159370639	-0.218115713673358	3.56377768781928	-4.05982148416438	6.80606190892884e-05	0.0374149518688744	1.4683653988572	cg11510182	0.104405313922132	OSBPL3	Yes	chr7	24894503	PSY_SCR
-0.408284859509759	-0.606486966607658	-0.21008275241186	3.95564133502898	-4.05952134754515	6.81420784060726e-05	0.0374149518688744	1.46732262288234	cg17466346	0.100574630493483		Yes	chr7	24516464	PSY_SCR
0.400851579315525	0.206237848695	0.59546530993605	-4.39226301557016	4.05910179379227	6.82561040882108e-05	0.0374149518688744	1.4658650613099	cg15721424	0.098753763684508	ALG8		chr11	77850393	PSY_SCR
-0.391539107337193	-0.58163697524924	-0.201441239425147	6.26772455204217	-4.05898757507116	6.8287177740622e-05	0.0374149518688744	1.4654682789874	cg20469261	0.0964622581606027	PTOV1		chr19	50361793	PSY_SCR
-0.46572824221085	-0.691865193943924	-0.239591290477776	2.64550456130692	-4.0586430964475	6.83809761323087e-05	0.0374149518688744	1.46427165849902	cg02309157	0.114749740527443	HSPH1		chr13	31732963	PSY_SCR
-0.496818434760079	-0.738138471295311	-0.255498398224846	1.97024166740283	-4.05717874262579	6.87810778136858e-05	0.0374504701497642	1.45918587477579	cg27403658	0.122454164895516		Yes	chr7	90335803	PSY_SCR
-0.302504930717243	-0.449443415979852	-0.155566445454635	2.79938940167354	-4.05710942091716	6.88000735804683e-05	0.0374504701497642	1.45894515524534	cg07164631	0.0745616889595396	ZNF652	Yes	chr17	47436584	PSY_SCR
-0.408399892554287	-0.60678021515094	-0.210019569957634	3.46073898822124	-4.05701719613981	6.88253530693432e-05	0.0374504701497642	1.45862491026449	cg05330121	0.10066506322499	ZNF503-AS2		chr10	77166684	PSY_SCR
-0.385252793056783	-0.572412554330994	-0.198093031782573	3.40732955472492	-4.05651545507696	6.89630390561052e-05	0.0374504701497642	1.45688275312059	cg24211889	0.0949713608448398		Yes	chr12	60332459	PSY_SCR
0.608325421661208	0.312768904381909	0.903881938940507	-4.5359648656773	4.05616157892735	6.90603062168145e-05	0.0374504701497642	1.45565412620805	cg02414034	0.149975638254056	RABEP1		chr17	5185283	PSY_SCR
-0.445510780713681	-0.66213895774863	-0.228882603678732	3.14326884439712	-4.05287392625535	6.99702252989069e-05	0.0378330267828125	1.44424404269246	cg03000503	0.109924658111759	ADAM5		chr8	39171648	PSY_SCR
-0.383310167122959	-0.569706420311205	-0.196913913934712	2.20102935450766	-4.05259292746501	7.00485244007953e-05	0.0378330267828125	1.44326917710814	cg25495311	0.0945839303338882	NT5DC1	Yes	chr6	116454307	PSY_SCR
-0.402913927040449	-0.598858644005815	-0.206969210075083	1.76675205122355	-4.05227156675789	7.01381724682593e-05	0.0378330267828125	1.44215435491405	cg00493242	0.0994291523662145		Yes	chr4	20660098	PSY_SCR
-0.404128879761658	-0.600687234572736	-0.20757052495058	2.98787907336078	-4.05180186553931	7.02693987953238e-05	0.037836843328369	1.44052506467185	cg23920016	0.0997405335139375	NOS1AP	Yes	chr1	162106832	PSY_SCR
0.558621900256391	0.286849360959178	0.830394439553603	-3.19119731781014	4.05071984009382	7.05725881966333e-05	0.037933077322305	1.43677236774936	cg12465704	0.137906822073247	SYPL2		chr1	110008870	PSY_SCR
-0.344758488228753	-0.512524996649378	-0.176991979808129	4.19229171247172	-4.0497622068265	7.08419611312059e-05	0.0380108279650563	1.43345180100017	cg03771456	0.0851305510352212			chr16	30453862	PSY_SCR
-0.479196471262938	-0.712443500962585	-0.245949441563291	4.06390211129994	-4.04871597178704	7.11373760931318e-05	0.0381022538225366	1.42982477368859	cg15482530	0.118357640941513	LRRN1		chr3	3888638	PSY_SCR
-0.406260586218316	-0.604043258748034	-0.208477913688599	3.99529083208717	-4.04796055013987	7.13514059333744e-05	0.0381230744315706	1.42720641725659	cg23488578	0.100361794831296	DICER1	Yes	chr14	95585023	PSY_SCR
-0.504256669861762	-0.749763487376705	-0.25874985234682	2.54444359123657	-4.04769626731199	7.14264285611104e-05	0.0381230744315706	1.42629048840997	cg23833425	0.1245786829249	VTA1	Yes	chr6	142476640	PSY_SCR
-0.295909272501508	-0.440004875334047	-0.151813669668969	3.45197916672254	-4.04694840472752	7.16391334605678e-05	0.0381263776556644	1.42369888593219	cg24950709	0.0731191117128738	VPS52		chr6	33237526	PSY_SCR
-0.443689247271268	-0.659755785179511	-0.227622709363024	2.43885224398366	-4.04679506902038	7.16828192105252e-05	0.0381263776556644	1.42316757502825	cg08362453	0.109639662919396	MYO3B		chr2	171225425	PSY_SCR
-0.36401612207525	-0.541351462214461	-0.18668078193604	2.50479649073802	-4.0452479640665	7.21250151097947e-05	0.0381849686017799	1.41780778793006	cg01949353	0.0899861084681992		Yes	chr4	101904283	PSY_SCR
-0.415005678735783	-0.6171985650682	-0.212812792403367	4.06660247214801	-4.04490186068568	7.22242938473559e-05	0.0381849686017799	1.41660898689373	cg17867471	0.102599690432399	N4BP2L1		chr13	32984496	PSY_SCR
0.49063588185151	0.251515367226987	0.729756396476034	-2.84070231317181	4.04354509859488	7.26147334312649e-05	0.0381849686017799	1.41191040126569	cg06793562	0.12133805111312			chr6	85482570	PSY_SCR
0.552772051308093	0.283357328880944	0.822186773735241	-3.74919553323601	4.04338013987585	7.26623409140842e-05	0.0381849686017799	1.41133922630576	cg20533040	0.136710383932653	PURG;WRN		chr8	30891671	PSY_SCR
-0.430779946743846	-0.640774279756695	-0.220785613730998	5.77372930520158	-4.04266472420663	7.28691557708204e-05	0.0381849686017799	1.40886230573505	cg16996571	0.106558415335416	DGLUCY		chr14	91691129	PSY_SCR
-0.448630404487673	-0.667329022569139	-0.229931786406208	1.57808572360067	-4.04261595653911	7.28832740856895e-05	0.0381849686017799	1.40869347532616	cg16107470	0.110975271782123		Yes	chr5	12865512	PSY_SCR
-0.317473418076431	-0.47227189932973	-0.162674936823133	3.7012234813983	-4.04166667926244	7.31586106719107e-05	0.0381849686017799	1.40540748615835	cg05577020	0.0785501238153481	PAFAH1B1		chr17	2588064	PSY_SCR
-0.565755963940701	-0.841634085308994	-0.289877842572408	2.61262523111076	-4.04139874592331	7.32365034197825e-05	0.0381849686017799	1.40448013520934	cg03336120	0.139990136957259			chr13	69561352	PSY_SCR
0.423806372853988	0.21710694359215	0.630505802115826	-3.97299150857848	4.04062016652443	7.34632979888019e-05	0.0381849686017799	1.40178567116352	cg27427357	0.104886466776838	H4C2		chr6	26027618	PSY_SCR
0.448426840667513	0.229694062892902	0.667159618442125	-5.15163692473702	4.04015058713078	7.36004062042091e-05	0.0381849686017799	1.40016079076374	cg06982628	0.11099260559641	MAFF		chr22	38597918	PSY_SCR
-0.523448523609524	-0.778864036778949	-0.268033010440098	2.66929192541255	-4.0387458917564	7.40120064654976e-05	0.0381849686017799	1.39530109890814	cg21096718	0.129606699118642	ACACA	Yes	chr17	35577353	PSY_SCR
-0.491937887444229	-0.731991057803169	-0.251884717085288	4.0185729616899	-4.03852380599219	7.40772817743596e-05	0.0381849686017799	1.39453290153089	cg03605686	0.121811313013511	PON3		chr7	95025194	PSY_SCR
-0.467614311231358	-0.695806338941124	-0.239422283521592	1.90745906477918	-4.03837968189314	7.41196719631476e-05	0.0381849686017799	1.3940343937573	cg26965236	0.11579255742792		Yes	chr8	13434991	PSY_SCR
-0.355298475622817	-0.528707858611463	-0.181889092634171	6.536501847695	-4.0377606633486	7.43020022203911e-05	0.0381849686017799	1.39189345600727	cg21454386	0.0879939415052304	TFDP1		chr13	114292018	PSY_SCR
-0.431411628214225	-0.641976849588318	-0.220846406840133	3.19044690444338	-4.03761613379273	7.43446344648501e-05	0.0381849686017799	1.39139362628682	cg12606891	0.106848103910507	UTS2		chr1	7913872	PSY_SCR
0.527462862413308	0.270010264937679	0.784915459888937	-3.82359356254018	4.03751762272096	7.4373705867624e-05	0.0381849686017799	1.39105295202821	cg16909364	0.130640386420862	ZFC3H1;THAP2		chr12	72057977	PSY_SCR
-0.388849924412724	-0.578649942441671	-0.199049906383776	3.53374747899505	-4.03743544154016	7.43979664698284e-05	0.0381849686017799	1.39076875575711	cg09258200	0.0963111187889086	SHROOM3	Yes	chr4	77669688	PSY_SCR
-0.40966649353295	-0.60963198659089	-0.20970100047501	3.19019088574505	-4.0373389146207	7.44264716816519e-05	0.0381849686017799	1.39043495581404	cg20925925	0.101469433752365	SLC9A9	Yes	chr3	143375676	PSY_SCR
-0.591358637661536	-0.88001657116782	-0.302700704155251	4.06892828585669	-4.03726510447745	7.4448275453464e-05	0.0381849686017799	1.39017971738859	cg13872880	0.146475057336636	GPX5		chr6	28497370	PSY_SCR
-0.448746874112403	-0.6677977067277	-0.229696041497105	2.36931214170299	-4.03716360669762	7.44782681804617e-05	0.0381849686017799	1.38982874049961	cg13135047	0.111153997665077	RALA	Yes	chr7	39706299	PSY_SCR
-0.427221454428845	-0.635766970371277	-0.218675938486412	3.36932234242807	-4.0371233539501	7.44901661057001e-05	0.0381849686017799	1.38968954954519	cg09444090	0.105823235252604	SORL1	Yes	chr11	121485684	PSY_SCR
-0.401847056766342	-0.598025325102429	-0.205668788430256	2.90062161657022	-4.03673013350412	7.46064896052461e-05	0.0381849686017799	1.38832988518037	cg07503787	0.0995476644403561		Yes	chr6	145459398	PSY_SCR
0.467865186641073	0.23944440046733	0.696285972814815	-4.31331788609448	4.03649975598306	7.46747208067226e-05	0.0381849686017799	1.38753334598277	cg19744723	0.115908637414776	SNRNP200		chr2	96971423	PSY_SCR
-0.365249934008776	-0.543625625880407	-0.186874242137145	2.33620998598979	-4.03528578018975	7.50352480183888e-05	0.0382502137896502	1.38333661735095	cg05855157	0.0905140190570596	CASP6		chr4	110622421	PSY_SCR
-0.433928269417966	-0.645881189696872	-0.221975349139061	3.61279255594149	-4.03458027751188	7.52455293205019e-05	0.0382502137896502	1.38089818034729	cg17093867	0.107552270514139	RFPL4B		chr6	112668571	PSY_SCR
-0.33543506987329	-0.4993184989706	-0.17155164077598	2.89177352268185	-4.03360387238312	7.55374811878338e-05	0.0382502137896502	1.37752401931862	cg14134015	0.0831601417704682	POLR1H		chr6	30031796	PSY_SCR
0.368030956709915	0.188214159818576	0.547847753601254	-4.70830114910477	4.03342434158181	7.55912793738454e-05	0.0382502137896502	1.37690369085744	cg22048546	0.0912452857775889	CD55		chr1	207494716	PSY_SCR
-0.363442663749327	-0.5410241696869	-0.185861157811754	2.84316706368028	-4.03327647977474	7.56356150215937e-05	0.0382502137896502	1.37639280517657	cg01939872	0.0901110215408851	TXNDC9		chr2	99948976	PSY_SCR
-0.400492720877629	-0.596182205805549	-0.204803235949709	1.9549943155891	-4.03317399581986	7.56663588638294e-05	0.0382502137896502	1.37603871643874	cg03938800	0.0992996387690478	DCAF6		chr1	168029713	PSY_SCR
0.504361793444106	0.257893873489147	0.750829713399067	-3.61541869240413	4.03275280510615	7.57928355150872e-05	0.0382502137896502	1.37458355559046	cg23287547	0.12506637967135	MYO5A		chr15	52820479	PSY_SCR
-0.466239700443413	-0.694083753292216	-0.238395647594609	1.66285036207043	-4.03265784487516	7.58213783013399e-05	0.0382502137896502	1.37425549784474	cg16332435	0.115615982902176		Yes	chr5	124894955	PSY_SCR
-0.369277351513306	-0.549753858823606	-0.188800844203006	3.53440746965165	-4.03229053332384	7.59318797852062e-05	0.0382502137896502	1.37298661387644	cg20148857	0.0915800457485659	COX5B		chr2	98264074	PSY_SCR
0.515683582822544	0.263522069603217	0.76784509604187	-2.20825044070732	4.03017890086151	7.65701203334698e-05	0.0383994062659382	1.36569385447644	cg17094688	0.12795550656878	MED9		chr17	17380209	PSY_SCR
-0.450969202677998	-0.671506035209044	-0.230432370146952	2.51874802962265	-4.02981930567586	7.66793155228702e-05	0.0383994062659382	1.36445227659138	cg12676991	0.111908045614557		Yes	chr2	14336631	PSY_SCR
-0.447147668806309	-0.665892493663175	-0.228402843949444	3.00057926882503	-4.02840387732657	7.71105682876851e-05	0.0383994062659382	1.35956613029704	cg05390712	0.110998718704207		Yes	chr16	64906677	PSY_SCR
0.446201300011707	0.227896701117067	0.664505898906347	-3.15940102848229	4.02798428916407	7.72388514170692e-05	0.0383994062659382	1.35811796711703	cg22146312	0.110775332766829	DHX34		chr19	47852819	PSY_SCR
-0.450281569370952	-0.670604829984935	-0.22995830875697	3.70389967563342	-4.02757505532542	7.73641645270259e-05	0.0383994062659382	1.35670566462383	cg12110395	0.111799671808865	ZNF570		chr19	37961441	PSY_SCR
-0.422995830281384	-0.629978527659853	-0.216013132902915	2.52667273077614	-4.02737310485853	7.74260758681473e-05	0.0383994062659382	1.3560087606163	cg19756112	0.105030206853964	LPP	Yes	chr3	188200427	PSY_SCR
-0.426150445292457	-0.634693799426481	-0.217607091158433	2.66864837031826	-4.02704436174918	7.75269585238745e-05	0.0383994062659382	1.35487437589725	cg15688713	0.105822138275962	TBC1D23		chr3	99982392	PSY_SCR
-0.349974437736701	-0.521244214764766	-0.178704660708635	5.27016991371806	-4.02694236300726	7.7558284691794e-05	0.0383994062659382	1.35452242771602	cg20942691	0.0869082311561432	SKIV2L		chr6	31929603	PSY_SCR
-0.401593029053968	-0.598129474076614	-0.205056584031323	2.47468528770314	-4.0268262490867	7.75939606216101e-05	0.0383994062659382	1.35412178414946	cg23360967	0.0997294157266038	NEDD9	Yes	chr6	11210562	PSY_SCR
-0.412974022058245	-0.615088289272609	-0.210859754843882	3.23517056578189	-4.02666577651203	7.76432914322778e-05	0.0383994062659382	1.35356810012827	cg19292183	0.102559796362332	PHF21A	Yes	chr11	46021979	PSY_SCR
-0.444279435274693	-0.661721792212169	-0.226837078337216	3.10596941570664	-4.02653877632505	7.76823536693521e-05	0.0383994062659382	1.35312992036679	cg00224028	0.110337801261703	SEMA3D		chr7	84671333	PSY_SCR
-0.36408527188533	-0.542302530221481	-0.185868013549179	2.89140106221864	-4.02599447251323	7.78499805593771e-05	0.0383994062659382	1.3512520808812	cg26180557	0.0904336243805245	POU6F2		chr7	39045789	PSY_SCR
0.519971585930955	0.265350558945669	0.774592612916242	-2.02092991414748	4.02443732365554	7.83314323851231e-05	0.0383994062659382	1.34588113735859	cg02478379	0.129203549245152	NPM1		chr5	170814123	PSY_SCR
0.564080402036279	0.287826100683019	0.840334703389539	-4.52230734596188	4.02394266340756	7.84849676222229e-05	0.0383994062659382	1.34417531783524	cg23699638	0.140181023742173	NACC2		chr9	138987290	PSY_SCR
-0.41575456997802	-0.619374152063786	-0.212134987892255	2.63825467332741	-4.02380857164977	7.85266370444742e-05	0.0383994062659382	1.34371293763978	cg04083533	0.103323645390904	PRPF4B		chr6	4062956	PSY_SCR
-0.4131233874272	-0.615461796901827	-0.210784977952574	1.79978393020722	-4.02365996012476	7.85728431283139e-05	0.0383994062659382	1.3432005051912	cg15963983	0.102673533927154	FOXP1	Yes	chr3	71020458	PSY_SCR
-0.448927772154643	-0.668820312776805	-0.229035231532481	4.16226338508487	-4.02333131514789	7.86751168618465e-05	0.0383994062659382	1.34206735058537	cg09753193	0.111581109530906			chr16	30835298	PSY_SCR
-0.414529113863837	-0.617578871088448	-0.211479356639227	2.02156579673125	-4.02320706224585	7.87138171416253e-05	0.0383994062659382	1.34163895215816	cg02420724	0.103034496472682	COL5A2		chr2	190044983	PSY_SCR
0.440213286520454	0.224569240867584	0.655857332173324	-5.0803468414586	4.02295798463888	7.87914503677253e-05	0.0383994062659382	1.34078021782042	cg23704092	0.109425275680568	PSMA1		chr11	14541940	PSY_SCR
-0.480972666895508	-0.716592619671026	-0.24535271411999	1.5046877681495	-4.02279733308842	7.88415613591603e-05	0.0383994062659382	1.34022637031072	cg26959945	0.119561744495403	MACC1		chr7	20233217	PSY_SCR
-0.38297243865371	-0.57058866775476	-0.195356209552661	2.84039579719621	-4.02269345548477	7.88739793692757e-05	0.0383994062659382	1.33986826147868	cg12258228	0.0952029884682224		Yes	chr12	88866007	PSY_SCR
-0.491899331201579	-0.732932262159108	-0.250866400244051	2.94488814993114	-4.0217926101704	7.91556467561842e-05	0.0384051721808557	1.33676300782452	cg27076525	0.122308477557409	HPSE		chr4	84252053	PSY_SCR
-0.486546056715886	-0.724972800956452	-0.24811931247532	3.69105219221772	-4.02150682568019	7.92452028606947e-05	0.0384051721808557	1.33577801996487	cg23900681	0.12098600793338	ATG2B	Yes	chr14	96752271	PSY_SCR
-0.332693455708748	-0.495750180666889	-0.169636730750606	2.74353875349655	-4.02091937028489	7.94295963227725e-05	0.0384051721808557	1.33375347742956	cg20712043	0.0827406433880258		Yes	chr5	16392700	PSY_SCR
0.451514108163169	0.230212690224811	0.672815526101527	-3.97966530515714	4.02074888248135	7.94831862973842e-05	0.0384051721808557	1.33316597398637	cg07636095	0.112296022795764			chr6	27759817	PSY_SCR
-0.459043184061945	-0.684040662510347	-0.234045705613543	2.52426915742319	-4.02064485892192	7.95159012554591e-05	0.0384051721808557	1.33280751772848	cg05579351	0.114171532221583			chr3	87839841	PSY_SCR
-0.329103337991244	-0.490432836795843	-0.167773839186646	3.48708274387454	-4.02011358730128	7.96831838288505e-05	0.038425072024683	1.33097692467723	cg16031980	0.0818641888703878		Yes	chr14	35023597	PSY_SCR
-0.397635559352151	-0.592593877559827	-0.202677241144475	3.20519173723255	-4.01941886791028	7.99024369133683e-05	0.0384699307834166	1.32858345389574	cg15880323	0.0989286193899181		Yes	chr14	52797662	PSY_SCR
-0.383447770533336	-0.57147055631797	-0.195424984748703	3.02911552349757	-4.01897732144574	8.00420870388282e-05	0.0384763827387831	1.32706240644806	cg00922857	0.0954092894446589	ST6GALNAC5	Yes	chr1	77484471	PSY_SCR
0.556243418536066	0.283367889760151	0.829118947311981	-2.36760490854279	4.0171691298843	8.06163998830368e-05	0.0386914285202421	1.32083500175508	cg00191178	0.138466517229283			chr3	74663024	PSY_SCR
0.536762992405999	0.273408054616097	0.800117930195901	-5.02819077484735	4.01662161736534	8.07910713522926e-05	0.0387142938061029	1.31894984232826	cg12610867	0.133635438818876	NR4A1		chr12	52445276	PSY_SCR
0.506712466627709	0.25799799684135	0.755426936414068	-3.63331252752028	4.014952007632	8.13259489027353e-05	0.0389094235751054	1.31320250449484	cg11876022	0.12620635705346	TMEM196	Yes	chr7	19812479	PSY_SCR
-0.368386019278621	-0.549307949452406	-0.187464089104835	3.02380359250334	-4.01265432882419	8.20675470078504e-05	0.0392026895985071	1.30529648319162	cg04307531	0.0918060687740744	IRF2		chr4	185376838	PSY_SCR
-0.371156042321438	-0.553500601439562	-0.188811483203314	3.16546530512118	-4.01128525853617	8.25124823315184e-05	0.0393387477978315	1.30058752237271	cg09832108	0.0925279600924924	EHMT2		chr6	31862925	PSY_SCR
-0.478648409003742	-0.713820324695912	-0.243476493311571	1.64259419073415	-4.01098450542008	8.26105313622371e-05	0.0393387477978315	1.29955325619866	cg12377256	0.119334394923974	CDK2;PMEL		chr12	56359450	PSY_SCR
-0.472693827647731	-0.704963755400113	-0.240423899895348	2.68251204474585	-4.01057616140043	8.27438337368723e-05	0.0393397778866753	1.29814909936517	cg07396194	0.117861825489601	UNC5D	Yes	chr8	35417823	PSY_SCR
-0.472731659562093	-0.705042682648387	-0.240420636475798	3.02517650725883	-4.01018762739535	8.28708591972356e-05	0.0393397778866753	1.29681317575555	cg14403741	0.117882678688811			chr12	126465336	PSY_SCR
-0.407518734260187	-0.607843090544965	-0.207194377975409	2.63161919632375	-4.00897773577635	8.32676049514571e-05	0.0394154534486531	1.29265382858332	cg08365638	0.101651533412986	C16orf72		chr16	9212442	PSY_SCR
-0.376372008337077	-0.561388534775301	-0.191355481898854	3.34593939344284	-4.00891284697295	8.32889341654476e-05	0.0394154534486531	1.29243078510495	cg04852097	0.093883809078381	OR2H1		chr6	29431228	PSY_SCR
-0.408124229229356	-0.608774609331663	-0.20747384912705	2.45809329117795	-4.00841070370915	8.34541665500211e-05	0.0394324171606468	1.29070486302901	cg23941581	0.101816969217177	STARD4		chr5	110835597	PSY_SCR
-0.421115816545323	-0.62820293386998	-0.214028699220665	3.30430158786375	-4.00745165693739	8.37706120095074e-05	0.0394355337690493	1.28740902583994	cg05867762	0.105083193160002		Yes	chr13	51210877	PSY_SCR
0.413303275548609	0.21005403276598	0.616552518331238	-3.88657518661852	4.00737267406676	8.37967238825435e-05	0.0394355337690493	1.2871376252061	cg13919694	0.103135722370733		Yes	chr12	53738960	PSY_SCR
-0.416184431040726	-0.620874267260444	-0.211494594821007	2.581419523788	-4.00690801624628	8.39504974096997e-05	0.0394355337690493	1.28554106227202	cg21533216	0.103866729496479			chr4	89442132	PSY_SCR
-0.409797130886642	-0.611349763207996	-0.208244498565288	5.70941951842951	-4.00682394481167	8.39783486165177e-05	0.0394355337690493	1.2852522099519	cg10665438	0.102274803318293	STK32C		chr10	134049549	PSY_SCR
-0.341828819552524	-0.509985818363894	-0.173671820741154	3.82688289490611	-4.00602402109213	8.42437876583903e-05	0.0394389503590669	1.28250409389824	cg17726720	0.0853286994168683	DLGAP2		chr8	1589165	PSY_SCR
-0.405374345722684	-0.604791606239639	-0.205957085205729	1.61243870911862	-4.00602205887837	8.42444397609717e-05	0.0394389503590669	1.28249735334259	cg10558233	0.101191241527058		Yes	chr8	94892613	PSY_SCR
-0.365813238788231	-0.545814255504023	-0.185812222072439	3.68073681650429	-4.0050162440557	8.45793351183749e-05	0.0395010323342212	1.27904257041939	cg12757078	0.0913387653124193	KCNC1		chr11	17803962	PSY_SCR
-0.39489386037437	-0.589226614849371	-0.20056110589937	2.43569389194764	-4.00455439040254	8.47335375235762e-05	0.0395010323342212	1.27745643900813	cg24636995	0.0986111866330964		Yes	chr3	141783929	PSY_SCR
-0.481161423476627	-0.717953556190966	-0.244369290762289	2.62428067745609	-4.00445440808104	8.47669545396649e-05	0.0395010323342212	1.27711309301548	cg13642436	0.120156549293117		Yes	chr5	128017907	PSY_SCR
-0.296861956694704	-0.442969516725937	-0.150754396663471	3.54166922840463	-4.0040701632487	8.4895497117172e-05	0.0395010323342212	1.275793638641	cg26570233	0.0741400486483597	TAF1D;C11orf54		chr11	93475962	PSY_SCR
-0.434881491879961	-0.648940763751011	-0.22082222000891	0.854465553647385	-4.00365551525349	8.50344185747893e-05	0.0395053575868074	1.27436990446157	cg03746015	0.108621106442128	CLEC16A	Yes	chr16	11141000	PSY_SCR
-0.425832971677202	-0.63547470494268	-0.216191238411725	2.80639633412993	-4.00296105704645	8.52675706836198e-05	0.0395533807905531	1.27198569679724	cg26185056	0.106379493981737	PAPSS2		chr10	89423504	PSY_SCR
0.4254288387852	0.215913751269275	0.634943926301124	-3.955728513861	4.00157946006672	8.57332271764742e-05	0.0397089467787814	1.26724346097271	cg09851460	0.106315229531418	NSL1;TATDN3		chr1	212964733	PSY_SCR
0.307066971453284	0.155819566126423	0.458314376780145	-5.32939612290924	4.00096722873467	8.59403475698376e-05	0.03974447652067	1.26514246649657	cg09222259	0.076748184600951	SRRM2;LOC100128788		chr16	2802304	PSY_SCR
-0.352631281882033	-0.526369980336095	-0.178892583427971	3.43175681382252	-3.9998535799916	8.63183204949602e-05	0.0398243566808257	1.26132146180442	cg05269473	0.088161047605841	WDFY1	Yes	chr2	224801070	PSY_SCR
-0.518943950578596	-0.774665363647371	-0.263222537509821	2.11376073549366	-3.99920051421093	8.65407063219483e-05	0.0398243566808257	1.25908117132794	cg25292098	0.129761923348069	EFCAB8	Yes	chr20	31446183	PSY_SCR
0.538411704212377	0.27305644147521	0.803766966949544	-4.47646665670289	3.99858754026117	8.67499355880627e-05	0.0398243566808257	1.25697869704452	cg01289656	0.134650473146128	SCN8A		chr12	51984945	PSY_SCR
-0.370941325715753	-0.553779148974419	-0.188103502457086	3.38951031718986	-3.99814922097939	8.68998441144535e-05	0.0398243566808257	1.25547544960679	cg10073698	0.0927782594429745	LRRC49	Yes	chr15	71335214	PSY_SCR
-0.401492225971997	-0.599397259171405	-0.20358719277259	2.17928602366427	-3.99797544616484	8.69593446045024e-05	0.0398243566808257	1.2548795153839	cg01824349	0.10042388488332	CHD1		chr5	98260405	PSY_SCR
0.427890847383951	0.216951835191861	0.638829859576042	-3.11425215858539	3.99756846585693	8.70988463360999e-05	0.0398243566808257	1.25348392510202	cg13565866	0.107037778349152	NFATC4		chr14	24837564	PSY_SCR
-0.461278702897481	-0.688681100165836	-0.233876305629125	2.61179252260162	-3.99749736956161	8.71232380345287e-05	0.0398243566808257	1.25324013878698	cg26173773	0.115391871526877	PTPRN2		chr7	158075624	PSY_SCR
-0.465739832524238	-0.695380275717282	-0.236099389331193	3.00712494941666	-3.99682218965931	8.73552026424363e-05	0.0398243566808257	1.25092515892408	cg01143222	0.116527533731476	KLHL31		chr6	53514587	PSY_SCR
-0.473687189993811	-0.707247163338767	-0.240127216648854	2.23305563966206	-3.99680577937686	8.7360847859991e-05	0.0398243566808257	1.25086889737808	cg24465845	0.118516439412191	FRK;LOC728402		chr6	116359135	PSY_SCR
-0.423075083415654	-0.631700227911305	-0.214449938920002	2.65859886832542	-3.99641536263735	8.74952555053583e-05	0.0398243566808257	1.24953043814504	cg06472688	0.105863641545121	EPB41L2	Yes	chr6	131184706	PSY_SCR
-0.450312494456247	-0.672377748112983	-0.228247240799511	1.90837701528035	-3.99625514533067	8.75504699560422e-05	0.0398243566808257	1.24898120014366	cg13416889	0.112683619558777	ZNF609	Yes	chr15	64814395	PSY_SCR
-0.317244995928623	-0.473757240334107	-0.160732751523139	3.18692666347953	-3.99453547708341	8.81451965564529e-05	0.039980447292444	1.2430872220148	cg15454856	0.0794197467386766	PNPLA8		chr7	108168130	PSY_SCR
-0.37228675236255	-0.555976587338761	-0.188596917386339	3.18653820340898	-3.99403880335319	8.83176790772242e-05	0.039980447292444	1.24138532970179	cg16103732	0.0932105997693355	SLITRK6		chr13	86370663	PSY_SCR
-0.402098980818454	-0.600531006127411	-0.203666955509496	3.23315404481755	-3.99338358831983	8.85457101849673e-05	0.039980447292444	1.23914045961541	cg04776040	0.100691298976273	HHAT	Yes	chr1	210607796	PSY_SCR
-0.37176452503748	-0.555234210808754	-0.188294839266206	3.20075878253219	-3.9932219530124	8.86020493332855e-05	0.039980447292444	1.23858671995638	cg05508680	0.0930988884194201	LYPD5		chr19	44326076	PSY_SCR
-0.352292726471251	-0.526166860996746	-0.178418591945757	5.59532848917463	-3.99290076588448	8.87141026152641e-05	0.039980447292444	1.23748643522841	cg14454796	0.0882297725706724	MTERF4;SNED1		chr2	242031694	PSY_SCR
0.431142136217311	0.218316138301071	0.643968134133551	-5.09158011882229	3.99223053727548	8.894836100174e-05	0.039980447292444	1.23519068927847	cg12641569	0.107995300419586	SHANK2		chr11	70601781	PSY_SCR
-0.56432797480473	-0.842961152772051	-0.285694796837409	3.64961825835658	-3.99133860566167	8.92610215660642e-05	0.039980447292444	1.23213605102218	cg22612448	0.141388148328042	ESRRG	Yes	chr1	217203173	PSY_SCR
-0.442641485110566	-0.661197615241686	-0.224085354979446	3.66675298938431	-3.99125011080052	8.92920997703778e-05	0.039980447292444	1.23183301051421	cg20545896	0.110902968449097	WEE2;FLJ40852		chr7	141408315	PSY_SCR
-0.420822662001012	-0.628639939589986	-0.213005384412039	2.41222431291405	-3.99059165021627	8.95236656261199e-05	0.039980447292444	1.22957836810026	cg10597362	0.105453701828451			chr5	56107058	PSY_SCR
0.534952518190184	0.270768177964263	0.799136858416104	-4.93095156090222	3.99050617246455	8.95537680871485e-05	0.039980447292444	1.22928570607538	cg05630523	0.134056306410822	HOOK2		chr19	12886518	PSY_SCR
-0.424211779662348	-0.633707416190762	-0.214716143133933	3.13989333624597	-3.99050228470823	8.95551374562745e-05	0.039980447292444	1.22927239515268	cg17174660	0.106305359425039	ATP2C1		chr3	130720949	PSY_SCR
-0.403660787969856	-0.603037822047311	-0.2042837538924	2.05745671563862	-3.98989304547532	8.9769973638243e-05	0.039980447292444	1.22718661533025	cg17325792	0.10117082923504	ST6GALNAC3		chr1	77042560	PSY_SCR
-0.444103037045258	-0.663468455354047	-0.22473761873647	2.73351714379388	-3.98965553065397	8.98538612593234e-05	0.039980447292444	1.22637353788298	cg25681379	0.111313629368013	LOC100216001	Yes	chr10	4693210	PSY_SCR
-0.371923366609421	-0.555642664297382	-0.18820406892146	2.89620321946793	-3.9895003668251	8.99087036689563e-05	0.039980447292444	1.2258423924961	cg18856925	0.0932255501721894	DNAJC5		chr20	62555227	PSY_SCR
-0.375042861774586	-0.56031645961435	-0.189769263934822	3.52091844469452	-3.98921267476648	9.00104722091416e-05	0.039980447292444	1.22485763297135	cg09689478	0.0940142560327497	ARFIP1	Yes	chr4	153807318	PSY_SCR
-0.420901129791488	-0.628864727314926	-0.212937532268049	1.5772632174644	-3.98852750588213	9.02532859925672e-05	0.039980447292444	1.2225125691464	cg04796986	0.10552794964326	POU6F2		chr7	39457814	PSY_SCR
-0.44816534925647	-0.669602554916351	-0.226728143596589	3.5951952035475	-3.98848078677623	9.02698652218094e-05	0.039980447292444	1.22235268055058	cg25418947	0.11236492620006	CALD1		chr7	134650411	PSY_SCR
-0.37264407227008	-0.556792263493618	-0.188495881046542	3.88452879272091	-3.98792132038837	9.04686284378302e-05	0.039980447292444	1.22043812159658	cg09973663	0.0934431856428375	MYO1B	Yes	chr2	192115168	PSY_SCR
-0.477492660596654	-0.713458027278661	-0.241527293914648	2.02360777546557	-3.98784488351963	9.04958166749335e-05	0.039980447292444	1.22017656358683	cg04809066	0.119737019503934	DNAH12		chr3	57387745	PSY_SCR
0.471787680394838	0.238638045185015	0.70493731560466	-3.96744808173644	3.98778446676066	9.05173121315976e-05	0.039980447292444	1.21996982754925	cg07390141	0.11830821959595			chr15	93427738	PSY_SCR
-0.363771037678079	-0.543571264163951	-0.183970811192207	4.20420859912641	-3.98710530357986	9.07592834122783e-05	0.0400293097093241	1.21764602909958	cg27058582	0.0912368773785492	IQGAP1	Yes	chr15	90968212	PSY_SCR
-0.510300862930977	-0.762595347229244	-0.258006378632709	2.46982965869949	-3.98600985618022	9.11508644709543e-05	0.0400657154056268	1.21389860196267	cg05617980	0.128022980710839	RGS12		chr4	3373405	PSY_SCR
0.451985377981613	0.22841743065186	0.675553325311365	-3.68580682075344	3.984140702863	9.18227280247559e-05	0.0400657154056268	1.20750642986876	cg12585158	0.113446138500283	POLQ		chr3	121265726	PSY_SCR
-0.469515601085594	-0.701759582884558	-0.237271619286631	3.61672301703845	-3.98405550501227	9.18534641625649e-05	0.0400657154056268	1.20721512947331	cg22371956	0.117848659612022	SERPINB10		chr18	61601962	PSY_SCR
-0.373718674027185	-0.558580390079583	-0.188856957974786	2.48105794366895	-3.98398450426559	9.18790859994263e-05	0.0400657154056268	1.20697237453751	cg12034871	0.0938052529137726	ATXN3	Yes	chr14	92525005	PSY_SCR
-0.419226383865922	-0.626599558639283	-0.211853209092561	2.40094481166407	-3.98396809680928	9.18850078779655e-05	0.0400657154056268	1.206916277189	cg19497735	0.105228348641064		Yes	chr14	51742488	PSY_SCR
-0.288580699195887	-0.43136729209087	-0.145794106300905	4.08841385110202	-3.98290247131843	9.22703980749969e-05	0.0400657154056268	1.20327331028497	cg25020319	0.0724548746232194	SLC39A10	Yes	chr2	196559607	PSY_SCR
-0.446789684015106	-0.667866015800132	-0.225713352230081	2.06089091086504	-3.98272856253004	9.23334389879157e-05	0.0400657154056268	1.20267886163124	cg24592546	0.112181806266828	TRIM15		chr6	30136790	PSY_SCR
-0.370222858493875	-0.55341419802273	-0.187031518965021	2.61013205216712	-3.98270475785348	9.23420712289752e-05	0.0400657154056268	1.20259749508504	cg27226618	0.0929576458721511	ACP1		chr2	265872	PSY_SCR
0.572211809362693	0.289061209165069	0.855362409560318	1.94978171542337	3.98253087632388	9.240514880934e-05	0.0400657154056268	1.2020031648452	cg07007312	0.143680445207466	DGKQ	Yes	chr4	961505	PSY_SCR
-0.38546598395657	-0.576214128495549	-0.194717839417591	2.73529981986175	-3.98240622810313	9.24503916335413e-05	0.0400657154056268	1.20157712861345	cg09978583	0.096792231097974	CCN6		chr6	112380564	PSY_SCR
-0.448052920408051	-0.669829863024575	-0.226275977791528	1.93217511055779	-3.98137185343763	9.28266458982298e-05	0.0400657154056268	1.19804217062857	cg22202381	0.112537320527142		Yes	chr13	102103051	PSY_SCR
-0.411223830543152	-0.614816627201661	-0.207631033884644	2.55598608365175	-3.98048221321677	9.31514171206024e-05	0.0400657154056268	1.19500246861586	cg13983849	0.103310053535154	TBC1D19	Yes	chr4	26728396	PSY_SCR
-0.397932936623851	-0.594957043398104	-0.200908829849599	4.00058091830725	-3.98024990926578	9.32363994965517e-05	0.0400657154056268	1.19420883357929	cg16770546	0.0999768722304315	CHCHD3	Yes	chr7	132725849	PSY_SCR
-0.487066150104192	-0.72824231058449	-0.245889989623894	3.33999553930419	-3.97991129752022	9.33604038638327e-05	0.0400657154056268	1.19305208332469	cg20724690	0.122381157190029	CAB39	Yes	chr2	231584368	PSY_SCR
0.328583800628441	0.165879524830217	0.491288076426665	1.37023184545701	3.97985275038299	9.3381860539872e-05	0.0400657154056268	1.19285208575961	cg18961546	0.0825617984476488			chr7	1363437	PSY_SCR
-0.418947023774144	-0.62640745865501	-0.21148658889328	3.70292265241431	-3.97963871450228	9.34603414910267e-05	0.0400657154056268	1.19212095862583	cg06362200	0.105272627449183	POLR1H		chr6	30031019	PSY_SCR
0.460633234350468	0.232478200581558	0.688788268119378	-3.00078908624225	3.97873519197447	9.37923294801301e-05	0.0400657154056268	1.18903497852588	cg23288973	0.115773785417942	TRPC7		chr5	135701050	PSY_SCR
-0.553975580242654	-0.82843156866781	-0.279519591817498	3.22683108931735	-3.9777522618173	9.41547680241546e-05	0.0400657154056268	1.18567846276984	cg05658246	0.139268497327071	VPS52		chr6	33231268	PSY_SCR
0.4756055175948	0.239965987410291	0.71124504777931	-3.79941183542583	3.97757665157085	9.42196613114934e-05	0.0400657154056268	1.18507886258119	cg19133221	0.119571678752431	B4GALNT2	Yes	chr17	47210279	PSY_SCR
-0.463049149802106	-0.692477699951376	-0.233620599652836	3.06292638520751	-3.97740167232651	9.42843637153723e-05	0.0400657154056268	1.18448143940706	cg18283624	0.116420011844379		Yes	chr4	148260510	PSY_SCR
-0.311047132419854	-0.4651649341597	-0.156929330680008	3.96153793296744	-3.97734457594914	9.43054854892515e-05	0.0400657154056268	1.18428650287356	cg20314552	0.0782047233978027	HK1	Yes	chr10	71127739	PSY_SCR
-0.430565945470002	-0.643922970593595	-0.217208920346409	3.04380930156262	-3.97697216778973	9.44433615620346e-05	0.0400657154056268	1.18301509820114	cg02662654	0.108264762061258	COX10	Yes	chr17	14038796	PSY_SCR
0.343424992857006	0.17323071415664	0.513619271557373	-4.90820785481665	3.97655288660659	9.45988206923275e-05	0.0400657154056268	1.18158379055651	cg14734506	0.0863624859645887	PPP1R11		chr6	30034398	PSY_SCR
-0.307593011661281	-0.460036402225518	-0.155149621097045	6.30119110839091	-3.9763782193446	9.4663654764802e-05	0.0400657154056268	1.18098756392311	cg05770241	0.0773550690336443	FBXO21		chr12	117593501	PSY_SCR
0.337830517023478	0.170394275480938	0.505266758566017	-5.08673290442269	3.97620926172514	9.47264096897457e-05	0.0400657154056268	1.18041084848094	cg07649988	0.0849629621547899	SCD		chr10	102106576	PSY_SCR
0.38853064494225	0.195962818776106	0.581098471108394	-5.36059450708935	3.97613730078137	9.47531497234492e-05	0.0400657154056268	1.18016522527947	cg14957846	0.0977156007328766	MED26		chr19	16739131	PSY_SCR
-0.437294368373878	-0.654045014998736	-0.22054372174902	3.15423931373787	-3.97588033038476	9.48486961695633e-05	0.0400657154056268	1.17928814316247	cg06959596	0.109986803433684		Yes	chr1	244281475	PSY_SCR
-0.388819334968482	-0.581544033544648	-0.196094636392315	1.68374192822016	-3.97585282392292	9.48589290166811e-05	0.0400657154056268	1.17919426197078	cg21619340	0.0977952032401539	SHROOM3	Yes	chr4	77531254	PSY_SCR
-0.401031240104192	-0.599815212246554	-0.20224726796183	4.17329808983206	-3.97572797992967	9.49053861874586e-05	0.0400657154056268	1.17876816897792	cg24652982	0.100869889018737	TAB2;SUMO4		chr6	149721359	PSY_SCR
0.510726429713763	0.257555880244846	0.76389697918268	-4.05045128430859	3.97552940616799	9.49793243779563e-05	0.0400657154056268	1.17809045961823	cg22655975	0.128467526594415	CCDC122;LACC1		chr13	44453408	PSY_SCR
-0.451572541321801	-0.675446215306226	-0.227698867337376	1.55952687488641	-3.97506579076609	9.51521630572564e-05	0.0400657154056268	1.176508306485	cg23010693	0.113601274819346	MARK3	Yes	chr14	103911341	PSY_SCR
-0.42908741280616	-0.641840617183564	-0.216334208428756	4.71883576996705	-3.97456392507083	9.53395986900446e-05	0.0400657154056268	1.17479579684716	cg16342389	0.107958362450672	BORCS5		chr12	12605465	PSY_SCR
-0.434590378884404	-0.650105218319786	-0.219075539449022	4.08965338043241	-3.97395321454095	9.55681588899297e-05	0.0400657154056268	1.1727121270926	cg10604646	0.109359711959922	RGS5	Yes	chr1	163172649	PSY_SCR
-0.425457477745683	-0.636443675960476	-0.21447127953089	2.78788933580456	-3.97394576792803	9.5570949018284e-05	0.0400657154056268	1.17268672185006	cg06723644	0.107061722175316	PARD3	Yes	chr10	34887546	PSY_SCR
-0.468485641387203	-0.700814360954945	-0.23615692181946	1.8756349937525	-3.97386589820135	9.5600879814316e-05	0.0400657154056268	1.17241423680047	cg00555894	0.1178916584979		Yes	chr4	97182116	PSY_SCR
-0.476921083203777	-0.713463868859832	-0.240378297547723	1.54601555996884	-3.97334829653998	9.57950646475633e-05	0.0400657154056268	1.17064849095993	cg04470984	0.120030021938697	FLJ32810	Yes	chr11	100692757	PSY_SCR
-0.404276425059258	-0.604792136636709	-0.203760713481808	3.30637818836718	-3.97328603078442	9.58184496856797e-05	0.0400657154056268	1.17043609088609	cg01818391	0.101748633732127	AMDHD1	Yes	chr12	96349543	PSY_SCR
-0.411930653342425	-0.616245363671242	-0.207615943013607	3.7139730080485	-3.97323539745605	9.58374699545615e-05	0.0400657154056268	1.17026337328586	cg25319514	0.103676377595491			chr19	14442159	PSY_SCR
-0.390472351319507	-0.58417162146315	-0.196773081175864	3.25741685240354	-3.97266665286037	9.6051364005282e-05	0.0401001287000956	1.16832343274008	cg01540911	0.0982897346895093	NRF1	Yes	chr7	129283500	PSY_SCR
-0.463639944151837	-0.69371046274265	-0.233569425561025	1.34561065359437	-3.97136400265963	9.65429772723189e-05	0.0401967660026027	1.16388109713803	cg19392504	0.116745768920033	SLMAP	Yes	chr3	57811622	PSY_SCR
-0.317529128649986	-0.475095942448426	-0.159962314851545	5.27727483071457	-3.97135435596194	9.65466267908231e-05	0.0401967660026027	1.16384820434209	cg08637123	0.0799548718621142	ZC3HAV1		chr7	138764793	PSY_SCR
-0.310594862366948	-0.464751701820821	-0.156438022913074	3.19928885272297	-3.97055568736893	9.68492327178824e-05	0.0402144865550918	1.16112518402215	cg03835292	0.078224532489245	LGALS2		chr22	37976631	PSY_SCR
-0.45158075327139	-0.67572188212437	-0.22743962441841	1.80182209722431	-3.97039477192733	9.6910310666808e-05	0.0402144865550918	1.16057660769568	cg09278723	0.11373699070538	SLC25A21	Yes	chr14	37412978	PSY_SCR
-0.484941674454817	-0.72565335358195	-0.244229995327683	1.88980837615354	-3.97019800531482	9.69850462421619e-05	0.0402144865550918	1.15990583712823	cg02762593	0.122145463225168		Yes	chr5	128009061	PSY_SCR
0.415738234561074	0.209324982028497	0.62215148709365	-3.09400938978932	3.96919295416118	9.73676384864684e-05	0.0403046065074786	1.15648009662169	cg14835517	0.10474125076868			chr12	113917417	PSY_SCR
0.300183795353759	0.151133337570239	0.449234253137278	-4.36779675663806	3.96893285342028	9.74668843076198e-05	0.0403046065074786	1.15559365811116	cg03861021	0.0756333771419366	SHPK;CTNS		chr17	3539210	PSY_SCR
-0.416674797934245	-0.623587832313933	-0.209761763554557	2.61132017285311	-3.9685257748265	9.76224050361748e-05	0.0403142171691732	1.15420641035807	cg24540269	0.104994857429762	PPP1R2P1		chr6	32844675	PSY_SCR
-0.455589481483787	-0.681895536843958	-0.229283426123615	1.83174715707029	-3.9673209485595	9.80840814223551e-05	0.0404021064267939	1.15010130177537	cg18036068	0.114835549578919	SMIM21		chr18	73122565	PSY_SCR
-0.594376384516748	-0.88962717270244	-0.299125596331057	4.11337244745287	-3.96725669551238	9.81087606899009e-05	0.0404021064267939	1.14988240747121	cg17517613	0.149820500697393	TSPAN9		chr12	3371908	PSY_SCR
-0.329480870277615	-0.493160672299827	-0.165801068255402	3.13124002793085	-3.96693363408857	9.82329364010115e-05	0.0404021064267939	1.14878186279568	cg00043043	0.083056814322863	PEX1		chr7	92154718	PSY_SCR
-0.370738950318846	-0.554968327108867	-0.186509573528825	2.35372615216331	-3.96578489707183	9.86756895972876e-05	0.0405295101618832	1.14486918417757	cg07212848	0.0934843820179416	NMNAT2	Yes	chr1	183317418	PSY_SCR
-0.418354777175946	-0.626269288374957	-0.210440265976935	2.98474198392255	-3.96533380533078	9.88500702046218e-05	0.0405464894292215	1.14333299959432	cg11251614	0.105503041538024	PPIL1		chr6	36839846	PSY_SCR
-0.389101058526681	-0.582516807308495	-0.195685309744867	1.82744784946523	-3.96451805828038	9.91661612813347e-05	0.0405852983950951	1.14055536823142	cg08522256	0.0981458661069776	YWHAZ		chr8	101966860	PSY_SCR
-0.38096074527658	-0.570353490530774	-0.191568000022386	2.90125549119197	-3.96402796815964	9.93565263365837e-05	0.0405852983950951	1.13888683919235	cg17454397	0.0961044544429504		Yes	chr2	106209846	PSY_SCR
-0.385728288876777	-0.577503730286081	-0.193952847467473	4.06565960278272	-3.96376885749252	9.94573126490855e-05	0.0405852983950951	1.1380047592368	cg05025427	0.0973135171965575		Yes	chr10	3804092	PSY_SCR
-0.361494455831192	-0.541223715482512	-0.181765196179871	3.41106500983651	-3.96371734531984	9.94773609211557e-05	0.0405852983950951	1.13782940431924	cg04563262	0.0912008663428097	PAPSS1	Yes	chr4	108570240	PSY_SCR
-0.381314028558574	-0.570934543948338	-0.191693513168809	2.65489528001199	-3.96293803895166	9.97811319137014e-05	0.0406116827041625	1.13517677046359	cg04184793	0.0962200329176595			chr4	184244831	PSY_SCR
-0.330311112598467	-0.494583796100909	-0.166038429096024	2.82450808250196	-3.96257645463181	9.99223754806298e-05	0.0406116827041625	1.13394614722862	cg00294149	0.0833576629701035	GABARAPL2		chr16	75604552	PSY_SCR
-0.473299763033961	-0.708687535550213	-0.237911990517709	2.64654952968271	-3.9625267711984	9.99417978708902e-05	0.0406116827041625	1.13377706116577	cg21852757	0.119443928170817	USP13	Yes	chr3	179424616	PSY_SCR
-0.461585821620677	-0.69116921188265	-0.232002431358704	0.851074624799188	-3.96215824573989	0.00010008597494543	0.0406161147193661	1.13252292679926	cg25977504	0.116498583093437	OR14A16		chr1	247979157	PSY_SCR
-0.42474026099308	-0.636048851276365	-0.213431670709794	4.40473370012393	-3.96119387088106	0.000100464200340585	0.040712053085923	1.12924152164739	cg20538860	0.107225315103956	GBE1		chr3	81806785	PSY_SCR
0.468203747595435	0.235253289268919	0.70115420592195	-3.92116821800174	3.96087500872573	0.000100589555801027	0.040712053085923	1.12815670416533	cg24216889	0.118207150330165	TP53BP1		chr15	43785387	PSY_SCR
0.47243454357436	0.237347456723845	0.707521630424875	-4.75720006752583	3.96034200526	0.000100799429392232	0.0407428887250975	1.1263435125229	cg01719220	0.119291349824557	USB1;ZNF319		chr16	58035188	PSY_SCR
-0.435950422021956	-0.652965535254687	-0.218935308789225	3.00370937949668	-3.95883083384946	0.000101396727731568	0.0408953932592243	1.1212038886076	cg11730559	0.110121002972499	TRPS1	Yes	chr8	116506662	PSY_SCR
-0.374479841722485	-0.560900788122818	-0.188058895322152	3.32703530040782	-3.95870881041596	0.00010144510460182	0.0408953932592243	1.12078894977352	cg07296665	0.0945964605270214			chr11	2109690	PSY_SCR
0.509009178485262	0.255587408693413	0.762430948277111	-3.53687728050393	3.95823446199415	0.000101633371108752	0.0409171655825082	1.11917603929992	cg11526405	0.128595004508354	SH3GLB2		chr9	131790894	PSY_SCR
-0.352684149770173	-0.528310400044208	-0.177057899496138	3.09851978597783	-3.9574581845851	0.000101942188167937	0.0409184317856776	1.11653684757435	cg18378955	0.0891188569329503			chr1	203840808	PSY_SCR
-0.242010436662305	-0.362525975106798	-0.121494898217811	-0.947363319014448	-3.95740840042294	0.000101962023594646	0.0409184317856776	1.11636760627723	cg24438909	0.0611537683693298	NTRK1;INSRR	Yes	chr1	156828693	PSY_SCR
-0.484552752036047	-0.725860513705294	-0.243244990366799	2.65600256145722	-3.95721452777549	0.000102039302928863	0.0409184317856776	1.11570855345668	cg00814614	0.122447936202345	ACSS3		chr12	81544241	PSY_SCR
0.450163552225069	0.225882721609606	0.674444382840531	-1.79737654901703	3.95546908804123	0.000102737561076992	0.0411443006591713	1.10977633267787	cg19258425	0.113807880229951	SOX2-OT;SOX2		chr3	181428280	PSY_SCR
0.368983267210246	0.185104995275681	0.552861539144811	-4.88008076432495	3.95454097570021	0.00010311069630935	0.0411982003218437	1.10662287379417	cg15380914	0.0933062192243214	RNF138		chr18	29671772	PSY_SCR
0.425308134302893	0.213356824582659	0.637259444023128	-4.87503212750466	3.9544619938492	0.000103142509295906	0.0411982003218437	1.10635454546717	cg16240137	0.107551453260752	STK10		chr5	171615938	PSY_SCR
0.467371811101846	0.234413972744048	0.700329649459644	-6.3359838050382	3.95371179834743	0.00010344514481148	0.041264999422082	1.10380610419421	cg11154382	0.118210895214264	PPP1R9B		chr17	48227323	PSY_SCR
-0.3524112423175	-0.528154791566091	-0.176667693068908	3.56076491039192	-3.9517565605573	0.000104237875129307	0.0412910901711345	1.09716603911082	cg04343045	0.0891783785051276			chr20	32859896	PSY_SCR
-0.420590548452926	-0.630340117108551	-0.2108409797973	2.38297336012898	-3.9516480181228	0.000104282051175111	0.0412910901711345	1.09679750721933	cg07347534	0.106434213402621	MSR1		chr8	16045149	PSY_SCR
-0.380448704274153	-0.570186052061351	-0.190711356486955	2.26626600276234	-3.95151018136165	0.000104338175452921	0.0412910901711345	1.09632952541565	cg26280786	0.0962793177324053		Yes	chr12	76730965	PSY_SCR
-0.386069086045085	-0.578621594486091	-0.19351657760408	2.97792301962657	-3.95126054890053	0.000104439893687623	0.0412910901711345	1.09548201175861	cg04503340	0.0977078279873273	AP3B1	Yes	chr5	77313271	PSY_SCR
-0.556601008820389	-0.834220073783759	-0.278981943857019	2.08487863644203	-3.95106817570202	0.000104518344647057	0.0412910901711345	1.09482892725254	cg20908131	0.140873552180985	LINC01550		chr14	98419775	PSY_SCR
-0.42022671803331	-0.629830403200446	-0.210623032866174	2.87421226940247	-3.95097761358231	0.000104555295809211	0.0412910901711345	1.09452148889026	cg07526974	0.106360187055652	TAF3	Yes	chr10	7899001	PSY_SCR
-0.454308845678056	-0.680913440748553	-0.227704250607559	1.98667167256587	-3.95095699182339	0.00010456371163538	0.0412910901711345	1.09445148342541	cg13225881	0.114987038992897	DDX10	Yes	chr11	108777990	PSY_SCR
-0.427816318548265	-0.641210777450108	-0.214421859646422	1.84278659275006	-3.95088173308425	0.00010459443050257	0.0412910901711345	1.09419600239634	cg23499779	0.108283757260001		Yes	chr12	76115849	PSY_SCR
-0.378369915041873	-0.567133739083877	-0.189606090999869	3.86677135748236	-3.95018697023355	0.000104878421763048	0.0413496406321026	1.09183768633587	cg18666330	0.0957853179844553	CPSF3		chr2	9567703	PSY_SCR
0.592502643408734	0.296881474088218	0.88812381272925	-4.32493049055741	3.94979525071594	0.000105038863834627	0.0413593919077003	1.0905081830739	cg27244723	0.150008444944415	XPO4		chr13	21476350	PSY_SCR
-0.36190481929739	-0.542503522396288	-0.181306116198492	3.68554513265652	-3.94911299855465	0.00010531886033792	0.0414094014750558	1.08819287667073	cg12685726	0.0916420521341996			chr2	911871	PSY_SCR
-0.416279807395598	-0.624028056605748	-0.208531558185448	2.54979900301804	-3.94882414939058	0.000105437617655056	0.0414094014750558	1.08721273496831	cg11431723	0.105418674432449		Yes	chr3	149126842	PSY_SCR
-0.392579928712663	-0.588561347923086	-0.196598509502239	3.39644445194961	-3.94759886126603	0.000105942797971109	0.0415542558863129	1.08305569165027	cg13287763	0.099447776359617	ACVR1	Yes	chr2	158666076	PSY_SCR
-0.444479041035807	-0.666415814202237	-0.222542267869378	3.17518465286238	-3.94677020743772	0.000106285750387354	0.0416351885820077	1.08024493952337	cg26881307	0.112618424097299	LOC400940	Yes	chr2	6122798	PSY_SCR
-0.431378848562292	-0.646803234251843	-0.215954462872741	3.29879236015156	-3.94624282463595	0.000106504565611191	0.0416363311752246	1.07845634718999	cg07450902	0.109313812588836	CXXC4		chr4	105393914	PSY_SCR
-0.360335922313502	-0.5402902654212	-0.180381579205805	2.27129471245557	-3.94607239441391	0.000106575369882033	0.0416363311752246	1.07787838547769	cg15851280	0.0913150815032174		Yes	chr10	89860477	PSY_SCR
-0.353368349510565	-0.529858265923594	-0.176878433097536	2.93673126344842	-3.9457318922157	0.000106716963526426	0.0416363311752246	1.07672374106996	cg00629382	0.0895571111173833	MSRA	Yes	chr8	10268916	PSY_SCR
-0.218604612977201	-0.327798991864199	-0.109410234090202	4.3753273060401	-3.94528936103971	0.000106901251726425	0.0416363311752246	1.0752232437124	cg12866112	0.0554090189520576	PTPRN2		chr7	157372332	PSY_SCR
-0.34699205597505	-0.520324199722685	-0.173659912227415	4.05311962316697	-3.94512025006497	0.000106971756304697	0.0416363311752246	1.07464987462853	cg00977978	0.0879547476326825	HIPK2	Yes	chr7	139409421	PSY_SCR
-0.457763971455455	-0.686475432569338	-0.229052510341571	2.38275470206192	-3.94433234937813	0.000107300825134935	0.0417111428217454	1.07197878316988	cg16510070	0.116056135971307	IL21R	Yes	chr16	27438621	PSY_SCR
-0.50024093273011	-0.750219974914735	-0.250261890545484	2.98242102937863	-3.9436235123551	0.000107597694311758	0.0417145749797965	1.06957611957752	cg13877109	0.126848044992857	JARID2	Yes	chr6	15331247	PSY_SCR
-0.417616662576693	-0.626323345366663	-0.208909979786722	2.65034460955722	-3.94331330823635	0.000107727856680146	0.0417145749797965	1.06852477280527	cg25154389	0.105905016906575	CDK19	Yes	chr6	110933973	PSY_SCR
-0.4520373440225	-0.677948323058781	-0.226126364986219	1.84944020801319	-3.94327257544134	0.000107744959360844	0.0417145749797965	1.0683867260974	cg21832148	0.114635074135575		Yes	chr6	49123030	PSY_SCR
-0.318083633580601	-0.477076211214367	-0.159091055946834	3.46780771519808	-3.94261432062089	0.000108021701952438	0.0417145749797965	1.06615601741763	cg15260691	0.0806783539330594	ST3GAL5	Yes	chr2	86073878	PSY_SCR
-0.427170509640889	-0.640730306214225	-0.213610713067552	2.58645621968361	-3.94186354148704	0.000108338167688213	0.0417145749797965	1.06361215041513	cg20805961	0.108367655334853			chr1	91361641	PSY_SCR
-0.413740946972012	-0.620591046573363	-0.20689084737066	1.9564419801606	-3.94178190301539	0.000108372632682645	0.0417145749797965	1.06333555962134	cg14148981	0.10496292213821		Yes	chr14	52708188	PSY_SCR
0.421151486018685	0.210592520443082	0.631710451594289	-4.2818478149693	3.94170774397034	0.000108403949143529	0.0417145749797965	1.06308431335435	cg01071279	0.10684492950116	SUPV3L1		chr10	70939636	PSY_SCR
-0.474111165330152	-0.711179790599455	-0.23704254006085	2.80450674463289	-3.94117685160976	0.000108628389677117	0.0417145749797965	1.06128580128605	cg06147743	0.120296851215013	OSER1		chr20	42835588	PSY_SCR
0.439336829300605	0.219656081417119	0.65901757718409	-5.59865569200648	3.94117241570694	0.000108630266861464	0.0417145749797965	1.06127077458697	cg04915780	0.111473638542099			chr12	59989742	PSY_SCR
-0.440880845358019	-0.661340005620521	-0.220421685095517	3.51099700426444	-3.9410586993083	0.000108678399862052	0.0417145749797965	1.0608855632358	cg24677222	0.111868632008805	CLSTN2	Yes	chr3	140102647	PSY_SCR
0.526168477007798	0.263028427333529	0.789308526682066	-4.79430343493308	3.94055773482826	0.000108890685543725	0.0417434839996644	1.05918867263917	cg13243329	0.133526397128332	ATF3		chr1	212782207	PSY_SCR
-0.401572751779016	-0.602453336507488	-0.200692167050544	4.01550780136016	-3.93954525982328	0.000109320928839183	0.0417725047910996	1.05575973464428	cg20999427	0.101933783036936	SOX5	Yes	chr12	24381595	PSY_SCR
-0.369077919416656	-0.553720673517725	-0.184435165315587	2.65878728139573	-3.93917809150903	0.000109477352691168	0.0417725047910996	1.05451643662132	cg19852921	0.0936941440175579	PHACTR2		chr6	144074925	PSY_SCR
-0.406198601117851	-0.609412158129807	-0.202985044105894	3.1167096939738	-3.93917765049723	0.000109477540702146	0.0417725047910996	1.05451494333576	cg11553153	0.103117614171724	CHRM5	Yes	chr15	34348521	PSY_SCR
-0.35990631442419	-0.539964684752428	-0.179847944095952	3.70294570262548	-3.93909062592726	0.000109514646787159	0.0417725047910996	1.05422027708353	cg07876223	0.0913678685266268		Yes	chr6	14839147	PSY_SCR
0.412763850499637	0.20624217654528	0.619285524453995	-3.90508488598003	3.93872663693884	0.0001096699762148	0.0417794628763795	1.05298786651071	cg17085457	0.10479626756236	ZNF697		chr1	120190989	PSY_SCR
-0.46184105663997	-0.692976328901643	-0.230705784378298	3.39090544520571	-3.93773180853376	0.000110095579584766	0.0418892375931974	1.04962002974599	cg27296759	0.117286061899665	MAP1B		chr5	71503901	PSY_SCR
-0.457388191083104	-0.68636202457076	-0.228414357595449	2.61467603381119	-3.93657848069814	0.000110590955007355	0.0419737958531563	1.04571653204715	cg27657169	0.11618927282303	ZSWIM6		chr5	60841343	PSY_SCR
0.463220874638138	0.231326815232813	0.695114934043462	-3.2747322230757	3.93657310142778	0.000110593270454562	0.0419737958531563	1.04569832792865	cg04001014	0.117671096840582	CHL1		chr3	238318	PSY_SCR
-0.491867484493124	-0.738153624958142	-0.245581344028106	2.71185185042372	-3.93575415366288	0.000110946315007475	0.0420554150413598	1.0429271562056	cg26955491	0.124974138446976	CLEC1B		chr12	10153316	PSY_SCR
-0.391787896749931	-0.587981606989312	-0.19559418651055	2.87485370160502	-3.93537168684691	0.000111111561085068	0.042065732812535	1.04163312698596	cg20662060	0.0995555001982134	TMEM30A	Yes	chr6	75984465	PSY_SCR
0.483868783162504	0.24151772629083	0.726219840034179	-4.22129555322441	3.93461739820516	0.000111438139338867	0.0420848271285944	1.03908140104573	cg22767408	0.122977340410081	TRIP12;FBXO36		chr2	230787493	PSY_SCR
-0.472836355701219	-0.709661703676058	-0.23601100772638	3.27812605933895	-3.93461731528153	0.000111438175291703	0.0420848271285944	1.03908112054177	cg16476639	0.120173403869491	RBM25		chr14	73528813	PSY_SCR
-0.504486020435166	-0.757187754269148	-0.251784286601184	2.29693584172691	-3.93423897106959	0.000111602327072276	0.0420946574383445	1.03780135659688	cg02327001	0.128229633264502	PPP3CA	Yes	chr4	101972762	PSY_SCR
-0.437110432667864	-0.65609542380578	-0.218125441529948	3.53152041523423	-3.93365840518145	0.000111854663157952	0.0421028754440091	1.03583777551544	cg09376855	0.111120587413513	GMDS		chr6	2242748	PSY_SCR
-0.34169292565538	-0.512884260953344	-0.170501590357416	3.22888811337004	-3.93345358108571	0.000111943816751614	0.0421028754440091	1.03514508197397	cg09616715	0.086868427098882	KRT81		chr12	52685979	PSY_SCR
-0.430498420095509	-0.646194061234513	-0.214802778956505	3.54888001433637	-3.93323608301232	0.000112038560809448	0.0421028754440091	1.03440956028483	cg23293999	0.109451457021569	HBP1	Yes	chr7	106826042	PSY_SCR
-0.428013109465765	-0.642543855928041	-0.21348236300349	2.8242837248695	-3.93176315640819	0.000112682187361695	0.0421120956308052	1.02942942642422	cg16244018	0.108860349018777			chr5	4581501	PSY_SCR
-0.371393291625125	-0.557554836125205	-0.185231747125045	3.22346721784269	-3.93155090319407	0.000112775224845322	0.0421120956308052	1.02871190602331	cg13777984	0.0944648309966935	ENOX1		chr13	43931730	PSY_SCR
-0.494882062649606	-0.742946677825945	-0.246817447473266	3.66822669514189	-3.93148583201364	0.000112803762265852	0.0421120956308052	1.02849194004882	cg14001165	0.125876598262122	CCDC69	Yes	chr5	150566089	PSY_SCR
0.521473558766954	0.260074695989888	0.78287242154402	-4.02560199614683	3.93141074371914	0.000112836701283892	0.0421120956308052	1.02823811620732	cg04947137	0.13264285844466	MTFR2		chr6	136571999	PSY_SCR
-0.434763567529076	-0.652703369332842	-0.21682376572531	1.78961398601815	-3.93130205763324	0.000112884394839715	0.0421120956308052	1.02787072783884	cg13442811	0.110590222057579	CCSER2		chr10	86131100	PSY_SCR
-0.312303936387569	-0.468868936228547	-0.15573893654659	3.1750817965312	-3.93099596364113	0.000113018817697869	0.0421120956308052	1.02683609423541	cg25100011	0.0794465166782552	RBBP4;SYNC		chr1	33146725	PSY_SCR
-0.457776750459017	-0.687272081630224	-0.22828141928781	2.6296847715277	-3.93096972249093	0.000113030348714579	0.0421120956308052	1.02674739928969	cg07123579	0.116453898853471		Yes	chr3	66789196	PSY_SCR
-0.341752502245599	-0.51311317900063	-0.170391825490569	2.30486157990921	-3.93025162499708	0.000113346332627454	0.0421369919122251	1.02432043103849	cg06923775	0.0869543568335407	GPALPP1		chr13	45567492	PSY_SCR
-0.23093541977351	-0.346739163840375	-0.115131675706644	4.29304106964997	-3.92995673013096	0.000113476337812105	0.0421369919122251	1.02332387937205	cg02392395	0.0587628403139732		Yes	chr1	56559819	PSY_SCR
-0.37885633040326	-0.56883967226575	-0.18887298854077	3.78913240598172	-3.92987599902889	0.00011351195301277	0.0421369919122251	1.02305107227779	cg08147187	0.0964041436668433	MGRN1		chr16	4679396	PSY_SCR
-0.438001330542514	-0.657682491473361	-0.218320169611668	2.0073463160303	-3.92918462817856	0.000113817392024648	0.0421989750369729	1.02071498431448	cg01893571	0.11147384813667	RMDN2	Yes	chr2	38272884	PSY_SCR
-0.446686944491118	-0.670762600763718	-0.222611288218518	2.5139413303047	-3.928514892188	0.000114114017079489	0.0422372366363894	1.01845233555498	cg22510636	0.113703767644962	HTN3		chr4	70893301	PSY_SCR
-0.360191013089189	-0.540893783201342	-0.179488242977035	5.49274540514457	-3.92814837869011	0.000114276655972705	0.0422372366363894	1.01721423970359	cg27610605	0.0916948593498138	KMT2C		chr7	152063901	PSY_SCR
-0.451458600873751	-0.677956787890175	-0.224960413857326	2.4770036927832	-3.92801396137661	0.000114336358259712	0.0422372366363894	1.01676019803069	cg04076968	0.114933043851894			chr2	61289326	PSY_SCR
-0.423502333763067	-0.635993589425642	-0.211011078100493	2.74459409393289	-3.92766615644759	0.000114490975475786	0.0422431502916196	1.01558542672026	cg03179422	0.107825440578205	ERICH1		chr8	618674	PSY_SCR
-0.359579665530113	-0.540017490980989	-0.179141840079237	2.73692557251848	-3.92723926351756	0.000114681022776677	0.0422621062956878	1.01414364418151	cg18789624	0.0915604172301038	NOD1		chr7	30516742	PSY_SCR
-0.40285556336332	-0.605052193564795	-0.200658933161845	3.32032784803112	-3.9264066236399	0.00011505256567971	0.0422923177338445	1.01133188472502	cg17339905	0.102601590201542	RAB3GAP1		chr2	135808617	PSY_SCR
-0.398700119146018	-0.598848286884364	-0.198551951407672	2.14053711539875	-3.92567704299584	0.000115379060422064	0.0422923177338445	1.0088685693265	cg04848823	0.10156212922746		Yes	chr16	9536122	PSY_SCR
-0.386003481964207	-0.579808584332187	-0.192198379596227	3.73765592333467	-3.92505581713307	0.000115657758550077	0.0422923177338445	1.00677140704697	cg27396578	0.0983434376345126	TRIM39		chr6	30306767	PSY_SCR
-0.457514579324753	-0.687228548312828	-0.227800610336677	2.59575386361995	-3.92497914877109	0.000115692198253382	0.0422923177338445	1.00651260630583	cg22164577	0.116564843272607	UBR3		chr2	170685661	PSY_SCR
-0.374442516673097	-0.562456017803025	-0.186429015543169	1.5858156437585	-3.92478562533675	0.00011577917298727	0.0422923177338445	1.00585937040145	cg19828869	0.0954045780885087		Yes	chr2	171552304	PSY_SCR
-0.456853751041876	-0.68625418402109	-0.227453318062663	2.81274205999611	-3.92466672601457	0.000115832640384653	0.0422923177338445	1.00545804097124	cg15325154	0.116405744216096	ZNF804B;MGC26647		chr7	88425122	PSY_SCR
-0.378231834937547	-0.568162252812312	-0.188301417062783	3.78937882443584	-3.92449136108143	0.000115911542383079	0.0422923177338445	1.0048661381753	cg19814174	0.0963772881980106		Yes	chr1	213704987	PSY_SCR
-0.312194926664854	-0.468966697100489	-0.155423156229219	3.52552430139746	-3.92444096023155	0.000115934228691847	0.0422923177338445	1.00469602624938	cg04700215	0.0795514392568243	SCAF11		chr12	46320110	PSY_SCR
-0.390012334693903	-0.585869498565952	-0.194155170821855	2.12764595655349	-3.92426839373611	0.000116011935837429	0.0422923177338445	1.00411359753483	cg00684594	0.0993847248869212	BTBD18	Yes	chr11	57519470	PSY_SCR
-0.350122578017531	-0.525978277071054	-0.174266878964008	3.93399567466828	-3.92358885105746	0.000116318416735362	0.0423533838427153	1.00182028887151	cg03074370	0.0892352872098636	PTOV1		chr19	50352995	PSY_SCR
-0.337389988459654	-0.506903610434839	-0.167876366484469	2.50370364236858	-3.92235962143467	0.000116874766149081	0.0424456693363802	0.997672773612374	cg25727671	0.086017097110603	HOXA7		chr7	27193351	PSY_SCR
-0.480350985415569	-0.721698681093837	-0.2390032897373	3.55063889104198	-3.92225071491038	0.000116924178892165	0.0424456693363802	0.997305368493883	cg25769412	0.122468200104986	ACP3		chr3	132077190	PSY_SCR
-0.430375631191986	-0.646637908429832	-0.214113353954141	3.73637264161385	-3.92181156050036	0.000117123632031378	0.0424456693363802	0.995823933937947	cg09414535	0.109738987851083	GRIP1	Yes	chr12	67073022	PSY_SCR
0.508418121987719	0.2528942902235	0.763941953751938	-5.44353434366152	3.92111366879734	0.000117441261969976	0.0424456693363802	0.993469973613917	cg25509822	0.129661663734339	UBTF		chr17	42298664	PSY_SCR
-0.45418041966865	-0.682447019592617	-0.225913819744684	2.97652026591092	-3.9210814058629	0.000117455965487801	0.0424456693363802	0.99336116075745	cg02890044	0.115830397958468	SLC9C2		chr1	173571308	PSY_SCR
-0.415933902795234	-0.624993276151098	-0.206874529439371	2.9386333452459	-3.92079827472955	0.000117585074727724	0.0424456693363802	0.992406280404072	cg01354782	0.106083984344725	ITPR2	Yes	chr12	26522758	PSY_SCR
-0.457791117710643	-0.687907637206823	-0.227674598214462	2.99285355872487	-3.9204813012109	0.000117729776115897	0.0424456693363802	0.991337334470338	cg01862034	0.116769111376516		Yes	chr16	5842476	PSY_SCR
0.544100150253869	0.270591933419408	0.81760836708833	-3.27306113714781	3.92038112202299	0.000117775544002428	0.0424456693363802	0.990999510545953	cg13788062	0.1387875651164	LARP7;ZGRF1		chr4	113558189	PSY_SCR
-0.453520237816561	-0.681502086594564	-0.225538389038558	5.2779028841475	-3.92027219288858	0.000117825328559965	0.0424456693363802	0.990632188502929	cg11960435	0.11568590534077	MAPRE1	Yes	chr20	31434982	PSY_SCR
-0.594005107117918	-0.892674426043468	-0.295335788192368	-0.387548714057364	-3.91939820031511	0.000118225498641484	0.0424543864012158	0.98768529886724	cg26999154	0.151555181882301		Yes	chr11	43291043	PSY_SCR
-0.415183397923138	-0.623941487951614	-0.206425307894663	3.0943813474954	-3.9193719997811	0.00011823751482917	0.0424543864012158	0.987596965782656	cg21847114	0.105931102724193	CLRN1-AS1;CLRN1		chr3	150690183	PSY_SCR
0.503608428416923	0.250362746937522	0.756854109896324	-5.0727825712814	3.91895939029007	0.000118426900314999	0.0424543864012158	0.986205951581614	cg04810007	0.128505651185032			chr14	71788121	PSY_SCR
-0.443596130310421	-0.666671887444646	-0.220520373176195	2.32342067475324	-3.91881890760694	0.00011849144678183	0.0424543864012158	0.985732376552355	cg16636767	0.113196384106789	FAR1		chr11	13694647	PSY_SCR
-0.369948628314184	-0.555998797883503	-0.183898458744864	3.72679865071153	-3.91860215272365	0.000118591102953801	0.0424543864012158	0.985001712279884	cg02915865	0.0944083154900144	STARD13	Yes	chr13	33770441	PSY_SCR
0.485311685427867	0.241216528483995	0.729406842371738	1.56518925040215	3.91815314879028	0.000118797792140641	0.0424543864012158	0.983488264622048	cg05609536	0.123862357339887	SPTBN4	Yes	chr19	41019285	PSY_SCR
0.442657649820406	0.219998321106445	0.665316978534368	-4.0115250361091	3.91784184109042	0.000118941296554879	0.0424543864012158	0.982439034157464	cg00418743	0.112985073868425	XPO5;POLH		chr6	43544011	PSY_SCR
-0.50125995704527	-0.753405346480396	-0.249114567610143	3.80478196886401	-3.9177056482062	0.000119004129514262	0.0424543864012158	0.981980032641594	cg02207211	0.127947324800877		Yes	chr6	100636469	PSY_SCR
-0.409304390358524	-0.615229434356186	-0.203379346360862	3.46486704714221	-3.91703143756298	0.000119315642796661	0.0424543864012158	0.979707988939137	cg11532578	0.104493516808018	KIF1B		chr1	10387937	PSY_SCR
-0.44413954841998	-0.667597800586379	-0.22068129625358	2.64726501837805	-3.91690348758799	0.000119374848315272	0.0424543864012158	0.979276844246709	cg00077450	0.113390475365907			chr2	239361948	PSY_SCR
-0.345529067703666	-0.519374472742892	-0.171683662664441	3.76716660672459	-3.91688836273942	0.000119381848787892	0.0424543864012158	0.979225879830548	cg06645772	0.0882151942318847	SEC24D	Yes	chr4	119696553	PSY_SCR
-0.305288701533739	-0.458918124252233	-0.151659278815245	3.20848132191771	-3.91612147319335	0.000119737311649501	0.0424790914649207	0.976642004521492	cg00041865	0.0779569029264037			chr5	14904423	PSY_SCR
-0.397767718423602	-0.597953540667822	-0.197581896179382	2.47275456370006	-3.91575976429018	0.000119905316701809	0.0424790914649207	0.975423452380022	cg02041869	0.101581236431062	NAT1		chr8	18028071	PSY_SCR
-0.339289560784652	-0.510048857692827	-0.168530263876478	2.90679678327663	-3.91566889425485	0.000119947558794425	0.0424790914649207	0.975117337788213	cg01237853	0.0866491958200207		Yes	chr13	41256577	PSY_SCR
-0.284040666617229	-0.426999852855013	-0.141081480379446	3.28155320631601	-3.91550945805025	0.000120021708881718	0.0424790914649207	0.97458025857432	cg06317173	0.0725424544776017	TRIM40		chr6	30107366	PSY_SCR
-0.52842565065822	-0.794403571863808	-0.262447729452632	2.53143955244382	-3.91523761957593	0.0001201482350098	0.0424790914649207	0.973664582743117	cg02608452	0.134966431670999	KCNA4		chr11	30034396	PSY_SCR
-0.457880984109931	-0.688376264243248	-0.227385703976614	3.59915839064729	-3.91480732573888	0.000120348772406715	0.0424804177878391	0.972215268830317	cg10856894	0.116961307673938	PDE10A	Yes	chr6	166013397	PSY_SCR
-0.42181857144807	-0.634169723158612	-0.209467419737529	2.69746128229407	-3.91463159783821	0.000120430761303604	0.0424804177878391	0.971623422245687	cg24807294	0.107754346968694	CCDC89		chr11	85397563	PSY_SCR
-0.333016705269498	-0.500677560766605	-0.16535584977239	2.69947070857403	-3.91430050135084	0.0001205853841833	0.0424857856770215	0.970508360754155	cg20335039	0.0850769390736793	MPPE1		chr18	11883985	PSY_SCR
-0.363612522685455	-0.5467072196369	-0.180517825734011	3.02891304927366	-3.91365814270802	0.000120885904848995	0.0425424859021987	0.968345266881355	cg23052863	0.0929086060730529	CFAP126		chr1	161338748	PSY_SCR
-0.473193063232021	-0.711504568380504	-0.234881558083539	2.40166463166715	-3.91303003463573	0.000121180445850835	0.0425832270694601	0.966230455993473	cg03952736	0.120927531617086	NUP98	Yes	chr11	3803470	PSY_SCR
-0.433187330189539	-0.651372830838231	-0.215001829540846	3.03237789626141	-3.91263811197217	0.000121364576557244	0.0425832270694601	0.9649110184087	cg11576468	0.110714898181879	ZNF737		chr19	20749810	PSY_SCR
-0.40873778159823	-0.614629903619927	-0.202845659576534	2.29241394487411	-3.91223447072292	0.000121554490387225	0.0425832270694601	0.963552248145664	cg13276981	0.1044768110544	SOGA3		chr6	127793893	PSY_SCR
-0.467691367155426	-0.703280760276429	-0.232101974034422	2.89912323609325	-3.9122215560284	0.000121560571425296	0.0425832270694601	0.963508775633133	cg05058973	0.119546237465706	GHRHR		chr7	31002599	PSY_SCR
-0.459331530314625	-0.690742033303772	-0.227921027325478	5.21950054350335	-3.91167724175043	0.000121817131005598	0.0426128998802129	0.961676656449174	cg03313451	0.117425723526484	DNAH10		chr12	124383345	PSY_SCR
0.499836349542293	0.24800488043805	0.751667818646535	-4.32234226893849	3.91144887907315	0.000121924921482276	0.0426128998802129	0.960908070885915	cg16597437	0.127788030726029	MAP2K3		chr17	21188442	PSY_SCR
0.33480827022162	0.166097501139151	0.503519039304089	1.07630718349334	3.91086832048765	0.000122199361268782	0.0426314124957823	0.958954296042505	cg22974915	0.0856097016786985	LINGO3		chr19	2306444	PSY_SCR
-0.429930680504283	-0.646580705266057	-0.213280655742508	1.6231871015728	-3.9107451614016	0.000122257655968742	0.0426314124957823	0.958539856386758	cg00769915	0.109935744406878	EFCAB11	Yes	chr14	90367327	PSY_SCR
-0.429304755025772	-0.645687989747791	-0.212921520303754	1.88621307970352	-3.90986634327381	0.000122674392372135	0.0427278413614784	0.955582892743612	cg10741418	0.109800365878059			chr14	73927547	PSY_SCR
-0.426024396511894	-0.640797255653282	-0.211251537370505	4.25485969573717	-3.90908300922089	0.00012304698624953	0.042808692653354	0.952947686813409	cg18557212	0.108983205398036			chr8	29344583	PSY_SCR
-0.315398593960759	-0.474453777022374	-0.156343410899144	6.07109081932892	-3.90779478151565	0.000123662069977552	0.0428544413295893	0.948614961390611	cg06127256	0.080710122100739		Yes	chr16	73206588	PSY_SCR
-0.495267140982367	-0.745050735408937	-0.245483546555798	2.8724585414899	-3.90746796196195	0.000123818578312395	0.0428544413295893	0.94751595721303	cg18184880	0.126748868014696	SLC25A13	Yes	chr7	95938732	PSY_SCR
-0.375907560323596	-0.565501978228562	-0.186313142418631	3.40400537098065	-3.90728720650705	0.000123905219747459	0.0428544413295893	0.946908160356564	cg25254910	0.0962067901477973			chr15	69748244	PSY_SCR
-0.398611644178192	-0.599680819532807	-0.197542468823577	2.88468696048628	-3.90682812799448	0.000124125528363125	0.0428544413295893	0.945364600763186	cg23102695	0.102029480468294	CD2AP	Yes	chr6	47538607	PSY_SCR
0.433181305382154	0.214661673499872	0.651700937264436	-4.66838742059562	3.9066010906918	0.000124234619336331	0.0428544413295893	0.944601290968436	cg17524170	0.110884447970459	RBPJ		chr4	26323635	PSY_SCR
-0.430248166713349	-0.647316844992	-0.213179488434697	3.81820466675491	-3.90608498586357	0.000124482945290921	0.0428544413295893	0.942866264965594	cg14063654	0.110148183736516	ABCA1		chr9	107587595	PSY_SCR
-0.396980921886004	-0.597271508334643	-0.196690335437366	1.52944828565243	-3.90597014338873	0.00012453826625299	0.0428544413295893	0.942480217752076	cg02745459	0.101634397425678		Yes	chr15	96207497	PSY_SCR
-0.382086383276805	-0.574866364132872	-0.189306402420737	6.35133397382684	-3.90588497346665	0.000124579308666362	0.0428544413295893	0.942193922227563	cg26963545	0.0978232553883137	NEURL4;GPS2		chr17	7219319	PSY_SCR
-0.422644284641612	-0.635900115893356	-0.209388453389867	2.50357796817327	-3.90565525838484	0.000124690069749945	0.0428544413295893	0.941421770314872	cg23949936	0.108213412777346	ADH1A		chr4	100212502	PSY_SCR
-0.430028721774308	-0.647033675307038	-0.213023768241578	2.78420956670697	-3.90523917486724	0.000124890929560351	0.0428544413295893	0.940023269090432	cg01795959	0.110115847587985			chr1	47486850	PSY_SCR
-0.343546751892737	-0.516916358245717	-0.170177145539758	4.29104826275701	-3.90510490644555	0.000124955811688807	0.0428544413295893	0.939572005926707	cg10071550	0.0879737574592933	HDAC4		chr2	240012663	PSY_SCR
-0.318585074560417	-0.47936158267099	-0.157808566449844	-4.09320506426215	-3.90501453842305	0.000124999497966165	0.0428544413295893	0.939268295272313	cg27276115	0.0815835821930307	LRRK2		chr12	40618960	PSY_SCR
0.317239390006253	0.157141400791906	0.4773373792206	-4.60934867278834	3.90500010880897	0.000125006474962692	0.0428544413295893	0.939219800497266	cg22126914	0.0812392781476801	HILPDA		chr7	128095574	PSY_SCR
-0.456493747485009	-0.686961771163982	-0.226025723806037	3.44147927013489	-3.90340826467928	0.000125778435544171	0.043015083259502	0.933870907857561	cg18951537	0.11694747680269	MAP2K4	Yes	chr17	11950516	PSY_SCR
-0.358464115708001	-0.539452433080343	-0.177475798335659	3.16898514043585	-3.90314752064988	0.000125905313050944	0.043015083259502	0.932994938312635	cg01901089	0.09183975594351	PARM1		chr4	75862195	PSY_SCR
0.36049115853271	0.178455113862642	0.542527203202778	-3.68777800834432	3.90262703415331	0.000126158943979707	0.043015083259502	0.931246514609994	cg16553427	0.0923714091502776	IL16	Yes	chr15	81558344	PSY_SCR
-0.325246048723822	-0.489490643424778	-0.161001454022867	2.89937823160637	-3.90248070903394	0.000126230334871352	0.043015083259502	0.930755013881206	cg08932135	0.0833434097370176	PIPOX		chr17	27383585	PSY_SCR
-0.356613904473897	-0.536699316945503	-0.176528492002292	3.66258380145547	-3.90246987320995	0.000126235623110126	0.043015083259502	0.93071861737536	cg26245202	0.0913815906490437	ELK4		chr1	205602864	PSY_SCR
-0.438603853601552	-0.660103163453013	-0.21710454375009	3.03599691557452	-3.90229311098807	0.000126321918584005	0.043015083259502	0.930124902109412	cg13244522	0.112396440023055	HHLA3		chr1	70833274	PSY_SCR
-0.306307817019714	-0.461029226432235	-0.151586407607193	3.36940726852944	-3.90146296616678	0.000126727945336197	0.0430649567018897	0.927336891725284	cg26768532	0.0785110148874907	ARMC8		chr3	137909474	PSY_SCR
-0.442289494294801	-0.665700309505654	-0.218878679083949	3.65869517342752	-3.90141592110885	0.000126750992277969	0.0430649567018897	0.927178907945454	cg18088210	0.113366404207705	SST		chr3	187387189	PSY_SCR
-0.376461381258298	-0.566652078309169	-0.186270684207428	2.93978302719592	-3.9007757381321	0.000127065007593112	0.0431235713130453	0.925029248415824	cg17891928	0.0965093628885643	ST6GALNAC3	Yes	chr1	76968506	PSY_SCR
0.454320900540173	0.224732726707239	0.683909074373107	-3.50813579572009	3.89971639568574	0.000127586246219354	0.0432003919977999	0.921472767595843	cg11679177	0.116501010443423	RGS7		chr1	241519652	PSY_SCR
-0.417528053766048	-0.628536857011484	-0.206519250520612	1.92837148597627	-3.89946393707006	0.000127710764924031	0.0432003919977999	0.920625322832221	cg08971867	0.107073192752685	FAM169A		chr5	74158959	PSY_SCR
-0.446597728451135	-0.672327162488079	-0.220868294414192	1.55871838032841	-3.89895424418185	0.000127962509285138	0.0432003919977999	0.918914546510188	cg14518227	0.114542951899875	KCNT2		chr1	196312876	PSY_SCR
-0.437999393801377	-0.659385293709265	-0.216613493893489	1.69759568074528	-3.89891146752971	0.000127983658667522	0.0432003919977999	0.91877097609582	cg25246876	0.112338891880222	KLHL1		chr13	70678609	PSY_SCR
-0.375046624123113	-0.564614792792431	-0.185478455453795	3.24486412349463	-3.89887819478617	0.000128000111476099	0.0432003919977999	0.918659304395925	cg18075299	0.0961934703742861	GARIN2		chr14	67655758	PSY_SCR
-0.446849608495096	-0.672773450940687	-0.220925766049505	3.97293260511904	-3.89779628635423	0.00012853619174741	0.0432790672408083	0.915028594659847	cg05482722	0.114641601476062	UTP14C;ALG11		chr13	52598175	PSY_SCR
-0.36091706624503	-0.543396871815452	-0.178437260674609	2.9164721183799	-3.89773609129919	0.00012856608056969	0.0432790672408083	0.914826615273031	cg21142398	0.0925965888379913	GLIS1	Yes	chr1	54200078	PSY_SCR
0.456420884663666	0.225628635745846	0.687213133581485	-3.68431334083531	3.89730245299907	0.000128781591171448	0.0432790672408083	0.91337165822624	cg06804312	0.117111999945613	FGF12	Yes	chr3	192445538	PSY_SCR
-0.403718838296499	-0.607880023919355	-0.199557652673643	4.35827067829929	-3.89695739110015	0.000128953325699145	0.0432790672408083	0.912213995153115	cg12873903	0.103598473829483	STAT3	Yes	chr17	40514805	PSY_SCR
-0.434981987988727	-0.65498218145626	-0.214981794521194	2.50497357188828	-3.89644035430706	0.000129211057503902	0.0432790672408083	0.910479531323277	cg19878326	0.111635736322232	TRIM31		chr6	30078632	PSY_SCR
-0.341694603344635	-0.514523536902501	-0.168865669786769	3.56369749401095	-3.89620223439085	0.000129329919499344	0.0432790672408083	0.90968079529779	cg13993509	0.0876994013115074	DYNC2I1		chr7	158738490	PSY_SCR
-0.415619656361634	-0.62584278551982	-0.205396527203447	3.89517618299813	-3.89614762749459	0.000129357192168664	0.0432790672408083	0.909497630929323	cg12963168	0.106674514443103	RGS6		chr14	72926305	PSY_SCR
-0.36772387944015	-0.553722168453356	-0.181725590426944	3.24700440317815	-3.89612341728774	0.00012936928537193	0.0432790672408083	0.909416424911043	cg09143964	0.0943819894946085	INSYN2B;DOCK2	Yes	chr5	169333109	PSY_SCR
-0.401751028112112	-0.604978104989835	-0.19852395123439	2.22935153285755	-3.89578739274634	0.000129537243272176	0.0432877389757071	0.908289374296825	cg25928881	0.103124474621008	EPC1		chr10	32632685	PSY_SCR
0.324059196406175	0.160120289823581	0.48799810298877	1.92612463867186	3.89549039686204	0.000129685865372705	0.0432899373059283	0.907293298327963	cg02689785	0.0831882929726169	LOC729020		chr10	105004949	PSY_SCR
-0.459993072143575	-0.692717315901852	-0.227268828385298	2.84837482263486	-3.89519751703227	0.000129832586145543	0.0432914968453461	0.906311090995347	cg00010890	0.118092361204328			chr12	76406513	PSY_SCR
0.412702918854238	0.203775670859099	0.621630166849376	-4.66117121689407	3.89280167289018	0.000131038732959657	0.043627335544449	0.898278731575032	cg13042543	0.106016939349451	HCK		chr20	30640256	PSY_SCR
-0.364653937842838	-0.54926499832294	-0.180042877362736	3.68798392420448	-3.89262898608468	0.000131126078646548	0.043627335544449	0.897699942516049	cg25982969	0.0936780615739128		Yes	chr6	44073610	PSY_SCR
0.454164296546236	0.224211413501587	0.684117179590886	-3.91381308906182	3.8921892820154	0.000131348732183592	0.0436537583030888	0.896226299774918	cg06063590	0.116686076559737	LUC7L2		chr7	139045570	PSY_SCR
-0.288590265549943	-0.434774633589414	-0.142405897510472	2.75281538462585	-3.89045650861087	0.000132229655453282	0.0438046402170854	0.890420406366935	cg17901924	0.0741790236984263	PCNX2	Yes	chr1	233124418	PSY_SCR
-0.363625576714112	-0.547828614611012	-0.179422538817212	3.06088293929302	-3.8902495057919	0.000132335267426836	0.0438046402170854	0.88972696417564	cg06570298	0.0934710167491154	ZNRD1ASP		chr6	30025281	PSY_SCR
-0.397561461340339	-0.598964430102282	-0.196158492578396	3.65881800299779	-3.89007730500676	0.000132423184512352	0.0438046402170854	0.889150130123451	cg27512974	0.102198858832099	NEDD9		chr6	11200925	PSY_SCR
0.426750481577036	0.210556454635526	0.642944508518547	-1.77080028837145	3.89000491806693	0.00013246015819198	0.0438046402170854	0.888907656660587	cg17432513	0.10970435528115			chr5	180643653	PSY_SCR
-0.344514664225273	-0.519077984505563	-0.169951343944983	2.88943126840107	-3.88932772983646	0.000132806525911469	0.0438046402170854	0.88663947758264	cg26712096	0.0885794893504023	GSDME		chr7	24798855	PSY_SCR
-0.417675270343059	-0.629313547178688	-0.206036993507431	2.99921771406797	-3.88923662680905	0.000132853188731357	0.0438046402170854	0.88633436242449	cg12735333	0.107392609506957	PIAS1		chr15	68350548	PSY_SCR
-0.335017490371041	-0.504773679561414	-0.165261301180669	2.2391685013445	-3.88921260996211	0.000132865492710791	0.0438046402170854	0.886253928098665	cg06448603	0.0861401841372476	ADAMTS12	Yes	chr5	33659084	PSY_SCR
0.530223888780178	0.261543231372789	0.798904546187567	-4.72512819278602	3.8890426849433	0.000132952577234275	0.0438046402170854	0.885684847957323	cg05153861	0.136337893855724	ACHE		chr7	100492700	PSY_SCR
0.463534157232147	0.228606783129814	0.69846153133448	-5.03576384410084	3.88837318403729	0.000133296215566192	0.0438704331933376	0.883442893020903	cg21869951	0.119210306031084	CDC20		chr1	43824422	PSY_SCR
0.450653657559787	0.222218809211791	0.679088505907782	-5.5358393895173	3.8877682104968	0.000133607458056709	0.04392543360804	0.881417306722036	cg25007572	0.115915773050215	TMEM223		chr11	62559380	PSY_SCR
0.467572198806371	0.230515079023148	0.704629318589593	-3.73916799937925	3.88700857537049	0.000133999246022382	0.0440067674719947	0.878874263645888	cg07082501	0.120291012931919	CCDC42		chr17	8649552	PSY_SCR
-0.428483620145152	-0.645741971782582	-0.211225268507722	2.48342836935765	-3.88666908500794	0.00013417469303874	0.0440169540623806	0.877737884630495	cg09754842	0.110244430584004		Yes	chr7	24576365	PSY_SCR
-0.454628002557245	-0.685249026251151	-0.224006978863339	2.54416822866657	-3.88487552599459	0.00013510521798065	0.0440796658818593	0.871735709117587	cg13977600	0.117025114322254	GLIS3	Yes	chr9	3894432	PSY_SCR
-0.447123309253549	-0.673945514293786	-0.220301104213313	3.16196655561122	-3.88473648401583	0.000135177610086986	0.0440796658818593	0.871270502536741	cg08155584	0.115097461846714		Yes	chr3	82314701	PSY_SCR
0.381368991326681	0.187885387774434	0.574852594878928	-0.464118415564059	3.88437394466103	0.000135366539006555	0.0440796658818593	0.870057586057711	cg21911858	0.0981802979733358			chr19	57154095	PSY_SCR
-0.317011477779987	-0.477860314591383	-0.156162640968591	3.87972806907246	-3.88397909354604	0.000135572591357621	0.0440796658818593	0.868736677950035	cg01136848	0.0816202842869987	DCAF1		chr3	51535487	PSY_SCR
-0.410393580758238	-0.618625699786274	-0.202161461730202	3.1714631528639	-3.88394133902497	0.000135592309061674	0.0440796658818593	0.868610382602735	cg21375506	0.105664206777455	PRKCA	Yes	chr17	64470354	PSY_SCR
-0.403242710797635	-0.607850076570918	-0.198635345024351	2.85748743941105	-3.88387356107701	0.000135627713647398	0.0440796658818593	0.868383656399544	cg08840152	0.103824881128678		Yes	chr7	19135149	PSY_SCR
0.328581604983546	0.161836880616798	0.495326329350294	-5.62240949732851	3.88338962472922	0.000135880758244643	0.0440796658818593	0.86676492441906	cg12310673	0.0846120623311027	CCNO		chr5	54529452	PSY_SCR
0.486183142703023	0.239441050232416	0.732925235173629	-4.00384415399085	3.88308122174887	0.000136042252052427	0.0440796658818593	0.86573342954858	cg01893681	0.125205504324747	CCNG1		chr5	162864291	PSY_SCR
-0.358362942217806	-0.540238985761223	-0.176486898674388	1.54054393700598	-3.88300023566236	0.000136084690213703	0.0440796658818593	0.865462572497765	cg14376761	0.0922902190235579	LRP6		chr12	12416946	PSY_SCR
-0.43391321499798	-0.654137588907118	-0.213688841088843	2.18958423963001	-3.88290991156659	0.00013613203647004	0.0440796658818593	0.865160490326042	cg11287292	0.111749493261592	NEIL3	Yes	chr4	178277261	PSY_SCR
-0.383848180762253	-0.57867785411815	-0.189018507406355	1.77649834107524	-3.88261390643969	0.000136287306517238	0.0440796658818593	0.864170565816056	cg13116061	0.0988633405257224	PAG1		chr8	81926267	PSY_SCR
0.426189575244122	0.209865182881852	0.642513967606392	-4.13561748486476	3.88255084203118	0.000136320408769071	0.0440796658818593	0.863959669081178	cg19935481	0.109770507221783	TLE3		chr15	70390365	PSY_SCR
-0.433060593733721	-0.652889169531905	-0.213232017935537	3.85543332282148	-3.88225754129234	0.00013647446136096	0.0440796658818593	0.862978866724773	cg14359896	0.111548651558434	FOXN3	Yes	chr14	89719239	PSY_SCR
-0.355873339791768	-0.536541184915082	-0.175205494668454	2.91877865384863	-3.88181121999346	0.000136709202942564	0.0440796658818593	0.86148648375441	cg15245631	0.0916771371979207	NR1D2		chr3	23990319	PSY_SCR
-0.420986178263797	-0.634730943244827	-0.207241413282767	1.6880776960085	-3.88143369861806	0.000136908058262926	0.0440796658818593	0.860224265430292	cg26350977	0.108461514726809	WARS2	Yes	chr1	119630715	PSY_SCR
0.379940575663686	0.18701364461759	0.572867506709783	-5.4520119920283	3.88099105736967	0.000137141564159244	0.0440796658818593	0.858744457842133	cg00322942	0.097897823016678	HELQ;MRPS18C		chr4	84377076	PSY_SCR
-0.43957586912861	-0.662788779754309	-0.216362958502912	1.27516358534622	-3.88091699726101	0.000137180669846407	0.0440796658818593	0.858496879424141	cg09298484	0.113265980550175	TSGA10;C2orf15		chr2	99759406	PSY_SCR
-0.433961508035456	-0.654335315977733	-0.213587700093179	2.44291673220023	-3.88070879721321	0.000137290661613968	0.0440796658818593	0.857800901211757	cg16365424	0.111825321278187		Yes	chr1	234700636	PSY_SCR
-0.323642652829205	-0.487994713493201	-0.159290592165209	2.83188911498419	-3.88070312337092	0.000137293660266586	0.0440796658818593	0.857781934949156	cg00567382	0.0833979416977604			chr11	18473775	PSY_SCR
-0.453119950093364	-0.683248520094612	-0.222991380092117	2.37226326082977	-3.88027465033703	0.000137520289847437	0.0440796658818593	0.856349723819974	cg07470176	0.116775226221166	NAT1		chr8	18077901	PSY_SCR
-0.388405122226341	-0.585686547574054	-0.191123696878629	3.31704132517698	-3.87988249770685	0.000137728019606089	0.0440796658818593	0.855039036559814	cg26611359	0.100107444608413	ANKRD10	Yes	chr13	111535912	PSY_SCR
0.485123575044682	0.238700927488213	0.731546222601151	-4.59811102889888	3.87964137519533	0.000137855893903979	0.0440796658818593	0.85423319225887	cg21830480	0.125043406884549	THAP2;ZFC3H1		chr12	72057690	PSY_SCR
0.467542775321913	0.23004320040046	0.705042350243367	-4.10549817620263	3.87952303909059	0.00013791869217085	0.0440796658818593	0.853837722482153	cg06974483	0.120515530030597	SPRY1		chr4	124317831	PSY_SCR
-0.447812302173716	-0.675310797746191	-0.220313806601241	1.31653834488749	-3.87915660390928	0.00013811332306355	0.0440796658818593	0.852613191462846	cg06270074	0.115440635142811	FBXW7	Yes	chr4	153353276	PSY_SCR
-0.461567318925708	-0.696053711384204	-0.227080926467212	3.46537909594423	-3.87915584385042	0.000138113727036982	0.0440796658818593	0.852610651647606	cg12100006	0.11898653663462	LDLRAD3		chr11	35964190	PSY_SCR
-0.479076481701105	-0.722503598691814	-0.235649364710395	3.24876251240231	-3.87842785609553	0.000138501169542442	0.0440796658818593	0.850178202388709	cg12014113	0.123523370674064		Yes	chr6	1556357	PSY_SCR
-0.327360542724705	-0.493704237972019	-0.16101684747739	2.96889649163778	-3.87828578704338	0.000138576900241478	0.0440796658818593	0.849703548344802	cg16949539	0.0844085662326264	NCK2		chr2	106468200	PSY_SCR
0.406459550645495	0.199920291250117	0.612998810040873	-5.12165621245907	3.87823872718194	0.000138601994419466	0.0440796658818593	0.849546324210174	cg09528265	0.104805191025681	PPP2R2B		chr5	146258195	PSY_SCR
-0.364658835688514	-0.549975257916441	-0.179342413460588	2.58758348203089	-3.87786472837164	0.000138801578632096	0.0440796658818593	0.848296875437884	cg20025677	0.0940359866141176	HSP90AB1		chr6	44217736	PSY_SCR
-0.48539279526581	-0.732109095231292	-0.238676495300329	3.4886145505625	-3.87717410977603	0.000139170843278996	0.0440796658818593	0.845989941914455	cg09467607	0.12519241631216	FEZ2		chr2	36825704	PSY_SCR
-0.478223849335083	-0.721327708017832	-0.235119990652333	3.7180539568715	-3.87667327313458	0.000139439216570755	0.0440796658818593	0.844317175316641	cg13228952	0.123359338185444	HP1BP3	Yes	chr1	21089618	PSY_SCR
-0.361993327455894	-0.546021439466397	-0.177965215445392	2.22178349498085	-3.87646811612166	0.000139549291571551	0.0440796658818593	0.843632016092921	cg12037593	0.0933822532811292	CLTC		chr17	57700024	PSY_SCR
-0.43300689576784	-0.653138153721152	-0.212875637814528	3.65976488373007	-3.87643868347421	0.000139565090129404	0.0440796658818593	0.843533722969815	cg11201288	0.111702242992726	LRRC40;SRSF11		chr1	70669885	PSY_SCR
-0.472065751170088	-0.71205933463935	-0.232072167700825	2.76124574630034	-3.87634733175911	0.000139614135778141	0.0440796658818593	0.843228649336263	cg13957745	0.121781076556899	PLCXD3		chr5	41507788	PSY_SCR
-0.348956802900717	-0.526363067374957	-0.171550538426477	5.82438870234704	-3.876346040505	0.000139614829154235	0.0440796658818593	0.843224337172842	cg09926389	0.0900220979382056	TGFB1		chr19	41837123	PSY_SCR
0.467519062949557	0.229816309413	0.705221816486114	-3.49668341169917	3.87601039145258	0.000139795176369518	0.0440796658818593	0.842103473910021	cg26706909	0.120618629914031	PPM1B		chr2	44396058	PSY_SCR
-0.414790695849849	-0.625715518830271	-0.203865872869427	1.91259891165637	-3.87544104339025	0.000140101597408001	0.0440796658818593	0.840202389862314	cg05590921	0.107030578250518			chr11	16636596	PSY_SCR
-0.410774884105019	-0.619682293777108	-0.20186747443293	4.14265808328039	-3.87498351436775	0.000140348299285025	0.0440796658818593	0.838674850249691	cg00886598	0.106006872695571	SELENOP		chr5	42812844	PSY_SCR
0.339893250408313	0.167027738414586	0.512758762402041	-4.55993112920525	3.87484205970341	0.000140424655655704	0.0440796658818593	0.838202610926033	cg23639412	0.0877179624798254	ZEB2		chr2	145277596	PSY_SCR
-0.48311976815617	-0.728853337535043	-0.237386198777298	3.08211175772009	-3.87445071398532	0.0001406361069931	0.0440796658818593	0.836896200308209	cg25375162	0.124693744693225		Yes	chr3	30383960	PSY_SCR
0.370368715364865	0.181982408807009	0.558755021922721	-4.20106781358145	3.87440293591926	0.000140661943037076	0.0440796658818593	0.836736712882268	cg13942909	0.0955937525060205	SWI5;GOLGA2		chr9	131038152	PSY_SCR
0.388062627472453	0.19067241443726	0.585452840507647	-5.46418397268179	3.87432479168383	0.000140704209322262	0.0440796658818593	0.83647586414459	cg15890274	0.100162647258026	SNX32		chr11	65601265	PSY_SCR
-0.358350552241375	-0.54062801826818	-0.17607308621457	2.21433335725449	-3.87431490269401	0.000140709558890717	0.0440796658818593	0.836442854605083	cg23396843	0.0924939147285614	LMTK2		chr7	97821646	PSY_SCR
-0.474415482329037	-0.715737848084884	-0.233093116573189	1.83377810008711	-3.87419165138673	0.000140776249356744	0.0440796658818593	0.836031446700138	cg18710412	0.122455346822923		Yes	chr5	90654191	PSY_SCR
-0.406238037169072	-0.61289281287182	-0.199583261466324	3.69885856324897	-3.87395846933074	0.000140902504622645	0.0440796658818593	0.835253125270561	cg01970726	0.104863808010635	LMCD1		chr3	8609346	PSY_SCR
-0.469002502921921	-0.707599039577029	-0.230405966266814	3.14710570455939	-3.87374337539246	0.000141019061358138	0.0440796658818593	0.834535214692556	cg15013177	0.121072166499518	CNTN6	Yes	chr3	1134366	PSY_SCR
-0.411313855220243	-0.620579790745031	-0.202047919695455	2.64369242715034	-3.87342027336045	0.000141194318163384	0.0440892278433029	0.83345687438357	cg06436658	0.106188801160841	CRPPA	Yes	chr7	16254882	PSY_SCR
0.517513124658355	0.254149029295484	0.780877220021225	-4.96610744413516	3.87243933576461	0.00014172766389056	0.0441779021973916	0.83018350928109	cg08179428	0.13364008568934	SIN3A		chr15	75745131	PSY_SCR
-0.282433226917297	-0.426175134307418	-0.138691319527176	3.75347959126573	-3.87215029762937	0.000141885180853521	0.0441779021973916	0.829219132449671	cg06119874	0.0729396343654868	PFKFB2;YOD1		chr1	207225424	PSY_SCR
-0.382643833353338	-0.577389628880542	-0.187898037826135	2.81783397718108	-3.87209897639705	0.000141913166706303	0.0441779021973916	0.829047905457697	cg12734107	0.0988207780033002	BTBD18	Yes	chr11	57519426	PSY_SCR
-0.310852055341469	-0.469104812560139	-0.152599298122798	2.38197685844558	-3.87099204962108	0.00014251805754457	0.0442877623654178	0.825355256803158	cg23549367	0.0803029433687153	P3H2	Yes	chr3	189720477	PSY_SCR
0.482226938921622	0.23672386839018	0.727730009453065	-4.29150110260234	3.87092147367628	0.000142556707235	0.0442877623654178	0.825119850115155	cg25621037	0.124576781575381	PES1		chr22	30988221	PSY_SCR
-0.418773280465322	-0.631997975301661	-0.205548585628983	2.00657081820873	-3.87044841884803	0.000142816024153847	0.0443231421601295	0.82354206717239	cg26149645	0.108197613079149	ABI3BP	Yes	chr3	100529346	PSY_SCR
-0.352992754725911	-0.53275993733092	-0.173225572120902	2.61493360179526	-3.86968131951194	0.000143237479832349	0.04434962163017	0.820983909348033	cg21411834	0.0912201097661531	KCTD3		chr1	215740071	PSY_SCR
0.397663496288791	0.195142705686807	0.600184286890775	-3.79925082997626	3.86959874866909	0.000143282915699495	0.04434962163017	0.820708574427145	cg22187094	0.102766080443241	POLG		chr15	89878452	PSY_SCR
-0.352775590099661	-0.53244065023211	-0.173110529967212	3.14979677161289	-3.86949884541478	0.000143337907258765	0.04434962163017	0.820375450846046	cg25334215	0.0911682892779998	CSTF3		chr11	33163286	PSY_SCR
-0.403790897161485	-0.609454628242379	-0.198127166080591	1.63017719637214	-3.86917733761096	0.000143515016476867	0.0443593853920614	0.819303445753547	cg15854001	0.104360917561563	REEP1		chr2	86560700	PSY_SCR
0.471478787597975	0.231287747659606	0.711669827536345	-4.29536617356194	3.86834479711871	0.000143974603351999	0.0444222790647608	0.816527859103584	cg02678013	0.121881272824788	ANAPC4		chr4	25378485	PSY_SCR
-0.411942851025253	-0.621816121864284	-0.202069580186221	3.17405925645678	-3.86811752630072	0.000144100305772449	0.0444222790647608	0.815770255990573	cg06895831	0.10649698418528	ABCA4	Yes	chr1	94587076	PSY_SCR
-0.406622342706335	-0.613796027627381	-0.199448657785289	2.28217007415295	-3.86791096840731	0.000144214642222221	0.0444222790647608	0.815081732361785	cg02181369	0.105127120563938	DOP1A		chr6	83877953	PSY_SCR
0.479443946577198	0.235123186716947	0.723764706437449	-4.40658121862826	3.8672058562627	0.000144605592773357	0.0444222790647608	0.812731606802956	cg06812488	0.123976836092335	APH1A		chr1	150240787	PSY_SCR
0.386324265945393	0.189454328986864	0.583194202903921	-4.77382679465912	3.86716237218001	0.000144629735454877	0.0444222790647608	0.812586687278694	cg11580341	0.0998986411133321	NR3C2		chr4	149363769	PSY_SCR
-0.471382621377691	-0.711601340511442	-0.231163902243941	3.60126104076612	-3.86711014255261	0.000144658738778331	0.0444222790647608	0.812412623312576	cg20657030	0.121895318209514	QPCT	Yes	chr2	37594523	PSY_SCR
-0.44961843996272	-0.678760880843224	-0.220475999082217	3.3236928358855	-3.86685957485126	0.000144797956732136	0.0444222790647608	0.811577592775162	cg22706334	0.116274830068018	CD48		chr1	160648819	PSY_SCR
0.324171393842559	0.15895482292778	0.489387964757337	-5.14121218917605	3.86670380495969	0.000144884568078264	0.0444222790647608	0.81105850465641	cg25104488	0.0838366242138213	AARSD1		chr17	41116479	PSY_SCR
-0.467029821519045	-0.705090902296935	-0.228968740741154	2.38629270878708	-3.86612626151715	0.000145206123240609	0.0444256571343325	0.809134054464272	cg18648971	0.120800457596999		Yes	chr7	49284041	PSY_SCR
-0.388197527107132	-0.586116461136377	-0.190278593077887	3.16620784327059	-3.86531812145646	0.000145657202043145	0.0444256571343325	0.806441642815519	cg15144216	0.100430938647	ACP1		chr2	269218	PSY_SCR
-0.389015217777289	-0.587351389464492	-0.190679046090087	3.65015625386992	-3.86531138614646	0.000145660967060739	0.0444256571343325	0.806419205396789	cg04379469	0.100642659520665	TRRAP		chr7	98568573	PSY_SCR
-0.568394210357619	-0.858239113344915	-0.278549307370323	5.33502343301159	-3.86459332585643	0.00014606289020442	0.0444256571343325	0.804027316202514	cg13485703	0.147077366861533			chr17	21730179	PSY_SCR
-0.310578177659525	-0.468977333294228	-0.152179022024822	2.79167690004448	-3.86400693038801	0.000146391895612033	0.0444256571343325	0.802074292710005	cg16273366	0.0803772310077968			chr3	25426563	PSY_SCR
-0.384691903574737	-0.580892367034971	-0.188491440114504	1.86751696402261	-3.86396192788709	0.000146417173901229	0.0444256571343325	0.801924419891509	cg08817634	0.099558927016938		Yes	chr4	139646131	PSY_SCR
-0.30436795620925	-0.459643844948564	-0.149092067469936	2.9747892154711	-3.8629112103959	0.000147008548337517	0.0444256571343325	0.798425620743373	cg06200361	0.0787923769487976	HIPK1		chr1	114496911	PSY_SCR
-0.371231603231739	-0.560622426630024	-0.181840779833454	2.83913305256172	-3.86283208703258	0.000147053172822931	0.0444256571343325	0.798162179996091	cg16396921	0.0961034792265377			chr1	32753767	PSY_SCR
-0.438474005456617	-0.662171830033596	-0.214776180879638	2.64259102568372	-3.86279724099391	0.000147072829580463	0.0444256571343325	0.798046161804449	cg26963854	0.113512042724716			chr14	96832645	PSY_SCR
0.447548402274375	0.219217037076875	0.675879767471874	-4.37354013937592	3.86272917002542	0.0001471112358084	0.0444256571343325	0.79781952543153	cg02716123	0.115863262106836	CSNK1A1		chr5	148930628	PSY_SCR
0.375097230583743	0.183720666849844	0.566473794317641	-3.86970990919987	3.86255722655011	0.000147208290141973	0.0444256571343325	0.797247069934269	cg01855735	0.0971111128154768	NXPE3;NFKBIZ		chr3	101546709	PSY_SCR
-0.497297224745458	-0.75102102763194	-0.243573421858977	3.72083680825802	-3.86255471960179	0.000147209705650005	0.0444256571343325	0.797238723654411	cg24519596	0.128748266586817			chr2	11881225	PSY_SCR
-0.463375215604643	-0.699792721482022	-0.226957709727264	1.26620557626351	-3.86254001159043	0.000147218010551867	0.0444256571343325	0.797189756971913	cg13228934	0.119966450629425	MCU	Yes	chr10	74518031	PSY_SCR
-0.442928652855616	-0.668943145607431	-0.216914160103801	3.0814682822497	-3.86204481201079	0.000147497885119573	0.0444256571343325	0.795541206545574	cg23900606	0.114687600588716	SOCS5	Yes	chr2	46930327	PSY_SCR
0.392241205649435	0.192078326265416	0.592404085033454	-4.67142437311492	3.86179749817151	0.000147637849559165	0.0444256571343325	0.794717951625121	cg06505000	0.101569594427246	FAM162A;MIX23		chr3	122102135	PSY_SCR
-0.385498271524381	-0.582222993737781	-0.18877354931098	2.87482350829423	-3.86174253683835	0.000147668971390662	0.0444256571343325	0.794535003275551	cg12384918	0.0998249541099631	TRIM38	Yes	chr6	25972127	PSY_SCR
-0.469329312026729	-0.708835541241046	-0.229823082812412	3.3984657209588	-3.86171916265173	0.000147682208898507	0.0444256571343325	0.794457198914534	cg22236375	0.121533776087553	REV1	Yes	chr2	100089996	PSY_SCR
-0.416572960032562	-0.62916074282646	-0.203985177238665	2.02237956185224	-3.86164721068473	0.000147722964531428	0.0444256571343325	0.794217698938101	cg18572200	0.107874421795951			chr6	32112546	PSY_SCR
0.342922028081198	0.167917196995989	0.517926859166407	-4.61713195383956	3.86158116299949	0.000147760385196527	0.0444256571343325	0.793997855400479	cg22554488	0.0888035272615719	TENM2	Yes	chr5	167000712	PSY_SCR
-0.427262484825528	-0.645342923835852	-0.209182045815204	3.40090168053563	-3.86098283306481	0.00014809979088217	0.0444256571343325	0.79200642759286	cg23543760	0.11066158625895	TMED8	Yes	chr14	77809013	PSY_SCR
-0.411494299081163	-0.62154463214413	-0.201443966018196	2.85528653499595	-3.86064856697919	0.000148289726619113	0.0444256571343325	0.790894002304632	cg26681687	0.106586831705105	SEPTIN11		chr4	77874155	PSY_SCR
-0.551482062027137	-0.833004248178378	-0.269959875875896	2.27856876152198	-3.86045581381257	0.000148399357217999	0.0444256571343325	0.790252564641183	cg08633290	0.142854131383645		Yes	chr19	44405433	PSY_SCR
-0.361178708412981	-0.545562712205178	-0.176794704620783	3.67568565086128	-3.86027923714259	0.000148499854666956	0.0444256571343325	0.78966498286894	cg16175941	0.0935628451273199	CNKSR3	Yes	chr6	154779103	PSY_SCR
0.44677437936268	0.21869259191104	0.674856166814321	-4.53560144629993	3.86026815251966	0.000148506165558524	0.0444256571343325	0.789628098122765	cg12802356	0.115736617693531	SEH1L		chr18	12948023	PSY_SCR
0.475204977385956	0.232605432315294	0.717804522456618	-4.23090481284446	3.86020901172757	0.000148539840926238	0.0444256571343325	0.7894313051438	cg01596642	0.123103431949475	CIAO1;TMEM127		chr2	96931890	PSY_SCR
-0.317355307188565	-0.479399180174225	-0.155311434202904	3.62757544161866	-3.85951712585295	0.000148934345813887	0.0444261708004298	0.787129225018162	cg23120976	0.0822266871321188	TUG1		chr22	31368565	PSY_SCR
-0.451947370734971	-0.682728093391214	-0.221166648078727	2.97373430410371	-3.85929659895196	0.000149060296136961	0.0444261708004298	0.786395550886883	cg17576580	0.117106151120311	DIABLO		chr12	122706597	PSY_SCR
-0.357753259660713	-0.540468783921692	-0.175037735399734	2.55034003373499	-3.85858412031324	0.000149467906968827	0.0444261708004298	0.784025442906241	cg20977716	0.0927162006854654	HDHD2		chr18	44644942	PSY_SCR
-0.447223581799847	-0.675642157958499	-0.218805005641195	3.32914625989326	-3.85845195656635	0.000149543634252349	0.0444261708004298	0.783585832900258	cg03716388	0.11590751597639	MDFIC	Yes	chr7	114628176	PSY_SCR
0.504005691385896	0.246569670495526	0.761441712276266	-3.46480469536912	3.85821076214917	0.000149681927759523	0.0444261708004298	0.782783592874136	cg07568716	0.130631974885982	NHLRC2;DCLRE1A		chr10	115613993	PSY_SCR
0.39559912190951	0.193513233327572	0.597685010491448	-3.76723315487113	3.85779505578226	0.000149920565625409	0.0444261708004298	0.781401007962659	cg17160382	0.102545396058965	GJA1		chr6	121758980	PSY_SCR
0.484855896229021	0.237168878387601	0.732542914070441	2.47086199276111	3.857707173249	0.000149971061090718	0.0444261708004298	0.781108738650591	cg00502062	0.125684992264633		Yes	chr1	201578212	PSY_SCR
0.441318637288202	0.215863608384975	0.666773666191429	-3.25402335693724	3.85755532179344	0.000150058349753049	0.0444261708004298	0.780603742634924	cg15264681	0.114403709207993			chr4	41884669	PSY_SCR
-0.291812663880564	-0.440895367651608	-0.14272996010952	3.91503334631256	-3.85741794169572	0.000150137361341365	0.0444261708004298	0.780146887250114	cg03689403	0.0756497398755508			chr12	89749377	PSY_SCR
-0.398444374017969	-0.602024034287134	-0.194864713748804	2.98795852211331	-3.85703105178931	0.000150360085757838	0.0444261708004298	0.778860366397612	cg22899538	0.103303387675121	PRKG1		chr10	52754927	PSY_SCR
0.361418643555396	0.17675135362274	0.546085933488053	-3.96820549848879	3.85691792622491	0.000150425268922045	0.0444261708004298	0.778484212236914	cg07398561	0.0937065943503618	AP4B1;DCLRE1B		chr1	114447571	PSY_SCR
-0.345219134420833	-0.521615759617357	-0.168822509224309	2.7792662406014	-3.85677593668799	0.000150507121466245	0.0444261708004298	0.778012095882518	cg22862094	0.0895097719151636	EFNA5	Yes	chr5	106859865	PSY_SCR
-0.433595892595903	-0.655158779912609	-0.212033005279198	2.68285036859696	-3.85662990906049	0.000150591345873831	0.0444261708004298	0.77752656850729	cg24858665	0.112428701436258	FOXO1	Yes	chr13	41154103	PSY_SCR
0.396530245996599	0.193896218775064	0.599164273218134	-3.92082409971913	3.85641501494743	0.000150715371671208	0.0444261708004298	0.77681209578362	cg22056468	0.102823540635448		Yes	chr8	127889010	PSY_SCR
-0.413150443993727	-0.624290392720116	-0.202010495267338	3.42151007292473	-3.85618298100372	0.000150849398393415	0.0444261708004298	0.776040675748235	cg21083023	0.107139740522943	COLEC11		chr2	3648549	PSY_SCR
-0.326924671570035	-0.494028240830728	-0.159821102309341	2.45207125347047	-3.85550962186254	0.000151238981838143	0.0444261708004298	0.773802253046092	cg11724472	0.0847941526889777		Yes	chr2	12249222	PSY_SCR
0.378766021964064	0.185120334423746	0.572411709504381	-3.70110024614975	3.85463272807974	0.000151747753331654	0.0444261708004298	0.770887734047175	cg02001558	0.0982625450162546	PGGT1B		chr5	114598137	PSY_SCR
-0.406555827678105	-0.614422410046976	-0.198689245309234	3.79255851767169	-3.85438716596284	0.000151890518289837	0.0444261708004298	0.770071665512149	cg20698680	0.105478720785577	AFF3	Yes	chr2	100459153	PSY_SCR
-0.421501565234762	-0.637012990846549	-0.205990139622975	1.77561913489954	-3.85432838570241	0.000151924710847414	0.0444261708004298	0.769876329662981	cg11911128	0.109357979667305	MYCBP2	Yes	chr13	77886261	PSY_SCR
-0.422030587503784	-0.637816643309821	-0.206244531697748	1.49891010821324	-3.85425436592295	0.000151967778630782	0.0444261708004298	0.769630354209102	cg03603035	0.109497336562716			chr2	150183514	PSY_SCR
-0.467916114007981	-0.707169258707719	-0.228662969308244	3.24170340138523	-3.8541638029894	0.000152020487647092	0.0444261708004298	0.769329409679522	cg06645975	0.121405352218049	LPP	Yes	chr3	188020837	PSY_SCR
0.4373790475248	0.213725375502418	0.661032719547182	-2.99755734105561	3.85391172725004	0.000152167290836776	0.0444261708004298	0.768491783313253	cg18039643	0.113489638185588	SNORD27;SNORD26;SNORD29;SNORD28;SLC3A2;SNHG1		chr11	62622929	PSY_SCR
-0.49219967935136	-0.743902913374396	-0.240496445328325	2.54381809049365	-3.85365074647946	0.000152319421662718	0.0444261708004298	0.767624616161727	cg04658823	0.127722959793649			chr13	62515876	PSY_SCR
-0.385020362989245	-0.581930578393396	-0.188110147585093	2.8627497109682	-3.85332174574598	0.000152511408053897	0.0444261708004298	0.766531509737043	cg24443446	0.099919079795063			chr10	65647572	PSY_SCR
0.493215387956422	0.240919834363992	0.745510941548851	-3.96214879829833	3.85253721513762	0.000152970141989464	0.0444261708004298	0.763925228709111	cg17381847	0.128023523307822	CCNG1		chr5	162864271	PSY_SCR
-0.372629803367022	-0.563243991535075	-0.182015615198969	3.52193373912799	-3.85249589900216	0.000152994336737062	0.0444261708004298	0.763787985514866	cg13895004	0.0967242569845532	PTPN3	Yes	chr9	112217129	PSY_SCR
-0.358710417348858	-0.542205801661811	-0.175215033035904	3.94133849858882	-3.85246468586698	0.000153012617567839	0.0444261708004298	0.763684303128431	cg09198360	0.0931119287516925	SRSF12		chr6	89805844	PSY_SCR
-0.287539736282597	-0.434629759424672	-0.140449713140522	5.37388628683706	-3.85242750852815	0.000153034394199566	0.0444261708004298	0.763560810066251	cg22529900	0.0746385845408039	PARK7		chr1	8044553	PSY_SCR
-0.423381869695607	-0.639973606399915	-0.206790132991299	2.39346119199376	-3.85221212934923	0.00015316061039091	0.0444261708004298	0.762845398966716	cg00286188	0.109906167022825	LTBP1	Yes	chr2	33493596	PSY_SCR
-0.286587784791683	-0.43320904182964	-0.139966527753727	5.61057473607803	-3.85194926705414	0.000153314786238991	0.0444261708004298	0.761972313108753	cg00530568	0.0744007163445477	TRPC7		chr5	135587383	PSY_SCR
-0.491294879039158	-0.742713932127634	-0.239875825950682	2.85741489026743	-3.85091446598506	0.000153923155352314	0.0444261708004298	0.758535766027321	cg08466517	0.127578756521014	TNIP3		chr4	122138632	PSY_SCR
-0.356458956719358	-0.53888268615855	-0.174035227280166	2.28845538976398	-3.8507739310199	0.000154005953378864	0.0444261708004298	0.758069114662334	cg00160301	0.092568133862106	NEB		chr2	152591303	PSY_SCR
-0.42046137316327	-0.635640085648814	-0.205282660677726	1.87436915176693	-3.85076150132593	0.00015401327852803	0.0444261708004298	0.758027842128662	cg13940125	0.109189149475628	CRB1		chr1	197237119	PSY_SCR
0.36824125618491	0.179776126889871	0.55670638547995	-4.41911022955837	3.85053662093013	0.000154145863561152	0.0444261708004298	0.757281151458928	cg11219400	0.0956337498995033	TRANK1		chr3	36949966	PSY_SCR
-0.385049925782819	-0.582125503902259	-0.18797434766338	3.26314422465264	-3.85038410908789	0.000154235843068508	0.0444261708004298	0.756774774077083	cg25822881	0.100002990578006			chr7	133809438	PSY_SCR
0.462438965145629	0.225732119657172	0.699145810634086	-4.95752075921198	3.85002389003413	0.000154448564102306	0.0444261708004298	0.755578825742729	cg04011139	0.120113271593629	ATP2A1		chr16	28891601	PSY_SCR
-0.462095016837577	-0.698643636720019	-0.225546396955135	3.59143291215002	-3.84973369395217	0.000154620136469368	0.0444261708004298	0.754615428115725	cg15090002	0.120032982427724	REG4		chr1	120351373	PSY_SCR
-0.454197910179343	-0.686716431317625	-0.221679389041061	2.10579008445411	-3.84952727487609	0.000154742287339633	0.0444261708004298	0.753930192947973	cg11666098	0.117987970404486		Yes	chr5	29151828	PSY_SCR
-0.39074249030101	-0.590850998612711	-0.190633981989308	2.3289526417475	-3.84808721887232	0.000155597004757546	0.0444261708004298	0.74915062211035	cg06579465	0.101542004657451		Yes	chr17	30152101	PSY_SCR
-0.483996498440538	-0.731890425330206	-0.23610257155087	2.46502354462693	-3.84765526491023	0.000155854253598959	0.0444261708004298	0.747717260841271	cg03186425	0.125789985099362			chr2	176036476	PSY_SCR
-0.362338444356015	-0.547923729029585	-0.176753159682445	2.66439480225755	-3.84760694104227	0.000155883057779659	0.0444261708004298	0.747556915458238	cg16526848	0.0941724167536359	NARS1		chr18	55287862	PSY_SCR
-0.3284646723506	-0.49671383338983	-0.16021551131137	3.42475862774743	-3.84729581898061	0.000156068627660255	0.0444261708004298	0.746524610437414	cg17369513	0.0853754657310524	RGMB	Yes	chr5	98121165	PSY_SCR
-0.437983497428378	-0.662336043570106	-0.21363095128665	2.85763056975386	-3.84721596349907	0.00015611629149842	0.0444261708004298	0.746259661070537	cg12367789	0.113844271177859	STK39	Yes	chr2	169012049	PSY_SCR
0.486353943490496	0.237222924533271	0.735484962447721	-3.14474804281662	3.84719729591505	0.000156127435724315	0.0444261708004298	0.746197725312123	cg10537269	0.126417728564871	KIAA0586;TIMM9		chr14	58894458	PSY_SCR
-0.467602441736721	-0.707168721954009	-0.228036161519434	2.88079074949316	-3.84654575035211	0.000156516869808357	0.0444261708004298	0.744036174600514	cg11749508	0.121564248051363	VPS52		chr6	33222292	PSY_SCR
-0.437567026473738	-0.661758960570291	-0.213375092377186	3.5548454293139	-3.84631125310692	0.000156657255824819	0.0444261708004298	0.743258290067757	cg06314001	0.113762771049869		Yes	chr6	56269391	PSY_SCR
-0.392544169046158	-0.593675905845982	-0.191412432246333	2.57060643626835	-3.84616355504494	0.000156745739170131	0.0444261708004298	0.74276836063417	cg02147465	0.102061226317655	ZBTB20		chr3	114068139	PSY_SCR
-0.400586056616142	-0.605842240930267	-0.195329872302017	2.63588659758448	-3.84608961211136	0.000156790054883935	0.0444261708004298	0.742523090543508	cg23611697	0.104154114182544		Yes	chr2	102666444	PSY_SCR
-0.394995793825526	-0.597402831116474	-0.192588756534577	3.97753882988795	-3.84579990637204	0.000156963796644983	0.0444261708004298	0.741562170480221	cg07710971	0.102708358063836	GPT2		chr16	46920836	PSY_SCR
-0.400366711378079	-0.605527761690725	-0.195205661065433	2.40256400109797	-3.8457661146742	0.000156984074011632	0.0444261708004298	0.741450091445585	cg08645980	0.104105839887249	LRP2		chr2	169984729	PSY_SCR
-0.332108417171345	-0.50230331529925	-0.16191351904344	2.8701616987284	-3.8455031110693	0.000157141979304067	0.0444261708004298	0.74057780006896	cg00951879	0.0863628002836274			chr6	161411013	PSY_SCR
-0.258052740414211	-0.390305922929072	-0.125799557899351	3.90662859672216	-3.84522861346291	0.000157306945998379	0.0444261708004298	0.739667442107152	cg08067023	0.0671098564883028	TXNL4B		chr16	72118960	PSY_SCR
-0.551381331616331	-0.834012953076077	-0.268749710156584	2.56076870572502	-3.84459971439067	0.000157685518585761	0.0444261708004298	0.737581940777417	cg18014186	0.143417097377514	PRR16	Yes	chr5	120018164	PSY_SCR
-0.421150851164558	-0.637028478457554	-0.205273223871562	1.31138749234998	-3.8445885498837	0.00015769224697287	0.0444261708004298	0.737544920658811	cg27610545	0.109543803114458	TRHDE	Yes	chr12	73005050	PSY_SCR
0.287214097582667	0.139989822348995	0.43443837281634	-5.23853819029576	3.84455563000958	0.000157712088004537	0.0444261708004298	0.737435762985695	cg26678852	0.0747067087131605	GNG12		chr1	68297929	PSY_SCR
-0.277487632971081	-0.419731534733464	-0.135243731208697	0.778265935917033	-3.84441087678204	0.000157799359827315	0.0444261708004298	0.736955791230477	cg05046097	0.0721794943009193	MMRN2;SNCG		chr10	88717926	PSY_SCR
-0.434342386063761	-0.656999624307835	-0.211685147819687	2.89337433970835	-3.84428180748276	0.000157877214384645	0.0444261708004298	0.73652783731654	cg00571870	0.112984013091425	SESN1		chr6	109349597	PSY_SCR
-0.464677841279541	-0.702890785148026	-0.226464897411056	2.88656682096647	-3.8442040190157	0.000157924153936524	0.0444261708004298	0.736269920797233	cg02619087	0.12087751820168	C12orf42	Yes	chr12	103838906	PSY_SCR
-0.365257427634357	-0.552515190124565	-0.17799966514415	1.83424092511551	-3.84396166563743	0.000158070480953132	0.0444261708004298	0.735466399512946	cg20283221	0.0950210900643277	FYTTD1;RUBCN		chr3	197475520	PSY_SCR
-0.37228326346812	-0.56314332897485	-0.181423197961389	3.48048951341401	-3.84395473812414	0.000158074665503293	0.0444261708004298	0.735443432025021	cg13796831	0.0968490236827801	PRRC2C	Yes	chr1	171558649	PSY_SCR
0.432677213442241	0.210850552040595	0.654503874843887	-2.59341843056886	3.84388249124369	0.000158118312338287	0.0444261708004298	0.735203906742543	cg14421309	0.112562549564893	ZEB2		chr2	145277734	PSY_SCR
-0.451453961298042	-0.682924334841764	-0.21998358775432	2.25556066552473	-3.84359727773862	0.000158290731203244	0.0444261708004298	0.734258355905005	cg05142030	0.117456103924513	ASPH	Yes	chr8	62551054	PSY_SCR
-0.356751952172076	-0.539676557877194	-0.173827346466959	3.64965423605818	-3.84338642813187	0.000158418309691027	0.0444261708004298	0.733559378147055	cg12873928	0.0928222958692916	FYN	Yes	chr6	112120720	PSY_SCR
0.425229274440795	0.207187023280484	0.643271525601105	-2.69225871145009	3.84328260002047	0.000158481168618376	0.0444261708004298	0.733215194573258	cg08007110	0.110642208418015	C3orf38		chr3	88198601	PSY_SCR
0.337746305271013	0.164540996500884	0.510951614041142	-4.51511096412536	3.84281280557206	0.000158765883936185	0.0444261708004298	0.731657956421198	cg00271925	0.0878903871615298	LY6G5C	Yes	chr6	31648629	PSY_SCR
-0.397166963672856	-0.600862421138173	-0.193471506207539	2.96546509065231	-3.84247980967389	0.000158967986951952	0.0444261708004298	0.730554267188582	cg13719771	0.103362147192795	NDUFA9		chr12	4762206	PSY_SCR
-0.423193489153724	-0.640256451627673	-0.206130526679775	2.45984185937862	-3.84213900337562	0.000159175082650251	0.0444261708004298	0.729424776641949	cg17836487	0.110145283338764	TMEM131		chr2	98607810	PSY_SCR
-0.388826260253413	-0.588287651573613	-0.189364868933213	3.55658402578635	-3.84163912444	0.000159479303507796	0.0444261708004298	0.727768248840317	cg26824352	0.101213635028796		Yes	chr4	88160523	PSY_SCR
-0.411079594876379	-0.621977670871608	-0.20018151888115	4.13994269798801	-3.84125486798178	0.000159713532167814	0.0444261708004298	0.726495004242058	cg20918463	0.107017005901606	DOCK9	Yes	chr13	99638055	PSY_SCR
-0.3808247343647	-0.576219523255183	-0.185429945474217	2.37249514940694	-3.84089108589145	0.000159935580698826	0.0444261708004298	0.725289703555143	cg11886260	0.0991500997681408	KCNH5	Yes	chr14	63451319	PSY_SCR
-0.324746135672753	-0.491368800929493	-0.158123470416012	3.70455529040299	-3.84087113433499	0.000159947767362434	0.0444261708004298	0.725223601934674	cg07599972	0.0845501253009312		Yes	chr3	187607070	PSY_SCR
-0.417557106457378	-0.631812001895178	-0.203302211019578	0.972825136331257	-3.84065190681232	0.000160081732265201	0.0444261708004298	0.724497297486411	cg20023184	0.108720372631724	ATP8B4		chr15	50150583	PSY_SCR
-0.339429455296766	-0.51360008884954	-0.165258821743991	3.7931883048747	-3.84055878615883	0.000160138668316424	0.0444261708004298	0.724188798055725	cg07938442	0.0883802264712237			chr14	23064919	PSY_SCR
-0.198098188919219	-0.29974973049454	-0.0964466473438967	5.49782170587502	-3.84048751297879	0.000160182259293951	0.0444261708004298	0.723952681495347	cg19237063	0.0515815214213697	PTPRN2		chr7	157666168	PSY_SCR
0.418423295609596	0.203709311372206	0.633137279846985	-4.45442452813628	3.84039014443363	0.000160241828475388	0.0444261708004298	0.723630121321624	cg16393688	0.108953330227678	NBR1		chr17	41322492	PSY_SCR
-0.450388860379144	-0.681520236412803	-0.219257484345485	2.31611424670016	-3.84015325759591	0.000160386841317037	0.0444261708004298	0.722845397846817	cg27487021	0.117284084818298	MARCHF7	Yes	chr2	160597953	PSY_SCR
0.353254432557057	0.171968263948791	0.534540601165322	-0.716342908315493	3.84010209608816	0.00016041817670824	0.0444261708004298	0.72267592311344	cg09454892	0.0919908960016742	SAMD8		chr10	76870850	PSY_SCR
-0.396583296124724	-0.600126732847605	-0.193039859401843	3.01661319243198	-3.8396986089049	0.000160665507781702	0.0444261708004298	0.721339422606272	cg13793507	0.103285006590096	TRPC3		chr4	122857949	PSY_SCR
-0.314101891320102	-0.475324587853941	-0.152879194786264	3.21280356670302	-3.83940735296643	0.000160844267384241	0.0444261708004298	0.720374749470409	cg08000413	0.0818099936901508	SCN1A		chr2	166930049	PSY_SCR
0.37138776025113	0.180757093657764	0.562018426844497	-4.06904801418888	3.83932292131781	0.000160896122893147	0.0444261708004298	0.720095113983923	cg03486540	0.0967326187096694	ZNF224		chr19	44598375	PSY_SCR
-0.420875222546263	-0.636908424838147	-0.204842020254378	1.25865685012022	-3.83930555497366	0.000160906790769688	0.0444261708004298	0.720037597750635	cg10719664	0.109622747270281	ZNF280B		chr22	22863663	PSY_SCR
-0.390300971764753	-0.59064084746777	-0.189961096061736	2.92452394037615	-3.83930004616372	0.000160910174886392	0.0444261708004298	0.720019352967584	cg27313271	0.101659408504617			chr16	25029018	PSY_SCR
-0.486316539036375	-0.735946486671411	-0.236686591401338	1.79728577081989	-3.83921271746693	0.000160963830780129	0.0444261708004298	0.71973012961844	cg24886058	0.12667090229823	PEX5L	Yes	chr3	179570683	PSY_SCR
-0.39367131911207	-0.595770891556921	-0.19157174666722	3.48096488140399	-3.83873561698853	0.000161257266926854	0.0444261708004298	0.718150124097063	cg17863578	0.102552339726095		Yes	chr5	4571101	PSY_SCR
-0.460329447297251	-0.696661048655636	-0.223997845938867	2.0944943655833	-3.83854628276813	0.000161373855545963	0.0444261708004298	0.717523156271197	cg25601286	0.11992285969398	CERS6	Yes	chr2	169408033	PSY_SCR
-0.468472833499565	-0.709008225854912	-0.227937441144218	2.69528528798857	-3.83817918169555	0.000161600137351514	0.0444261708004298	0.716307601425666	cg26308293	0.122056009196687	CNTNAP5	Yes	chr2	125357655	PSY_SCR
0.424563889221188	0.206572733899964	0.642555044542412	-3.34552499442309	3.83816818699444	0.000161606919140111	0.0444261708004298	0.716271197029936	cg02263165	0.110616280615272	PPP2R5C		chr14	102276299	PSY_SCR
-0.351058308598784	-0.531308385514784	-0.170808231682784	2.81820770459224	-3.83816480604818	0.000161609004640977	0.0444261708004298	0.716260002445861	cg03392710	0.091465147105092	GULP1	Yes	chr2	189262939	PSY_SCR
-0.286186188120581	-0.43313410518548	-0.139238271055683	-3.23865969620253	-3.8380007662153	0.000161710221505577	0.0444261708004298	0.715716863658271	cg21978618	0.074566474983483	BCAT2	Yes	chr19	49298898	PSY_SCR
-0.446450952254095	-0.675705775723688	-0.217196128784502	3.52720110059879	-3.83773597506544	0.000161873731279465	0.0444261708004298	0.714840177854619	cg22114954	0.116331856895518	SHPRH		chr6	146281683	PSY_SCR
-0.421609228257529	-0.638125161447531	-0.205093295067527	3.79453073843612	-3.83742648458568	0.000162065041601534	0.0444261708004298	0.713815565263564	cg07613588	0.109867701687854	CBFA2T2		chr20	32229383	PSY_SCR
-0.431581690019661	-0.653223057725962	-0.209940322313361	2.09654409178758	-3.83735529202426	0.000162109079293887	0.0444261708004298	0.713579882199954	cg04910453	0.112468525110688	MED6		chr14	71051130	PSY_SCR
-0.429724019429355	-0.650442424077131	-0.209005614781579	2.32940404528238	-3.83681538056385	0.000162443422305001	0.0444261708004298	0.711792627777295	cg10520079	0.112000181610564	TCF7L2	Yes	chr10	114918603	PSY_SCR
-0.395229625958249	-0.598236067315935	-0.192223184600564	1.83874613968452	-3.83671459930022	0.00016250590393293	0.0444261708004298	0.711459038363672	cg06900101	0.103012516497926	TTC7B	Yes	chr14	91114840	PSY_SCR
0.398798098511862	0.193951553499054	0.60364464352467	-2.74974560934334	3.83657998657583	0.000162589395653341	0.0444261708004298	0.711013477490186	cg23860321	0.103946248978844	TCP1;MRPL18		chr6	160211010	PSY_SCR
-0.430143880325215	-0.651097160834667	-0.209190599815762	2.43483148558359	-3.83648156893083	0.00016265046357792	0.0444261708004298	0.710687728941782	cg22330935	0.112119365777402	GEMIN7		chr19	45586368	PSY_SCR
-0.432542807065632	-0.654731241060157	-0.210354373071106	1.99896721085003	-3.8364316733578	0.00016268143196653	0.0444261708004298	0.710522584382185	cg21931680	0.112746125538853	AMPD1		chr1	115238457	PSY_SCR
0.518358777048344	0.252002556732101	0.784714997364586	-3.82893496212097	3.83519485971128	0.000163450865285302	0.0445669100888731	0.706429567847686	cg26670552	0.135158393773861	NFAT5;MIR1538		chr16	69600032	PSY_SCR
-0.282910021685723	-0.42828864187835	-0.137531401493096	3.01925286224239	-3.83501980339374	0.000163560047530001	0.0445669100888731	0.70585034211416	cg10083258	0.0737701592662875		Yes	chr15	93362731	PSY_SCR
-0.449727341802415	-0.680835456526933	-0.218619227077898	3.41028576086782	-3.83489889609467	0.000163635497479858	0.0445669100888731	0.70545029782298	cg25513732	0.117272281222434		Yes	chr8	13514761	PSY_SCR
-0.411401920557875	-0.622892623073385	-0.199911218042365	3.50590315998613	-3.83349460579293	0.000164514237266361	0.0447628673283829	0.700804741742398	cg15459715	0.107317725173316	NARS2	Yes	chr11	78269474	PSY_SCR
-0.379962063874545	-0.575332017745072	-0.184592110004018	2.44207702950928	-3.83267757416409	0.000165027552602009	0.0447628673283829	0.698102583460176	cg18898218	0.0991374976167712			chr8	63954996	PSY_SCR
-0.334660891675916	-0.506740706293412	-0.16258107705842	3.09932732181769	-3.8326120071697	0.000165068811975725	0.0447628673283829	0.697885756184617	cg11641080	0.0873192723526053	SLC4A1AP		chr2	27893449	PSY_SCR
-0.422519876459734	-0.639779975768842	-0.205259777150627	3.1787940642614	-3.83254260927729	0.000165112492663693	0.0447628673283829	0.697656263788991	cg04725285	0.11024531741329		Yes	chr4	45603780	PSY_SCR
-0.556349414009929	-0.842432541373668	-0.27026628664619	4.10113753737768	-3.83243865357875	0.000165177945342263	0.0447628673283829	0.697312498662011	cg08572757	0.145168511305564	AACS		chr12	125582465	PSY_SCR
-0.472540347315565	-0.71553939508547	-0.22954129954566	3.25397957777217	-3.83225276227901	0.000165295047653449	0.0447628673283829	0.696697805522891	cg14752451	0.123306153489351	ESYT1		chr12	56525349	PSY_SCR
-0.43100447537193	-0.65265431983011	-0.209354630913751	2.9535038085358	-3.83207650016555	0.000165406156678133	0.0447628673283829	0.696114977381927	cg22922100	0.112472826508894	ARHGAP15	Yes	chr2	143987421	PSY_SCR
-0.519526388222781	-0.786736050806196	-0.252316725639365	1.9230526742735	-3.83155685602554	0.000165734132680657	0.0447628673283829	0.694396857595537	cg13240253	0.135591460010771	FOXP1	Yes	chr3	71245529	PSY_SCR
-0.293391876326028	-0.444297528148948	-0.142486224503107	3.92811395838711	-3.83144327812715	0.000165805899919912	0.0447628673283829	0.694021357397372	cg14111974	0.0765747670077582			chr2	240405793	PSY_SCR
-0.401305684625679	-0.607724115344186	-0.194887253907173	3.00527043020066	-3.83130442474551	0.000165893678139064	0.0447628673283829	0.693562306945684	cg00557099	0.104743878360002			chr1	39170469	PSY_SCR
-0.423751451353558	-0.641722167799343	-0.205780734907772	2.98861444170666	-3.83118274910339	0.000165970633376775	0.0447628673283829	0.693160058084851	cg20637603	0.11060590922026	SCN3A	Yes	chr2	166053916	PSY_SCR
-0.412134382067245	-0.62415440586859	-0.2001143582659	1.39348612920823	-3.83073217469246	0.000166255899157504	0.0447806988993744	0.69167059541804	cg19480750	0.107586321171182		Yes	chr3	141764977	PSY_SCR
-0.40885993706828	-0.619201916272854	-0.198517957863705	3.56147817241567	-3.83061427619006	0.000166330619179013	0.0447806988993744	0.691280883675018	cg15373896	0.106734823082979		Yes	chr5	25567812	PSY_SCR
0.46902006352825	0.227696502304204	0.710343624752296	-5.08933588052914	3.83011238190991	0.000166649058565089	0.0448268317154363	0.689621995795879	cg10585161	0.122455953444993	COMMD10		chr5	115420544	PSY_SCR
0.467065853422277	0.22672635161055	0.707405355234005	-3.30004010211984	3.82977079198431	0.000166866118967556	0.0448456373431633	0.68849306208227	cg02433905	0.121956607533757	ATP6V1A;NAA50		chr3	113465485	PSY_SCR
-0.30862024739008	-0.467451758835398	-0.149788735944762	3.09210586033569	-3.82919574711011	0.000167232131232855	0.0449044057050052	0.686592771002287	cg15446073	0.0805966233570053	EEF1G		chr11	62339136	PSY_SCR
0.461606753862379	0.224008576707078	0.69920493101768	-2.70614038987346	3.82867825336682	0.000167562162466383	0.0449335700739388	0.684882874369881	cg13390867	0.120565564227408			chr9	86717438	PSY_SCR
-0.25411227116123	-0.38491284162935	-0.12331170069311	3.86779359840662	-3.82856320509125	0.000167635618178165	0.0449335700739388	0.684502760420768	cg21961970	0.0663727507027465	UNC5CL		chr6	40999214	PSY_SCR
-0.406035530568875	-0.615058792850367	-0.197012268287383	3.43189821178358	-3.8281525735897	0.000167898045821215	0.044955428199152	0.683146134403551	cg26275081	0.106065660331853			chr2	8711218	PSY_SCR
-0.421463252510898	-0.638438672328212	-0.204487832693584	2.46566417891662	-3.82797416921207	0.000168012182234949	0.044955428199152	0.682556769247794	cg05146399	0.110100861155406	LOC285205		chr3	107602260	PSY_SCR
-0.215862125932078	-0.327006733323349	-0.104717518540807	4.25603731849832	-3.8274354529925	0.000168357278729861	0.0449884416111476	0.680777245545582	cg08713695	0.0563986326048439	COL8A2		chr1	36567252	PSY_SCR
0.318320301791499	0.15441640034332	0.482224203239677	-5.10877702536933	3.82732082156332	0.000168430797100453	0.0449884416111476	0.680398615269865	cg25894201	0.0831705301520755	KIZ		chr20	21106495	PSY_SCR
-0.421276253318146	-0.638233614247788	-0.204318892388503	1.87410287316195	-3.8265942217305	0.000168897506347392	0.0450055638834265	0.67799886751399	cg17053223	0.110091697448817	PPP1R9A		chr7	94535617	PSY_SCR
0.444391147664396	0.21552519683155	0.673257098497243	-3.92595466439291	3.82652041464185	0.000168944982538855	0.0450055638834265	0.677755126257252	cg18677473	0.116134529418417	KIFC1		chr6	33359974	PSY_SCR
-0.456011807851251	-0.690875782437843	-0.221147833264659	3.07374709793418	-3.82630428118417	0.000169084082448344	0.0450055638834265	0.677041388413467	cg26063962	0.119178134915638		Yes	chr5	60907320	PSY_SCR
-0.384169007777361	-0.582031242566706	-0.186306772988017	2.25736388810846	-3.82630193554377	0.000169085592658354	0.0450055638834265	0.677033642593154	cg11221023	0.100402167484142		Yes	chr1	244266914	PSY_SCR
0.56108620128749	0.272064206239543	0.850108196335436	-3.10070567850962	3.82576698707642	0.000169430346109391	0.0450555350141583	0.675267232540582	cg14887563	0.146659794802679	TMEM243		chr7	86849180	PSY_SCR
-0.383329199700342	-0.580803757284169	-0.185854642116514	1.53614854203166	-3.82543277503588	0.000169646070486538	0.0450555350141583	0.674163766554695	cg04635069	0.10020544661035	LMBR1		chr7	156636277	PSY_SCR
-0.324760740747758	-0.49206816327482	-0.157453318220696	3.92586758242193	-3.82532321530625	0.000169716844769753	0.0450555350141583	0.673802051990554	cg24188794	0.084897594913887	XKR6		chr8	10756091	PSY_SCR
-0.407116495610899	-0.616883579186706	-0.197349412035092	3.42432349413239	-3.82473350997409	0.000170098267928122	0.0451025199181431	0.671855277169529	cg07024905	0.106443101081219	XPO4	Yes	chr13	21364364	PSY_SCR
-0.457712377293113	-0.693594403100988	-0.221830351485237	2.39150285844731	-3.82399775990866	0.00017057529149275	0.0451025199181431	0.669426734149941	cg04804321	0.1196947294509		Yes	chr8	40065870	PSY_SCR
-0.359004203702606	-0.544030396100493	-0.173978011304719	2.86296315058187	-3.82372053792554	0.000170755356726231	0.0451025199181431	0.668511792624281	cg17712120	0.0938887139219057	ANK3		chr10	62150630	PSY_SCR
-0.418844133718407	-0.634713695289731	-0.202974572147083	1.6821173574245	-3.82367392263558	0.000170785652636163	0.0451025199181431	0.668357949484544	cg03689601	0.109539710287248	PUS7L		chr12	44123569	PSY_SCR
-0.259786450608516	-0.393693564784179	-0.125879336432853	3.79245074564503	-3.82324973539352	0.00017106157167658	0.0451025199181431	0.666958090824227	cg14328477	0.0679491188356223		Yes	chr9	71934644	PSY_SCR
0.464203595863888	0.224920948778191	0.703486242949585	-5.01192744948215	3.82311284749503	0.000171150702541949	0.0451025199181431	0.666506376314706	cg04158115	0.121420322752974	LSM10		chr1	36863305	PSY_SCR
-0.406949361669933	-0.616720770033461	-0.197177953306405	3.62627405646142	-3.82308451741817	0.000171169154399415	0.0451025199181431	0.666412892030067	cg24497912	0.106445295628661	NR2E1		chr6	108509675	PSY_SCR
-0.399717274728822	-0.605766951594638	-0.193667597863006	3.03259899213299	-3.82296922066992	0.000171244268553286	0.0451025199181431	0.666032439173677	cg23956317	0.104556759852431	ADGRV1		chr5	89967376	PSY_SCR
0.446859402484611	0.216471871134475	0.677246933834747	-4.73377853757965	3.82236143556398	0.000171640747921218	0.0451025199181431	0.664027051845893	cg13215387	0.116906632200436	NT5C2		chr10	104953220	PSY_SCR
-0.389762462522399	-0.590717418480124	-0.188807506564675	3.38202569253797	-3.82226779085351	0.00017170191284879	0.0451025199181431	0.663718095621885	cg26154819	0.101971521580744	EBF1	Yes	chr5	158489618	PSY_SCR
-0.352683004760155	-0.534527964041107	-0.170838045479202	3.12679548087773	-3.82210916296837	0.000171805569244526	0.0451025199181431	0.663194759373551	cg16772717	0.0922744457895729		Yes	chr6	134958611	PSY_SCR
-0.351763453250099	-0.53313568743357	-0.170391219066627	3.03243090547754	-3.82207966377876	0.000171824852209695	0.0451025199181431	0.663097439371478	cg20312247	0.0920345686626328	NINJ2		chr12	715364	PSY_SCR
0.578341884007947	0.280139666837758	0.876544101178136	-4.08899258575677	3.8220256627239	0.000171860156809623	0.0451025199181431	0.662919287594644	cg13657951	0.151318158234388	RAB14		chr9	123964651	PSY_SCR
0.42002154282972	0.203432377628258	0.636610708031183	-4.71903596579374	3.82168299565307	0.000172084344487418	0.0451025199181431	0.661788865170183	cg25586860	0.109904862153001	OLMALINC		chr10	102133232	PSY_SCR
-0.392356533540395	-0.594712102515585	-0.190000964565204	1.7946688106783	-3.82107488841968	0.000172482876551439	0.0451025199181431	0.659782999886619	cg02937055	0.102682241253499	PLD1	Yes	chr3	171489625	PSY_SCR
-0.300807598597818	-0.455955413603656	-0.14565978359198	4.10316297348413	-3.82087614819202	0.000172613313264533	0.0451025199181431	0.659127507495395	cg01135464	0.0787273878898575		Yes	chr17	48971001	PSY_SCR
-0.459404234446833	-0.696390426251338	-0.222418042642328	2.56142815874086	-3.82024990129187	0.000173024941250069	0.0451025199181431	0.657062189916587	cg25493764	0.120255021612979			chr8	1112803	PSY_SCR
-0.391263483272182	-0.593107999682295	-0.189418966862068	3.2741474344956	-3.82007758318418	0.000173138367763892	0.0451025199181431	0.656493948550902	cg12100109	0.102422915438814	COG6		chr13	40325939	PSY_SCR
-0.39025271534726	-0.591578775385983	-0.188926655308536	3.47690779060408	-3.82002108975535	0.000173175569268593	0.0451025199181431	0.656307658957393	cg17164093	0.102159832675754	GINS4	Yes	chr8	41393714	PSY_SCR
-0.361468880624	-0.547957348253124	-0.174980412994876	0.144264410648524	-3.81978356097574	0.000173332067240071	0.0451025199181431	0.655524423360664	cg10858353	0.0946307231427701	KDR	Yes	chr4	55945399	PSY_SCR
-0.400564406886094	-0.607225137620584	-0.193903676151603	3.05723713734876	-3.81974364675806	0.000173358378218978	0.0451025199181431	0.655392812982586	cg20167047	0.104866829800493	VPS52		chr6	33231813	PSY_SCR
0.436988720724148	0.211482597143978	0.662494844304319	-3.38571733720426	3.81884216704427	0.000173953631103423	0.0451025199181431	0.652420653546328	cg17223624	0.114429636421023	GPR108		chr19	6737824	PSY_SCR
-0.372648205555981	-0.564953390483113	-0.180343020628849	3.37529790659257	-3.81880833646301	0.000173976007285348	0.0451025199181431	0.65230912667305	cg00545749	0.0975823274495962			chr16	72701178	PSY_SCR
-0.393666689406816	-0.596822593137895	-0.190510785675736	2.52247188758172	-3.81873078226461	0.000174027313373818	0.0451025199181431	0.65205346248878	cg02550896	0.10308835889535		Yes	chr4	183218743	PSY_SCR
-0.409498369240596	-0.620837523443711	-0.198159215037481	2.85788808825127	-3.81849330160502	0.00017418450814603	0.0451025199181431	0.651270614746347	cg12163646	0.107240824298021	PRR3		chr6	30529027	PSY_SCR
0.492975148916405	0.238546133918519	0.747404163914291	-2.76225075918506	3.81837178090012	0.000174264997923695	0.0451025199181431	0.650870041769621	cg06955158	0.129106115696307	ATPSCKMT;CCT5		chr5	10249878	PSY_SCR
-0.43431688480116	-0.658482213886538	-0.210151555715781	1.15984670813584	-3.81819489445793	0.000174382222381304	0.0451025199181431	0.650286984506077	cg18657419	0.113749270743504	ASIC2	Yes	chr17	31561934	PSY_SCR
-0.401548217919831	-0.60880247878452	-0.194293957055141	4.14925272679169	-3.81815941084705	0.000174405746722474	0.0451025199181431	0.650170025409265	cg04488174	0.105168007595248		Yes	chr5	95553592	PSY_SCR
0.305150670079422	0.147641061044454	0.462660279114391	-4.29502727190954	3.81792239060806	0.000174562959586932	0.0451025199181431	0.649388796689776	cg00091953	0.079925844179044	INPP4B	Yes	chr4	143326541	PSY_SCR
0.397605369771965	0.192370463401879	0.602840276142051	-3.89515048280383	3.81786735018943	0.00017459948647037	0.0451025199181431	0.649207387157552	cg23941434	0.104143317014992	JAKMIP2		chr5	147162161	PSY_SCR
-0.420859120464181	-0.638137323941198	-0.203580916987165	1.1723269340196	-3.81716034108935	0.000175069328137108	0.0451025199181431	0.646877334053302	cg08516181	0.110254504096644	ZNF451	Yes	chr6	57005930	PSY_SCR
-0.391833843812205	-0.594133716872363	-0.189533970752047	3.35915655866337	-3.8170351195158	0.00017515266859578	0.0451025199181431	0.64646468680972	cg21541477	0.102653979212512	FGF7;FAM227B	Yes	chr15	49726639	PSY_SCR
0.391205978838164	0.189227185882422	0.593184771793906	-5.39258823302819	3.81697690801187	0.000175191423696868	0.0451025199181431	0.646272864300149	cg20759724	0.102491052019995	NAA20		chr20	19998430	PSY_SCR
-0.421422296279828	-0.639008230549956	-0.203836362009701	1.920923087748	-3.81686248647025	0.000175267625059465	0.0451025199181431	0.645895822037799	cg09039561	0.110410657385132		Yes	chr7	84177905	PSY_SCR
-0.429195478565883	-0.650814612126361	-0.207576345005405	3.87013036281049	-3.81652144525995	0.000175494934611936	0.0451025199181431	0.644772079959302	cg04532906	0.112457242733153	CNIH1		chr14	54903765	PSY_SCR
0.417547682000425	0.201928482401241	0.633166881599609	-4.0359983130597	3.81626451396298	0.000175666367839722	0.0451025199181431	0.64392554030298	cg17648241	0.109412667930301	ALKBH8		chr11	107436281	PSY_SCR
0.620819357438997	0.300229135935658	0.941409578942335	-4.07905483639095	3.81623227272433	0.000175687891474163	0.0451025199181431	0.643819315054071	cg06832064	0.162678608919107	MCL1		chr1	150551018	PSY_SCR
-0.468546450976472	-0.710507390275635	-0.226585511677308	3.60540245324561	-3.81616560013083	0.000175732408742945	0.0451025199181431	0.64359965124482	cg08703818	0.12277938120935	H2AZ2		chr7	44869342	PSY_SCR
-0.433820392121649	-0.657856056196756	-0.209784728046542	2.14322009010885	-3.81603742422057	0.000175818021757841	0.0451025199181431	0.643177364000531	cg24334230	0.11368347421547			chr15	68263081	PSY_SCR
-0.398605587742357	-0.604469984070601	-0.192741191414114	1.71907277820617	-3.81576799368729	0.000175998112257594	0.0451025199181431	0.642289740575117	cg11809085	0.104462742074937	TNFSF15	Yes	chr9	117567756	PSY_SCR
-0.4497784325431	-0.682074629771466	-0.217482235314734	2.90903568268435	-3.81571867715819	0.000176031094901573	0.0451025199181431	0.642127275981811	cg03898044	0.117875155533762		Yes	chr12	76160386	PSY_SCR
0.424537277768224	0.205254887305253	0.643819668231196	-4.45354505075949	3.8153281370532	0.000176292492871318	0.0451025199181431	0.640840774862516	cg21292337	0.111271498156413	SNX22		chr15	64444055	PSY_SCR
-0.535544176295179	-0.812177179751497	-0.258911172838861	4.1274317216728	-3.81514571983479	0.000176414715012923	0.0451025199181431	0.640239902682315	cg13745593	0.140373190337372			chr4	135248186	PSY_SCR
0.369982722276451	0.178862620438859	0.561102824114043	-5.01669454639094	3.81500311501732	0.000176510318141244	0.0451025199181431	0.639770187679612	cg10200255	0.0969809751452252			chr19	20162670	PSY_SCR
-0.231921100398193	-0.351725427888597	-0.11211677290779	3.58137024360167	-3.81493883102635	0.00017655343055254	0.0451025199181431	0.639558452578896	cg02762710	0.0607928752387882	DNMT1		chr19	10244258	PSY_SCR
-0.507781952165826	-0.770169939940398	-0.245393964391254	3.1853109315767	-3.81375801560083	0.000177347126463413	0.0451819239347921	0.635669697290358	cg27529225	0.133144774809691	LOC645323		chr5	87898489	PSY_SCR
-0.312053891164111	-0.473306417980723	-0.150801364347498	4.2086113366586	-3.81366810945245	0.000177407695883781	0.0451819239347921	0.635373653959618	cg02549170	0.0818251306113037	PDLIM3		chr4	186436021	PSY_SCR
0.469879644762944	0.22706988952455	0.712689400001339	-4.77792185320717	3.81364551440583	0.000177422921157226	0.0451819239347921	0.635299253849475	cg27415283	0.123210099886841	SEPTIN9		chr17	75437699	PSY_SCR
-0.320026285977662	-0.485401703649049	-0.154650868306275	2.70382223953026	-3.8135945552453	0.000177457263629177	0.0451819239347921	0.635131458866512	cg23071479	0.0839172285731034	LOC221442		chr6	41085087	PSY_SCR
-0.547242102274556	-0.830057874353988	-0.264426330195123	2.2781998630724	-3.81325368455917	0.000177687145582797	0.045188534313699	0.634009112198825	cg23445525	0.143510541795443	GPC6		chr13	95055638	PSY_SCR
-0.423653265014222	-0.642611807044212	-0.204694722984232	3.32323017765838	-3.81301476255356	0.000177848441731656	0.045188534313699	0.633222492352981	cg09727034	0.111107166217868			chr17	49017971	PSY_SCR
-0.284296370805447	-0.431250512744792	-0.137342228866103	3.30832247636174	-3.81249520341985	0.000178199674450618	0.045188534313699	0.631512058484298	cg07288017	0.0745696337008975		Yes	chr8	70867626	PSY_SCR
-0.394334222823413	-0.598174014109152	-0.190494431537674	3.57677562971952	-3.81237247287985	0.000178282738656479	0.045188534313699	0.631108048370493	cg11845274	0.103435387184383		Yes	chr11	9037902	PSY_SCR
0.463492076836804	0.223887278951558	0.703096874722051	-4.03298773106189	3.81212055023574	0.000178453355110387	0.045188534313699	0.630278792988739	cg09340523	0.121583793253375	ZNF816		chr19	53466210	PSY_SCR
-0.475130588853402	-0.72080186040808	-0.229459317298724	2.1586956642304	-3.81134654838101	0.000178978520999085	0.045188534313699	0.627731303322464	cg16348820	0.124662132614319	MTMR11	Yes	chr1	149909080	PSY_SCR
-0.349977958301938	-0.530957649315646	-0.16899826728823	2.47399404308797	-3.81092737378856	0.000179263544365322	0.045188534313699	0.626351851786245	cg24142117	0.0918353786296415	MAGI2	Yes	chr7	77753628	PSY_SCR
-0.19905835032462	-0.301996443955502	-0.0961202566937374	5.87559393891166	-3.81086971121665	0.000179302786403078	0.045188534313699	0.626162101713792	cg17144164	0.0522343626019869	RPTOR		chr17	78896700	PSY_SCR
0.228590605656783	0.110378108856267	0.346803102457299	0.493634390436157	3.81078818042324	0.000179358285742892	0.045188534313699	0.62589381279611	cg09396032	0.059985125080186	GSE1		chr16	85669462	PSY_SCR
0.505149107631878	0.243908746845294	0.766389468418462	-3.75190358190839	3.81065065963112	0.000179451935235321	0.045188534313699	0.625441291931476	cg11850638	0.132562429031681	GJB7;SMIM8		chr6	88032210	PSY_SCR
-0.392175891616967	-0.594999691699585	-0.189352091534349	2.11123667744405	-3.8104985330095	0.000179555584988084	0.045188534313699	0.624940726155101	cg13928102	0.10291983797386	AGGF1		chr5	76360050	PSY_SCR
-0.4131629515022	-0.626840958631271	-0.199484944373128	1.77797408566373	-3.81049475486904	0.000179558159902384	0.045188534313699	0.624928294575112	cg06443831	0.108427639474969	ASXL2	Yes	chr2	26052597	PSY_SCR
-0.389918404740276	-0.591578335979442	-0.18825847350111	3.18261300311295	-3.81042959642386	0.000179602572806971	0.045188534313699	0.624713899138747	cg15298791	0.102329250514488	SVIL		chr10	29827523	PSY_SCR
-0.380900588126312	-0.577897482600621	-0.183903693652004	2.90150901886627	-3.81041330448871	0.00017961367924203	0.045188534313699	0.62466029313006	cg01149239	0.0999630637646596	MELTF		chr3	196746085	PSY_SCR
0.404648558665475	0.195352523667206	0.613944593663744	-5.60357879791085	3.81010389563341	0.000179824730947682	0.045188534313699	0.623642270468131	cg20562447	0.106204074678705			chr11	68611596	PSY_SCR
0.390156294897556	0.18835023783346	0.591962351961652	0.0808760363559735	3.80999356994003	0.000179900042260641	0.045188534313699	0.623279292193593	cg06447614	0.10240339983138		Yes	chr16	1195491	PSY_SCR
0.368882462656139	0.178072556546308	0.559692368765969	-4.7252390011963	3.80984153553804	0.00018000387399088	0.045188534313699	0.62277910465058	cg14031414	0.0968235710633157	ESF1;NDUFAF5		chr20	13765665	PSY_SCR
0.470967677267834	0.227333480249712	0.714601874285957	-2.44541768941821	3.80954122001	0.000180209140872168	0.0452028303028035	0.621791128559509	cg11591636	0.123628450269557	ZIC5		chr13	100624903	PSY_SCR
-0.339505217792614	-0.515155216392708	-0.163855219192519	4.19024448839097	-3.80906272260686	0.000180536653605004	0.0452307749318675	0.620217110397412	cg21898527	0.0891309076581081	TMEM30CP	Yes	chr3	99904650	PSY_SCR
-0.375299576995381	-0.569474527842943	-0.181124626147818	2.36451643258611	-3.80894492028753	0.000180617371063222	0.0452307749318675	0.619829625732099	cg10582808	0.0985311115937717	PLPPR4		chr1	99774415	PSY_SCR
0.460568886061838	0.222256399326558	0.698881372797117	2.66577683915815	3.80861978130948	0.000180840331671838	0.0452374156702745	0.618760206921921	cg18571792	0.120928029708307	PTPRN2		chr7	157650490	PSY_SCR
-0.43502342837452	-0.660126559008754	-0.209920297740285	3.0074763441561	-3.80847345749643	0.00018094075665534	0.0452374156702745	0.618278957208476	cg10241684	0.114225143808798	NR2C2	Yes	chr3	14998547	PSY_SCR
0.285553981569328	0.137782407200482	0.433325555938175	0.34958967684661	3.80817713579768	0.000181144289925112	0.0452511799336286	0.617304423101245	cg20051530	0.0749844272959522	GAL3ST3		chr11	65816935	PSY_SCR
-0.395036691712795	-0.599509009151467	-0.190564374274123	3.51895850895839	-3.8073494356199	0.000181713957608147	0.0453563098201859	0.614582655404267	cg09199609	0.103756352914971	SNORA74B;ATP6V0E1		chr5	172447063	PSY_SCR
0.302210824844132	0.145775710303705	0.458645939384559	-6.56110675657326	3.80711147294104	0.00018187804986406	0.0453566043468256	0.613800245839267	cg17925360	0.0793806083672855	CFLAR		chr2	201981146	PSY_SCR
-0.333484417719665	-0.506116713824575	-0.160852121614755	3.22972629134357	-3.80691623182849	0.000182012787282554	0.0453566043468256	0.613158334352287	cg02146933	0.0875996206408486	MBLAC2		chr5	89765967	PSY_SCR
-0.47681322659099	-0.723683936311063	-0.229942516870917	2.69280397788334	-3.80626086757778	0.000182465750404815	0.0454323320442185	0.611003844058245	cg05382480	0.125270769182571	VPS35L	Yes	chr16	19606588	PSY_SCR
-0.474421140404204	-0.720079794455163	-0.228762486353244	3.82534432659375	-3.8058510442752	0.000182749546838492	0.0454658495038636	0.609656725743996	cg14945696	0.124655730054867	PBRM1		chr3	52713679	PSY_SCR
0.513640282984414	0.247608244187512	0.779672321781316	-2.63002069971009	3.80491496519427	0.000183399335121639	0.0455136861010632	0.606580239158704	cg05462819	0.134993892815733	CDON		chr11	125933319	PSY_SCR
0.479613352040332	0.231201883111547	0.728024820969117	-4.70487302621071	3.80486667634885	0.000183432914527493	0.0455136861010632	0.606421552438487	cg26397019	0.126052603898481	PRMT5		chr14	23398591	PSY_SCR
-0.452933169685318	-0.687531656834736	-0.2183346825359	3.44977704406499	-3.80477291127894	0.000183498134100833	0.0455136861010632	0.60611342681721	cg13913933	0.119043417372594		Yes	chr2	59202222	PSY_SCR
-0.361281339980904	-0.548416840951259	-0.174145839010549	2.9004302802516	-3.80460144395708	0.000183617457302349	0.0455136861010632	0.605549977359576	cg03329042	0.0949590503243735		Yes	chr6	14162863	PSY_SCR
0.518781529300983	0.250057309662524	0.787505748939441	-4.47149907855383	3.80449936710344	0.000183688526911908	0.0455136861010632	0.605214558611569	cg17853833	0.1363599988442	EIF4ENIF1		chr22	31885141	PSY_SCR
-0.381313495110825	-0.578844547806654	-0.183782442414996	3.33478179352302	-3.80422871181199	0.000183877092997442	0.0455233974389645	0.604325238472911	cg14139375	0.100234114191626	PRKG1	Yes	chr10	53071348	PSY_SCR
-0.425161079778453	-0.645432240539426	-0.20488991901748	0.82001534991834	-3.80378255625091	0.000184188330436413	0.0455323417023617	0.602859378710686	cg24509104	0.1117732345346	PDE3A		chr12	20833510	PSY_SCR
-0.287228892676212	-0.436059995754868	-0.138397789597555	5.5362824972323	-3.80324449096322	0.000184564347193523	0.0455323417023617	0.601091744700153	cg05005586	0.075522068948943	MYO18A	Yes	chr17	27413207	PSY_SCR
-0.326639094871587	-0.495910067674289	-0.157368122068884	2.88870147792391	-3.80281759698723	0.000184863190698127	0.0455323417023617	0.599689481273229	cg22540233	0.0858939684959819	CLDN8		chr21	31587610	PSY_SCR
-0.42246738715275	-0.641399909866077	-0.203534864439423	3.05319548483002	-3.80279337700962	0.000184880159408223	0.0455323417023617	0.599609927465266	cg01772073	0.111093963113232			chr6	79948298	PSY_SCR
0.415828870767609	0.200334062621007	0.631323678914211	-4.12294177019389	3.80274889744283	0.000184911325987957	0.0455323417023617	0.599463829428289	cg25523753	0.109349547388531	ABHD2		chr15	89631191	PSY_SCR
-0.450253795501052	-0.68361429389064	-0.216893297111463	2.74924042548866	-3.80233047496188	0.000185204755735921	0.0455323417023617	0.598089547263555	cg09476325	0.118415218894293	ITGB1		chr10	33189322	PSY_SCR
-0.328056884021043	-0.498106075251257	-0.15800769279083	3.00644367993028	-3.80184499532908	0.00018554576332122	0.0455323417023617	0.596495184542594	cg21469059	0.0862888635449608	CHRNA5		chr15	78860376	PSY_SCR
0.365138937554518	0.17586700390089	0.554410871208146	-4.2992739457906	3.80182174233832	0.000185562111445004	0.0455323417023617	0.596418823873069	cg14844619	0.096043150442382	CUL5		chr11	107880372	PSY_SCR
-0.380266704696528	-0.577388509792821	-0.183144899600234	1.98186909546111	-3.80166159297293	0.000185674742234003	0.0455323417023617	0.595892919184987	cg26978976	0.10002644775101	NKAIN3		chr8	63164796	PSY_SCR
0.429800098164664	0.206992016193187	0.652608180136141	-4.30783096364676	3.80150347489751	0.00018578600791383	0.0455323417023617	0.595373703781866	cg07822477	0.113060556435833	CCNG2		chr4	78078114	PSY_SCR
-0.376907403486017	-0.572296936169809	-0.181517870802225	2.32605464581609	-3.80148425081667	0.000185799539956515	0.0455323417023617	0.595310578570722	cg09237447	0.0991474325863761		Yes	chr4	19984063	PSY_SCR
-0.406971505982303	-0.617947672521868	-0.195995339442738	1.64035033819446	-3.80146002457462	0.000185816594404077	0.0455323417023617	0.59523102839223	cg03805896	0.107056631755017	MIR941-1;MIR941-3;MIR941-2;DNAJC5		chr20	62550467	PSY_SCR
-0.495105941926548	-0.751791459459912	-0.238420424393183	4.8183536226248	-3.80116388158837	0.00018602518873303	0.0455323417023617	0.594258637953152	cg06748470	0.130251143426013		Yes	chr1	65467980	PSY_SCR
-0.40284692364183	-0.611712800018665	-0.193981047264995	3.18130368046574	-3.800951958263	0.000186174597241947	0.0455323417023617	0.593562824522958	cg03862216	0.10598579725957			chr5	52081003	PSY_SCR
-0.417036548046652	-0.633261177279994	-0.20081191881331	2.81643067146747	-3.80092042614621	0.000186196837468807	0.0455323417023617	0.593459297170894	cg05729577	0.109719883946502	CELF4		chr18	34825484	PSY_SCR
-0.472086680617268	-0.716875986850494	-0.227297374384042	3.04354045763384	-3.80057342713142	0.000186441748880397	0.0455323417023617	0.592320067053387	cg01192140	0.12421459278938	PRR16		chr5	119952679	PSY_SCR
-0.418987603002337	-0.636248336465672	-0.201726869539003	3.00363149990727	-3.80049139379219	0.000186499692431738	0.0455323417023617	0.59205075714144	cg05917713	0.110245639205162	TRERF1	Yes	chr6	42264793	PSY_SCR
-0.430389533234135	-0.65357113313452	-0.20720793333375	2.6472255869449	-3.80034597861429	0.000186602447086279	0.0455323417023617	0.591573381328756	cg02820293	0.113250092401078			chr2	70329662	PSY_SCR
-0.426854320395332	-0.648215265475136	-0.205493375315528	2.90711301076972	-3.80013042764889	0.000186754860328892	0.0455330760065078	0.590865789599357	cg00947023	0.112326228934048	MAP2K4	Yes	chr17	11953402	PSY_SCR
0.440970844423746	0.212262069652944	0.669679619194548	-4.70078215908208	3.79967866620151	0.000187074677153796	0.0455745915130109	0.589382899878047	cg08035567	0.116054772827561	CEP83;LOC144486		chr12	94853589	PSY_SCR
0.369377167010939	0.177752546504887	0.561001787516992	-4.92144550957564	3.79873116553958	0.000187747128310051	0.0455812764610543	0.586273261987549	cg00139807	0.0972369854339171	LOC440356;CDIPT		chr16	29874869	PSY_SCR
-0.387757323708782	-0.588919144798477	-0.186595502619088	2.3215871054727	-3.79869366211967	0.000187773791882848	0.0455812764610543	0.586150191955683	cg14093018	0.102076492130827	CD36		chr7	80274687	PSY_SCR
-0.404735863615797	-0.614714120648925	-0.194757606582669	4.25724350882187	-3.79854419761151	0.000187880091334355	0.0455812764610543	0.585659724446408	cg22321511	0.106550257825167	NHEJ1;SLC23A3		chr2	220026274	PSY_SCR
0.348124921188605	0.167443648422485	0.528806193954725	-5.38210784577595	3.79701046869019	0.000188974177533683	0.0455812764610543	0.580627763498574	cg15804118	0.0916839508500732	DPM3		chr1	155112702	PSY_SCR
-0.403237533318188	-0.612523579111391	-0.193951487524984	4.13047734431526	-3.79699913615481	0.000188982283994696	0.0455812764610543	0.580590589518477	cg07149267	0.106199005809241	C8orf58		chr8	22460373	PSY_SCR
0.482442639920058	0.232016996596594	0.732868283243522	-3.53225188499758	3.79652888671179	0.000189318956070813	0.0455812764610543	0.579048120803149	cg26216618	0.127074665916188	RSPH14		chr22	23480087	PSY_SCR
0.408255571600506	0.196338529642624	0.620172613558389	-4.39243973059276	3.79652320487685	0.00018932302741202	0.0455812764610543	0.579029484787698	cg10256349	0.107534064608397	ZNF213		chr16	3185592	PSY_SCR
0.453909762784325	0.218261619691505	0.689557905877144	-4.17745219127792	3.79599230502228	0.000189703811531649	0.0455812764610543	0.577288277735791	cg17841529	0.119576049241138	OSBPL8		chr12	76953712	PSY_SCR
-0.412128791784237	-0.626103310546599	-0.198154273021875	1.49466107342539	-3.79568985503261	0.000189921065519344	0.0455812764610543	0.576296418574049	cg08422456	0.108578099772247	IBSP		chr4	88720194	PSY_SCR
-0.430048214502304	-0.653343622584949	-0.206752806419658	2.20560943767436	-3.79539672226564	0.000190131851454171	0.0455812764610543	0.575335179916255	cg14829409	0.113307842624048	LARP7		chr4	113568820	PSY_SCR
-0.338653279893309	-0.5145015293918	-0.162805030394818	3.48454507950227	-3.79522089338839	0.000190258392685992	0.0455812764610543	0.574758634166398	cg04788706	0.0892315070470004	BEND7	Yes	chr10	13546457	PSY_SCR
-0.439998097039621	-0.668471888828933	-0.211524305250309	2.18146867128515	-3.79519618104595	0.000190276184149386	0.0455812764610543	0.57467760385167	cg19265886	0.115935534304411	OR6C2		chr12	55845465	PSY_SCR
-0.397627720628242	-0.604122437825474	-0.191133003431011	2.32860586169709	-3.79478809699065	0.000190570208895377	0.0455812764610543	0.573339586506297	cg17944003	0.104782588767887	NDUFAF2	Yes	chr5	60325493	PSY_SCR
0.451393872861946	0.216948743575014	0.685839002148878	-4.14808574090313	3.79432272380283	0.000190906035125995	0.0455812764610543	0.571813883193635	cg10644890	0.118965598268758			chr8	41998516	PSY_SCR
-0.335912971441454	-0.510388592273198	-0.161437350609711	2.13330824625442	-3.79412682519	0.000191047568408136	0.0455812764610543	0.571171687718491	cg10768734	0.0885349876053846	TRDN	Yes	chr6	123738929	PSY_SCR
-0.396685288306376	-0.602731567727761	-0.190639008884991	2.59200964583924	-3.79403330505433	0.00019111517005696	0.0455812764610543	0.570865119853144	cg01659632	0.104555035871172	PLAGL1		chr6	144262297	PSY_SCR
-0.310129085785097	-0.471221037481121	-0.149037134089073	4.04591203169828	-3.79392269300255	0.000191195155925657	0.0455812764610543	0.570502531535109	cg08325898	0.0817436492201314	NCOA2	Yes	chr8	71096899	PSY_SCR
-0.359748113172888	-0.546619519971379	-0.172876706374397	2.43489601363838	-3.79380925160596	0.000191277220650494	0.0455812764610543	0.570130678105145	cg00324108	0.0948250397725197	GC		chr4	72635822	PSY_SCR
-0.341642819806457	-0.519116605557779	-0.164169034055135	3.34322493472182	-3.7936556353375	0.000191388401431193	0.0455812764610543	0.569627149475206	cg27307421	0.0900563605784591		Yes	chr12	46302481	PSY_SCR
-0.422125855984942	-0.641417028888803	-0.202834683081081	2.74394505100134	-3.79350469047723	0.000191497708319007	0.0455812764610543	0.569132394518824	cg26003023	0.111275954671836	RNLS	Yes	chr10	90298269	PSY_SCR
-0.407208480417386	-0.618752106648624	-0.195664854186149	2.1838037097751	-3.79347032244193	0.000191522604223752	0.0455812764610543	0.569019748117768	cg07570280	0.107344580504127			chr2	64982749	PSY_SCR
-0.365212502120477	-0.554939684459258	-0.175485319781697	3.51762261847157	-3.79346342029019	0.000191527604451464	0.0455812764610543	0.568997125384887	cg25325543	0.0962741594309455			chr7	148323489	PSY_SCR
-0.355941729493594	-0.540858131148236	-0.171025327838951	3.29852903667568	-3.79335330660104	0.000191607392442554	0.0455812764610543	0.568636217755837	cg14989351	0.0938330022869735			chr14	83282545	PSY_SCR
0.505060049342849	0.24266896761267	0.767451131073028	-5.10809063071826	3.79327010545227	0.000191667700558983	0.0455812764610543	0.568363524457335	cg19422304	0.133146344790185	PPP1R3B		chr8	9008446	PSY_SCR
-0.400454016083125	-0.608501525885071	-0.192406506281179	4.09515519614087	-3.79323678135577	0.000191691860472464	0.0455812764610543	0.568254305573181	cg10929582	0.105570529646714		Yes	chr12	1669567	PSY_SCR
-0.462302752739006	-0.702486309976093	-0.222119195501919	2.92909942572629	-3.7931762989327	0.000191735717487393	0.0455812764610543	0.56805607808796	cg08908843	0.121877475842366	SECISBP2L		chr15	49283846	PSY_SCR
-0.341731198578402	-0.519274180345143	-0.164188216811661	3.43817316024476	-3.79315807646001	0.000191748932827771	0.0455812764610543	0.56799635557327	cg14729175	0.0900914730390896			chr21	30393309	PSY_SCR
-0.347254858670942	-0.527670409090006	-0.166839308251878	3.02476008656686	-3.79309906014378	0.000191791738681528	0.0455812764610543	0.567802936616267	cg11495285	0.0915491141055987			chr10	90636202	PSY_SCR
-0.374341278153485	-0.568834193936924	-0.179848362370045	3.27591483389902	-3.79300795199195	0.000191857839214126	0.0455812764610543	0.567504345614941	cg14389884	0.098692458041617	FABP2		chr4	120239158	PSY_SCR
0.480405594055792	0.230789241263314	0.73002194684827	-3.61871494011795	3.79275547615341	0.000192041127425522	0.0455812764610543	0.566676932834653	cg15286618	0.126664003803118	AIP		chr11	67250164	PSY_SCR
-0.45426272894072	-0.690299166753752	-0.218226291127689	2.30107713882735	-3.79269461723274	0.000192085333546205	0.0455812764610543	0.566477493382199	cg06830098	0.119773083463325		Yes	chr3	176980527	PSY_SCR
0.474512038893982	0.227946700123883	0.721077377664081	-4.58508763255315	3.79258245739931	0.000192166828355717	0.0455812764610543	0.566109944096814	cg10035321	0.125115813360422	CLASP1		chr2	122407619	PSY_SCR
0.511895659874315	0.245900617366815	0.777890702381816	-4.04020499727103	3.7925186607587	0.000192213197289953	0.0455812764610543	0.565900885856311	cg14306534	0.134975119614022	ZBTB2		chr6	151712952	PSY_SCR
-0.333464555688882	-0.506765220380224	-0.160163890997539	3.66479208385613	-3.79200823787155	0.000192584566273025	0.0455812764610543	0.564228366799262	cg18346935	0.0879387740666026	SARS1		chr1	109756023	PSY_SCR
-0.420348245660021	-0.63881934825295	-0.201877143067091	2.96869774829043	-3.79170953091155	0.000192802211617574	0.0455812764610543	0.563249674774135	cg16582255	0.11085982252416	C6		chr5	41152767	PSY_SCR
-0.366081250233558	-0.556355639953808	-0.175806860513309	3.67419153730446	-3.79155159169854	0.000192917384099104	0.0455812764610543	0.56273222527421	cg02957735	0.0965518314547215		Yes	chr2	220442677	PSY_SCR
-0.243679119483857	-0.370340348110454	-0.117017890857261	4.03601955207454	-3.79135491896098	0.000193060892846827	0.0455812764610543	0.562087900943365	cg09308618	0.0642723049391107			chr16	28861381	PSY_SCR
-0.406873325372685	-0.618362763176599	-0.195383887568771	1.91444407876618	-3.79131926088842	0.000193086922748699	0.0455812764610543	0.561971083773782	cg10792660	0.107317083414743		Yes	chr4	125369980	PSY_SCR
0.477819201302719	0.2294504536927	0.726187948912738	-4.71557927717954	3.79128534492079	0.000193111684018907	0.0455812764610543	0.561859974689779	cg18918484	0.126030925618104	MFSD13A	Yes	chr10	104221013	PSY_SCR
-0.39959987957154	-0.607326681009436	-0.191873078133644	2.2941535348388	-3.79098997755591	0.000193327451998417	0.0455812764610543	0.560892384430225	cg07572223	0.105407791088165	CFAP70		chr10	75114512	PSY_SCR
0.339318263944561	0.162924972504856	0.515711555384266	-3.96762276826399	3.79092326628216	0.000193376216627264	0.0455812764610543	0.560673854863606	cg24780865	0.0895080802512095	MTIF3		chr13	28025299	PSY_SCR
-0.390213388689026	-0.593064863967833	-0.187361913410218	0.443748525264015	-3.79091299822689	0.000193383723407029	0.0455812764610543	0.560640219560876	cg21967790	0.102933881329257	LINC00518		chr6	10430644	PSY_SCR
-0.378175041747575	-0.57481455369379	-0.18153552980136	3.52588525602934	-3.79002345265987	0.000194035100773571	0.0456626473071833	0.557726615154313	cg01154227	0.0997817154619896		Yes	chr14	75321250	PSY_SCR
-0.403355517833259	-0.613096044102856	-0.193614991563662	3.42774532542983	-3.78988010059647	0.000194140265556258	0.0456626473071833	0.55725713747483	cg04322803	0.106429624982009		Yes	chr2	775203	PSY_SCR
-0.370414839642558	-0.56303616489821	-0.177793514386907	3.70252526839285	-3.7896912775077	0.000194278870718887	0.0456626473071833	0.556638765824001	cg23140050	0.0977427480283204			chr14	97673803	PSY_SCR
-0.365858808164085	-0.556114304694337	-0.175603311633834	2.06084131572445	-3.78962401858344	0.000194328264588837	0.0456626473071833	0.556418507845638	cg00000109	0.0965422443941665	FNDC3B		chr3	171916037	PSY_SCR
0.442886023553995	0.212558182117203	0.673213864990786	-3.30941166506309	3.78935557376231	0.000194525524498222	0.0456737838780436	0.55553944473133	cg14672921	0.116876343466039	GLB1L2	Yes	chr11	134201447	PSY_SCR
-0.431730712375895	-0.656308378993323	-0.207153045758467	3.17004889420799	-3.78849048528074	0.00019516250259727	0.0457779919664956	0.552706949770768	cg25196715	0.113958505123157	ABCA4	Yes	chr1	94489791	PSY_SCR
0.323351965764101	0.155127644454308	0.491576287073893	-4.65053685759585	3.78797009913547	0.000195546620949596	0.0457779919664956	0.551003358608423	cg01406758	0.0853628611899285	PHF12		chr17	27279400	PSY_SCR
-0.36465938418669	-0.554396524174238	-0.174922244199142	0.125332797951397	-3.78751939823953	0.00019587987960265	0.0457779919664956	0.549528060696052	cg13261390	0.0962792122876484	CARMIL1	Yes	chr6	25344436	PSY_SCR
-0.357368579894541	-0.543315608679459	-0.171421551109623	2.69095425469744	-3.78745031769684	0.000195931006813065	0.0457779919664956	0.549301949969181	cg10832589	0.0943559782750783	UST	Yes	chr6	149287662	PSY_SCR
-0.458281771764811	-0.696737291444029	-0.219826252085592	3.98768793023634	-3.78743357837326	0.000195943397656237	0.0457779919664956	0.549247160252263	cg05279806	0.121000609590003	NAALADL2	Yes	chr3	175128616	PSY_SCR
-0.45112348031124	-0.68585903218939	-0.21638792843309	0.980685865749178	-3.78735821088123	0.000195999195639027	0.0457779919664956	0.549000476452603	cg02467858	0.119112968774684	TTC23;LRRC28		chr15	99790901	PSY_SCR
-0.406951693182459	-0.618704728424632	-0.195198657940285	2.93519940532701	-3.78732903308234	0.00019602080132652	0.0457779919664956	0.548904976339496	cg26085721	0.107450841906719	NID2	Yes	chr14	52473044	PSY_SCR
0.443117743861186	0.212525580876526	0.673709906845846	-4.34574806404556	3.78699227639306	0.000196270327315657	0.0458011686863371	0.547802804355013	cg05028187	0.117010469396372	LATS2		chr13	21635820	PSY_SCR
-0.38528674049908	-0.585848518890112	-0.184724962108048	2.40811096619899	-3.78578296615644	0.000197168866862544	0.0459219423642823	0.543845550956769	cg04046238	0.101772009632725		Yes	chr12	96537929	PSY_SCR
-0.390642311641853	-0.593994851351997	-0.187289771931708	0.686565356453616	-3.7857288261634	0.000197209184727085	0.0459219423642823	0.543668413100416	cg12476230	0.103188138818106		Yes	chr10	17569855	PSY_SCR
-0.362187806790319	-0.550735745371974	-0.173639868208663	1.91618488173956	-3.78557503125721	0.000197323757805505	0.0459219423642823	0.543165231467277	cg17344640	0.0956757702065767		Yes	chr3	120206938	PSY_SCR
-0.447995900588845	-0.681221203548395	-0.214770597629296	0.0236540154674677	-3.78545593935893	0.000197412521327427	0.0459219423642823	0.542775602309575	cg22179564	0.11834661603926		Yes	chr5	74199422	PSY_SCR
-0.45306870362635	-0.688945650765725	-0.217191756486974	2.80015873443888	-3.78528328465971	0.000197541274226286	0.0459219423642823	0.542210752355818	cg22616506	0.119692152358177	LIPT1		chr2	99778931	PSY_SCR
-0.398025384630501	-0.605271218213268	-0.190779551047734	2.64312572684954	-3.78481611208485	0.00019789005478288	0.0459575341658279	0.540682482139276	cg26660316	0.105163731299815	SLC25A46		chr5	110077272	PSY_SCR
-0.544938191832045	-0.828689939933391	-0.2611864437307	4.39360748700343	-3.78467439611097	0.000197995971846282	0.0459575341658279	0.540218916465795	cg14115325	0.143985488524986			chr10	128275008	PSY_SCR
-0.329980386211614	-0.501841621699782	-0.158119150723446	2.88818963069168	-3.78381607982381	0.000198638615416214	0.0460232358016076	0.537411609066063	cg08474603	0.087208357713565	CRP		chr1	159684431	PSY_SCR
-0.37979249022058	-0.577604282522424	-0.181980697918735	3.19971731022804	-3.78367666502879	0.000198743184952199	0.0460232358016076	0.536955675316481	cg24805396	0.100376571214678	KLHL3		chr5	137043431	PSY_SCR
-0.336046576452198	-0.511074266098956	-0.16101888680544	6.02302943694924	-3.78366377142512	0.000198752858565522	0.0460232358016076	0.536913509588808	cg26191724	0.088815126489325			chr10	133876051	PSY_SCR
-0.450013657607343	-0.684413750395821	-0.215613564818866	2.9665459109366	-3.78344771599378	0.000198915023563374	0.0460232358016076	0.536206965844222	cg22568695	0.118942745185826	RELCH		chr18	59888119	PSY_SCR
-0.320068644425011	-0.486791368024786	-0.153345920825236	3.09334096078543	-3.78327713488997	0.000199043145240879	0.0460232358016076	0.535649156854688	cg23471848	0.0846008983780987	DDIAS	Yes	chr11	82620089	PSY_SCR
-0.545429935875896	-0.829573913074835	-0.261285958676958	3.12822579458227	-3.78286059385512	0.000199356332943509	0.0460232358016076	0.534287138054302	cg14118839	0.144184519186854		Yes	chr10	36711931	PSY_SCR
-0.393943159305788	-0.599171787268801	-0.188714531342776	2.42570855961746	-3.78281796862418	0.000199388408158564	0.0460232358016076	0.534147768100325	cg23034827	0.104140131133264		Yes	chr10	55118360	PSY_SCR
-0.350363000621247	-0.532908374458004	-0.16781762678449	3.35329539964695	-3.78239801839958	0.000199704679084845	0.0460232358016076	0.532774747167854	cg11492964	0.0926298604527858	CCR8		chr3	39373813	PSY_SCR
-0.358697014441901	-0.545597296729143	-0.171796732154658	5.65836347319295	-3.78214022134212	0.000199899064972443	0.0460232358016076	0.531931949179219	cg17279942	0.0948396921980365	CUX2	Yes	chr12	111499763	PSY_SCR
-0.369243335826924	-0.561659422706174	-0.176827248947674	3.48546338909481	-3.78173514029235	0.00020020486851017	0.0460232358016076	0.530607746710554	cg09191594	0.0976386029504909	TDRD9		chr14	104440623	PSY_SCR
0.449586816139786	0.215291856963899	0.683881775315672	-4.39360991453369	3.7815551972261	0.000200340852904879	0.0460232358016076	0.530019555682497	cg09277816	0.118889396740678	EHMT2		chr6	31866255	PSY_SCR
-0.375674059484861	-0.571462982318074	-0.179885136651647	0.843237895786864	-3.7813154770225	0.000200522147070446	0.0460232358016076	0.529236005208336	cg26546113	0.0993500970145649	DHX9		chr1	182810711	PSY_SCR
-0.352666570838	-0.536489182223411	-0.168843959452589	2.81834277792628	-3.78081289124772	0.000200902743451157	0.0460232358016076	0.527593391318812	cg17255703	0.0932779751292098	IQCJ		chr3	158787141	PSY_SCR
-0.438279172614644	-0.666770587711044	-0.209787757518243	2.47263706434508	-3.78007805133827	0.000201460450402989	0.0460232358016076	0.525192036830199	cg12334414	0.115944476982289	CNOT4	Yes	chr7	135066317	PSY_SCR
-0.392598482306178	-0.597278489548055	-0.187918475064302	3.33250429805772	-3.78001056985647	0.000201511738833612	0.0460232358016076	0.524971537080067	cg23166246	0.103861741931871	FAM76A	Yes	chr1	28080906	PSY_SCR
-0.389505804435907	-0.592596029035042	-0.186415579836773	2.06098483627003	-3.77959038552033	0.000201831372474725	0.0460232358016076	0.523598636767187	cg18529079	0.103055031023497	SAR1B		chr5	133942609	PSY_SCR
-0.389189663334751	-0.592117707788541	-0.186261618880962	2.58294636359301	-3.77954089136152	0.000201869054164147	0.0460232358016076	0.523436929460567	cg05020535	0.102972735187038	TCERG1L		chr10	133107407	PSY_SCR
-0.434005360429395	-0.660318194371771	-0.20769252648702	1.42564659837146	-3.77925095997504	0.000202089923074501	0.0460232358016076	0.522489702652314	cg25551551	0.114838989266874			chr6	111808596	PSY_SCR
-0.307642389257472	-0.468064315401914	-0.14722046311303	2.6131367030242	-3.77922083824045	0.000202112882827991	0.0460232358016076	0.522391296388104	cg05824502	0.0814036549927328			chr6	137238824	PSY_SCR
0.474464405074346	0.227047090125588	0.721881720023104	-3.98813113895008	3.77914337481889	0.000202171939266272	0.0460232358016076	0.522138230230559	cg11361636	0.125548135653118			chr3	74662850	PSY_SCR
-0.489807693185717	-0.745244911652625	-0.234370474718809	4.32036907718802	-3.77886387068133	0.000202385162887823	0.0460232358016076	0.521225152374219	cg02908285	0.129617713140168		Yes	chr3	30951484	PSY_SCR
-0.301547907127736	-0.45881825627703	-0.144277557978442	4.75519946855932	-3.77858580908183	0.00020259749707378	0.0460232358016076	0.520316845207657	cg16838980	0.0798044354062213	POLR2A		chr17	7405282	PSY_SCR
0.331840168449968	0.158767350659047	0.504912986240889	1.13674281438535	3.77850422542859	0.000202659836179283	0.0460232358016076	0.520050357665924	cg17010747	0.0878231566387432			chr12	52430520	PSY_SCR
-0.478074803403391	-0.72742283287003	-0.228726773936753	0.550611374028627	-3.77841569159009	0.000202727506534419	0.0460232358016076	0.519761173467116	cg02893429	0.126527847231706	CYP1B1-AS1	Yes	chr2	38404263	PSY_SCR
0.469838987321972	0.224784997934931	0.714892976709014	-4.52453097960284	3.77839272375931	0.000202745065360949	0.0460232358016076	0.519686153015284	cg20873046	0.124348902211125	KDM4A		chr1	44115663	PSY_SCR
-0.382914547657601	-0.582632392877724	-0.183196702437477	1.83822048913437	-3.77837288657092	0.000202760231979879	0.0460232358016076	0.519621358584978	cg23500444	0.101343768641405	UBAC2	Yes	chr13	99989271	PSY_SCR
-0.292477321783674	-0.445038276968568	-0.139916366598779	2.88958766329852	-3.77805798906869	0.00020300113215176	0.0460232358016076	0.518592844950031	cg18744234	0.0774147254038763	FANCE		chr6	35422526	PSY_SCR
-0.450185561731415	-0.685012700834328	-0.215358422628502	1.53511912111855	-3.77800994379787	0.000203037911122156	0.0460232358016076	0.518435926737156	cg08645827	0.119159443312333	CCT6B		chr17	33285656	PSY_SCR
-0.378664391115448	-0.576190932546698	-0.181137849684198	2.0557777691566	-3.77788582660584	0.000203132952818166	0.0460232358016076	0.518030561923132	cg12904135	0.100231825019352			chr2	171669275	PSY_SCR
-0.400111025120139	-0.608826055181656	-0.191395995058621	4.9312730435172	-3.77786657246897	0.000203147700280749	0.0460232358016076	0.517967679249362	cg13632935	0.105909252601966	ZNF79		chr9	130207507	PSY_SCR
-0.366804661568934	-0.558147275044297	-0.17546204809357	3.1494128318856	-3.77783482994661	0.000203172015274924	0.0460232358016076	0.517864010984117	cg20803931	0.0970938852755819	VPS13D	Yes	chr1	12497013	PSY_SCR
-0.441397957888442	-0.671658157474155	-0.211137758302729	1.93981530250617	-3.77773303850389	0.000203250006798318	0.0460232358016076	0.517531574258688	cg02961472	0.116842019642354		Yes	chr15	70340064	PSY_SCR
-0.469078443922232	-0.713779530075074	-0.22437735776939	2.18578599754695	-3.7777168237484	0.000203262432985952	0.0460232358016076	0.517478619836357	cg20813139	0.124169826857693		Yes	chr2	176718034	PSY_SCR
-0.348278217264393	-0.530023746735941	-0.166532687792844	2.32807616979093	-3.77643833263984	0.000204244470245476	0.0460482371365001	0.513303923880235	cg20528837	0.0922239916521914	EXOSC7	Yes	chr3	45052889	PSY_SCR
-0.364903492389506	-0.555334954781619	-0.174472029997394	2.74729356327166	-3.77623609303585	0.00020440022537471	0.0460482371365001	0.512643657258011	cg01502353	0.0966315355818094	DST	Yes	chr6	56733843	PSY_SCR
-0.42846429513058	-0.652079715672539	-0.204848874588622	1.59223342221677	-3.77600629230882	0.000204577343072802	0.0460482371365001	0.511893447100819	cg19003975	0.113470228056373	UNC5D	Yes	chr8	35392042	PSY_SCR
0.45988337830177	0.219867645135514	0.699899111468026	-4.36911744489215	3.77596381360804	0.000204610099197509	0.0460482371365001	0.51175477498048	cg12345593	0.121792316082166	PARP3;RRP9		chr3	51975989	PSY_SCR
-0.391477846132875	-0.595807195598937	-0.187148496666812	2.14092301986059	-3.77568938900049	0.000204821832722898	0.0460482371365001	0.510858945933475	cg25300234	0.103683806001983	ERBB4	Yes	chr2	212938740	PSY_SCR
-0.426186712405803	-0.648636774157363	-0.203736650654242	4.02662503252551	-3.77561059465823	0.000204882665124633	0.0460482371365001	0.510601740899427	cg06650378	0.112878884546191		Yes	chr1	213455957	PSY_SCR
-0.351595312742304	-0.535112891565827	-0.168077733918781	2.99677043694969	-3.77559347894776	0.000204895881400166	0.0460482371365001	0.5105458714276	cg02310273	0.0931231910169237	ZNF197		chr3	44682165	PSY_SCR
0.471455097925243	0.225370389269652	0.717539806580835	-4.16577441645059	3.7755091715069	0.00020496099302791	0.0460482371365001	0.510270676471005	cg14479908	0.124871924953389	LOC100288730;PAN3		chr13	28712342	PSY_SCR
-0.379980220470975	-0.578334281925712	-0.181626159016239	1.85844635360979	-3.7751978281687	0.00020520161674334	0.0460482371365001	0.509254440976911	cg11329865	0.100651737409824			chr7	116590242	PSY_SCR
-0.416598489885286	-0.634076775534891	-0.199120204235681	2.45268176682891	-3.77504047174025	0.000205323332281414	0.0460482371365001	0.508740851832449	cg11924931	0.110356032737641			chr6	96967490	PSY_SCR
-0.304960369650381	-0.464165903427103	-0.145754835873658	3.54939191207885	-3.77489666570307	0.000205434626266223	0.0460482371365001	0.508271505525604	cg23252587	0.0807864152735907			chr2	200524619	PSY_SCR
-0.346690031051152	-0.527683909962703	-0.165696152139601	2.16020377178078	-3.77482904300272	0.000205486980363916	0.0460482371365001	0.508050807614626	cg04663692	0.0918425780615948	RMST;MIR1251		chr12	97885669	PSY_SCR
0.458419166198517	0.219081894955367	0.697756437441667	-5.63148675018871	3.77461145214144	0.000205655526777865	0.0460482371365001	0.50734068703186	cg08364767	0.121448040946954	GPR176		chr15	40212176	PSY_SCR
-0.40557153967389	-0.617320012723116	-0.193823066624664	3.44171904705792	-3.77456584475061	0.000205690870943081	0.0460482371365001	0.507191849138713	cg00134190	0.107448526891624			chr6	1578113	PSY_SCR
-0.41182962429979	-0.626847728646598	-0.196811519952983	1.2028353436058	-3.77452561099102	0.000205722055496897	0.0460482371365001	0.50706054917389	cg26550214	0.109107651329901		Yes	chr5	34609493	PSY_SCR
0.308972844685775	0.147648161158976	0.470297528212574	-4.47792627779942	3.77432515099808	0.000205877495523838	0.0460482371365001	0.506406380616819	cg24099779	0.0818617454312514	TRAFD1		chr12	112563278	PSY_SCR
0.502616924189794	0.240164677837763	0.765069170541825	-4.24993426055992	3.77404118653404	0.000206097876418064	0.0460482371365001	0.505479760509821	cg04133380	0.133177381842879	IMPA2		chr18	11981196	PSY_SCR
-0.282446287491483	-0.429938959087199	-0.134953615895767	3.32426630802313	-3.77385535086472	0.000206242221656762	0.0460482371365001	0.504873382698961	cg26154047	0.0748429023456783	METAP1D	Yes	chr2	172864014	PSY_SCR
-0.380281559104792	-0.578863635669479	-0.181699482540104	2.19728951922426	-3.77385352229142	0.000206243642450159	0.0460482371365001	0.504867416232416	cg26409748	0.100767440193039	SPEF2		chr5	35671212	PSY_SCR
-0.39013282765609	-0.593911378470848	-0.186354276841332	2.58383306384148	-3.77288743047994	0.000206995587126619	0.0461718506794766	0.501715498942854	cg00166696	0.103404311643208	HEPACAM2		chr7	92856596	PSY_SCR
0.523397125530456	0.249987339479433	0.796806911581478	-4.72046611657071	3.7725682001707	0.000207244625088835	0.0461718506794766	0.500674150160216	cg24234938	0.138737617919478			chr6	31790106	PSY_SCR
-0.299354978765768	-0.455731037863932	-0.142978919667605	2.61163544509535	-3.77255902137921	0.00020725178983651	0.0461718506794766	0.500644209514404	cg01505111	0.079350641585543	HDDC2		chr6	125621795	PSY_SCR
-0.334344475211882	-0.509012991927674	-0.159675958496089	2.99168326898209	-3.77224021338068	0.000207500789220565	0.0461935558997849	0.499604316998089	cg02086725	0.0886328696740769	VAV3		chr1	108123232	PSY_SCR
-0.395487223816849	-0.602119192012987	-0.18885525562071	2.09118861104149	-3.77185307481891	0.000207803537310817	0.0462052134136657	0.498341645605263	cg08475996	0.104852234689931	SNORD115-47		chr15	25513277	PSY_SCR
-0.400304718665108	-0.609457448259889	-0.191151989070327	2.03816047601987	-3.77178556563817	0.000207856373238842	0.0462052134136657	0.498121472641981	cg22693266	0.106131356541574	CCDC91		chr12	28409714	PSY_SCR
-0.325527309366364	-0.495643380536357	-0.155411238196371	2.7281987957986	-3.77104665909946	0.000208435508006538	0.046246171891036	0.495711843054324	cg05812697	0.0863228007484004	AGBL4		chr1	49365372	PSY_SCR
-0.343461528674791	-0.52295538681007	-0.163967670539512	5.20657793443236	-3.77092875657402	0.000208528057816473	0.046246171891036	0.49532739206375	cg20447079	0.0910814154406973	GRB10		chr7	50658381	PSY_SCR
-0.370539907823637	-0.564190191162666	-0.176889624484608	1.94181313725937	-3.7708275715501	0.000208607515889762	0.046246171891036	0.494997461047785	cg02888247	0.0982648770840818	C6orf62		chr6	24719235	PSY_SCR
-0.436229874305331	-0.664220252557578	-0.208239496053083	2.76618057211433	-3.77067156956673	0.000208730076448039	0.046246171891036	0.494488805077581	cg26804124	0.115690233492135	TRIM26		chr6	30154270	PSY_SCR
-0.467180409715431	-0.711386092093786	-0.222974727337076	2.61290747943858	-3.7700636240634	0.000209208349447041	0.046246171891036	0.492506728557362	cg11748650	0.123918441782662	TSBP1		chr6	32279016	PSY_SCR
-0.430238623394639	-0.655156947406344	-0.205320299382934	1.9471014946231	-3.76967906844835	0.000209511415604732	0.046246171891036	0.491253110584877	cg20754465	0.114131366512251		Yes	chr4	24784845	PSY_SCR
-0.404342646033583	-0.615737591826656	-0.192947700240509	3.40192270593487	-3.76942208452188	0.000209714174556882	0.046246171891036	0.490415427252078	cg09433711	0.107269134887787	ZNF331		chr19	54037327	PSY_SCR
-0.354924938763422	-0.540516582911556	-0.169333294615288	3.03235807553567	-3.76875511064584	0.000210241279381922	0.046246171891036	0.488241542858756	cg25061061	0.0941756437718234	GFI1		chr1	92941433	PSY_SCR
0.421161576230634	0.20091735037731	0.641405802083959	-5.59178288132461	3.76846106500583	0.00021047405924209	0.046246171891036	0.487283258923648	cg05302784	0.11175956682731	RPRML		chr17	45056795	PSY_SCR
-0.354257218859626	-0.539518346108223	-0.168996091611029	3.18169687284254	-3.76837599034598	0.0002105414536375	0.046246171891036	0.487006015863098	cg00862417	0.0940079280218269			chr1	203763196	PSY_SCR
-0.326147787929991	-0.496710551317401	-0.155585024542581	3.92860748863249	-3.76833960841246	0.000210570280884742	0.046246171891036	0.486887455327701	cg02135821	0.0865494678881641	DDX24	Yes	chr14	94545678	PSY_SCR
-0.467284340492061	-0.711659617938022	-0.222909063046101	2.92676381796587	-3.76828534212736	0.000210613285743312	0.046246171891036	0.48671061556449	cg12446939	0.124004500208113	ASH1L;MIR555		chr1	155317625	PSY_SCR
-0.424674940187276	-0.646770159131353	-0.202579721243199	2.04094152322834	-3.76822864160541	0.000210658228553016	0.046246171891036	0.486525845620272	cg05819860	0.112698824985935	ZNRD1ASP		chr6	30027209	PSY_SCR
-0.441214245168739	-0.671964664915624	-0.210463825421854	3.63436256853298	-3.76813841683988	0.000210729762540907	0.046246171891036	0.486231835236596	cg10376763	0.11709077437202	TNP1		chr2	217724363	PSY_SCR
-0.448857326670505	-0.683616792879368	-0.214097860461643	3.03202355769569	-3.76794909378518	0.000210879940483348	0.046246171891036	0.485614918719639	cg19223209	0.119125103736366			chr4	6707287	PSY_SCR
-0.34679236677229	-0.528184152388902	-0.165400581155679	3.46295562050274	-3.76766026686783	0.000211109243465369	0.046246171891036	0.484673816946446	cg10098464	0.0920444897386115	RAB29		chr1	205745560	PSY_SCR
-0.415352046893511	-0.632609595450681	-0.19809449833634	2.5766449234391	-3.76756975403311	0.000211181151136105	0.046246171891036	0.484378906554232	cg04159491	0.110244023073198		Yes	chr4	115003822	PSY_SCR
-0.428466256452223	-0.65258775884574	-0.204344754058705	0.935029270465159	-3.76749705484089	0.000211238923576566	0.046246171891036	0.484142041324775	cg10488199	0.113727031558441	MIR133B		chr6	52013771	PSY_SCR
-0.390596977542155	-0.594914570301398	-0.186279384782912	1.78118563542658	-3.76741043828748	0.00021130777534346	0.046246171891036	0.483859836366835	cg00360840	0.103677840240764	FAM200A		chr7	99144261	PSY_SCR
-0.488116919724173	-0.743450396166718	-0.232783443281628	3.35149916008009	-3.76734961496705	0.000211356136669715	0.046246171891036	0.483661671584752	cg07252294	0.129565070835201	EXT2	Yes	chr11	44194027	PSY_SCR
0.34987545955065	0.16683841993532	0.53291249916598	-2.18603072054726	3.76698872570876	0.000211643299213746	0.046246171891036	0.482485937359059	cg23003832	0.0928793487389111	ZDHHC12		chr9	131486918	PSY_SCR
-0.30117949515803	-0.4587497125832	-0.143609277732861	5.70873403734799	-3.76678721954561	0.000211803799762751	0.046246171891036	0.481829496902014	cg15284129	0.0799565989804866	LRTM2;CACNA2D4		chr12	1928689	PSY_SCR
0.389942336823436	0.185928534377958	0.593956139268915	-5.32443061640318	3.76669678264874	0.000211875870556856	0.046246171891036	0.481534893323492	cg15000794	0.103523686488305	TMEM243		chr7	86849844	PSY_SCR
-0.306677948666337	-0.467139099887644	-0.14621679744503	3.1944440130859	-3.76645226314706	0.000212070848665166	0.046246171891036	0.480738387289343	cg01258488	0.081423559158584	PTPRR	Yes	chr12	71116333	PSY_SCR
-0.372811144764268	-0.567880596410186	-0.17774169311835	2.58827291208016	-3.76633932647865	0.000212160960817291	0.046246171891036	0.480370518779227	cg07203817	0.0989850123549088	ROR1	Yes	chr1	64300033	PSY_SCR
-0.381704455911144	-0.58142732660898	-0.181981585213308	2.93666861598548	-3.76633764940249	0.000212162299228858	0.046246171891036	0.480365056112833	cg25830252	0.101346318743276	UBE3D		chr6	83712897	PSY_SCR
0.479090214666143	0.22840385539866	0.729776573933626	-3.8090713921434	3.76622636243752	0.000212251131022591	0.046246171891036	0.480002570707063	cg05500549	0.127206962237945	SUCLG1		chr2	84686926	PSY_SCR
-0.387535141643708	-0.590322844025235	-0.184747439262182	2.45698317626313	-3.76607788524642	0.000212369703657664	0.046246171891036	0.479518963302594	cg19078420	0.102901520747055	SYNGAP1		chr6	33415267	PSY_SCR
0.408774445605509	0.194863876296601	0.622685014914416	-5.04143546738558	3.76592196107783	0.000212494290798938	0.046246171891036	0.479011118084469	cg13485746	0.108545649599312	UHMK1		chr1	162467911	PSY_SCR
-0.411064957679359	-0.626187156976251	-0.195942758382466	1.76816857362147	-3.76569418792831	0.000212676411197032	0.046246171891036	0.47826929351919	cg22364452	0.109160472721633	PCP4L1	Yes	chr1	161255064	PSY_SCR
-0.34906228927226	-0.53175007033289	-0.166374508211629	1.62425334350036	-3.76541851086853	0.000212897031470861	0.046246171891036	0.477371504981594	cg26121294	0.0927021228223965	AMDHD1		chr12	96347746	PSY_SCR
-0.386794825027439	-0.589233478082387	-0.184356171972491	2.37180515574873	-3.76536461893669	0.00021294018566196	0.046246171891036	0.477196003557081	cg09757709	0.102724401000152	SNORA32;SNORD6;SNORA25		chr11	93464721	PSY_SCR
-0.459026175168798	-0.699300865697337	-0.218751484640258	2.98990173227453	-3.76486359687741	0.000213341777191835	0.046246171891036	0.475564507981678	cg05301794	0.121923720038494		Yes	chr14	66583879	PSY_SCR
-0.372829087360011	-0.567984646162628	-0.177673528557394	2.11565760256624	-3.76485871605946	0.000213345692904406	0.046246171891036	0.475548615333185	cg03344332	0.0990287061157605	TRPS1	Yes	chr8	116452420	PSY_SCR
0.461328738959463	0.219847994403975	0.70280948351495	-4.82544238764916	3.76485128242962	0.000213351656780787	0.046246171891036	0.475524410394803	cg10072309	0.122535713724593	LRRC56	Yes	chr11	537558	PSY_SCR
-0.428226885837764	-0.652438889416492	-0.204014882259036	3.12811094182852	-3.76387240562185	0.000214138371544918	0.0463837105926703	0.47233741385168	cg03196588	0.113772955001915	HMG20A	Yes	chr15	77775623	PSY_SCR
-0.320229701652428	-0.487912996008037	-0.152546407296819	3.49029258517979	-3.76349752345255	0.000214440386692213	0.0464101599594165	0.471117075139554	cg12616691	0.0850883253295345	ARID5B	Yes	chr10	63740403	PSY_SCR
-0.393027095953485	-0.598846813977358	-0.187207377929611	3.07686249357887	-3.76318297300183	0.000214694107622931	0.0464101599594165	0.470093213422116	cg27623263	0.10444007075212		Yes	chr6	75061364	PSY_SCR
-0.308051634786728	-0.469376252869541	-0.146727016703916	3.49188560911572	-3.7630734371728	0.000214782527401216	0.0464101599594165	0.469736691777989	cg08313491	0.0818617122227006	RPL13AP3		chr14	56232650	PSY_SCR
-0.327187674215321	-0.498539804578213	-0.155835543852429	2.53260550781434	-3.76293960425343	0.000214890607060983	0.0464101599594165	0.469301099238257	cg15071391	0.0869500200974485	MTMR6		chr13	25862639	PSY_SCR
-0.360037032768827	-0.548600910205618	-0.171473155332036	3.2217758966608	-3.7627771265312	0.000215021888545916	0.0464101599594165	0.468772293176006	cg12776999	0.0956838581350512	CLTC		chr17	57771246	PSY_SCR
-0.368594986181704	-0.561711817649814	-0.175478154713594	1.95231988106134	-3.76139651415024	0.000216140482258774	0.046573296679479	0.464279702285237	cg18830373	0.0979941850839344	MIR548F5;NBEA		chr13	36110868	PSY_SCR
0.432202517209999	0.205754498630959	0.658650535789039	-5.60766053434281	3.76130532220958	0.000216214560730579	0.046573296679479	0.463983009056663	cg16198571	0.114907586644974	RAPGEF6		chr5	130971111	PSY_SCR
0.430619379909159	0.204999234707278	0.65623952511104	-3.32277512274956	3.76127873262525	0.00021623616491875	0.046573296679479	0.463896500949934	cg17592120	0.11448749495058	HYI		chr1	43920261	PSY_SCR
-0.404289624230427	-0.616162632525179	-0.192416615935674	1.86986408057855	-3.76042372617884	0.000216931951275966	0.0466341479426463	0.461115056740693	cg00909993	0.107511720398926	PTPN4		chr2	120516537	PSY_SCR
-0.380569032577378	-0.580034559915084	-0.181103505239671	3.05004330482836	-3.75997899077341	0.000217294703808646	0.0466341479426463	0.459668493738878	cg26576172	0.101215733787677	ADAMTS3	Yes	chr4	73178533	PSY_SCR
-0.447482980447337	-0.682033508856399	-0.212932452038275	3.01186022169799	-3.75975830953547	0.000217474917270178	0.0466341479426463	0.458950752971413	cg26692818	0.119019081442664	CLCA3P		chr1	87108066	PSY_SCR
-0.387953559309659	-0.591306959964241	-0.184600158655076	3.43862821125089	-3.75965611222916	0.000217558421834437	0.0466341479426463	0.458618380212242	cg21288507	0.103188575691205	PRDM2		chr1	14078744	PSY_SCR
-0.468852135587016	-0.714630740969977	-0.223073530204055	2.31105785887732	-3.7593403355308	0.000217816631877237	0.0466341479426463	0.457591440279342	cg15061954	0.124716597525299	BICD1	Yes	chr12	32299085	PSY_SCR
-0.338688600915441	-0.51623504875494	-0.161142153075942	2.50234684853745	-3.75931236986917	0.000217839513306443	0.0466341479426463	0.457500496545641	cg22155038	0.0900932318447451	TUBGCP4	Yes	chr15	43675077	PSY_SCR
0.437818334418294	0.208281505713795	0.667355163122793	-4.30132580300731	3.75890533826202	0.000218172802766426	0.0466341479426463	0.456176905115822	cg25814902	0.116474956142611	INTS8		chr8	95835774	PSY_SCR
-0.411721910533503	-0.627579886569813	-0.195863934497193	3.53705516989125	-3.75885610253193	0.000218213151093529	0.0466341479426463	0.456016808093988	cg07353338	0.109533831384546	PTPRZ1	Yes	chr7	121526163	PSY_SCR
-0.390530094525113	-0.595280610790713	-0.185779578259513	3.77683177745382	-3.75880090352432	0.000218258394669954	0.0466341479426463	0.455837322792212	cg18073874	0.103897520658502	EEFSEC	Yes	chr3	127982562	PSY_SCR
-0.44990512630383	-0.685790045883088	-0.214020206724572	2.7714984021517	-3.75872529271148	0.00021832038306658	0.0466341479426463	0.455591470110898	cg10198294	0.119696197850968		Yes	chr10	28616726	PSY_SCR
-0.486046518883787	-0.740883521825894	-0.23120951594168	1.71737057419153	-3.75867841286606	0.00021835882516532	0.0466341479426463	0.455439039898772	cg04961042	0.129313142944083	PRKD1	Yes	chr14	30218600	PSY_SCR
-0.454357374320989	-0.692582545771111	-0.216132202870867	5.38133248745844	-3.75863154622234	0.000218397262833817	0.0466341479426463	0.455286654266175	cg08775375	0.120883722901131			chr8	10454154	PSY_SCR
-0.425958931673978	-0.649322903515758	-0.202594959832198	2.56174119834616	-3.75815274164449	0.000218790320911582	0.0466341479426463	0.453729928806689	cg07843512	0.113342634255889		Yes	chr7	20992918	PSY_SCR
0.501636186669981	0.238582262850925	0.764690110489037	-4.03996615751409	3.75806160403037	0.000218865212895745	0.0466341479426463	0.453433634896343	cg18693395	0.133482693879205	PTGDR	Yes	chr14	52735421	PSY_SCR
0.345251288567393	0.164195675096046	0.526306902038741	-5.38214244537213	3.75788197008213	0.000219012897354565	0.0466341479426463	0.45284965235008	cg07595291	0.0918739043205894	PPP1R14A		chr19	38747079	PSY_SCR
-0.338198138762471	-0.515555189599123	-0.160841087925818	2.19232987899268	-3.75787713106075	0.000219016877015671	0.0466341479426463	0.452833921227531	cg01415058	0.0899971252298519		Yes	chr2	222064243	PSY_SCR
-0.37631553698462	-0.573679035634934	-0.178952038334306	2.82015989653829	-3.75755317926488	0.000219283453822007	0.0466341479426463	0.451780829922652	cg21977507	0.100149091451646		Yes	chr17	12145856	PSY_SCR
-0.320705943210149	-0.488930295874867	-0.15248159054543	3.19505080247015	-3.75697204807833	0.000219762429754367	0.0466341479426463	0.449891906781932	cg21540984	0.0853628771005064	UACA	Yes	chr15	70996031	PSY_SCR
-0.468356276830871	-0.714042188250766	-0.222670365410976	2.31753187187196	-3.75678129936576	0.000219919862779649	0.0466341479426463	0.449271947902094	cg26554494	0.12466956139021	LYPLAL1		chr1	219346607	PSY_SCR
-0.35927661583355	-0.547744174178565	-0.170809057488534	3.11457978937799	-3.75674890612782	0.000219946608882706	0.0466341479426463	0.449166668259307	cg26316178	0.0956349824837949		Yes	chr10	89798627	PSY_SCR
-0.387914712856762	-0.591408473864081	-0.184420951849443	3.18971281338017	-3.75668667848687	0.000219997996963238	0.0466341479426463	0.448964427532315	cg16345720	0.103259799407335	MAJIN		chr11	64727184	PSY_SCR
-0.531016690765297	-0.809590501358412	-0.252442880172182	2.84323278379437	-3.7565373263892	0.000220121379418757	0.0466341479426463	0.448479042968666	cg05940691	0.141358023261202	WDR64		chr1	241912764	PSY_SCR
-0.424811676967533	-0.647671258428872	-0.201952095506195	3.03934170875376	-3.7565135249772	0.000220141048234394	0.0466341479426463	0.448401691485974	cg16851385	0.113086689064992			chr2	38760707	PSY_SCR
0.442169629932457	0.210189155698707	0.674150104166207	-2.97311491028252	3.75627430700345	0.000220338823488293	0.0466341479426463	0.447624287984793	cg24632014	0.11771494672475	LOC100189589		chr2	74619290	PSY_SCR
-0.432545714466409	-0.65948945897984	-0.205601969952977	2.18142063392715	-3.756069492303	0.00022050828901119	0.0466341479426463	0.446958721471623	cg27578228	0.115159135195126		Yes	chr4	148010893	PSY_SCR
0.455054196995854	0.216291431937092	0.693816962054615	-4.46594126132264	3.75592010983583	0.000220631967087793	0.0466341479426463	0.446473307648319	cg25310294	0.121156516562793	PET117		chr20	18118370	PSY_SCR
0.52058314703742	0.247420680832712	0.793745613242129	-3.97147964297622	3.75568276339216	0.000220828607939816	0.0466341479426463	0.445702092102006	cg04742047	0.138612119242794	PKN1		chr19	14544036	PSY_SCR
0.422005632586334	0.200540832947163	0.643470432225504	-4.87942352720284	3.75520249932986	0.000221227012151574	0.0466341479426463	0.444141688248523	cg07094853	0.112378928343183	BRME1;CC2D1A		chr19	14017434	PSY_SCR
0.273244776583088	0.12981891798358	0.416670635182596	-5.15120415736783	3.75443190403435	0.000221867681117371	0.0466341479426463	0.441638345579965	cg07348708	0.0727792602362747	MRPS18B;PPP1R10		chr6	30585533	PSY_SCR
-0.437442498870696	-0.667060619920289	-0.207824377821103	2.11082167539431	-3.75434895502273	0.000221936748938043	0.0466341479426463	0.441368905508973	cg11025037	0.116516206700889	GZMB		chr14	25104483	PSY_SCR
0.389560994873025	0.185070002060444	0.594051987685605	-4.86992491153717	3.75423197544953	0.000222034186975908	0.0466341479426463	0.440988934088042	cg24548754	0.10376582944808			chr17	2952127	PSY_SCR
-0.383802338815446	-0.585276418510774	-0.182328259120119	2.30714921101781	-3.75412092574143	0.000222126723144143	0.0466341479426463	0.440628233510276	cg01923816	0.10223494298859	ARL15	Yes	chr5	53289993	PSY_SCR
-0.396942015757373	-0.605322614598645	-0.188561416916101	4.02503167087563	-3.75395973922253	0.000222261102464071	0.0466341479426463	0.440104700076219	cg22069286	0.105739550589741	MAML3		chr4	140781209	PSY_SCR
0.434367278904989	0.20633600247111	0.662398555338868	-4.55180345689128	3.75389832446057	0.00022231232344542	0.0466341479426463	0.43990523022334	cg26057780	0.115710986649434	BDNF		chr11	27721277	PSY_SCR
0.389768296356218	0.185142383150547	0.594394209561889	-3.37192100134904	3.75375308168064	0.000222433502846459	0.0466341479426463	0.439433505500038	cg19162598	0.103834292739817	ISCU;SART3		chr12	108955303	PSY_SCR
-0.314369373817724	-0.47941160860895	-0.149327139026499	2.92556649934027	-3.7537466348247	0.000222438883053722	0.0466341479426463	0.439412567537861	cg25562522	0.0837481600119784	SMOC2		chr6	168845736	PSY_SCR
-0.332174127657915	-0.506563984100514	-0.157784271215317	3.05835664865229	-3.75374186917277	0.000222442860295507	0.0466341479426463	0.439397089774574	cg27109568	0.0884914677766903	VCAN		chr5	82876579	PSY_SCR
0.394352017884944	0.187316216398703	0.601387819371186	-5.22028657831434	3.75369029060707	0.000222485910212473	0.0466341479426463	0.439229575313885	cg11700916	0.105057153721962	BRD2		chr6	32940083	PSY_SCR
-0.259890420661527	-0.39634224278165	-0.123438598541404	4.31626437766499	-3.75345103009383	0.000222685711382956	0.0466341479426463	0.438452542386893	cg06403317	0.0692403919960108	TCF7L2		chr10	114877652	PSY_SCR
-0.26874980070007	-0.409855544009759	-0.127644057390382	3.44027875012928	-3.75338644743726	0.000222739671989892	0.0466341479426463	0.438242808313229	cg16894746	0.0716019531864531	ELK4		chr1	205602036	PSY_SCR
-0.447742860233551	-0.68284056227848	-0.212645158188622	3.93320389449225	-3.75318616384563	0.000222907093099825	0.0466341479426463	0.437592401451042	cg10235116	0.11929673634275	RRP15	Yes	chr1	218479229	PSY_SCR
-0.319948718210597	-0.487954271421174	-0.15194316500002	2.52474708789103	-3.75298267110743	0.000223077318597686	0.0466341479426463	0.436931604063131	cg00967316	0.0852518506610067	PPP1R3A		chr7	113558794	PSY_SCR
-0.396611814845286	-0.604874674172435	-0.188348955518137	2.68007298850631	-3.75295746497677	0.000223098412548614	0.0466341479426463	0.436849754934061	cg01143607	0.105679805472493	LOC728448		chr1	40026447	PSY_SCR
-0.464492334102605	-0.708433703007208	-0.220550965198002	1.46550946988316	-3.75243273374541	0.000223537966369723	0.0466940015905886	0.43514596093448	cg14367306	0.123784319949416		Yes	chr6	8279138	PSY_SCR
0.434909889689003	0.20648540296504	0.663334376412966	-3.43550789752474	3.7521176480791	0.000223802298642869	0.0467171969492424	0.434122982452826	cg15810326	0.115910515202437	PRMT9		chr4	148605127	PSY_SCR
-0.421195221968583	-0.642433923264956	-0.19995652067221	2.57831838506502	-3.75182140650121	0.000224051091594436	0.0467192841578881	0.433161252694561	cg04490596	0.11226419819417	NRG1		chr8	32452181	PSY_SCR
-0.392684353436634	-0.598964904462518	-0.18640380241075	2.20539746881484	-3.75150159784786	0.000224319970290742	0.0467192841578881	0.432123088127442	cg24122068	0.104673913416939			chr3	23845240	PSY_SCR
-0.480475788256159	-0.732880229727505	-0.228071346784813	0.870792900983691	-3.7514083150073	0.000224398455139664	0.0467192841578881	0.43182028738816	cg10030980	0.128078776798048	CACNA2D1	Yes	chr7	81792131	PSY_SCR
-0.404781230977802	-0.617423486183539	-0.192138975772065	2.57864716372296	-3.75137619953844	0.000224425481952154	0.0467192841578881	0.431716040496531	cg16416184	0.107902062988939		Yes	chr12	104808130	PSY_SCR
-0.402633204520263	-0.614165882865104	-0.191100526175421	2.9202372094465	-3.75104212001011	0.000224706809488653	0.0467296803847857	0.430631663612949	cg11726530	0.107339025166472	TNFSF13B		chr13	108953659	PSY_SCR
-0.390807906983052	-0.59613278065986	-0.185483033306244	3.83465646525291	-3.75095279923618	0.000224782082732912	0.0467296803847857	0.430341754732514	cg12446543	0.104188969549986	BAZ1B	Yes	chr7	72897269	PSY_SCR
0.385006810504301	0.182697929144151	0.58731569186445	-5.36779398236912	3.75036282162184	0.000225279873042119	0.046766867053019	0.428427012463956	cg19897251	0.102658550336686	MRPL15		chr8	55047791	PSY_SCR
0.420725867734561	0.199644095158979	0.641807640310142	-3.46149478123539	3.75030076384148	0.000225332294455732	0.046766867053019	0.428225622348811	cg14726229	0.112184567112854	QPCTL;SNRPD2		chr19	46194975	PSY_SCR
-0.421329920913028	-0.642735329418091	-0.199924512407966	4.80963237125867	-3.75019540787888	0.000225421317083277	0.046766867053019	0.427883727475177	cg17565051	0.112348791219744	PPP2R2D		chr10	133751593	PSY_SCR
-0.383225728114388	-0.584622962766503	-0.181828493462273	3.66991982210006	-3.7499111395116	0.000225661681171157	0.0467848858926039	0.426961278494191	cg13457392	0.102195949145691	SRPK2	Yes	chr7	104879299	PSY_SCR
-0.407097360079442	-0.621052945490324	-0.193141774668561	3.39214886348443	-3.74968235566164	0.000225855306014926	0.04679319669452	0.426218920638828	cg18398438	0.108568492332362	C2CD3	Yes	chr11	73844763	PSY_SCR
-0.305080015571981	-0.465448636363102	-0.14471139478086	3.12109143025983	-3.74898918185899	0.000226442913234661	0.0468664574889081	0.423969951063164	cg16430726	0.0813766060057561	MIR320D1		chr13	41302238	PSY_SCR
-0.415625736956771	-0.634108965658851	-0.197142508254692	3.1231359522657	-3.74890253036627	0.000226516469677166	0.0468664574889081	0.423688839864518	cg07306006	0.110865975732947	FTO	Yes	chr16	53915414	PSY_SCR
0.412698043782988	0.195718876819001	0.629677210746976	-4.05727431648776	3.74829871733845	0.000227029659734072	0.0469407695039719	0.421730131671784	cg19380361	0.110102762587725	ZNF592		chr15	85290890	PSY_SCR
0.298820575902261	0.141673608395059	0.455967543409464	0.953099138776919	3.7473504947776	0.000227837786714727	0.0470239106047062	0.418654748584874	cg11175683	0.0797418272773537	SGCE;PEG10		chr7	94286420	PSY_SCR
0.476962171064137	0.226113615377697	0.727810726750577	-3.28973376570159	3.74707298429517	0.000228074809953374	0.0470239106047062	0.417754823289504	cg06758255	0.127289266332199	TOX3	Yes	chr16	52532750	PSY_SCR
-0.438391780716914	-0.668963608582886	-0.207819952850942	1.95730020230494	-3.74693347211218	0.000228194056071074	0.0470239106047062	0.417302427922835	cg23665184	0.117000150651137		Yes	chr6	12325613	PSY_SCR
0.376032583496357	0.178249048467099	0.573816118525614	-2.48323137873145	3.74675387497666	0.000228347650983588	0.0470239106047062	0.416720070911243	cg13849647	0.100362232493507	DCAF12		chr9	34123757	PSY_SCR
-0.363069848796595	-0.554037101483844	-0.172102596109347	2.64114340249606	-3.74671885268887	0.000228377614095053	0.0470239106047062	0.416606511383024	cg02050934	0.0969034141795919		Yes	chr12	67192853	PSY_SCR
-0.3968194459859	-0.60554182905852	-0.18809706291328	1.93498252013714	-3.74665533763613	0.000228431963501542	0.0470239106047062	0.416400566618923	cg00334941	0.105912983775087			chr3	146964907	PSY_SCR
0.299761678737398	0.142086617533507	0.457436739941289	-4.79354735506741	3.7465620137985	0.000228511842257378	0.0470239106047062	0.416097973698895	cg17978562	0.0800098003538666	EDIL3		chr5	83678480	PSY_SCR
-0.40220909610042	-0.613792250500933	-0.190625941699907	2.98641219735936	-3.7461970890382	0.000228824446086321	0.0470331855467043	0.414914805834844	cg23787144	0.107364638469591	PTN		chr7	137002261	PSY_SCR
0.52154326079102	0.2471550339339	0.79593148764814	-3.79760259535474	3.74580087071996	0.000229164314283727	0.0470331855467043	0.41363029093375	cg10156366	0.139234112754845			chr2	79220381	PSY_SCR
-0.421540506554658	-0.643326913238656	-0.199754099870661	1.87126212352883	-3.74562426586688	0.000229315956044908	0.0470331855467043	0.413057787231325	cg10766792	0.11254212292356	WBP2NL		chr22	42423479	PSY_SCR
-0.438250770003813	-0.668843655102162	-0.207657884905464	1.47318748483659	-3.7453862022724	0.000229520519404078	0.0470331855467043	0.412286088639585	cg18371424	0.117010835821929	SYNE2	Yes	chr14	64654259	PSY_SCR
0.375753005842498	0.178038366140993	0.573467645544003	-4.34449047359475	3.74527280627644	0.00022961801896317	0.0470331855467043	0.41191852318507	cg23254918	0.100327272612238	CD59		chr11	33758121	PSY_SCR
-0.377937908265996	-0.576802901799766	-0.179072914732226	2.93787873634847	-3.74525968878001	0.000229629300106086	0.0470331855467043	0.411876004332922	cg14718250	0.100911002085708		Yes	chr6	53359731	PSY_SCR
0.366643090130731	0.173720779640868	0.559565400620594	-3.18610992939199	3.74525050774023	0.00022963719617901	0.0470331855467043	0.411846245128277	cg12288941	0.0978954783860247	LOC145845		chr15	37175117	PSY_SCR
-0.417266058298258	-0.636854992194622	-0.197677124401894	3.74805838973137	-3.74474656088976	0.000230071004980925	0.047051850952794	0.410212861254088	cg10146146	0.111427048937356	ACSL3	Yes	chr2	223785440	PSY_SCR
-0.295970696633705	-0.451730317551666	-0.140211075715743	5.51452778356609	-3.74467089042409	0.00023013621064609	0.047051850952794	0.409967615977731	cg04735960	0.0790378394508752	CRYL1		chr13	21006388	PSY_SCR
-0.422060541575818	-0.64418089565767	-0.199940187493967	2.92871243985345	-3.74460675397848	0.000230191491052502	0.047051850952794	0.409759755429324	cg07451946	0.112711579427505		Yes	chr10	2337473	PSY_SCR
0.443163437299365	0.209909843887109	0.676417030711621	-5.00222332959983	3.74416863362366	0.000230569450921431	0.0470680624663975	0.408339929075089	cg01576559	0.118360971597175	TENT5A		chr6	82462465	PSY_SCR
-0.291641961022098	-0.445144585578903	-0.138139336465294	3.40323321948609	-3.74415678166775	0.000230579683567114	0.0470680624663975	0.408301522189526	cg00305833	0.0778925611368744	LOC285359		chr3	101430248	PSY_SCR
-0.344639253791095	-0.526056413790335	-0.163222093791855	3.02498167643976	-3.74374447514064	0.000230935924646493	0.0471092282964447	0.406965487179559	cg07805642	0.092057365581327	TAAR6		chr6	132890602	PSY_SCR
0.403205760387719	0.190925288671234	0.615486232104203	-4.72284617148787	3.7431437467947	0.000231455896829517	0.0471612299665761	0.405019120988498	cg22873130	0.10771848148578	MCPH1		chr8	6264171	PSY_SCR
-0.364750663276862	-0.556791658140275	-0.172709668413449	2.03375816156776	-3.74301842268459	0.000231564512927971	0.0471612299665761	0.404613103860571	cg07129879	0.0974482682388866		Yes	chr3	144344430	PSY_SCR
-0.504410660634399	-0.770019661020988	-0.23880166024781	1.09697900924418	-3.74249553493298	0.000232018209942762	0.0471612299665761	0.402919213007305	cg18594701	0.134779228438928	OR4A16		chr11	55111658	PSY_SCR
-0.371886990738364	-0.567719305555819	-0.176054675920909	3.2302691103867	-3.74236764952587	0.000232129300756294	0.0471612299665761	0.402504960600456	cg23893375	0.0993721156138893	DNAAF4		chr15	55791821	PSY_SCR
-0.386640685883567	-0.590242819365129	-0.183038552402005	3.75814532001618	-3.74235557930749	0.000232139788444178	0.0471612299665761	0.402465862820272	cg22853943	0.103314791363335			chr2	4703822	PSY_SCR
-0.457239695001118	-0.698026757802834	-0.216452632199402	3.52626427969294	-3.74223105803686	0.000232248009822716	0.0471612299665761	0.402062520669404	cg24216908	0.122183715518887	ZNF256		chr19	58456963	PSY_SCR
-0.449973047268199	-0.686942320483028	-0.21300377405337	1.15524094460759	-3.74209049549694	0.000232370229931909	0.0471612299665761	0.401607232612967	cg20710777	0.120246436533183	TSLP		chr5	110411740	PSY_SCR
0.500822933969319	0.237066011267536	0.764579856671102	-4.50103554982573	3.741968803138	0.000232476091361284	0.0471612299665761	0.401213077913573	cg25623468	0.133839419919624	RAD21		chr8	117887022	PSY_SCR
0.361294251204176	0.17101234487775	0.551576157530601	-4.20200779931239	3.74182419684716	0.000232601945094972	0.0471612299665761	0.400744720802667	cg17213552	0.0965556456416632	DLAT		chr11	111895577	PSY_SCR
0.384710629099666	0.182087599954548	0.587333658244784	-5.59767640089571	3.74166760104093	0.000232738306136631	0.0471612299665761	0.400237549320489	cg20211509	0.102817959829633	BORCS6		chr17	8093178	PSY_SCR
-0.361640618470448	-0.552130432997062	-0.171150803943834	2.58652513193791	-3.74132353461891	0.000233038178807036	0.0471906183150341	0.399123276167437	cg08980697	0.0966611454807755	RASGEF1B	Yes	chr4	82362415	PSY_SCR
-0.403944318668122	-0.616741950032856	-0.191146687303388	1.89098020732955	-3.74088653919984	0.000233419570408735	0.0471962986913905	0.397708177406262	cg10311417	0.107980906246497	RFC3		chr13	34411638	PSY_SCR
-0.39610956384375	-0.604782859532105	-0.187436268155395	4.92784764026538	-3.74083260414132	0.000233466683567212	0.0471962986913905	0.397533532394879	cg25204769	0.105888075132053			chr6	35118442	PSY_SCR
-0.400271146689662	-0.611147757587427	-0.189394535791897	3.04545449036984	-3.74063810564425	0.000233636655818208	0.0471962986913905	0.39690375261702	cg15571380	0.107006113765909	ME1		chr6	84055951	PSY_SCR
0.321622708101338	0.152175110164853	0.491070306037824	-4.95038398273546	3.74051248979379	0.000233746493645255	0.0471962986913905	0.396497027766385	cg26986558	0.0859835942210874	RPS23		chr5	81574325	PSY_SCR
-0.441466077357467	-0.674060090661379	-0.208872064053554	3.28166196918259	-3.7404049824509	0.000233840536229553	0.0471962986913905	0.396148944938956	cg26165286	0.11802627775033		Yes	chr1	224958213	PSY_SCR
-0.366051152715264	-0.558922989378817	-0.173179316051711	3.86082695121994	-3.74018241645761	0.000234035340551673	0.0472043551047192	0.395428357685284	cg04096758	0.097869866214161	SLC22A23	Yes	chr6	3424087	PSY_SCR
0.410550785557655	0.194211632542366	0.626889938572945	-4.15475508259719	3.73982761294696	0.000234346204843138	0.0472082796296014	0.394279711011486	cg03178185	0.109777997289598			chr16	71758038	PSY_SCR
-0.362539267382128	-0.553583300405516	-0.171495234358739	2.27084230020625	-3.73973988856289	0.000234423125476857	0.0472082796296014	0.393995725304183	cg09362366	0.0969423751878755	IL12A		chr3	159710706	PSY_SCR
0.397902126721956	0.188217087648147	0.607587165795765	-4.8030275169186	3.73963001651673	0.000234519499808759	0.0472082796296014	0.393640050281945	cg26673053	0.106401468852413	PHF1		chr6	33378951	PSY_SCR
-0.403136885634664	-0.61561362219763	-0.190660149071698	2.74050528195055	-3.73904739815195	0.000235031169645211	0.0472185605384909	0.391754164986563	cg07152120	0.107818073082977	SND1	Yes	chr7	127560847	PSY_SCR
-0.398588505557205	-0.608673846649986	-0.188503164464425	3.54614640211375	-3.73894297743395	0.000235122985870435	0.0472185605384909	0.391416191212799	cg23355704	0.106604595994871	NREP		chr5	111313321	PSY_SCR
-0.316228684474905	-0.482908458727428	-0.149548910222382	5.36756318799349	-3.73885118271846	0.00023520372814723	0.0472185605384909	0.391119090240824	cg03419232	0.0845791043881506	SYNJ2		chr6	158492694	PSY_SCR
-0.399238812315368	-0.609702382343116	-0.18877524228762	1.1419106970393	-3.73831284964974	0.000235677771317189	0.0472185605384909	0.389376859996722	cg14837480	0.106796522488152	TRIM9		chr14	51463130	PSY_SCR
-0.385139420894857	-0.588174136967561	-0.182104704822152	1.67147145279383	-3.73824268428868	0.000235739623691377	0.0472185605384909	0.389149796958829	cg25408707	0.103026864069993	IGF2R		chr6	160393049	PSY_SCR
0.388396677355704	0.183644367999103	0.593148986712304	-5.0270217509819	3.7382343059011	0.000235747010456868	0.0472185605384909	0.389122683798053	cg17393296	0.103898430535129	FGGY		chr1	59762829	PSY_SCR
-0.577220767839666	-0.881521956729596	-0.272919578949736	3.09126345425277	-3.73816201888153	0.000235810751045192	0.0472185605384909	0.388888759175856	cg12101340	0.154412988234355		Yes	chr13	53972317	PSY_SCR
-0.411571198586815	-0.62854891035554	-0.19459348681809	2.789899454598	-3.73808930112976	0.00023587488786642	0.0472185605384909	0.388653444660023	cg08171471	0.110102024171126	CCDC191		chr3	113771720	PSY_SCR
-0.353086157949297	-0.539249560355799	-0.166922755542795	3.66034796924652	-3.73771519445178	0.000236205109288806	0.0472185605384909	0.38744289918687	cg10600644	0.0944657737629165	EPAS1		chr2	46530198	PSY_SCR
-0.347578278465404	-0.530839176986038	-0.16431737994477	2.54047490762045	-3.73768448495095	0.000236232235743478	0.0472185605384909	0.387343533165047	cg25823934	0.0929929425195893	THNSL1		chr10	25313929	PSY_SCR
0.404050408359	0.191011789156267	0.617089027561732	-5.30767309995779	3.73763624804293	0.000236274850528107	0.0472185605384909	0.387187455553946	cg11079189	0.108103191842322	HADH		chr4	108910929	PSY_SCR
0.411736665151027	0.194590666740899	0.628882663561155	-3.2095828328913	3.73669399078666	0.000237108743339844	0.0473541586919839	0.384138995786622	cg18278184	0.110187418655694	SRGN		chr10	70847430	PSY_SCR
-0.395566761483002	-0.604228872700878	-0.186904650265126	2.0424080664203	-3.73590665154512	0.000237807665776019	0.0473839387748316	0.3815922520423	cg01546919	0.10588239974342	ACYP1		chr14	75522151	PSY_SCR
-0.387963437133538	-0.592618286007861	-0.183308588259215	3.49242496935246	-3.73584269376124	0.000237864526594843	0.0473839387748316	0.381385393424167	cg03524700	0.103848975702705	SIAH1	Yes	chr16	48398409	PSY_SCR
-0.379249236487299	-0.579311397961033	-0.179187075013565	2.28530172351214	-3.7357652675336	0.00023793337853857	0.0473839387748316	0.381134977958811	cg15832329	0.101518486662756	FARP2		chr2	242296992	PSY_SCR
-0.345519521027648	-0.527788613307267	-0.163250428748028	2.57990818062335	-3.73576354495118	0.000237934910573969	0.0473839387748316	0.38112940675499	cg06872673	0.0924896655985124	PPIH		chr1	43127922	PSY_SCR
-0.334992939432606	-0.511714365450922	-0.15827151341429	3.73129963682464	-3.7356507585727	0.000238035241134209	0.0473839387748316	0.380764636107481	cg18224761	0.0896745871288563	MRTO4;EMC1		chr1	19576921	PSY_SCR
-0.37922166083255	-0.579300176636433	-0.179143145028666	3.51550890925269	-3.73518829806779	0.000238447046786441	0.0474202457207258	0.379269059286284	cg25877553	0.101526785417678	FKBP1A		chr20	1352657	PSY_SCR
-0.335160416346187	-0.512000673244869	-0.158320159447505	3.38271914743407	-3.73500687552812	0.000238608781212125	0.0474202457207258	0.378682390906311	cg10030250	0.0897348860432274	MMP2		chr16	55540152	PSY_SCR
-0.30956162990136	-0.472898940884652	-0.146224318918069	3.48706208194566	-3.73492207020425	0.000238684418931286	0.0474202457207258	0.378408163370905	cg14334014	0.0828830224788147	APOH		chr17	64226953	PSY_SCR
-0.361743372703955	-0.552684290521597	-0.170802454886314	2.49774300681619	-3.73354507658929	0.000239915730891886	0.0476080736087414	0.373956259729074	cg17334103	0.0968900509524367	MRO		chr18	48352033	PSY_SCR
0.411881014202805	0.194473956958926	0.629288071446685	-4.12681479635168	3.73351548884186	0.000239942254074539	0.0476080736087414	0.373860616462205	cg23376286	0.110319888971606	LOC400027		chr12	46120778	PSY_SCR
-0.400808650311391	-0.61238348574879	-0.189233814873992	1.45794283339951	-3.73330004663546	0.000240135465273717	0.0476154099376345	0.373164213100022	cg22062007	0.107360417138882	RASGRF2		chr5	80493886	PSY_SCR
-0.33156775622863	-0.506623246266796	-0.156512266190465	6.18272347305108	-3.73264232548193	0.00024072622714118	0.0476638020522165	0.371038387709545	cg19567168	0.088829233373123	TNFRSF1A		chr12	6438502	PSY_SCR
-0.427914261765383	-0.653846086911547	-0.201982436619219	2.34265855630997	-3.7324944613721	0.000240859226805534	0.0476638020522165	0.370560520000907	cg01980126	0.114645652175483	BICRAL		chr6	42835840	PSY_SCR
-0.401540486007587	-0.613550851152831	-0.189530120862344	1.1702315324528	-3.73243340608126	0.000240914164588601	0.0476638020522165	0.370363206130262	cg07185587	0.107581420033739	AKAP6	Yes	chr14	32981885	PSY_SCR
0.373685587970616	0.176376709846635	0.570994466094597	-4.35679256781009	3.73232576556761	0.000241011048759599	0.0476638020522165	0.370015348516113	cg01110797	0.100121375100221	LOC221710		chr6	11093513	PSY_SCR
-0.414260071634128	-0.633006014660959	-0.195514128607297	2.01205028774591	-3.73209672043929	0.000241217328255931	0.0476638020522165	0.369275181499799	cg11730023	0.110999286102469	CCNY	Yes	chr10	35636096	PSY_SCR
-0.349179664827805	-0.533570971530105	-0.164788358125506	2.90933803685504	-3.73188561033025	0.00024140760302835	0.0476638020522165	0.368593007183846	cg25364573	0.0935665508774544	PDIA3P1		chr1	146649022	PSY_SCR
-0.385981479096099	-0.589810758790239	-0.182152199401959	1.67253806710266	-3.73181166414434	0.000241474284673838	0.0476638020522165	0.36835406785101	cg01902036	0.103430053237856			chr7	80551401	PSY_SCR
-0.437376424604095	-0.668395207620064	-0.206357641588126	1.57007555171143	-3.73102277319351	0.000242186757876111	0.0477018443431579	0.365805213307136	cg13492289	0.117226951212021	PARG		chr10	51027379	PSY_SCR
-0.440103728843349	-0.672567515515288	-0.207639942171409	1.49677259096447	-3.73095114188389	0.000242251548681957	0.0477018443431579	0.365573800553467	cg20956906	0.117960196235946	BICD1		chr12	32263164	PSY_SCR
-0.353471284024284	-0.540204551904801	-0.166738016143766	2.39182666814591	-3.73037302069074	0.000242775061162961	0.0477018443431579	0.363706258870638	cg06730953	0.0947549432895138		Yes	chr3	187477229	PSY_SCR
0.309159072867439	0.14583185184552	0.472486293889357	-5.56469964370975	3.73029557467629	0.000242845272809605	0.0477018443431579	0.363456099254027	cg16277706	0.0828779024821021	LRRC8D		chr1	90287101	PSY_SCR
-0.36577620411802	-0.559029363977846	-0.172523044258193	2.54003430726309	-3.72999857962664	0.000243114702856402	0.0477018443431579	0.362496812765091	cg06363692	0.0980633628430583	RNF121	Yes	chr11	71656425	PSY_SCR
-0.396564889876167	-0.606085378068265	-0.18704440168407	3.11889515605931	-3.72998929338152	0.000243123131767125	0.0477018443431579	0.362466819502649	cg17520919	0.106317970022013	GCNT4		chr5	74326281	PSY_SCR
-0.392699110690922	-0.600177931474958	-0.185220289906886	2.25831398172298	-3.72997540630213	0.000243135737264083	0.0477018443431579	0.362421966315716	cg06685080	0.10528195709479		Yes	chr3	134190981	PSY_SCR
-0.375485890331999	-0.573872744632713	-0.177099036031285	3.74085722385999	-3.72992889267299	0.000243177962834621	0.0477018443431579	0.362271735319715	cg11237934	0.100668377638404	HERC4		chr10	69831374	PSY_SCR
-0.432424502820526	-0.660894704965401	-0.203954300675651	2.33381561912394	-3.72992887399512	0.000243177979791982	0.0477018443431579	0.362271674993725	cg02883198	0.115933712794195	KIT	Yes	chr4	55543682	PSY_SCR
-0.402894616513983	-0.615766387778707	-0.190022845249258	2.44435437184018	-3.72986584977577	0.000243235204906756	0.0477018443431579	0.362068120248342	cg17796511	0.108018527405806	TMEM39B	Yes	chr1	32566833	PSY_SCR
0.481634460346699	0.227148491322477	0.736120429370921	-5.57360760313697	3.72969682986483	0.000243388735430941	0.0477018443431579	0.361522236907152	cg04300632	0.129135016146649	RNASEK		chr17	6915671	PSY_SCR
0.43017110406845	0.202864270611418	0.657477937525483	-4.58609974266171	3.72948241423853	0.000243583633197572	0.0477093611641762	0.360829770144888	cg07253264	0.115343379131144	LIAS;RPL9		chr4	39461218	PSY_SCR
0.444917460422913	0.209787832286853	0.680047088558973	-4.66612138929888	3.72899597095497	0.000244026343094135	0.0477195690224184	0.359258904237872	cg00783945	0.119312936749828	MFSD4A	Yes	chr1	205538293	PSY_SCR
-0.363212267966528	-0.555186050724685	-0.171238485208371	2.98018195999088	-3.7285365773108	0.000244445132821901	0.0477195690224184	0.357775553543577	cg25240172	0.0974141624831515	B3GNT2	Yes	chr2	62435157	PSY_SCR
0.475522231603604	0.224186650669179	0.72685781253803	-4.02443002028686	3.72852167816766	0.000244458726448008	0.0477195690224184	0.357727447897235	cg13413789	0.12753639985199	PRR3;GNL1		chr6	30524755	PSY_SCR
-0.401779130577433	-0.614142818320593	-0.189415442834274	5.85731441947974	-3.72843810455161	0.000244534990274751	0.0477195690224184	0.357457612480348	cg13659360	0.107760708186881	TECTA		chr11	121023627	PSY_SCR
0.395211568398355	0.186296561657508	0.604126575139202	-4.57861042834514	3.72803372760492	0.000244904315765432	0.0477195690224184	0.356152068956087	cg05467167	0.106010727712021	GOSR2		chr17	45000793	PSY_SCR
-0.326236830908569	-0.498706138203959	-0.153767523613178	3.51165655618304	-3.72770032994317	0.00024520921059672	0.0477195690224184	0.35507577716802	cg27664418	0.0875169144601122	MIR517A		chr19	54214531	PSY_SCR
-0.370239594862397	-0.565980351033795	-0.174498838691	2.70101926515585	-3.72753235513656	0.000245362960667263	0.0477195690224184	0.354533543915104	cg08107909	0.0993256555780677	PFN2		chr3	149683559	PSY_SCR
-0.378276554032611	-0.578267605922322	-0.178285502142899	4.57509609307457	-3.72750883047904	0.000245384500435094	0.0477195690224184	0.354457606541095	cg06553058	0.101482403190979		Yes	chr12	117036929	PSY_SCR
0.394141526600409	0.185761660046659	0.60252139315416	-4.1801245830495	3.7274880543033	0.000245403525108864	0.0477195690224184	0.354390541588167	cg09367046	0.105739179001629	ANGEL1		chr14	77279373	PSY_SCR
-0.449300715398347	-0.686842924848328	-0.211758505948366	2.94085679480383	-3.72748702126185	0.000245404471097773	0.0477195690224184	0.354387206965853	cg09416175	0.120537164270594	DCAF8	Yes	chr1	160185511	PSY_SCR
-0.538921632125384	-0.823856490579068	-0.2539867736717	5.5678967743186	-3.72734724848007	0.000245532497238673	0.0477195690224184	0.353936032661149	cg25290992	0.14458583979401			chr4	183778479	PSY_SCR
-0.350350245732263	-0.535590184623555	-0.165110306840971	3.45503603740067	-3.72724223718218	0.000245628724777045	0.0477195690224184	0.353597075094002	cg15097336	0.0939971763136945	CSDE1		chr1	115301970	PSY_SCR
0.404925874269254	0.190827613531339	0.619024135007168	-4.92555644473902	3.7271958236507	0.000245671267357389	0.0477195690224184	0.353447263223979	cg18058813	0.108640890746824	HACE1		chr6	105307561	PSY_SCR
-0.328549518556564	-0.502280964526967	-0.15481807258616	3.03836306015643	-3.7268526509243	0.000245986035008271	0.0477416585750574	0.352339633572268	cg21876145	0.0881573674438349	LAPTM4A	Yes	chr2	20243393	PSY_SCR
0.373100256837106	0.175797929545596	0.570402584128617	-3.87635922525531	3.72660327666777	0.000246215006963345	0.0477416585750574	0.351534805149927	cg25277397	0.100118050980388	OTUD3		chr1	20208604	PSY_SCR
-0.362111746837626	-0.553607102638603	-0.170616391036649	2.53192092781832	-3.72652628778382	0.000246285737731279	0.0477416585750574	0.351286341352218	cg11554249	0.0971713920346381			chr2	157195307	PSY_SCR
-0.415205563313842	-0.634806571504024	-0.195604555123659	4.24158076584842	-3.72604980639391	0.000246723914909001	0.0477416585750574	0.349748707618589	cg08525147	0.111433175853245	PP2D1		chr3	20049638	PSY_SCR
-0.340030121712224	-0.519875235253883	-0.160185008170564	3.3717900731383	-3.72596327582266	0.000246803568254643	0.0477416585750574	0.349469486733888	cg26885951	0.0912596546290833	FLJ44606	Yes	chr5	126399209	PSY_SCR
-0.377535938975553	-0.577227081992464	-0.177844795958642	2.54574643681862	-3.72579811471992	0.000246955670195605	0.0477416585750574	0.34893655288716	cg24887387	0.101330219016425	ZMAT4	Yes	chr8	40443548	PSY_SCR
-0.393976602847255	-0.602365052187805	-0.185588153506705	3.31207982852435	-3.72577487415074	0.000246977080253776	0.0477416585750574	0.348861562998503	cg03769992	0.105743534205635	WDFY4		chr10	50010141	PSY_SCR
-0.380374019674621	-0.581571153567562	-0.179176885781679	2.76259179188308	-3.72570854443582	0.000247038195241795	0.0477416585750574	0.348647540453331	cg08423851	0.102094411073215	VGLL4	Yes	chr3	11658043	PSY_SCR
-0.452087677996643	-0.691246271708183	-0.212929084285103	2.72384308593058	-3.725259240333	0.000247452551993248	0.0477914302967188	0.347197882459339	cg23447792	0.121357373763935	EP400P1		chr12	132606668	PSY_SCR
-0.350024545282544	-0.535199562912132	-0.164849527652955	2.72860452996273	-3.72508276888348	0.000247615476741247	0.0477926097334047	0.346628547573772	cg18280717	0.0939642330115141	AGFG1	Yes	chr2	228381389	PSY_SCR
-0.385137281962988	-0.58892257871362	-0.181351985212356	3.72941971660415	-3.72445332873004	0.000248197423763627	0.0478182881985332	0.344598029815709	cg23972767	0.103407734765282	SDK1		chr7	4277473	PSY_SCR
-0.421737156937076	-0.644893731314765	-0.198580582559387	3.57562891535323	-3.72436298290158	0.000248281058643979	0.0478182881985332	0.344306606809212	cg06488097	0.113237393582005	SNX13	Yes	chr7	17921523	PSY_SCR
-0.479401636664894	-0.733087731664543	-0.225715541665244	2.48095441579437	-3.72411145880379	0.000248514039562586	0.0478182881985332	0.343495313423088	cg10376067	0.128729132295863	JAM2		chr21	27087016	PSY_SCR
-0.298342277000725	-0.456217892784012	-0.140466661217437	3.45669784295504	-3.72408482074447	0.000248538725862878	0.0478182881985332	0.343409394907718	cg00087792	0.0801115687104797			chr16	4000986	PSY_SCR
-0.405353792008408	-0.619862771031825	-0.19084481298499	2.20382326422202	-3.72399068350847	0.000248625984256569	0.0478182881985332	0.343105768543143	cg22262895	0.10884930346456		Yes	chr4	129315055	PSY_SCR
-0.394393197285152	-0.603105809775194	-0.18568058479511	3.93285046438326	-3.72392171555108	0.000248689930912917	0.0478182881985332	0.342883326384376	cg27052685	0.105908025842264			chr2	104669165	PSY_SCR
-0.199148291472424	-0.304546618444205	-0.0937499645006435	4.40489929055832	-3.72359714959888	0.000248991074996521	0.0478283736606794	0.341836553001516	cg04832916	0.0534827704156656	CAMKK2		chr12	121736579	PSY_SCR
-0.429581855030574	-0.656955327626834	-0.202208382434314	2.43428137086929	-3.72328221549861	0.000249283611431361	0.0478283736606794	0.340820919883131	cg23110376	0.115377194144024	OR9G4		chr11	56511965	PSY_SCR
-0.445769055898965	-0.681712100184461	-0.209826011613469	3.07571198969221	-3.72325310606414	0.000249310667022829	0.0478283736606794	0.340727048455137	cg13861527	0.119725692344936	BABAM2	Yes	chr2	28486655	PSY_SCR
-0.384844709861656	-0.588544341035302	-0.181145078688011	3.04584543903954	-3.72318914640206	0.000249370123691433	0.0478283736606794	0.340520795072437	cg22677048	0.103364265077307	OR51B2		chr11	5345539	PSY_SCR
0.38233447271098	0.179950198304443	0.584718747117516	-2.09845713870896	3.72294409575932	0.000249598045815605	0.0478419801465364	0.339730598690396	cg04135091	0.102696807385983	FAM214A		chr15	52970926	PSY_SCR
-0.382404848119645	-0.584839108928599	-0.179970587310691	2.77704024527783	-3.72270990622209	0.000249816049809866	0.0478536696544964	0.338975467716046	cg06752392	0.102722172222041	GPATCH1		chr19	33621085	PSY_SCR
-0.400433176239024	-0.612423003931909	-0.188443348546139	2.8439182814546	-3.7225012446277	0.000250010441624256	0.0478608242723722	0.338302685080639	cg11119275	0.107570998617375		Yes	chr5	173251865	PSY_SCR
-0.380968493012001	-0.582687205015916	-0.179249781008087	4.12817668302468	-3.72188281460645	0.000250587418255615	0.0479358627852402	0.336308889142646	cg17447867	0.102359077915322			chr20	47016568	PSY_SCR
-0.416362963441742	-0.636864751984219	-0.195861174899266	2.44296721616297	-3.72117244153079	0.000251251726493366	0.0479358627852402	0.334019028932995	cg27436952	0.11189026307807	PMM2		chr16	8895870	PSY_SCR
-0.352888448936018	-0.539775029789747	-0.166001868082289	3.39730374151375	-3.72116687094315	0.00025125694241554	0.0479358627852402	0.33400107386617	cg13468772	0.0948327396149737	PDZRN3	Yes	chr3	73578439	PSY_SCR
-0.295557907375177	-0.45208305147545	-0.139032763274905	4.49478022825915	-3.72115955690813	0.000251263790939377	0.0479358627852402	0.333977499371407	cg24337215	0.0794262924916751	RIT1		chr1	155881944	PSY_SCR
-0.18741534171427	-0.286669800877972	-0.0881608825505687	5.60377719493437	-3.72113077754183	0.000251290740317067	0.0479358627852402	0.333884738515552	cg15642772	0.0503651585817353	TAS1R2		chr1	19166668	PSY_SCR
-0.407085612811407	-0.622680047915757	-0.191491177707058	1.79232255842106	-3.7210716167979	0.000251346147788669	0.0479358627852402	0.333694055212041	cg01943694	0.109400101565827		Yes	chr6	20498055	PSY_SCR
0.360014447900301	0.169334660701209	0.550694235099392	-4.47932370588904	3.72078943133726	0.000251610589620516	0.0479562860198228	0.332784568648668	cg23030090	0.0967575442104259	RPS19		chr19	42363626	PSY_SCR
0.391771128717447	0.184259511643314	0.599282745791581	-5.04311861758978	3.72057303870828	0.000251813553564691	0.0479649735325893	0.332087173825056	cg01248080	0.105298599071035			chr6	711212	PSY_SCR
-0.455625986058901	-0.697001981710109	-0.214249990407692	1.78292548829887	-3.71992538547534	0.000252421939442388	0.0479949548296041	0.330000114596077	cg16665614	0.122482560493799	RORA	Yes	chr15	61302584	PSY_SCR
-0.40964460619661	-0.626673116033109	-0.192616096360111	3.99383075131212	-3.71972020638037	0.000252614967776627	0.0479949548296041	0.329338992166427	cg09391823	0.110127800874365			chr3	27506277	PSY_SCR
-0.421884353769859	-0.645398595407676	-0.198370112132042	3.35338691669988	-3.71970107696628	0.00025263297144241	0.0479949548296041	0.329277355517386	cg04074001	0.113418886367595	ARHGAP10	Yes	chr4	148861409	PSY_SCR
0.468330878176569	0.220206017940453	0.716455738412685	-3.39667543995763	3.71965220902773	0.000252678969048495	0.0479949548296041	0.329119899992022	cg21875532	0.125907168697093	C6orf132		chr6	42109999	PSY_SCR
0.505803366950487	0.237819253754359	0.773787480146615	-2.94273216492833	3.71956788050263	0.000252758363005971	0.0479949548296041	0.328848192506607	cg23777958	0.135984443139706	RALYL		chr8	85095654	PSY_SCR
-0.448569442140678	-0.686275166991172	-0.210863717290184	3.06159863550692	-3.71886030671004	0.000253425460948724	0.0480074622846556	0.326568593398642	cg24305555	0.120620137661883	LRRFIP2	Yes	chr3	37179823	PSY_SCR
-0.422228253744177	-0.645979835638034	-0.198476671850321	2.78666425908977	-3.718784380827	0.000253497142261582	0.0480074622846556	0.326324004548574	cg02536263	0.113539321053693	PLXDC2		chr10	20295880	PSY_SCR
-0.42135896525395	-0.644656277706544	-0.198061652801356	3.02949018111402	-3.7186779129846	0.000253597690353937	0.0480074622846556	0.325981034686306	cg18060965	0.113308808967478	CAPRIN2		chr12	30903750	PSY_SCR
-0.435104704734567	-0.665695566847322	-0.204513842621811	2.48317537954418	-3.71853186821837	0.000253735676093043	0.0480074622846556	0.325510587764283	cg27158862	0.117009809288803		Yes	chr4	109332849	PSY_SCR
0.494886593412119	0.232604317245583	0.757168869578656	-4.44260735524783	3.71840393870091	0.000253856604455173	0.0480074622846556	0.325098507867452	cg17254388	0.133091133069587	ZEB1		chr10	31609531	PSY_SCR
-0.518953297183921	-0.793992852557542	-0.243913741810301	2.62663082433037	-3.71837288849513	0.000253885963591843	0.0480074622846556	0.324998492428797	cg26708781	0.139564619457504	AFF1	Yes	chr4	87921477	PSY_SCR
0.446954503016251	0.210070761620529	0.683838244411972	-4.60370654307997	3.71832960842119	0.000253926891876905	0.0480074622846556	0.324859084727599	cg17074212	0.1202030347186	ZNF215		chr11	6947622	PSY_SCR
0.344241649457225	0.161773571235743	0.526709727678707	-3.64691291352834	3.71788829831767	0.000254344577440604	0.0480566181919937	0.323437679411795	cg19883689	0.0925906379739793	FKBP3		chr14	45603067	PSY_SCR
-0.343421321009434	-0.525483013279898	-0.161359628738969	5.25028079367957	-3.71730760991741	0.000254895168348539	0.0481257691924386	0.321567578241362	cg07499259	0.0923844236331745	TNFRSF8		chr1	12188502	PSY_SCR
-0.363501545154999	-0.556216321775365	-0.170786768534633	1.27758985211043	-3.71715838870308	0.000255036836945119	0.0481257691924386	0.321087054005895	cg17334359	0.0977901684953019	MAT2B		chr5	162929830	PSY_SCR
0.379175290954205	0.17814249107856	0.580208090829849	-4.09745871687776	3.71700314781798	0.000255184299427365	0.0481257691924386	0.320587163017202	cg00017002	0.102011022287349	PGBD1		chr6	28249251	PSY_SCR
-0.38781002401914	-0.593438694720853	-0.182181353317427	2.37597039163009	-3.71668011353298	0.000255491406016165	0.0481538889019891	0.319547019131451	cg11313951	0.10434312670791	SLC10A7	Yes	chr4	147393712	PSY_SCR
-0.41436203486422	-0.634092109924367	-0.194631959804073	2.45287989259197	-3.71629580052825	0.000255857224367574	0.0481831943439086	0.31830966560779	cg21492961	0.11149866886412	ADGRV1	Yes	chr5	90036436	PSY_SCR
-0.474142406628104	-0.725597454438355	-0.222687358817852	3.08102998477724	-3.71593632109845	0.000256199851773546	0.0481831943439086	0.317152368639579	cg11573625	0.127597021492539		Yes	chr12	76215360	PSY_SCR
-0.444842343468629	-0.680764913947762	-0.208919772989495	3.62445777780025	-3.71583524817587	0.00025629626448881	0.0481831943439086	0.316826995201951	cg07144666	0.119715303224761	KDELR2		chr7	6501749	PSY_SCR
-0.368142458909786	-0.563390804212146	-0.172894113607426	2.91991015922544	-3.71576610043432	0.000256362243740375	0.0481831943439086	0.316604399596384	cg14684749	0.099075789207172	LOC400940	Yes	chr2	6122807	PSY_SCR
-0.388629554231524	-0.594750537875907	-0.182508570587141	3.43926291286837	-3.71563837525315	0.000256484158460235	0.0481831943439086	0.316193245077903	cg05712010	0.104592943387567	CAPN9		chr1	230895283	PSY_SCR
-0.350427738738747	-0.536295261562853	-0.164560215914641	2.9294262194938	-3.71547879360109	0.000256636557352184	0.0481831943439086	0.315679560135579	cg16900746	0.0943156341902057			chr4	110476746	PSY_SCR
-0.346148422374866	-0.529763638739383	-0.162533206010349	3.3054475504201	-3.71512567268229	0.000256974088242093	0.0481831943439086	0.314542950956295	cg09393834	0.0931727356950886	RORA	Yes	chr15	61126931	PSY_SCR
-0.348496562241962	-0.533360548517737	-0.163632575966186	3.76578833725187	-3.71506148859296	0.000257035483642225	0.0481831943439086	0.314336368328028	cg12452788	0.0938064049039337	NRP2	Yes	chr2	206597271	PSY_SCR
-0.385188752979876	-0.58951996927828	-0.180857536681471	2.73731128142942	-3.71499898229549	0.000257095287456544	0.0481831943439086	0.31413518882872	cg02410986	0.103684753297528	MDGA2		chr14	47812515	PSY_SCR
-0.362921751809678	-0.555455137612985	-0.170388366006372	-0.186452956508669	-3.71472588320428	0.000257356733109839	0.0481831943439086	0.313256241049375	cg20235510	0.0976981244970426	ZNF311		chr6	28968251	PSY_SCR
-0.333470189008454	-0.510380699641653	-0.156559678375254	3.09231656772972	-3.71469534145345	0.000257385987209434	0.0481831943439086	0.313157948353063	cg17644903	0.0897705352272514	ZDBF2		chr2	207143489	PSY_SCR
-0.344729682234663	-0.527633815657507	-0.161825548811818	2.99737307769447	-3.71428291301008	0.000257781335059271	0.0482083818192286	0.311830696578135	cg14107822	0.0928119075224918		Yes	chr6	134712773	PSY_SCR
-0.386644213755514	-0.591790249118839	-0.181498178392188	2.21584044887608	-3.71422499689198	0.00025783689848028	0.0482083818192286	0.311644324804411	cg09610766	0.104098220780662	ALCAM	Yes	chr3	105166570	PSY_SCR
-0.38805546452889	-0.59396883808788	-0.1821420909699	0.355937945736402	-3.71389029663307	0.00025815822390396	0.0482168375729679	0.310567322342123	cg16051718	0.104487594822252	KIAA0232	Yes	chr4	6857986	PSY_SCR
-0.374296350012749	-0.572910986756312	-0.175681713269187	3.67861607318243	-3.71384832719964	0.000258198542874292	0.0482168375729679	0.310432278582037	cg19820447	0.100783962358253	SIPA1L1	Yes	chr14	72117181	PSY_SCR
-0.414440928495791	-0.634380583800752	-0.19450127319083	2.27248508080656	-3.71346144693292	0.000258570488991291	0.0482567269304537	0.309187488569063	cg21207003	0.111605017156727	QTRT2	Yes	chr3	113798887	PSY_SCR
-0.417099550159478	-0.638481033731279	-0.195718066587677	1.54744924907086	-3.71294272082761	0.000259069985264796	0.0483186925144671	0.307518661356777	cg25948255	0.112336650877961	CADM2	Yes	chr3	85512134	PSY_SCR
-0.398222760626699	-0.609607017339544	-0.186838503913855	1.74990006367687	-3.71255811839275	0.0002594409178727	0.0483186925144671	0.306281463502516	cg19369529	0.107263710877366	ST6GALNAC5		chr1	77529073	PSY_SCR
-0.352445832676698	-0.539539052853483	-0.165352612499914	3.16628396304911	-3.71239476328552	0.000259598618529196	0.0483186925144671	0.305756012948453	cg03135900	0.0949375955817746		Yes	chr12	93768977	PSY_SCR
-0.457593559018303	-0.700504692619853	-0.214682425416752	2.54657769172675	-3.71237896807075	0.000259613871797615	0.0483186925144671	0.305705206888034	cg14992219	0.123261542788048		Yes	chr5	117964718	PSY_SCR
-0.417072950036184	-0.638507477976468	-0.195638422095901	3.52490424958834	-3.71181655733706	0.000260157537449613	0.0483186925144671	0.303896309027638	cg27129012	0.112363567432169	GRID2	Yes	chr4	93320345	PSY_SCR
0.395783841044759	0.185650251074513	0.605917431015006	-4.03760104506829	3.71178147835588	0.000260191482833451	0.0483186925144671	0.303783491419695	cg04074923	0.106629079150444	CNIH4		chr1	224544524	PSY_SCR
-0.420338574023106	-0.64353040804541	-0.197146740000801	2.18394857597057	-3.71142566973674	0.000260536029645319	0.0483186925144671	0.302639226968848	cg01222380	0.113255285549858		Yes	chr5	116259413	PSY_SCR
-0.369319114638285	-0.565421355719436	-0.173216873557135	2.44378594476512	-3.71141099847076	0.000260550245787492	0.0483186925144671	0.302592046896835	cg08740088	0.0995090855716217	BICC1	Yes	chr10	60532792	PSY_SCR
-0.417163337891718	-0.638692882699251	-0.195633793084184	2.27524591835402	-3.711028589667	0.000260921050091243	0.0483186925144671	0.301362348525759	cg19821404	0.112411782289489		Yes	chr6	91151394	PSY_SCR
-0.428548907349536	-0.656124728683483	-0.200973086015589	3.00357552553677	-3.71102683539241	0.000260922752278181	0.0483186925144671	0.301356707622465	cg21533544	0.115479872918844	IRF2		chr4	185309524	PSY_SCR
-0.382118423357571	-0.585041954822986	-0.179194891892157	2.93693572620438	-3.71095242754219	0.000260994960473508	0.0483186925144671	0.301117449910186	cg23970740	0.102970445140051	TNIK	Yes	chr3	170917676	PSY_SCR
0.479351800887529	0.224791181088107	0.733912420686952	-3.56997016234656	3.71093173351968	0.000261015046088701	0.0483186925144671	0.301050909228644	cg18267506	0.129172896541776	SPATA6		chr1	48937445	PSY_SCR
-0.367461265627121	-0.562610098919054	-0.172312432335188	3.23191888047005	-3.71078189385565	0.000261160523980079	0.0483186925144671	0.300569116321884	cg13685015	0.0990252933581376		Yes	chr3	39221003	PSY_SCR
-0.430345015476627	-0.658892879858749	-0.201797151094506	2.8649319376662	-3.710730647038	0.000261210296584908	0.0483186925144671	0.300404341733956	cg21910634	0.115973121309718		Yes	chr6	98366864	PSY_SCR
-0.341766936960713	-0.523276251122553	-0.160257622798873	3.82208957051761	-3.71065819864248	0.000261280676140114	0.0483186925144671	0.300171400816589	cg26651810	0.092104127802918	FTO	Yes	chr16	53851122	PSY_SCR
-0.321595004071081	-0.492420100807977	-0.150769907334186	3.91047681977622	-3.71003015545226	0.000261891535463964	0.0483488971967312	0.298152240923003	cg13534271	0.0866825849376091	CNOT2	Yes	chr12	70667207	PSY_SCR
-0.358680974081579	-0.549213733136213	-0.168148215026945	3.53223009179959	-3.70986841233216	0.000262049071279908	0.0483488971967312	0.297632284870568	cg01868869	0.0966829370252782			chr14	50866735	PSY_SCR
0.476559085344818	0.223396829429126	0.729721341260511	-4.7679736650431	3.70968998917106	0.00026222295700592	0.0483488971967312	0.297058730415546	cg04614943	0.128463318157566	APAF1;IKBIP		chr12	99039026	PSY_SCR
-0.391361857388433	-0.599284874975957	-0.183438839800908	2.69617399241893	-3.70933236221857	0.00026257181720392	0.0483488971967312	0.2959091846695	cg10908297	0.105507357974888		Yes	chr2	134775073	PSY_SCR
-0.42068763581155	-0.644197818802545	-0.197177452820556	2.0521545936696	-3.70921711904707	0.000262684328636151	0.0483488971967312	0.295538770973882	cg14414876	0.113416826869285			chr4	178365849	PSY_SCR
-0.497905782797908	-0.762444292068842	-0.233367273526974	2.10948668045053	-3.70918154204952	0.000262719071503094	0.0483488971967312	0.295424421699062	cg02639181	0.134236024080608	KIDINS220		chr2	8978042	PSY_SCR
-0.345480676924021	-0.529037117888318	-0.161924235959725	5.45571219161902	-3.7091462265248	0.000262753563317073	0.0483488971967312	0.295310913780838	cg11895696	0.0931429110164016	ATXN7L1	Yes	chr7	105283982	PSY_SCR
0.402601445669773	0.188694938455817	0.61650795288373	-3.32463832235052	3.70912231468475	0.000262776919856296	0.0483488971967312	0.295234059075288	cg14596623	0.108543588351303	GPR155		chr2	175351897	PSY_SCR
-0.36295450343747	-0.555802759192251	-0.170106247682689	2.71873451806756	-3.70899540861601	0.000262900911607823	0.0483488971967312	0.294826179326337	cg01820584	0.0978579004423476	DCUN1D4	Yes	chr4	52735830	PSY_SCR
0.318125198746678	0.149087509745662	0.487162887747694	-4.98093919747759	3.70880795577629	0.00026308416074064	0.0483488971967312	0.294223722821664	cg03549856	0.0857755921956576			chr1	33593141	PSY_SCR
0.367506877691916	0.172205353318098	0.562808402065734	-3.72858672354765	3.70834097204866	0.0002635411965693	0.0483488971967312	0.292722994958385	cg24303814	0.0991027741143468	RAVER1		chr19	10443689	PSY_SCR
0.467721550151643	0.219161746332415	0.716281353970871	-3.15120973379086	3.70831232368306	0.000263569259036946	0.0483488971967312	0.292630934169067	cg02570079	0.126127874171911		Yes	chr7	156814845	PSY_SCR
-0.306486689677524	-0.469372526961346	-0.143600852393702	3.36255394968437	-3.70807163317842	0.000263805138504457	0.0483488971967312	0.291857505935356	cg26787915	0.08265392904905	NCKAP1L		chr12	54936840	PSY_SCR
-0.417698121518525	-0.639690068101389	-0.195706174935662	3.09244874921307	-3.70804609497866	0.000263830177922775	0.0483488971967312	0.291775444761861	cg00075123	0.112646421004356			chr3	72786960	PSY_SCR
-0.427142622683155	-0.654169826036583	-0.200115419329727	2.80640934926826	-3.70778746716858	0.000264083880941344	0.0483488971967312	0.29094443117072	cg19679302	0.115201485108136			chr7	81238309	PSY_SCR
0.567439173826851	0.265843562034702	0.869034785619001	-3.52521191885895	3.70778136821799	0.000264089866533786	0.0483488971967312	0.290924834852928	cg16019898	0.153040084480378	TAF7		chr5	140700602	PSY_SCR
-0.285091312975236	-0.43662696645282	-0.133555659497653	3.82619986401436	-3.70756675673209	0.00026430057068791	0.0483488971967312	0.2902352923724	cg12581970	0.076894451720276	MTARC1		chr1	220959227	PSY_SCR
-0.356168748905422	-0.545493004125462	-0.166844493685383	2.88522104746089	-3.70739939942981	0.000264464991090562	0.0483488971967312	0.289697600853946	cg02548368	0.0960697002217244	LIX1	Yes	chr5	96452274	PSY_SCR
0.392641559697829	0.183923895351833	0.601359224043825	-3.07603884260899	3.70729274743964	0.000264569821837212	0.0483488971967312	0.289354956593879	cg05222986	0.105910589329369	RPS12;SNORD101		chr6	133136266	PSY_SCR
-0.376550250112066	-0.576721974553555	-0.176378525670578	4.01264162130135	-3.70714891084033	0.000264711264323777	0.0483488971967312	0.288892861790766	cg18594661	0.101574082716497	ARAP2		chr4	36162678	PSY_SCR
-0.865015993730156	-1.32486111065696	-0.405170876803351	5.48067938134943	-3.70708359794804	0.000264775513662475	0.0483488971967312	0.288683040337867	cg02823457	0.233341377628755	NGFR		chr17	47583920	PSY_SCR
0.418000815202076	0.195777354218039	0.640224276186113	-5.12444269882411	3.70686733292278	0.000264988362100602	0.0483514775888039	0.287988299461029	cg11100802	0.112763899449429	TRIM52		chr5	180688063	PSY_SCR
-0.360464789011656	-0.55210797589835	-0.168821602124962	3.36273400890166	-3.70671576865275	0.000265137628170292	0.0483514775888039	0.287501427720693	cg26194775	0.0972464066600584	NRSN1	Yes	chr6	24126114	PSY_SCR
-0.422906142521122	-0.647754513978476	-0.198057771063769	3.24856384436248	-3.70658589077183	0.000265265599817827	0.0483514775888039	0.287084233269945	cg03768831	0.1140958701575	BRINP2		chr1	177154353	PSY_SCR
0.441984470644809	0.206959483774921	0.677009457514697	-3.14713566617424	3.70606297597091	0.000265781429814202	0.0483729306242458	0.28540465268285	cg26876974	0.119259838138346	MSC		chr8	72755162	PSY_SCR
-0.4129092204437	-0.632508147565937	-0.193310293321463	2.02018265035682	-3.7054775679598	0.000266360029411274	0.0483729306242458	0.283524592168496	cg26573382	0.111432119847117	NRCAM	Yes	chr7	108089426	PSY_SCR
-0.332848867341272	-0.509870527358535	-0.15582720732401	3.07954675411454	-3.70544606230383	0.000266391202335488	0.0483729306242458	0.283423417892905	cg00647899	0.0898269362837052		Yes	chr5	62983112	PSY_SCR
0.380888135835962	0.178317074946021	0.583459196725903	-3.38303110077965	3.70544067183595	0.000266396536219471	0.0483729306242458	0.283406107530896	cg21309945	0.102791589332677	PPID		chr4	159644863	PSY_SCR
0.420595786240408	0.196890387305952	0.644301185174864	-3.35283597209804	3.70517114615655	0.000266663361229329	0.0483729306242458	0.282540610148671	cg18241780	0.113515886216673	TAOK3		chr12	118620216	PSY_SCR
-0.269998120475233	-0.413610095996717	-0.126386144953749	4.15694459081416	-3.70501444956601	0.000266818603629689	0.0483729306242458	0.282037453370188	cg22273355	0.0728737024242536	ATP11A		chr13	113439949	PSY_SCR
0.412025788719666	0.192859897902207	0.631191679537125	2.26618820564171	3.70485534614323	0.000266976317791353	0.0483729306242458	0.281526587217931	cg27464065	0.111212382191544	APOLD1	Yes	chr12	12940610	PSY_SCR
-0.42320730722931	-0.648328129761472	-0.198086484697148	2.45364218573091	-3.70473639962044	0.000267094283163942	0.0483729306242458	0.281144673625317	cg26425521	0.114234121292049	OR6B1		chr7	143700939	PSY_SCR
-0.366265422545492	-0.561097344458265	-0.171433500632719	3.64490992045456	-3.70472202866568	0.000267108538907656	0.0483729306242458	0.281098532077535	cg20948778	0.0988644815215486	GARS1		chr7	30643516	PSY_SCR
-0.375903059787595	-0.57586783355936	-0.175938286015831	3.71911471896512	-3.70460736828898	0.0002672223057821	0.0483729306242458	0.2807303918375	cg00410831	0.101469068761587	ZNF45		chr19	44429318	PSY_SCR
0.401710845191902	0.188016743911627	0.615404946472177	-4.28104405965847	3.70459591943765	0.000267233667927776	0.0483729306242458	0.280693633540481	cg25145993	0.10843580620606	NKX3-1		chr8	23540545	PSY_SCR
-0.345565209855533	-0.529394793286255	-0.16173562642481	3.88742744704642	-3.70454121926025	0.000267287960137253	0.0483729306242458	0.280518011582944	cg13968717	0.0932815129870624	CDYL		chr6	4954232	PSY_SCR
-0.369354869125427	-0.565863084994248	-0.172846653256605	2.78460039231218	-3.70410200108012	0.000267724280032887	0.0484231395870759	0.279107927258094	cg16574154	0.0997150912738695	PEX14	Yes	chr1	10652376	PSY_SCR
-0.278682321020171	-0.426975548950803	-0.130389093089539	3.36875697014945	-3.7034622465591	0.000268361015693724	0.0484572171747733	0.277054294136004	cg07748159	0.0752491324244214	CCDC90B		chr11	82997910	PSY_SCR
-0.364170039134222	-0.557956522595716	-0.170383555672727	3.28989147194409	-3.7033994048426	0.000268423637898913	0.0484572171747733	0.276852586874239	cg01276845	0.0983339897549343			chr7	129467115	PSY_SCR
-0.387592765772638	-0.593846238164876	-0.181339293380399	1.56815303406518	-3.70334536514148	0.000268477499862789	0.0484572171747733	0.27667913442237	cg14411518	0.104660172778088	SEMA3E	Yes	chr7	83270795	PSY_SCR
-0.3561510601678	-0.545678884816884	-0.166623235518716	2.56162487038126	-3.70323340259063	0.000268589126626011	0.0484572171747733	0.276319772727925	cg07774096	0.0961729984177209		Yes	chr3	169461922	PSY_SCR
0.446771132199549	0.20900560248686	0.684536661912238	-3.72870005560568	3.70301978659019	0.000268802223479249	0.0484572171747733	0.275634164387977	cg01181758	0.120650484725318	OGFOD1;NUDT21		chr16	56485501	PSY_SCR
-0.363299005528946	-0.556651118095368	-0.169946892962525	2.47474858750759	-3.70284138526411	0.000268980313493932	0.0484572171747733	0.275061605317707	cg27024161	0.0981135748819103	BASP1	Yes	chr5	17238232	PSY_SCR
-0.373988822593335	-0.573032626702203	-0.174945018484467	3.24856548922245	-3.7027959569585	0.000269025680310129	0.0484572171747733	0.274915812111368	cg08786112	0.101001736779612		Yes	chr7	81113240	PSY_SCR
-0.318456242938688	-0.487957535654412	-0.148954950222964	3.61490271604348	-3.70251284508263	0.000269308571742492	0.0484766286125133	0.27400725549411	cg08426378	0.0860108408162948			chr6	74081870	PSY_SCR
-0.42779003889666	-0.655494054751686	-0.200086023041633	3.41541232799675	-3.70236983842613	0.000269451573735821	0.0484766286125133	0.273548344651926	cg07601258	0.115544923269608	SLC22A2		chr6	160678936	PSY_SCR
-0.383197919177021	-0.587206892323044	-0.179188946030997	2.52595873968468	-3.70163585972816	0.000270186656875814	0.0485697249711708	0.271193238096418	cg05628506	0.103521235934094	GALP		chr19	56696870	PSY_SCR
-0.349989188414521	-0.536326622986496	-0.163651753842546	3.19449164623426	-3.70147088970985	0.0002703521353916	0.0485697249711708	0.270663957423354	cg18195566	0.0945540837258766			chr4	4573769	PSY_SCR
-0.345957974701347	-0.530159011567266	-0.161756937835428	3.0433183316736	-3.70127281138855	0.000270550950616441	0.0485697249711708	0.270028481145609	cg27634115	0.0934700013565223	EML4	Yes	chr2	42423477	PSY_SCR
-0.391935960211628	-0.600621135820707	-0.183250784602549	3.31676269805825	-3.70120665426353	0.000270617384593143	0.0485697249711708	0.269816242009293	cg12083644	0.105894103416286	MSMB		chr10	51549656	PSY_SCR
0.531615621558581	0.248543600374434	0.814687642742727	-4.4515663564601	3.70101299411453	0.000270811943657741	0.0485697249711708	0.269194978589828	cg00484555	0.143640571487853	GABPB1;LOC100129387;FLJ10038		chr15	50647237	PSY_SCR
0.386428002809926	0.180658490125497	0.592197515494355	-5.36805218301743	3.70090027621883	0.000270925245520287	0.0485697249711708	0.268833391696191	cg15116488	0.104414594819814	SNX15		chr11	64794988	PSY_SCR
-0.454400890270705	-0.696431171970522	-0.212370608570888	2.20876371856581	-3.69989405859617	0.000271938659949425	0.0487015002759394	0.265605980266879	cg15303793	0.122814567950931		Yes	chr2	205234408	PSY_SCR
-0.379584328302296	-0.581766847549885	-0.177401809054707	4.0305518284323	-3.6998531888316	0.000271979897526451	0.0487015002759394	0.265474907993758	cg04764169	0.102594429813624	RREB1		chr6	7229486	PSY_SCR
-0.426143361967471	-0.65315178658514	-0.199134937349802	3.04724196160168	-3.69941944125589	0.00027241791244028	0.0487313451227782	0.264083926335768	cg04169243	0.115191956125635	TTLL5	Yes	chr14	76200552	PSY_SCR
-0.440788473489092	-0.675601785530831	-0.205975161447354	2.87221208658135	-3.69936630462237	0.00027247161759032	0.0487313451227782	0.263913532690055	cg10140501	0.119152426981434		Yes	chr14	52289204	PSY_SCR
-0.389821186521739	-0.597493516036163	-0.182148857007315	3.53293299261184	-3.69918989480263	0.00027264998649256	0.0487313451227782	0.263347853326624	cg26160804	0.105380150142992		Yes	chr12	68833122	PSY_SCR
-0.356452353032289	-0.546357188516036	-0.166547517548543	3.79313542141746	-3.69900811671913	0.000272833898529639	0.0487313451227782	0.262764984649162	cg08008475	0.0963643068046166		Yes	chr13	27977779	PSY_SCR
-0.356009581123033	-0.54568420555754	-0.166334956688527	3.94944111266497	-3.69889731293913	0.000272946060487859	0.0487313451227782	0.262409706287418	cg21141856	0.0962474897255661	CPLANE2		chr1	16565106	PSY_SCR
-0.440832685399457	-0.675768070812496	-0.205897299986419	1.98979983598402	-3.6978149595854	0.000274043971371234	0.0487464462919224	0.258939765975969	cg08530065	0.11921437124828	LHFPL6	Yes	chr13	39980228	PSY_SCR
-0.406923172659529	-0.623788472369651	-0.190057872949406	1.66133055062772	-3.69778942958285	0.000274069918570925	0.0487464462919224	0.258857929500302	cg05214708	0.110044982389772	KLF7	Yes	chr2	207961006	PSY_SCR
-0.396334423577787	-0.607558382414914	-0.185110464740659	2.88774234497497	-3.69775759716507	0.000274102274423452	0.0487464462919224	0.258755891311653	cg06609843	0.107182370169867	EGFEM1P	Yes	chr3	168236948	PSY_SCR
-0.383315621137147	-0.587606221628742	-0.179025020645553	1.80348044175875	-3.69766833994062	0.000274193018567093	0.0487464462919224	0.258469783131414	cg26860848	0.103664143427018	ZRANB2		chr1	71543274	PSY_SCR
-0.387880806868251	-0.594609277539966	-0.181152336196535	1.56531709696631	-3.69758205158217	0.000274280771333292	0.0487464462919224	0.258193197196977	cg03291430	0.104901203396495			chr3	186488698	PSY_SCR
-0.351361446191827	-0.53863381005398	-0.164089082329675	3.20386317049466	-3.69743233611691	0.000274433090511398	0.0487464462919224	0.257713317440834	cg24972876	0.0950284993073955			chr7	65420302	PSY_SCR
0.512993640419014	0.239559086872247	0.786428193965781	-3.8164174731571	3.6972465113209	0.000274622258009431	0.0487464462919224	0.257117720854867	cg26887465	0.138750185806718	FAM234A		chr16	284511	PSY_SCR
-0.36397489809644	-0.557985551534135	-0.169964244658744	1.99542573514478	-3.69713812607981	0.000274732649734053	0.0487464462919224	0.256770341844031	cg06018748	0.0984477413837858	LRIG3		chr12	59315217	PSY_SCR
-0.413527582551987	-0.633957635955125	-0.193097529148848	2.3229066882436	-3.69703445639301	0.000274838277782495	0.0487464462919224	0.256438084703992	cg19722781	0.111853862177807	ZNF347		chr19	53662958	PSY_SCR
-0.415465317862696	-0.636928590058003	-0.194002045667389	2.67544626620838	-3.69702923380917	0.000274843600036679	0.0487464462919224	0.256421346750238	cg15017007	0.112378153265136	EXOC4	Yes	chr7	132984180	PSY_SCR
-0.390035723404054	-0.597944606523426	-0.182126840284682	2.5821624831256	-3.69701456904984	0.000274858545185364	0.0487464462919224	0.256374347507295	cg08617354	0.105500185655015	CTNNA3;LRRTM3	Yes	chr10	68858663	PSY_SCR
-0.375957476880071	-0.576366802884333	-0.175548150875808	1.39972288298193	-3.69692483218005	0.000274950014522057	0.0487464462919224	0.256086752411065	cg07592190	0.101694649998705	GRIA4	Yes	chr11	105785765	PSY_SCR
0.370201178783692	0.172831760196338	0.567570597371045	-4.24043622077364	3.69638974783597	0.000275496025731114	0.0487499499012829	0.254372002801567	cg07577263	0.100152095433233	NUP205		chr7	135242585	PSY_SCR
0.455438334493496	0.212625451252581	0.698251217734411	-3.60554343736735	3.69638907680494	0.000275496711106998	0.0487499499012829	0.254369852528787	cg08265418	0.123211687143921	THYN1;ACAD8		chr11	134123803	PSY_SCR
-0.436207428569816	-0.668769232333069	-0.203645624806564	4.04948591545268	-3.69636195523076	0.000275524413814414	0.0487499499012829	0.254282943596637	cg19528963	0.11800993351112	LPP		chr3	187941999	PSY_SCR
-0.397569160895589	-0.609543942460113	-0.185594379331064	3.04526034492161	-3.69613916168878	0.000275752080641418	0.0487499499012829	0.253569040475606	cg15018694	0.107563363689461	PPIP5K2		chr5	102463772	PSY_SCR
-0.420093651081137	-0.644079012381881	-0.196108289780393	3.32290063631089	-3.69612205185665	0.000275769572063104	0.0487499499012829	0.253514216552857	cg10603296	0.113657948841304	MIR218-1;SLIT2		chr4	20529748	PSY_SCR
0.39724043974249	0.185416736810285	0.609064142674695	-5.50514825061093	3.69571710273614	0.000276183858209085	0.0487604745470097	0.252216729195753	cg17036024	0.107486701146143			chr1	161359810	PSY_SCR
-0.327518460249612	-0.502169407417937	-0.152867513081286	2.73657133399557	-3.69559745924612	0.000276306372683108	0.0487604745470097	0.25183340626999	cg26480091	0.0886239542756975		Yes	chr2	156403454	PSY_SCR
-0.409117690680248	-0.627282014625297	-0.1909533667352	2.77483021387368	-3.6955948070425	0.000276309089110252	0.0487604745470097	0.251824909060995	cg03729042	0.110704152387219	NCF2		chr1	183560923	PSY_SCR
-0.472016236961843	-0.723757267316262	-0.220275206607424	0.944368976643657	-3.69507071658825	0.000276846365200991	0.0488270153301389	0.250145917087335	cg14615010	0.127742138964438		Yes	chr6	112658592	PSY_SCR
-0.383155636825657	-0.587524599907091	-0.178786673744222	2.32658907449842	-3.69470781483727	0.000277218974616984	0.0488644539034964	0.24898343612257	cg24530557	0.103703907325763	EIF3D		chr22	36922214	PSY_SCR
-0.488932736737197	-0.749738476362811	-0.228126997111583	3.29140555807188	-3.69446701426753	0.000277466477709475	0.0488798098723284	0.248212136236008	cg02759531	0.132341887165051	CREB5	Yes	chr7	28862462	PSY_SCR
-0.317591407291464	-0.487013153951263	-0.148169660631666	3.54834673442225	-3.69419154857718	0.000277749866453776	0.0488883007583374	0.247329855627314	cg07062388	0.0859704763857696	LMBRD1		chr6	70507787	PSY_SCR
-0.320231759548586	-0.491074308561796	-0.149389210535377	3.2106372476954	-3.69392591111699	0.000278023402893613	0.0488883007583374	0.246479108048329	cg01331810	0.0866914408285338	GRM3		chr7	86414302	PSY_SCR
-0.262919827425834	-0.40318883690686	-0.122650817944809	5.84272556030239	-3.69386849288773	0.000278082561903099	0.0488883007583374	0.246295223774558	cg02379684	0.0711773653913417	LARP1		chr5	154181831	PSY_SCR
-0.352468135234949	-0.540515247406685	-0.164421023063213	1.8174170909852	-3.69379691285747	0.00027815632869574	0.0488883007583374	0.246065989243256	cg19218067	0.0954216334980595		Yes	chr2	181235115	PSY_SCR
-0.423591276566479	-0.649602274344936	-0.197580278788023	3.11414846607249	-3.69349279864412	0.000278469939448137	0.0489131743162867	0.245092108983226	cg21644689	0.114685827117892	MAP4K4	Yes	chr2	102362106	PSY_SCR
-0.357330445218938	-0.548002731496012	-0.166658158941863	2.81790816333982	-3.69319524672818	0.000278777105819504	0.0489131743162867	0.244139311375403	cg16832868	0.0967537379821711		Yes	chr12	40146787	PSY_SCR
0.262244631870554	0.122301823335654	0.402187440405454	-4.70035199484668	3.69297053782113	0.000279009287306316	0.0489131743162867	0.243419810482728	cg02527726	0.0710118397059512	ZNF599		chr19	35264182	PSY_SCR
-0.360979701709067	-0.553612722411819	-0.168346681006315	2.4261184555871	-3.69293674065481	0.000279044224158655	0.0489131743162867	0.243311597829877	cg21138012	0.0977486827042318	COX6C		chr8	100903951	PSY_SCR
-0.36185312001662	-0.554966251931303	-0.168739988101936	3.38090847397115	-3.69266861994379	0.000279321532541011	0.0489131743162867	0.24245315260438	cg02637352	0.0979923078020816	FLJ41603	Yes	chr5	148961536	PSY_SCR
0.479395073183048	0.223546795334742	0.735243351031355	-4.43456939658378	3.69258830522421	0.000279404649988415	0.0489131743162867	0.242196018635647	cg22816278	0.129826298941804			chr1	16571023	PSY_SCR
-0.508725174359222	-0.7802389834757	-0.237211365242743	2.93418457969343	-3.69242028549689	0.000279578608540715	0.0489131743162867	0.241658105923623	cg02195201	0.137775533396725			chr11	19135951	PSY_SCR
-0.39739866427665	-0.609501619756136	-0.185295708797164	2.65835927452387	-3.69232146016758	0.000279680974667545	0.0489131743162867	0.24134172806942	cg24915620	0.107628403583965			chr6	128903377	PSY_SCR
0.290494256726864	0.135446734733742	0.445541778719985	-5.45848257035244	3.69226226994349	0.000279742302538965	0.0489131743162867	0.241152240963977	cg19585003	0.0786764957331456	MAPKAPK5-AS1;MAPKAPK5		chr12	112280177	PSY_SCR
-0.353302326146265	-0.541886598155756	-0.164718054136773	3.55831828233392	-3.691992828408	0.000280021635275059	0.0489339413271808	0.240289704793184	cg23222949	0.0956942070493158	H2AZ2		chr7	44884244	PSY_SCR
-0.334845586419783	-0.51361192523559	-0.156079247603975	3.1405461114309	-3.6912941519917	0.000280747186401592	0.0490326167700178	0.238053358535748	cg27254860	0.0907122468793529	FHIT	Yes	chr3	59983787	PSY_SCR
-0.395455427625084	-0.606602896358136	-0.184307958892033	3.17293888358124	-3.69089323503537	0.000281164325125824	0.0490773456740961	0.236770257649119	cg06520450	0.10714355643541	TP63		chr3	189507396	PSY_SCR
-0.408818257225412	-0.627129360534048	-0.190507153916775	2.92294489157219	-3.69040712028853	0.0002816708931453	0.0491039413249764	0.235214651955905	cg07258897	0.110778633332316	WSCD2	Yes	chr12	108576009	PSY_SCR
-0.424037967144623	-0.650479795904633	-0.197596138384613	1.83057704283894	-3.69035301030103	0.000281727333030232	0.0491039413249764	0.235041506796507	cg11160673	0.114904445715895	BBX		chr3	107240475	PSY_SCR
-0.439141527547564	-0.67365621227818	-0.204626842816948	3.84400554795287	-3.69023724149993	0.000281848122499194	0.0491039413249764	0.234671068641955	cg21970929	0.119000893115769	SLC1A3	Yes	chr5	36608598	PSY_SCR
-0.420879478827172	-0.645655863773941	-0.196103093880404	0.829757393975622	-3.69000445333157	0.000282091154134685	0.0491039413249764	0.233926221533354	cg09644974	0.114059341702739			chr2	177358138	PSY_SCR
-0.308805961219882	-0.47373956339046	-0.143872359049304	2.71896118605578	-3.68974499909809	0.000282362258175653	0.0491039413249764	0.23309610005138	cg25099065	0.0836930360486607	ANXA4	Yes	chr2	69994225	PSY_SCR
0.461063075144782	0.214803777851645	0.707322372437919	-5.27089770984123	3.68967002654332	0.000282440642847863	0.0491039413249764	0.232856235547953	cg02358165	0.124960517289599	FLJ35220;LOC100294362		chr17	78388892	PSY_SCR
0.534614280958997	0.249070117670478	0.820158444247516	-4.54671986242985	3.68966630296969	0.000282444536422107	0.0491039413249764	0.23284432259116	cg03648789	0.144895022221577	CYP1B1	Yes	chr2	38304037	PSY_SCR
-0.374678203557538	-0.574817023323497	-0.17453938379158	3.35384549717295	-3.68932501384407	0.000282801622257739	0.0491379911102507	0.231752469250204	cg00008345	0.10155738574172	PDE6D		chr2	232643843	PSY_SCR
-0.42412966850362	-0.650729951174091	-0.197529385833149	2.0800206776676	-3.68856997948679	0.000283593117459249	0.0491564370773288	0.229337274730726	cg21147063	0.114984850731402			chr21	34354927	PSY_SCR
-0.304217363837936	-0.466753411076603	-0.141681316599268	3.5697275166458	-3.68853684822157	0.000283627896455883	0.0491564370773288	0.22923130475677	cg24816866	0.0824764334358256	PACRG;PRKN		chr6	163149674	PSY_SCR
-0.291248213526076	-0.446859050008821	-0.13563737704333	3.45893665172872	-3.68844451172449	0.000283724846396189	0.0491564370773288	0.228935971918751	cg18235465	0.0789623410628199	C10orf105;CDH23		chr10	73471634	PSY_SCR
0.331030940594119	0.154160833193368	0.507901047994871	-4.6188826308375	3.68836566073043	0.000283807661796436	0.0491564370773288	0.228683776787058	cg14385738	0.0897500332243531	PTPN22	Yes	chr1	114414340	PSY_SCR
-0.35452945982271	-0.543959788329864	-0.165099131315556	2.67892390873909	-3.68826942222692	0.000283908769799141	0.0491564370773288	0.228375976253563	cg11218979	0.0961235254903505	FAM184A	Yes	chr6	119293926	PSY_SCR
-0.341691261039752	-0.524266391986646	-0.159116130092857	2.38325757786252	-3.68817969311338	0.000284003069654846	0.0491564370773288	0.228089001094972	cg00475787	0.0926449602436027	FXR1	Yes	chr3	180641553	PSY_SCR
0.393266902467166	0.183131643739911	0.603402161194422	-4.2437787067089	3.68814757223372	0.000284036833931639	0.0491564370773288	0.227986272326787	cg13601597	0.106629925935687	DSE;TSPYL1		chr6	116601173	PSY_SCR
-0.337582589671983	-0.518004735821621	-0.157160443522345	2.59002416426255	-3.68731310938131	0.000284915318371304	0.0491889284856142	0.225317773520371	cg04406200	0.0915524610082884	FMN2	Yes	chr1	240568125	PSY_SCR
-0.392170473789784	-0.601769044967636	-0.182571902611932	3.75339553187216	-3.68728236760496	0.00028494773080704	0.0491889284856142	0.225219475587927	cg01410440	0.106357592039938	DNAJB6		chr7	157193063	PSY_SCR
-0.416415661146505	-0.638978440231865	-0.193852882061146	2.56608573272459	-3.68718001008759	0.000285055676006493	0.0491889284856142	0.224892188923914	cg24371217	0.112936081234779	TIPARP	Yes	chr3	156402033	PSY_SCR
0.447894174833672	0.208504123477582	0.687284226189763	-4.51784540862535	3.68713583823575	0.000285102271106572	0.0491889284856142	0.224750952529629	cg03630344	0.121474823408726	VAMP3		chr1	7831156	PSY_SCR
-0.430366868974131	-0.660397256476554	-0.200336481471707	2.8283412996132	-3.68700257607264	0.000285242887507518	0.0491889284856142	0.224324865092614	cg03880673	0.116725405012478		Yes	chr16	65708104	PSY_SCR
0.501358985252237	0.233376715654607	0.769341254849867	-4.44270467547845	3.68691022886619	0.000285340369379745	0.0491889284856142	0.22402960550654	cg08377944	0.135983507633821	PRMT1		chr19	50180384	PSY_SCR
0.399329507699926	0.185875025271692	0.612783990128159	-3.86241698469723	3.68676915271979	0.000285489350277926	0.0491889284856142	0.223578558502734	cg09780241	0.10831421528124			chr4	111535597	PSY_SCR
-0.434547904093787	-0.666830663308052	-0.202265144879523	2.33101484160497	-3.68672297038489	0.000285538136230812	0.0491889284856142	0.223430908163401	cg16924929	0.117868336618854		Yes	chr3	107755678	PSY_SCR
-0.421038994510368	-0.646108748534508	-0.195969240486228	1.85386981037143	-3.68659139522633	0.000285677172311575	0.0491889284856142	0.223010255828983	cg18774857	0.114208207358038		Yes	chr15	92065606	PSY_SCR
-0.431504853107764	-0.662186592736886	-0.200823113478642	2.35486850409702	-3.68631368224685	0.000285970842563923	0.0492116904765636	0.222122436730647	cg10773972	0.117055923695771	ABHD17C	Yes	chr15	81035670	PSY_SCR
0.411540443107814	0.191509025788932	0.631571860426695	-4.76225924730513	3.68593477742065	0.000286371978407851	0.0492529097062464	0.220911212375744	cg23732003	0.111651580388463	HNRNPH1		chr5	179049816	PSY_SCR
-0.462904256636462	-0.710447456966505	-0.21536105630642	1.79614660069126	-3.68519093767208	0.00028716100465453	0.0493272238295148	0.218533737393529	cg08544841	0.12561201426618		Yes	chr1	90070419	PSY_SCR
-0.37462243481738	-0.574973545798119	-0.17427132383664	3.07761902392872	-3.6848672668175	0.000287504977585115	0.0493272238295148	0.217499345468914	cg06858087	0.10166510967461	FRMD4A	Yes	chr10	14099154	PSY_SCR
0.365416026081392	0.169981990990311	0.560850061172474	-4.76342267648826	3.68474308852668	0.000287637048008577	0.0493272238295148	0.217102515824136	cg12944530	0.0991700146529079	CFLAR	Yes	chr2	201982310	PSY_SCR
0.433744602792892	0.201763094457303	0.665726111128481	-4.23551337554539	3.68468645114177	0.000287697303973077	0.0493272238295148	0.216921526775388	cg26782824	0.117715471463926	PCF11		chr11	82867961	PSY_SCR
0.471984144535131	0.219548943780746	0.724419345289516	-4.03265006524171	3.68465912124226	0.000287726384246424	0.0493272238295148	0.216834192884591	cg18918349	0.128094385126189	NR2E1	Yes	chr6	108487160	PSY_SCR
-0.40690699009169	-0.624539144239327	-0.189274835944054	1.51771599823512	-3.68461326460071	0.000287775184056166	0.0493272238295148	0.216687657251859	cg09925075	0.110434110955681	RTN1		chr14	60098793	PSY_SCR
-0.394653704285027	-0.605742517876738	-0.183564890693316	1.847311605459	-3.6844340401116	0.000287965986407765	0.049332183163329	0.216114957834847	cg04116469	0.107113792780254	MAP4K4	Yes	chr2	102510535	PSY_SCR
-0.40158043929372	-0.616383069858389	-0.186777808729051	2.09780927972538	-3.68428125408968	0.0002881287365802	0.0493323339347554	0.215626759956313	cg11312087	0.108998312451839	PCCA	Yes	chr13	100944053	PSY_SCR
-0.436525284855499	-0.670076469879881	-0.202974099831116	2.3115897375167	-3.6833853014284	0.000289084867370086	0.0494682479528604	0.212764274909102	cg00506612	0.118511979913211	NOP2		chr12	6673264	PSY_SCR
0.508589451804447	0.236458103483022	0.780720800125871	-4.39189402096891	3.68305832733305	0.000289434547925182	0.0495002918060708	0.211719774990034	cg07355392	0.138088894229574	SEC63		chr6	108279494	PSY_SCR
-0.40941789819772	-0.628514353748969	-0.19032144264647	1.29857720593786	-3.68257240232874	0.000289954954634663	0.0495427473802699	0.210167665478443	cg22585255	0.111177148326756	BTBD18	Yes	chr11	57519288	PSY_SCR
0.410634717889707	0.190884143783501	0.630385291995913	-4.97823287397772	3.68252299991299	0.000290007912084398	0.0495427473802699	0.210009877587961	cg27262122	0.111509070791794	ATP6V0A2		chr12	124196671	PSY_SCR
-0.392156140618949	-0.602073686825207	-0.18223859441269	2.52003493056624	-3.68154488946521	0.000291058288117312	0.0496278072798439	0.206886242144656	cg23342148	0.106519451043802		Yes	chr13	80459047	PSY_SCR
0.390082590660443	0.181271591966452	0.598893589354434	-4.45797603399569	3.6814848637744	0.000291122865383506	0.0496278072798439	0.206694571318724	cg26270738	0.105957950418005	DOP1A		chr6	83777272	PSY_SCR
-0.420227298019319	-0.645183286712083	-0.195271309326555	3.51261059510336	-3.68134502934861	0.00029127335545928	0.0496278072798439	0.206248070117875	cg16306670	0.114150478879095		Yes	chr10	6645837	PSY_SCR
0.39198010809801	0.182130881803236	0.601829334392784	-4.52763189794801	3.68109035401368	0.000291547626041986	0.0496278072798439	0.205434911923636	cg14196028	0.106484783148725			chr10	69523483	PSY_SCR
-0.307722081235167	-0.472464864445962	-0.142979298024371	3.40864339218766	-3.6810531126507	0.000291587753238552	0.0496278072798439	0.205316007325477	cg25309767	0.0835962078834495	CSF1		chr1	110468748	PSY_SCR
-0.385163221880176	-0.591365109479391	-0.178961334280961	2.51615170453852	-3.68105236755848	0.000291588556121114	0.0496278072798439	0.205313628398311	cg00045690	0.104633996863142	PSMB9		chr6	32825897	PSY_SCR
0.470923864775226	0.218802644030003	0.72304508552045	-5.22795555083781	3.68096018359914	0.000291687906078468	0.0496278072798439	0.205019307107837	cg24929567	0.127935060768511	RIOK1;CAGE1		chr6	7390179	PSY_SCR
-0.439446071035903	-0.674721996165071	-0.204170145906736	2.80775436891512	-3.68084828776263	0.000291808543124966	0.0496278072798439	0.204662059187099	cg14401309	0.119387172923396	NOL4		chr18	31740096	PSY_SCR
0.477119529876868	0.221651508491449	0.732587551262287	-4.53242696679168	3.68053092351434	0.000292150955635396	0.0496526400408012	0.203648867509031	cg00271154	0.129633343610463	ZC3H6		chr2	113033418	PSY_SCR
-0.420721696376829	-0.645999501282731	-0.195443891470927	1.5531801022794	-3.68041103927847	0.000292280400417362	0.0496526400408012	0.203266154602264	cg02542817	0.114313779598734		Yes	chr2	229291442	PSY_SCR
-0.394644265780263	-0.605978821131685	-0.18330971042884	2.14269318657188	-3.68006173225788	0.000292657872485667	0.0496577019872587	0.202151105202295	cg05612574	0.107238490681006	RMND1	Yes	chr6	151758963	PSY_SCR
-0.537919735691748	-0.825985509585076	-0.249853961798419	2.95357751496202	-3.67998152708066	0.000292744609578135	0.0496577019872587	0.201895089260534	cg03784363	0.146174574989913		Yes	chr12	38938054	PSY_SCR
-0.323403343284573	-0.496594065614736	-0.15021262095441	3.36422131688276	-3.67993123425759	0.000292799010618358	0.0496577019872587	0.201734556424076	cg13688262	0.0878829854954663	TESK1		chr9	35609485	PSY_SCR
0.471771574649642	0.219103534677823	0.724439614621461	-5.29608459477609	3.67960567661458	0.00029315139241176	0.0496724259277461	0.200695434894548	cg08716348	0.128212535829028	CANX		chr5	179125923	PSY_SCR
-0.318042007288621	-0.488379248780848	-0.147704765796394	3.38226701435808	-3.67954990440305	0.000293211800055831	0.0496724259277461	0.200517428086865	cg22175943	0.0864350302486844		Yes	chr7	80329687	PSY_SCR
-0.348113663556688	-0.534581222665611	-0.161646104447766	2.71800403253831	-3.67906622518066	0.000293736172184289	0.0497237157287788	0.198973779982243	cg10580715	0.0946201134336999	FAM168A	Yes	chr11	73149993	PSY_SCR
-0.376139221024995	-0.577630442922001	-0.174647999127989	2.23472825803364	-3.67885195960399	0.000293968746890845	0.0497237157287788	0.198290014441756	cg20195272	0.102243641536879	MTMR2		chr11	95658724	PSY_SCR
-0.36711164631411	-0.563772418651571	-0.17045087397665	3.69632501878725	-3.678749731888	0.000294079771210134	0.0497237157287788	0.197963797052756	cg24644113	0.0997925037226442	TADA1		chr1	166841227	PSY_SCR
0.516005226000915	0.239569924068387	0.792440527933444	-3.68239389186858	3.67858180295361	0.000294262236109784	0.0497237157287788	0.197427938681871	cg04446284	0.140272869720228	CPLX2	Yes	chr5	175224952	PSY_SCR
-0.336141663912291	-0.516223182681386	-0.156060145143196	2.40810408549439	-3.67851915842493	0.000294330330499621	0.0497237157287788	0.197228046542416	cg13056524	0.0913796148492049	JARID2	Yes	chr6	15448614	PSY_SCR
-0.397919823622153	-0.611142567569168	-0.184697079675138	1.6490280970099	-3.67774716169663	0.000295170709122313	0.0497857613918672	0.194764930416348	cg05674829	0.108196623130173		Yes	chr2	59152826	PSY_SCR
0.452225987143534	0.209902535385291	0.694549438901778	-3.78076253720647	3.67773040563001	0.000295188974470667	0.0497857613918672	0.194711473890473	cg08139509	0.122963332617108	ERLEC1;LOC100302652;ASB3		chr2	54014491	PSY_SCR
-0.3795352340663	-0.582915018721534	-0.176155449411066	3.45293971996946	-3.67759701376456	0.000295334419461299	0.0497857613918672	0.194285924242654	cg07246873	0.103201963849158	ACSM1		chr16	20702422	PSY_SCR
-0.347530551941296	-0.533768784396923	-0.16129231948567	3.64628980139901	-3.67742623819948	0.000295520724736343	0.0497857613918672	0.193741132026264	cg27006252	0.0945037451278566	PRMT5		chr14	23391205	PSY_SCR
0.301713743791613	0.140015478040038	0.463412009543188	-5.57376237461786	3.67713481966967	0.000295838899746852	0.0497857613918672	0.192811527076477	cg21786349	0.0820513140224532	GGT7		chr20	33460740	PSY_SCR
-0.399764962602172	-0.614017432225431	-0.185512492978914	3.29129654810151	-3.67704303392112	0.00029593917964283	0.0497857613918672	0.1925187502471	cg16754455	0.108719141689205		Yes	chr6	12196694	PSY_SCR
0.427220805831722	0.198247204846136	0.656194406817307	-2.36171296059278	3.67694219316341	0.000296049389478987	0.0497857613918672	0.192197097260556	cg18349516	0.116189154843408	CEP95;DDX5		chr17	62503735	PSY_SCR
0.462654044833597	0.214670483687444	0.710637605979749	-3.84537782791645	3.67665849588527	0.000296359652602409	0.0497857613918672	0.191292226050807	cg09663530	0.125835468633101	MGA		chr15	41953829	PSY_SCR
-0.365349764013243	-0.561182420997336	-0.16951710702915	3.04352960539539	-3.67657590263159	0.000296450037623426	0.0497857613918672	0.191028800902953	cg01164202	0.0993722892411212	LACTB2		chr8	71579983	PSY_SCR
-0.434534120923389	-0.667470785060669	-0.201597456786109	3.45372011630629	-3.67625691189818	0.000296799365749755	0.0497857613918672	0.190011451923462	cg16002075	0.118200150679628		Yes	chr12	92135989	PSY_SCR
0.432610001114297	0.200681205147682	0.664538797080912	-4.46572283789599	3.67588320017347	0.000297209112800617	0.0497857613918672	0.188819681018198	cg12400430	0.117688723377794	PNISR		chr6	99872842	PSY_SCR
0.407615913282631	0.189076697532165	0.626155129033096	-3.46212227985296	3.6757128093186	0.000297396110658637	0.0497857613918672	0.188276337876673	cg08470742	0.110894385505105	THBS2	Yes	chr6	169653905	PSY_SCR
-0.38768077064297	-0.595550456932118	-0.179811084353821	3.30268504372787	-3.67538569758457	0.00029775541503153	0.0497857613918672	0.187233304294378	cg07348263	0.10548029582249		Yes	chr13	95555104	PSY_SCR
-0.478222282718247	-0.734654993940848	-0.221789571495647	2.47672016229919	-3.67515961489935	0.000298003986770127	0.0497857613918672	0.186512461024935	cg04083553	0.130122860726784	GP9		chr3	128778575	PSY_SCR
0.346793994671635	0.160829952116464	0.532758037226806	-4.16157355194429	3.67504288522478	0.00029813240443907	0.0497857613918672	0.186140294694156	cg26656337	0.0943646116528034			chr5	159866472	PSY_SCR
0.612807653766518	0.284195204234865	0.941420103298172	-2.50232120710645	3.67502239243792	0.000298154954526283	0.0497857613918672	0.18607495911755	cg09178700	0.166749365943318	OCA2		chr15	28344507	PSY_SCR
-0.421439060780527	-0.647433436363586	-0.195444685197469	2.61392048815122	-3.67499689187018	0.000298183017378464	0.0497857613918672	0.18599365806382	cg25826515	0.114677392438843	ABCB5	Yes	chr7	20784965	PSY_SCR
-0.400523094708196	-0.615307593847451	-0.185738595568941	3.11019483173224	-3.67489089129761	0.000298299695531189	0.0497857613918672	0.185655711736582	cg00377332	0.108989111937082	SACM1L	Yes	chr3	45761250	PSY_SCR
-0.456217864150859	-0.700872371503466	-0.211563356798252	1.96255629896133	-3.67484382644363	0.000298351515090232	0.0497857613918672	0.185505664391946	cg16716044	0.12414619115729	MIR1295A;FMO3		chr1	171071334	PSY_SCR
-0.375660243349497	-0.577121226367552	-0.174199260331441	2.76755280581041	-3.67471877499009	0.00029848924104875	0.0497857613918672	0.185106996338837	cg17976545	0.10222829727984			chr3	152278124	PSY_SCR
-0.363185472677319	-0.557970251630054	-0.168400693724585	3.82509802800651	-3.67445787784193	0.000298776774272344	0.0497857613918672	0.184275286099179	cg17850539	0.0988405595468751	ATP2B4		chr1	203708912	PSY_SCR
-0.371838798185582	-0.571270010301013	-0.172407586070152	2.81612443293444	-3.67435738378158	0.000298887597844935	0.0497857613918672	0.183954936337423	cg14075742	0.101198321052508	EPB41L3		chr18	5539428	PSY_SCR
-0.318177547374202	-0.488830713184501	-0.147524381563903	3.36680591482656	-3.67430329282716	0.000298947264706459	0.0497857613918672	0.183782511170638	cg04389439	0.0865953412162074		Yes	chr16	69508230	PSY_SCR
0.501133619153877	0.23234103025166	0.769926208056095	-3.66005303365887	3.67414312540559	0.000299124008682766	0.0497857613918672	0.183271960202613	cg03727700	0.136394691782334	NHLRC2;DCLRE1A		chr10	115614022	PSY_SCR
-0.405304921313458	-0.622719678620264	-0.187890164006652	1.63038922607734	-3.67377605817523	0.000299529437306853	0.0497857613918672	0.182101967259782	cg08166222	0.110323796250873	GALNT17	Yes	chr7	70868255	PSY_SCR
0.283294535401379	0.131328681766607	0.435260389036151	-4.92427733172248	3.67377035065534	0.000299535745395973	0.0497857613918672	0.18208377587488	cg05865436	0.0771127502160944	ZNF766		chr19	52772664	PSY_SCR
0.425316065954572	0.197165009213221	0.653467122695923	-4.52270835036752	3.67374598955457	0.000299562671282442	0.0497857613918672	0.182006130841571	cg19196182	0.115771767336081	IKBIP;APAF1		chr12	99038046	PSY_SCR
-0.394081538590564	-0.605479109733887	-0.18268396744724	2.35344257509856	-3.67371886514293	0.000299592654091799	0.0497857613918672	0.181919678963292	cg19504179	0.107270467081653	SLC20A2	Yes	chr8	42373715	PSY_SCR
-0.385363752163881	-0.592087692676793	-0.178639811650968	2.5482734638743	-3.67366802826739	0.000299648855829466	0.0497857613918672	0.181757651392322	cg12520249	0.104898904636636	MAPK10	Yes	chr4	87260624	PSY_SCR
0.354656843715117	0.16438102367462	0.544932663755615	-3.77708370700696	3.673199900868	0.000300166852576974	0.0497857613918672	0.180265725461807	cg14987534	0.0965525572488743	BAZ2B		chr2	160472660	PSY_SCR
-0.400075840423651	-0.614726755636689	-0.185424925210613	3.08408397790216	-3.67307167588064	0.000300308884530513	0.0497857613918672	0.179857100411257	cg08914848	0.108921326815037		Yes	chr5	67127836	PSY_SCR
-0.369649205522938	-0.567981112774277	-0.1713172982716	2.05256306229194	-3.67296686415393	0.000300425029201951	0.0497857613918672	0.179523097593419	cg15076820	0.100640495597852	KIFC1		chr6	33376315	PSY_SCR
-0.368672676349007	-0.566481004809016	-0.170864347888999	2.46175161111212	-3.67296001200698	0.000300432623723538	0.0497857613918672	0.179501262194006	cg01904169	0.10037481354107	SUPT7L		chr2	27884654	PSY_SCR
-0.426521837467701	-0.655375511343056	-0.197668163592345	0.447583333972448	-3.67285010373858	0.000300554464402536	0.0497857613918672	0.17915102780102	cg22427797	0.116128299663944		Yes	chr1	214740759	PSY_SCR
-0.413936512038642	-0.636039549072044	-0.191833475005241	3.68001342829135	-3.67281505737741	0.000300593325437086	0.0497857613918672	0.179039350772079	cg22425903	0.112702792155894	RASGRF2	Yes	chr5	80477064	PSY_SCR
0.36213869557953	0.167814502398742	0.556462888760317	-4.65312315801769	3.67255138693707	0.000300885847411682	0.0497857613918672	0.178199181307662	cg07897193	0.0986068423351744	SOCS5		chr2	46926272	PSY_SCR
-0.391952733683834	-0.602280222628059	-0.181625244739608	2.64436656607036	-3.67246345171781	0.000300983464407351	0.0497857613918672	0.177918992947627	cg21504945	0.106727470221793	PTGER2		chr14	52784473	PSY_SCR
-0.317546591518252	-0.487951030590466	-0.147142152446038	2.7402417935337	-3.67236950962116	0.000301087782633222	0.0497857613918672	0.177619671341484	cg24772525	0.0864691286337932	TLK1		chr2	172014861	PSY_SCR
-0.33448336582649	-0.51397828912632	-0.154988442526659	3.85129276761697	-3.67233402452243	0.00030112719601534	0.0497857613918672	0.177506609219469	cg22911687	0.0910819559421717	PAM	Yes	chr5	102211822	PSY_SCR
-0.259735769194635	-0.399122218281693	-0.120349320107577	3.6966971340269	-3.67223976569796	0.000301231913135049	0.0497857613918672	0.177206287727163	cg01223793	0.070729523605948	MDN1		chr6	90527762	PSY_SCR
-0.30333848795259	-0.46613246543752	-0.14054451046766	3.18090749771205	-3.67205354094992	0.000301438900999185	0.0497896808158781	0.176612970087057	cg00577167	0.0826073161978242	ALDOB		chr9	104197675	PSY_SCR
0.447654496160838	0.20740138221145	0.687907610110227	-4.30802948172403	3.67192453477785	0.000301582369320988	0.0497896808158781	0.176201968002316	cg03900195	0.121912771333118	CHAF1B		chr21	37757883	PSY_SCR
-0.369592311814404	-0.567966396129419	-0.171218227499388	1.45581613838997	-3.67162074472406	0.0003019204698926	0.0497979599334539	0.175234170123967	cg11325249	0.100661897704301			chr3	25915206	PSY_SCR
-0.397906748505803	-0.611484217918615	-0.184329279092992	2.12675205105343	-3.67151823844353	0.000302034634002892	0.0497979599334539	0.17490762700192	cg01288904	0.108376623147183	TPD52		chr8	80947440	PSY_SCR
-0.336362550846296	-0.516914060867667	-0.155811040824926	3.55820225369688	-3.67135460664977	0.000302216959649	0.0497979599334539	0.174386379522984	cg27174983	0.0916181047281722	PCP4L1		chr1	161227368	PSY_SCR
0.317902642184568	0.147249698208384	0.488555586160751	-5.45440660621833	3.67113346937302	0.000302463525278595	0.0497979599334539	0.173681981226972	cg14155825	0.0865952286498755	GTF3C5		chr9	135905981	PSY_SCR
-0.331765390261773	-0.509867611254998	-0.153663169268548	2.25174207541801	-3.67097616494674	0.000302639033406491	0.0497979599334539	0.173180935142375	cg00331616	0.090375250438758	MPHOSPH8		chr13	20207201	PSY_SCR
-0.360295435762657	-0.553719177178761	-0.166871694346553	2.42130573421386	-3.67086828987894	0.000302759447568215	0.0497979599334539	0.172837342330637	cg05329960	0.0981499218471113	QKI	Yes	chr6	163845084	PSY_SCR
-0.33821609416954	-0.519797760926085	-0.156634427412995	3.73312001483684	-3.67064253754841	0.000303011586900238	0.0497979599334539	0.17211832734761	cg02069524	0.0921408420214711	ADARB2		chr10	1234332	PSY_SCR
-0.408641743718566	-0.628035982080546	-0.189247505356586	3.32532110291119	-3.67060229789781	0.000303056550734932	0.0497979599334539	0.171990169231773	cg05243629	0.111328253663602		Yes	chr7	143190369	PSY_SCR
0.415935189395217	0.192622664502609	0.639247714287826	-5.73199283695239	3.67056064706818	0.000303103098047863	0.0497979599334539	0.171857517988445	cg17084299	0.113316528287699	PSMG4		chr6	3259239	PSY_SCR
0.388075188724825	0.179699065380768	0.596451312068881	-4.19447274615134	3.67018321554856	0.00030352520791069	0.0498154821860846	0.170655518969912	cg12269343	0.10573727956707	SEL1L		chr14	82000433	PSY_SCR
0.389619747858357	0.180406213052105	0.59883328266461	-5.56023555997825	3.67004175395419	0.000303683557712858	0.0498154821860846	0.170205036806914	cg23304339	0.106162211216963	ZNF527		chr19	37862045	PSY_SCR
-0.275061120641414	-0.422762448860291	-0.127359792422538	3.49504097487355	-3.66998786966338	0.000303743895390125	0.0498154821860846	0.170033447153784	cg05046083	0.0749487819605911	DOCK4	Yes	chr7	111425428	PSY_SCR
-0.432351596733576	-0.66452095662085	-0.200182236846302	2.02074264947515	-3.66988102325716	0.000303863571551626	0.0498154821860846	0.169693210959444	cg13882606	0.117810793863243	USP25		chr21	17101011	PSY_SCR
-0.373806148754898	-0.574561122727679	-0.173051174782116	2.54340930924311	-3.66944132828601	0.000304356531641138	0.049843763949448	0.168293160277818	cg13217658	0.101870043778436			chr3	137896703	PSY_SCR
-0.455011941585995	-0.69938319646324	-0.210640686708749	2.87524550154278	-3.66937837517636	0.000304427172626878	0.049843763949448	0.16809272074324	cg17747199	0.124002459017088		Yes	chr4	135069674	PSY_SCR
-0.471446174007508	-0.724649819590842	-0.218242528424174	2.71672286366405	-3.66928953972932	0.000304526883014443	0.049843763949448	0.167809878273901	cg03222990	0.128484320711929			chr1	200269009	PSY_SCR
-0.361972013842799	-0.556394016312294	-0.167550011373304	2.49492872943395	-3.66901429338275	0.000304836019621876	0.049843763949448	0.166933561726073	cg25054581	0.0986564741640919	MAP2K4		chr17	11927137	PSY_SCR
-0.375531215674847	-0.577257405438439	-0.173805025911254	3.42623998681514	-3.66862717805866	0.000305271299969298	0.049843763949448	0.165701179389644	cg00832923	0.102362872390202	GIMAP4		chr7	150270224	PSY_SCR
-0.430466738452498	-0.661709425654101	-0.199224051250896	2.04307926174061	-3.66852441488396	0.000305386947352273	0.049843763949448	0.165374051773871	cg13364749	0.11734056796951		Yes	chr5	89560863	PSY_SCR
-0.334655029196439	-0.514433864327101	-0.154876194065778	3.89364079110355	-3.66841630743362	0.000305508653642219	0.049843763949448	0.165029920308523	cg27078324	0.0912260226622316		Yes	chr2	203036837	PSY_SCR
-0.38648453122685	-0.594107952707228	-0.178861109746471	5.51251480691591	-3.66839078786753	0.000305537389985423	0.049843763949448	0.164948686818164	cg21125095	0.105355332508486			chr12	8680412	PSY_SCR
-0.437179519075774	-0.67205078123572	-0.202308256915827	2.30902049774689	-3.66817247645097	0.000305783324020734	0.049843763949448	0.164253781510642	cg17640807	0.119181832883375	RGL2		chr6	33262322	PSY_SCR
-0.428018688410619	-0.657976254812746	-0.198061122008492	1.95381237486831	-3.66804664209713	0.000305925164778403	0.049843763949448	0.163853255658274	cg18488204	0.116688453057922			chr19	21658645	PSY_SCR
-0.344783932417694	-0.530023248093166	-0.159544616742221	2.74705254594326	-3.66803669986752	0.000305936374324741	0.049843763949448	0.163821610441501	cg00586094	0.0939968600723505	LSM2		chr6	31775791	PSY_SCR
-0.375233150504698	-0.576834710992085	-0.173631590017312	2.39653055511227	-3.66798146013604	0.00030599866241011	0.049843763949448	0.163645788745712	cg08446346	0.102299631168469		Yes	chr6	140323987	PSY_SCR
-0.423566845370021	-0.651172674057872	-0.19596101668217	1.4037041580147	-3.66740101094719	0.000306653897652851	0.0499008800583172	0.161798426190995	cg25460731	0.115495099692036		Yes	chr2	67549363	PSY_SCR
-0.465849906806283	-0.716178138693643	-0.215521674918924	3.09930178432735	-3.66738076291253	0.000306676778334875	0.0499008800583172	0.161733988549274	cg11814814	0.127025235971494			chr17	27350091	PSY_SCR
-0.31377062750581	-0.482386983106159	-0.145154271905461	2.61356249714422	-3.66718153634325	0.000306901994158414	0.0499016918609139	0.161099983625208	cg14783123	0.0855617929999418	CSPP1	Yes	chr8	68022262	PSY_SCR
-0.438089771456559	-0.673519745938323	-0.202659796974795	1.74161003899735	-3.66708671128509	0.000307009243972285	0.0499016918609139	0.160798229487217	cg07962309	0.119465342913322	YAF2		chr12	42628089	PSY_SCR
-0.371697619246257	-0.571466296516581	-0.171928941975933	2.19133028887507	-3.66675765145696	0.00030738169400929	0.0499038100329157	0.15975114195856	cg22935933	0.101369562588508		Yes	chr14	85010778	PSY_SCR
-0.425132333994572	-0.653632902985732	-0.196631765003412	3.04062813665561	-3.66654207217538	0.000307625930707835	0.0499038100329157	0.159065200778706	cg27040115	0.115949121986302	ASB7	Yes	chr15	101168559	PSY_SCR
-0.425596181350712	-0.654351069053284	-0.19684129364814	3.08208864772051	-3.66646177778882	0.000307716945547535	0.0499038100329157	0.158809725027714	cg02091808	0.11607817213013		Yes	chr5	67780261	PSY_SCR
-0.450661868168858	-0.692894823410483	-0.208428912927233	3.52532402816028	-3.66637942105155	0.000307810324460964	0.0499038100329157	0.158547692509275	cg06146977	0.12291741154264	EPSTI1	Yes	chr13	43469464	PSY_SCR
-0.416137239543806	-0.639814688594916	-0.192459790492696	3.3082918541317	-3.66635237006571	0.000307841001630376	0.0499038100329157	0.158461626141216	cg23500208	0.113501703475476	MAN2A1	Yes	chr5	109076415	PSY_SCR
0.420836875778369	0.19461614465666	0.647057606900077	-4.63828645158615	3.66607383704921	0.000308157039644855	0.0499134809280534	0.157575468063323	cg08586228	0.114792253097962	SPSB3;NUBP2		chr16	1832094	PSY_SCR
-0.412613994283161	-0.634418310841177	-0.190809677725145	2.40261350397375	-3.66601114781902	0.000308228212250739	0.0499134809280534	0.157376029221791	cg06957256	0.112551211015447			chr1	167185259	PSY_SCR
-0.402853562568628	-0.619431877844304	-0.186275247292952	2.54126764555281	-3.66565897481664	0.000308628330935706	0.049932725663955	0.156255685383951	cg16882206	0.10989935652396		Yes	chr8	115466108	PSY_SCR
-0.371842601761355	-0.571755358993787	-0.171929844528923	2.32203136284459	-3.66554417352981	0.000308758867326297	0.049932725663955	0.1558904963036	cg01552551	0.101442673763574	ELMO1		chr7	37489651	PSY_SCR
-0.423917394249246	-0.651837526113271	-0.195997262385221	2.01207812287395	-3.66537464227313	0.000308951730363708	0.049932725663955	0.155351226570313	cg05506809	0.115654588035876	SIRT1		chr10	69648299	PSY_SCR
0.386565333431329	0.178721006291345	0.594409660571313	-4.84260558944211	3.6652580026425	0.000309084488487444	0.049932725663955	0.154980214924463	cg06047473	0.105467427709763	TCEA1		chr8	54935081	PSY_SCR
-0.417733358618762	-0.642340178031724	-0.193126539205801	2.82700789628892	-3.66518618818966	0.000309166253762351	0.049932725663955	0.154751790006788	cg25314928	0.113973298263762	IL36B		chr2	113780066	PSY_SCR
-0.350213679115059	-0.538539397000122	-0.161887961229996	2.89309754271475	-3.66474106987392	0.00030967350399187	0.0499779996286877	0.153336060630774	cg02127234	0.0955630077098754	SGK3	Yes	chr8	67688534	PSY_SCR
0.450894979477745	0.208408583119748	0.693381375835742	-3.59052530886019	3.66444191206388	0.000310014860477634	0.0499779996286877	0.152384653346502	cg04679235	0.123046016364274	DNAJC25-GNG10;DNAJC25		chr9	114393170	PSY_SCR
0.518681512874676	0.239706432438772	0.79765659331058	1.50816147534775	3.66399758676244	0.000310522516192706	0.0499779996286877	0.150971697615319	cg10312296	0.141561641511066	UBE2MP1		chr16	34404524	PSY_SCR
-0.340413231025423	-0.523511094533557	-0.157315367517289	3.53164632513663	-3.66389464002545	0.000310640247849934	0.0499779996286877	0.150644348124943	cg16118367	0.0929102128938561	PTK2B	Yes	chr8	27276153	PSY_SCR
-0.420225274440755	-0.646254870738071	-0.194195678143439	1.67839751810549	-3.66384153448249	0.000310700996710111	0.0499779996286877	0.150475486551994	cg01844274	0.114695264652081	SYNE1	Yes	chr6	152792267	PSY_SCR
-0.352671998876373	-0.54237172723733	-0.162972270515415	5.47333241843156	-3.6637353245147	0.000310822526746035	0.0499779996286877	0.150137773397367	cg15393025	0.0962602283294271		Yes	chr1	244318867	PSY_SCR
-0.392546400868836	-0.603695254517729	-0.181397547219942	2.70649655456577	-3.6637184655269	0.000310841821648693	0.0499779996286877	0.150084168088412	cg04441453	0.107144259189791			chr5	41902083	PSY_SCR
0.413974999999835	0.191299291100837	0.636650708898833	-5.0551784191894	3.66371002406599	0.000310851483220289	0.0499779996286877	0.150057327464525	cg02789441	0.112993385743014	IMP4;CCDC115		chr2	131100407	PSY_SCR
-0.484864759376085	-0.745682267665458	-0.224047251086711	3.90800587344515	-3.66356330251926	0.000311019456807484	0.0499779996286877	0.149590817603513	cg10544510	0.132347858993638			chr5	3761226	PSY_SCR
0.480353291754661	0.221958456865726	0.738748126643597	-4.47352530123791	3.66350479651856	0.000311086461029385	0.0499779996286877	0.149404798870781	cg04977983	0.131118510397787	SEC23A		chr14	39572202	PSY_SCR
-0.380911285211195	-0.585836997399125	-0.175985573023265	3.93958034606363	-3.66308678566844	0.000311565585590018	0.0500150881767391	0.148075816971984	cg11230269	0.103986421152096	TRRAP		chr7	98550857	PSY_SCR
-0.330160502047503	-0.507790179648016	-0.152530824446991	4.0666722231365	-3.66293667160457	0.000311737816194202	0.0500150881767391	0.147598591767308	cg00532319	0.0901354655151259			chr3	128398171	PSY_SCR
-0.326749957997555	-0.502549332923402	-0.150950583071707	3.44462968696539	-3.6628407348863	0.000311847934417051	0.0500150881767391	0.147293609869227	cg19328162	0.0892067063919714	PITRM1		chr10	3180092	PSY_SCR
0.427397336727537	0.19744035978513	0.657354313669945	-3.36842375350834	3.66273115372799	0.000311973758876449	0.0500150881767391	0.146945260995122	cg02076642	0.116688153945595	BRI3BP		chr12	125477679	PSY_SCR
-0.398699016481572	-0.613258922163217	-0.184139110799928	2.97731857570727	-3.66198377919019	0.000312833194277153	0.0500989368643156	0.144569666640701	cg12581598	0.10887514541906	PPP1R12B	Yes	chr1	202537837	PSY_SCR
-0.318609000593444	-0.490072836609369	-0.147145164577519	3.74367946858623	-3.66189026885056	0.000312940882431646	0.0500989368643156	0.144272465882811	cg13152856	0.0870067034240907	KLF3		chr4	38691626	PSY_SCR
0.373666072166825	0.172570174050554	0.574761970283096	-4.17815767225645	3.66184768939757	0.000312989929255843	0.0500989368643156	0.144137139248187	cg00996690	0.102043040525342	ASIC1		chr12	50451095	PSY_SCR
0.427994593066378	0.19765118832059	0.658337997812166	-5.00430488115655	3.66169630764161	0.000313164362984258	0.0501005444015209	0.143656026727688	cg11701951	0.116884240829365	CSRNP2		chr12	51477122	PSY_SCR
0.446920057429483	0.206353339874842	0.687486774984124	-3.10736196809834	3.66112135763774	0.000313827699901761	0.0501713416919717	0.141828913590897	cg06942668	0.122071904690384	GCA		chr2	163200476	PSY_SCR
-0.411075425883342	-0.632353482710254	-0.189797369056431	2.73784257908018	-3.6610274731259	0.000313936142951422	0.0501713416919717	0.141530585234793	cg16513079	0.112284168556745	ZNRD1ASP		chr6	30024875	PSY_SCR
[truncated: 208,799 more rows]
