# Supplementary material for: Decoding depression: a comprehensive multi-cohort exploration of blood DNA methylation using machine learning and deep learning approaches
Source: Transl Psychiatry. 2024 Jul 15;14:287. doi: 10.1038/s41398-024-02992-y (PMC11250806; doi:10.1038/s41398-024-02992-y)
Supplement: Supplementary file 3 — Data S3_S10 [file 41398_2024_2992_MOESM3_ESM.zip › Data S6.csv]

CpG	Nominal.pos	Nominal.neg	Nominal.score	Nominal.agreement	Nominal.count	FDR.pos	FDR.neg	FDR.score	FDR.count	meta_LFc	meta_se	meta_pval	tau2	I2	H2	Q	Q.p	meta_FDR
cg01194782	3	0	0.375	1	3	0	0	0	0	0.057838709710205	0.0140210806865721	3.70533544626987e-05	0.000213279243135515	13.5509653277104	1.1567509154854	2.96890743179744	0.887863566707585	0.999999671616948
cg00571067	0	2	0.25	1	2	0	0	0	0	-0.0745912825768454	0.0193788995252866	0.000118553593983722	0.000507173293203771	17.0263476110567	1.20520185770833	2.69631488304277	0.911603771831353	0.999999671616948
cg21687703	1	0	0.125	1	1	0	0	0	0	0.0475002111533429	0.0126094335611692	0.000165196085946399	9.22446651436005e-05	6.9997952076731	1.07526644939443	2.44197112587986	0.931402943623633	0.999999671616948
cg08283293	1	0	0.125	1	1	0	0	0	0	0.0512229074368258	0.0138680790290768	0.000221115885600537	0.000167983561177172	10.639323841456	1.11906046707368	3.37322182935892	0.848465608231827	0.999999671616948
cg18177682	2	0	0.25	1	2	0	0	0	0	0.0491395947038946	0.0133412802085357	0.000230257145155034	0.000335073673590673	24.7124102495159	1.32824015659708	3.9993131021111	0.779856522477534	0.999999671616948
cg13887370	2	0	0.25	1	2	0	0	0	0	0.0375654515438022	0.0102925307703554	0.000262467129153088	4.48344890847386e-05	4.78175935117863	1.05021894249038	2.30991574773448	0.940718141220329	0.999999671616948
cg23972860	2	0	0.25	1	2	0	0	0	0	0.0668396995927975	0.0189787384143762	0.000428595127278773	0.000381605168276577	13.0607461435892	1.15022841310739	3.21374429528835	0.864550234294194	0.999999671616948
cg03700462	1	0	0.125	1	1	0	0	0	0	0.0310248624017409	0.00886058864367912	0.000462742747580106	2.14203891568134e-05	3.16809122440253	1.03271743028163	1.20157294159683	0.990890636082176	0.999999671616948
cg25934680	1	0	0.125	1	1	0	0	0	0	0.0451242020514831	0.0129853217329366	0.000510822696560446	0.000189919820436521	14.0613359422944	1.16362060193131	1.64025488809128	0.97705325333073	0.999999671616948
cg04582843	2	0	0.25	1	2	0	0	0	0	0.0671784552191484	0.0194808331184842	0.000563837824453332	0.0009438811312183	32.9178739454635	1.49071005767918	5.69231405501093	0.576099769314949	0.999999671616948
cg07757183	1	0	0.125	1	1	0	0	0	0	0.0498755010658728	0.0144892199513371	0.000576899228876889	2.36248160782196e-05	1.28976951803213	1.01306621929393	0.879064401757388	0.996550885965356	0.999999671616948
cg21235215	1	0	0.125	1	1	0	0	0	0	0.0731753471204941	0.0212812510794548	0.000584970366426868	0.000134510922349199	3.37123627539472	1.03488853779608	1.33865149374636	0.987376663955442	0.999999671616948
cg07698384	2	0	0.25	1	2	0	0	0	0	0.0425615453632575	0.0124069840885913	0.000602579797965259	0.000161007081155404	12.9529353923249	1.14880381608161	3.26143006514238	0.859810855780396	0.999999671616948
cg26081974	0	4	0.5	1	4	0	0	0	0	-0.08190091751894	0.0239122609241258	0.000614664689563011	0.00188646135643371	46.6568281133258	1.87465417715404	15.301473567029	0.032323380566453	0.999999671616948
cg06991829	1	0	0.125	1	1	0	0	0	0	0.0448334316970246	0.013116331673999	0.000630511296843595	0.000118399194317723	8.29663508454995	1.09047252619573	1.90292835125257	0.965017029518825	0.999999671616948
cg19990022	1	0	0.125	1	1	0	0	0	0	0.0721213903390318	0.0211468362641791	0.000648427005246385	0.000556432374542962	15.6039202533936	1.18488915954679	4.95770893175188	0.665124341501254	0.999999671616948
cg25867632	0	1	0.125	1	1	0	0	0	0	-0.0450219439380161	0.0132253368111206	0.000663535115811811	0.000152973289725697	10.6483152964019	1.11917307806478	2.99384638685983	0.885570906872782	0.999999671616948
cg14237223	1	0	0.125	1	1	0	0	0	0	0.0548127898023396	0.0161638740561558	0.000696209233744644	0.000235946033157818	11.0267142424441	1.1239328653377	3.17493673045099	0.868361256623044	0.999999671616948
cg01109287	1	0	0.125	1	1	0	0	0	0	0.0442888739918309	0.0130706216171105	0.000702942122087078	0.000245596342244953	18.1263921159843	1.2213948131083	3.73214432725458	0.810060375210535	0.999999671616948
cg06517360	2	0	0.25	1	2	0	0	0	0	0.0455688904157794	0.013452023031641	0.000705296131967624	0.000153061128526547	10.3074926881054	1.11492033166452	2.20493326583468	0.947632485280466	0.999999671616948
cg09977800	2	0	0.25	1	2	1	0	0.125	1	0.0555103796287105	0.0164109027290656	0.000718212923724681	0.000674278017507043	33.4485119142634	1.50259600313028	8.65786660754448	0.278161789264287	0.999999671616948
cg14047153	0	2	0.25	1	2	0	0	0	0	-0.0633606369999952	0.0187586004068984	0.000730988522094	0.000207158856777884	6.98038731919676	1.07504210260636	2.1930990373604	0.948384141459653	0.999999671616948
cg05124575	2	0	0.25	1	2	0	0	0	0	0.0462034378059274	0.0137433298435306	0.000774135117881619	0.000235558102607283	15.5823982523594	1.18458707579661	4.22367365896786	0.753684289051538	0.999999671616948
cg02232284	1	0	0.125	1	1	0	0	0	0	0.0686984883713135	0.0204474234752401	0.000780094785951869	0.000411946073091404	12.2704695355533	1.13986703759376	3.72836375265561	0.81047888751454	0.999999671616948
cg25686744	0	2	0.25	1	2	0	0	0	0	-0.0476228784148507	0.0142641325687262	0.000841880040486761	0.00034891429536097	22.2995598703286	1.28699399685656	4.77962699858975	0.686835641263516	0.999999671616948
cg25823142	2	0	0.25	1	2	0	0	0	0	0.0605479167214383	0.0181433387332665	0.000846275860402314	0.000566110127408354	22.0895372369505	1.28352465706861	4.01630269576836	0.777897750508453	0.999999671616948
cg03678139	2	0	0.25	1	2	0	0	0	0	0.039194808030867	0.0117498873261198	0.000850664660250042	0.000214343235864447	20.0083824640738	1.25013098972636	3.95364895063479	0.785100420783616	0.999999671616948
cg19841423	1	0	0.125	1	1	0	0	0	0	0.055180639159607	0.0165956944431676	0.000884193923558022	0.000107347332465693	4.60751800021824	1.04830064071746	1.55750112402443	0.980251941756704	0.999999671616948
cg04709703	0	2	0.25	1	2	0	0	0	0	-0.0796309911421922	0.0242824215769213	0.00104039947248033	0.00137733721243157	31.0782293511017	1.45092035591222	6.17028428092848	0.520012988461231	0.999999671616948
cg01029238	2	0	0.25	1	2	0	0	0	0	0.0405867060355112	0.0123823304817889	0.00104622390981042	0.000360949790501376	31.7058789538778	1.46425487974968	4.97472074350848	0.663048315673474	0.999999671616948
cg05573997	1	0	0.125	1	1	0	0	0	0	0.0319840160720061	0.00976962834380841	0.0010610373804584	0.000105424422836333	13.7379157349997	1.15925786922556	2.93189998994057	0.891229731189616	0.999999671616948
cg18587364	1	0	0.125	1	1	0	0	0	0	0.136714515068021	0.0417837911094248	0.00106808104029452	0.00217694384288684	15.6400786501989	1.18539702740294	3.44509036439812	0.841006773924916	0.999999671616948
cg10982664	0	1	0.125	1	1	0	0	0	0	-0.0696193291166132	0.0212810830240429	0.00107009419560621	0.000404996562715486	10.9528112892216	1.12300007948365	2.96278836372817	0.888423131623379	0.999999671616948
cg01943185	2	0	0.25	1	2	0	0	0	0	0.034104123309114	0.0104361866694184	0.00108359319496789	5.53228279410643e-05	6.04349068259078	1.06432221382527	1.24730715308316	0.989796561593384	0.999999671616948
cg20652640	2	0	0.25	1	2	0	0	0	0	0.0495969155993208	0.0152298553807794	0.00112771673793141	0.000382187436321801	21.3493927095231	1.27144599952896	4.95685810299199	0.665228168409827	0.999999671616948
cg03785955	2	0	0.25	1	2	0	0	0	0	0.0755321158556611	0.0232426102426221	0.0011551623161788	0.000632411161895107	14.5342481594104	1.17005932606221	3.26233328199122	0.85972049650577	0.999999671616948
cg08091970	3	0	0.375	1	3	0	0	0	0	0.0484987407906525	0.0150105944780747	0.00123372028032165	0.000826123509963419	51.8175823307135	2.07544587501561	7.41251515921167	0.387227647898194	0.999999671616948
cg17333791	0	2	0.25	1	2	0	0	0	0	-0.0580993478104763	0.0180044827941469	0.00125122614564367	0.000349297456580226	13.1928832011204	1.15197928105004	2.66529397374943	0.914144768388886	0.999999671616948
cg23901202	3	0	0.375	1	3	0	0	0	0	0.0774410934302181	0.0242057815383968	0.00137770883942321	0.00157148258456545	34.8885851507003	1.53582901295341	5.60433300982608	0.586630983601738	0.999999671616948
cg23644855	2	0	0.25	1	2	0	0	0	0	0.0539377575928141	0.0168746987385546	0.00139169187194145	0.000605112786419621	27.8942949300548	1.38685281425369	5.49925365646951	0.599273895399191	0.999999671616948
cg25426560	1	0	0.125	1	1	0	0	0	0	0.0283102444770187	0.0088764043087921	0.00142577314488738	1.52239918239566e-05	2.18927210069152	1.0223827400911	1.26606576914967	0.989325361911197	0.999999671616948
cg18798750	1	0	0.125	1	1	0	0	0	0	0.0433051657093497	0.0135987085241671	0.00145001421971203	0.000103751544499333	6.72259028471374	1.07207093663121	1.98067968252817	0.960901951717134	0.999999671616948
cg01014438	2	0	0.25	1	2	0	0	0	0	0.0563713341739993	0.0177111905561304	0.0014585386524993	0.000365637561196596	14.289956172357	1.16672440631454	3.00755125938131	0.88430280019355	0.999999671616948
cg18926062	0	3	0.375	1	3	0	0	0	0	-0.0593918255686506	0.0186880132965282	0.00148258646683129	0.000546890018985128	19.9948718571548	1.24991987790401	5.42049954871273	0.608789639126844	0.999999671616948
cg08266905	2	0	0.25	1	2	0	0	0	0	0.0547723575347515	0.0172461056207695	0.00149358977348247	0.000546505134291441	23.3254752250539	1.30421414796529	4.84858067539595	0.678435506480221	0.999999671616948
cg22229828	0	2	0.25	1	2	0	0	0	0	-0.0458320256842589	0.0144792090849537	0.00154886899890555	0.000532190341678995	34.686368079644	1.53107394367444	6.90131382481397	0.439226945321617	0.999999671616948
cg22814247	1	0	0.125	1	1	0	0	0	0	0.0493908820711021	0.015619917905325	0.00156665395120457	0.000245598755175209	12.1057365987107	1.13773067923035	2.74824228865459	0.907274611757689	0.999999671616948
cg03133917	1	0	0.125	1	1	0	0	0	0	0.0375150327171545	0.0118686224676073	0.00157305054270753	0.00014610267669927	12.8525094023947	1.14747997118747	2.83662860995122	0.899692872674775	0.999999671616948
cg16233311	1	0	0.125	1	1	0	0	0	0	0.0336489129362275	0.010660209589536	0.00159676871617488	8.42472516204938e-05	8.7755019005108	1.0961967682293	2.14779371533556	0.95120921858065	0.999999671616948
cg23175907	0	1	0.125	1	1	0	0	0	0	-0.0911341958585538	0.0289023632315367	0.00161505209871217	0.00118863742859472	18.1712841535671	1.22206488230451	4.49153780238862	0.721736024555624	0.999999671616948
cg01379846	1	0	0.125	1	1	0	0	0	0	0.0545447897997893	0.0173993442375842	0.00171926662462322	0.000644765662111804	27.8844857102148	1.38666417323414	7.13673453321775	0.414783443458104	0.999999671616948
cg17002091	2	0	0.25	1	2	0	0	0	0	0.0589178119771576	0.0188154066005767	0.00173998712670566	0.00098895828222697	37.0522990455064	1.5886203703022	5.97669499891117	0.54247319084046	0.999999671616948
cg24022829	2	0	0.25	1	2	0	0	0	0	0.0475755626146211	0.015200584168248	0.00174895026694349	0.000228764217167392	12.2680225779727	1.13983524523742	3.19450727089433	0.866444593862607	0.999999671616948
cg19163348	1	0	0.125	1	1	0	0	0	0	0.0476637418669658	0.0152410589418813	0.00176404913913014	0.000261473262484527	14.0590600170562	1.16358978642596	3.62855871187567	0.821427057895641	0.999999671616948
cg07095347	0	1	0.125	1	1	0	0	0	0	-0.0718830259619999	0.0230008315911248	0.00177662486951625	0.000194963414623761	4.41789972347777	1.04622099441942	1.61976968852712	0.977871312092419	0.999999671616948
cg06726207	1	0	0.125	1	1	0	0	0	0	0.0355536683849495	0.0113907990184822	0.00180077728796501	7.87699646459613e-05	7.25008621229618	1.07816811807384	2.52327046387118	0.92533460560339	0.999999671616948
cg16936370	0	2	0.25	1	2	0	0	0	0	-0.0377818699822794	0.0121088541760271	0.00180737245647236	0.000143269185427261	11.9359452107938	1.13553708422085	3.495678990367	0.835682947202392	0.999999671616948
cg14625631	1	0	0.125	1	1	0	0	0	0	0.03562999011577	0.0114627588713085	0.00188150473785779	0.00012720839580561	11.8907162600719	1.13495418139103	2.53760119205272	0.92423914273606	0.999999671616948
cg10289976	2	0	0.25	1	2	0	0	0	0	0.0316337246039743	0.0101965887417559	0.00191969349159742	9.65496275569674e-05	11.4424506316456	1.1292092059148	2.34478578321099	0.938324576891256	0.999999671616948
cg20758542	1	0	0.125	1	1	0	0	0	0	0.0623611428518646	0.0201507931901441	0.00196996133243847	0.000498175850034566	15.3834602090583	1.18180204776827	3.25716495850564	0.860237249890758	0.999999671616948
cg04648814	2	0	0.25	1	2	0	0	0	0	0.0364842106959667	0.0117950745719248	0.00198028402995727	0.000279683222482493	27.101509851328	1.37177052358775	5.08123611167203	0.650050132603335	0.999999671616948
cg27146036	1	0	0.125	1	1	0	0	0	0	0.0423428295994398	0.0136954725912409	0.00198987583784854	8.47404348943939e-05	5.16325050544412	1.05444356257424	1.70572722501698	0.974322184072187	0.999999671616948
cg01556457	1	0	0.125	1	1	0	0	0	0	0.0397212293316314	0.0128524278826756	0.00199777876187908	0.000374784732977077	29.8411265062198	1.42533645453793	3.45954978160253	0.839491173051546	0.999999671616948
cg18978493	1	0	0.125	1	1	0	0	0	0	0.0811232538898372	0.0262540035992917	0.00200198011236602	0.00100336014640628	18.3749530659962	1.22511415008255	3.95890818868669	0.784498050210591	0.999999671616948
cg18898632	1	0	0.125	1	1	0	0	0	0	0.108609018619883	0.0351602014710442	0.00200847661031184	0.000584325663186788	5.51028107373414	1.05831619710959	1.49357145538524	0.982531381328831	0.999999671616948
cg19241279	0	1	0.125	1	1	0	0	0	0	-0.0593897764905733	0.019279979592562	0.00206732576579133	0.000246161087013019	7.84041404266857	1.08507431930411	1.7833677072949	0.970852453927205	0.999999671616948
cg26580576	2	0	0.25	1	2	0	0	0	0	0.0555607099347699	0.0180527654043869	0.00208615899637172	0.000912078838114586	37.6641983649743	1.60421455050016	6.30176910559645	0.504988097769563	0.999999671616948
cg21007509	0	1	0.125	1	1	0	0	0	0	-0.0543418392880535	0.017660420321691	0.00209066467977489	0.000537317518313989	22.0630167013749	1.28308789701082	6.82591240949209	0.447228273407762	0.999999671616948
cg02296128	1	0	0.125	1	1	0	0	0	0	0.0364777962498617	0.0118993784307438	0.00217291008801831	0.000183410798562199	16.32568078237	1.19510981308265	2.09044341824818	0.954665238495435	0.999999671616948
cg04948763	1	0	0.125	1	1	0	0	0	0	0.0336101810333618	0.0109754653392965	0.00219642294613862	3.07699663035277e-05	2.92372469066847	1.03011780871641	1.06850768732419	0.993646436383078	0.999999671616948
cg26847229	1	0	0.125	1	1	0	0	0	0	0.0344442364263959	0.0112569483173524	0.00221469998680149	0.000104362186227676	10.0739035369056	1.11202425028023	3.21711406883908	0.864217348480881	0.999999671616948
cg08785922	3	0	0.375	1	3	0	0	0	0	0.0646688852367178	0.0212130331452442	0.00229952502381027	0.00174974476671441	54.2878981139792	2.18760450458702	12.9131370566411	0.07425328619669	0.999999671616948
cg09463233	2	0	0.25	1	2	0	0	0	0	0.0441590857049283	0.0144872428305516	0.00230265727065652	7.84879181189054e-05	4.34565794504863	1.04543084873818	1.66814753783416	0.975911490963882	0.999999671616948
cg24197750	1	0	0.125	1	1	0	0	0	0	0.0422233757038882	0.0138598666356857	0.00231561822454243	0.000111618815871646	7.01712761700286	1.07546688370842	2.45153243553966	0.930702286834892	0.999999671616948
cg11585805	3	0	0.375	1	3	0	0	0	0	0.0520678397317848	0.0171002665368859	0.00232792167200366	0.000775432265018588	35.4001972759632	1.54799234336967	7.84783453415329	0.346202881600257	0.999999671616948
cg10242862	2	0	0.25	1	2	0	0	0	0	0.0309468624725278	0.0101754817865327	0.00235545950744117	0.000125525964443764	15.1181372519033	1.17810798163996	2.45630277759598	0.930351408323697	0.999999671616948
cg17307696	0	1	0.125	1	1	0	0	0	0	-0.0364035726426931	0.0119757289510193	0.00236751590339832	0.000273620863448177	24.7129344650063	1.32824940498603	4.25696108066645	0.749750427898364	0.999999671616948
cg19270739	1	0	0.125	1	1	0	0	0	0	0.0341034321601233	0.0112419640276792	0.00241668137098044	0.000104804055877542	10.1281688972455	1.11269569978679	3.33402335364023	0.852480178411573	0.999999671616948
cg13331936	2	0	0.25	1	2	0	0	0	0	0.0381154597891688	0.012574578241545	0.00243622455972359	0.00019377146172423	15.3864242141949	1.18184344617635	2.79100579447569	0.903639460210364	0.999999671616948
cg22483095	0	2	0.25	1	2	0	0	0	0	-0.0391930919452592	0.0129452585002393	0.00246502418693806	0.000175694598630437	12.2140383692298	1.13913430054571	3.4563556320822	0.839826398324324	0.999999671616948
cg26273005	0	1	0.125	1	1	0	0	0	0	-0.0536745181254685	0.0177442092762387	0.00248712589719424	0.000181175116885516	7.02469207554828	1.07555438354941	2.27414027204556	0.943123852628552	0.999999671616948
cg01454540	0	1	0.125	1	1	0	0	0	0	-0.0673907064260943	0.0222932538451233	0.0025034902741156	0.0010689040040154	28.5373673369031	1.39933271800158	4.21861780399085	0.754280745955365	0.999999671616948
cg00632549	2	0	0.25	1	2	0	0	0	0	0.0424647703469972	0.0140570665310505	0.00252037720537755	0.000282760137503978	18.1873303359685	1.22230456982587	4.10391224770884	0.767734005721049	0.999999671616948
cg19131227	1	0	0.125	1	1	0	0	0	0	0.0592161578185065	0.0196061814047308	0.0025254109018567	0.000230475890833795	7.13115742231024	1.07678740495064	2.09499548087222	0.954395851718769	0.999999671616948
cg21093236	1	0	0.125	1	1	0	0	0	0	0.0286282302619556	0.0094870189273639	0.00254767068979468	2.95479344014019e-05	3.88001392630615	1.04036635963858	1.57405328134803	0.979634643524036	0.999999671616948
cg14053749	4	0	0.5	1	4	0	0	0	0	0.0473685692523007	0.0157030943987654	0.00255701281381049	0.000852771623431231	46.9088071511909	1.88355157671397	6.24922264639397	0.510969088288456	0.999999671616948
cg09231992	0	3	0.375	1	3	0	0	0	0	-0.0419841037884712	0.0139818413986965	0.00267543976147783	0.000556820596627311	39.2448833924988	1.64595190633958	7.17042266634648	0.411353999258382	0.999999671616948
cg12335447	2	0	0.25	1	2	0	0	0	0	0.0376388155424375	0.0125351057197535	0.00267620375171075	0.000189846518872243	15.0810979709492	1.17759412345899	3.8759253179077	0.793952419076146	0.999999671616948
cg04849129	1	0	0.125	1	1	0	0	0	0	0.0436547370158912	0.0145493660608632	0.00269575435135315	0.000209712438650989	12.1931886929443	1.13886381376845	1.7579252923117	0.972017159625417	0.999999671616948
cg03309176	1	0	0.125	1	1	0	0	0	0	0.0456346285505576	0.0152393143022363	0.00274865381520912	0.000280739360387292	15.1936180940741	1.1791565416731	2.30042549221016	0.941361262310839	0.999999671616948
cg25699034	1	0	0.125	1	1	0	0	0	0	0.0430220047606246	0.0143772922930244	0.00276831473019918	0.000216702343999122	12.9156857261085	1.14831242381363	4.49626023085048	0.721167558357626	0.999999671616948
cg15519065	1	0	0.125	1	1	0	0	0	0	0.0578415726048985	0.0193486591576037	0.00279493259317862	0.000520489543751174	17.256438809338	1.20855325249508	6.64636130898241	0.466604898797368	0.999999671616948
cg18144654	1	0	0.125	1	1	0	0	0	0	0.0311688705801369	0.0104331266093208	0.00281277688177673	6.31893843016702e-05	6.61514526175629	1.0708374530356	2.21640936150711	0.946898171025193	0.999999671616948
cg15323871	1	0	0.125	1	1	0	0	0	0	0.0619171386847779	0.0207354963493358	0.00282610451302951	0.000779214414300357	23.4879483781679	1.30698364349527	2.76805182572992	0.905598467112716	0.999999671616948
cg24434098	1	0	0.125	1	1	0	0	0	0	0.0246056790657353	0.00824326553634373	0.00283631024018612	1.66667994096035e-05	2.84024783573558	1.02923276122539	1.80872049852569	0.969664960275288	0.999999671616948
cg10153212	0	1	0.125	1	1	0	0	0	0	-0.0662852057098066	0.0222193140984423	0.0028522854538907	0.000924695501456691	24.1825840553459	1.3189581675139	5.40129065041346	0.611115225893459	0.999999671616948
cg13679216	1	0	0.125	1	1	0	0	0	0	0.0589120733462117	0.0197810911600014	0.00289945395569184	0.00107960704543189	36.4277291016762	1.57301286530944	5.88345889849761	0.553421414620693	0.999999671616948
cg17593366	1	0	0.125	1	1	0	0	0	0	0.0388248490685094	0.0130764582790708	0.00298707814977714	0.000122778410536422	8.72914891606157	1.09564005169661	2.193202359959	0.948377603402839	0.999999671616948
cg11371681	1	0	0.125	1	1	0	0	0	0	0.0244060617337504	0.00822085565791862	0.0029896683320805	1.31935286566523e-05	2.07312968072698	1.02117018213661	1.06456689211478	0.99371867135238	0.999999671616948
cg23064465	2	0	0.25	1	2	0	0	0	0	0.0393392837425088	0.0132650785696145	0.00302065963847636	0.000347318347976548	25.891369134337	1.34937049614734	4.87627311912117	0.675059146439473	0.999999671616948
cg10593713	1	0	0.125	1	1	0	0	0	0	0.0560244359946396	0.0189058031724265	0.00304314303168013	0.000915525343659733	34.4208619759743	1.52487518154575	5.8154592980554	0.561455100789708	0.999999671616948
cg25026754	2	0	0.25	1	2	0	0	0	0	0.0289877553711079	0.00978403339651495	0.00304892918881291	8.97550201145372e-05	11.4913707915981	1.1298333382222	3.34185867628516	0.851680809094996	0.999999671616948
cg01591025	2	0	0.25	1	2	0	0	0	0	0.0605013384854147	0.0204239659867662	0.00305378081142784	0.00104591573847289	33.0864458739707	1.49446552804016	6.12332858057254	0.525425098547168	0.999999671616948
cg14703589	0	1	0.125	1	1	0	0	0	0	-0.0395823371021404	0.0133698233598216	0.00307067412054008	0.000144372328146775	9.88024509726272	1.10963462015544	2.55678511003542	0.922760736368477	0.999999671616948
cg03606646	1	0	0.125	1	1	0	0	0	0	0.0380563366754054	0.0128598958340679	0.00308335120882001	8.74580030912691e-05	6.3810442373031	1.06815974591169	2.20377591848363	0.947706244557137	0.999999671616948
cg01033001	2	0	0.25	1	2	0	0	0	0	0.0545887776070208	0.018451709351286	0.00309173104019993	0.000774838273634217	30.0347675411237	1.42928132281669	6.60064222486627	0.471609376380528	0.999999671616948
cg18590502	0	1	0.125	1	1	0	0	0	0	-0.0520397415378842	0.0175924824097322	0.00309574835890953	0.000403569498098951	16.3423114414094	1.19534739392141	4.29946785549035	0.744710473113931	0.999999671616948
cg04487506	1	0	0.125	1	1	0	0	0	0	0.0379182804827942	0.0128283102331892	0.00311830785189824	0.000283325058443121	22.3687254540643	1.28814064415274	2.92388874531785	0.891952705612751	0.999999671616948
cg03670994	0	1	0.125	1	1	0	0	0	0	-0.0436351881860583	0.0147686616469516	0.00313095251350985	0.000188290406110266	10.091520570933	1.11224214484569	2.66985068844227	0.913773656282285	0.999999671616948
cg26729368	0	1	0.125	1	1	0	0	0	0	-0.0543295064158033	0.0183891690124154	0.0031324754931735	0.000249149668970378	9.04440829511639	1.09943762802909	2.5084066529038	0.926462706375209	0.999999671616948
cg05474370	0	2	0.25	1	2	0	0	0	0	-0.0637631638292918	0.021600807070417	0.0031583743640436	0.000872230705634041	24.3376296496761	1.32166094634612	3.40030666672368	0.845669340167376	0.999999671616948
cg22285671	0	1	0.125	1	1	0	0	0	0	-0.0546993771240415	0.0185969945455224	0.00326835722745965	0.000143512909984589	4.45960034571638	1.04667763963573	2.0266381720455	0.958351291533168	0.999999671616948
cg01763913	2	0	0.25	1	2	0	0	0	0	0.0311395830522722	0.0106083390662339	0.00333131672180648	4.66883748327253e-05	4.84715128016693	1.05094068485999	1.82801046888547	0.968743449687856	0.999999671616948
cg07364240	2	0	0.25	1	2	1	0	0.125	1	0.0517740335719234	0.0176586230845791	0.00336851192432709	0.00119227199333627	55.1185844495332	2.2280937170432	19.014485954585	0.0081420831240728	0.999999671616948
cg05267955	0	1	0.125	1	1	0	0	0	0	-0.0613817785351965	0.02094252141486	0.00337911823905465	0.000858282454339964	25.293590418003	1.33857323032291	6.53758425671266	0.478557342512727	0.999999671616948
cg18139195	1	0	0.125	1	1	0	0	0	0	0.0391989523325867	0.0133925942880107	0.00342345124150155	0.000263346322720986	18.6255949235008	1.22888763249318	5.01157970564862	0.658550027954756	0.999999671616948
cg19856139	1	0	0.125	1	1	0	0	0	0	0.0607744779876121	0.0207690378116987	0.00343123919131989	0.000724741598636402	21.5846821562214	1.27526104273687	4.64790365890571	0.702841731494219	0.999999671616948
cg20948024	0	3	0.375	1	3	0	0	0	0	-0.0603225889576389	0.0206191301255724	0.00343832221918637	0.00154845948747431	49.6710334733014	1.98692734822901	13.215872549786	0.0670201436387769	0.999999671616948
cg03883228	1	0	0.125	1	1	0	0	0	0	0.0295599292833051	0.0101115646606031	0.00346255488398484	0.000148897410523296	18.5513894065752	1.22776802785722	3.64803322700169	0.819306336899191	0.999999671616948
cg21292905	2	0	0.25	1	2	0	0	0	0	0.0462545021295954	0.0158380513990104	0.00349507516698379	0.000396070622581838	20.510858290358	1.25803346028417	2.77485216969883	0.905019965202234	0.999999671616948
cg08715142	0	1	0.125	1	1	0	0	0	0	-0.0461579274704274	0.0158098782762839	0.00350523117830596	0.000322113121800714	14.6803468462813	1.17206289880049	2.72456988240794	0.909259828359848	0.999999671616948
cg10481740	1	0	0.125	1	1	0	0	0	0	0.0558785999878358	0.0191455983816527	0.00351591966963974	0.00124921550842518	48.4862755604791	1.94123024665793	10.0061366859942	0.188225973655886	0.999999671616948
cg16126754	2	0	0.25	1	2	0	0	0	0	0.0949992284906676	0.0325694561723693	0.00353620220417197	0.00175620469591562	21.4405472244258	1.27292129039743	3.34668797392892	0.851187342909964	0.999999671616948
cg17695543	2	0	0.25	1	2	0	0	0	0	0.0537963034341541	0.0184455801777809	0.00353996943466166	0.0011188701450143	44.7970336156349	1.81149685514586	8.3208721687332	0.305151762242423	0.999999671616948
cg20555481	1	0	0.125	1	1	0	0	0	0	0.0392077161606467	0.013448772670583	0.00355303670638395	0.000197544443359302	13.6315623379204	1.15783036844147	3.66501076063748	0.817451270668273	0.999999671616948
cg26377880	0	2	0.25	1	2	0	0	0	0	-0.0527525038169195	0.0181109491277159	0.00358271637629332	0.000558034543945812	21.7753480401803	1.27836938221681	4.92233226478625	0.669440957908139	0.999999671616948
cg22459739	2	0	0.25	1	2	0	0	0	0	0.0948644081667847	0.0325703615441008	0.00358434360503662	0.00387339566047775	52.7002112534146	2.11417434728435	10.6635115495536	0.153984815297642	0.999999671616948
cg08896945	1	0	0.125	1	1	0	0	0	0	0.0454626112378667	0.0156167059633802	0.003600983161272	0.000201891111377678	10.0994816878041	1.11234063915774	2.78214794384352	0.904397561118449	0.999999671616948
cg27475923	0	1	0.125	1	1	0	0	0	0	-0.0956625649902213	0.0328697869166768	0.00361024895818579	0.0012297046353425	14.2456762555849	1.16612195902848	2.9846174306462	0.886421587803649	0.999999671616948
cg11515530	0	2	0.25	1	2	0	0	0	0	-0.0727857909349335	0.0250196715777939	0.00362421577358945	0.00153179962364422	33.4554555607472	1.50275279277459	4.44412438289529	0.72743477717714	0.999999671616948
cg13245375	1	0	0.125	1	1	0	0	0	0	0.0340397590347941	0.0117273414549519	0.00370081230759752	0.000381704580219176	38.3151503261903	1.62114361190473	6.80487457592954	0.449475272918892	0.999999671616948
cg22233512	0	3	0.375	1	3	0	0	0	0	-0.0552930147775983	0.0190973340855628	0.00378764515633657	0.00093151300139092	33.6888212992388	1.50804135832458	5.19454756480733	0.6362350333245	0.999999671616948
cg09272948	2	0	0.25	1	2	0	0	0	0	0.0483473010896226	0.0167363882131211	0.00386772057814727	0.000597501789403896	28.0799601748523	1.39043304540877	5.70063866701892	0.575106140128534	0.999999671616948
cg15852446	0	1	0.125	1	1	0	0	0	0	-0.0762876124586779	0.0264152087615436	0.00387677029630983	0.00165205708908394	30.9191696080869	1.4475795880373	5.79225148484243	0.564205860299375	0.999999671616948
cg13322252	1	0	0.125	1	1	0	0	0	0	0.0709617445537807	0.0245711628712801	0.00387688526552755	0.00116551842781282	24.7643183818439	1.32915656307243	5.23831341020616	0.630905968142173	0.999999671616948
cg10432440	1	0	0.125	1	1	0	0	0	0	0.0519206276340591	0.0179823564827155	0.00388551889316536	0.000730461280733376	29.7617664508975	1.42372600999556	3.78398134157675	0.804295251598276	0.999999671616948
cg20011552	1	0	0.125	1	1	0	0	0	0	0.0443176701329756	0.0153572021396751	0.00390431786940412	0.000298272586707536	15.6499104985065	1.18553519730681	3.58295940166125	0.826362003592962	0.999999671616948
cg25954627	2	0	0.25	1	2	0	0	0	0	0.0566739221214713	0.0196442655948808	0.00391399998866229	0.000982837387558967	34.2260754272878	1.52035933159882	8.2770864643062	0.308796048667	0.999999671616948
cg10935498	0	1	0.125	1	1	0	0	0	0	-0.0682482001714422	0.0236643567609705	0.00392648464411532	0.000667251968565054	14.903494317564	1.17513638425038	2.96181712032538	0.888511839997601	0.999999671616948
cg21983579	3	0	0.375	1	3	0	0	0	0	0.0538800596467554	0.0186825538953173	0.00392687171628298	0.00103408981345553	39.9122320695068	1.664232229689	6.42389749342604	0.4912135760958	0.999999671616948
cg22851252	1	0	0.125	1	1	0	0	0	0	0.0373253187601632	0.0129534471272369	0.00395791029204296	5.59663452187982e-05	4.01353293900673	1.04181352915569	1.77613179628422	0.971186450227401	0.999999671616948
cg00115567	0	1	0.125	1	1	0	0	0	0	-0.0367881271312513	0.0127743424924968	0.00397870646488773	0.000249031524037386	19.5410640755854	1.24287002868075	4.97112304982923	0.663487367504694	0.999999671616948
cg21702128	1	0	0.125	1	1	0	0	0	0	0.027102314122491	0.00941495000278078	0.00399385565053539	5.40524942958516e-05	7.28716553050661	1.07859931769106	2.45193136244645	0.930672977378572	0.999999671616948
cg05522011	1	0	0.125	1	1	0	0	0	0	0.113281653784623	0.0394270429053492	0.00406340897262002	0.000817989842619768	5.23327394570848	1.05522269433166	1.89848087079434	0.965244794343676	0.999999671616948
cg06927324	2	0	0.25	1	2	0	0	0	0	0.0315238354799523	0.0109727643697215	0.00406701632326938	0.000306295868003544	34.3909507539051	1.5241799896369	5.67340946562003	0.578358089703992	0.999999671616948
cg19545472	0	2	0.25	1	2	0	0	0	0	-0.0724272526835867	0.0252404806557408	0.00411137121935105	0.00230995106361327	49.0166087187061	1.96142307302124	13.0011029829196	0.0720815216228368	0.999999671616948
cg15615350	1	0	0.125	1	1	0	0	0	0	0.0366112041841283	0.0127626788698436	0.00412274096691383	0.000205337401380926	15.8457936375312	1.18829473085731	2.9080726295549	0.893373994421152	0.999999671616948
cg25035332	0	2	0.25	1	2	0	0	0	0	-0.0742005467682044	0.0258704977957153	0.00412875773978212	0.00184875427139602	36.4240475061988	1.57292177431003	6.51755487686872	0.480775135642588	0.999999671616948
cg14716589	1	0	0.125	1	1	0	0	0	0	0.0310350560876049	0.0108243870654919	0.00414196963931259	0.000119227641338623	12.6108922746	1.14430736968075	2.67309361632721	0.913509092805819	0.999999671616948
cg04523697	1	0	0.125	1	1	0	0	0	0	0.0373003890726115	0.0130186801493485	0.00416820079646023	0.000132856951940729	9.5111934054895	1.1051090600422	3.3288273973017	0.8530094147003	0.999999671616948
cg19548859	0	1	0.125	1	1	0	0	0	0	-0.0394819513230716	0.0137848431558669	0.00418121068641842	0.000194145648210726	12.0200140875732	1.13662214153498	3.09186501527231	0.876375855888847	0.999999671616948
cg18900591	0	2	0.25	1	2	0	0	0	0	-0.0706636794435507	0.0246768467571826	0.00418906888003146	0.000490883139705829	9.93920321977579	1.11036104026517	2.7842377098271	0.904218948537076	0.999999671616948
cg05477027	1	0	0.125	1	1	0	0	0	0	0.0309250130176317	0.0108087445617589	0.0042215982718364	0.000102445371118785	10.7134206614032	1.11998914888177	2.42390017432794	0.932717624267768	0.999999671616948
cg20793087	3	0	0.375	1	3	0	0	0	0	0.0521231148015886	0.0182320848455722	0.00425156328799703	0.000901286859849299	36.3780669439285	1.5717849992371	5.8533045722923	0.556979040864725	0.999999671616948
cg09114211	0	4	0.5	1	4	0	0	0	0	-0.0675543717848793	0.023696662856576	0.00436098223509905	0.00234620422761518	55.2548303178079	2.2348781043912	12.5302506195667	0.0844151581229002	0.999999671616948
cg11869150	3	0	0.375	1	3	0	0	0	0	0.0489755708761992	0.017200169874581	0.00440794923860087	0.000670071560016622	29.9089973831724	1.42671664359944	8.16466074664612	0.318298588467102	0.999999671616948
cg13432391	2	0	0.25	1	2	0	0	0	0	0.0450310915893994	0.0158208850423353	0.00442295685961497	0.00066763999439972	35.6472152036629	1.55393430628494	4.13923870650683	0.763607473458525	0.999999671616948
cg00113051	2	0	0.25	1	2	0	0	0	0	0.0395322400312129	0.0138920891038117	0.004431870913753	0.000334049748876843	22.3669903247935	1.2881118536866	5.62681058565997	0.583935438397029	0.999999671616948
cg11504408	1	0	0.125	1	1	0	0	0	0	0.0317856933399471	0.0111965065635665	0.0045270217435087	3.90334263783561e-05	3.64300209143544	1.03780734321852	1.58694972285229	0.97914590682514	0.999999671616948
cg23056539	0	1	0.125	1	1	0	0	0	0	-0.045969401842397	0.0161952923165058	0.00453343230903032	0.000206267502840426	9.5057270986426	1.10504230592586	2.84328127140383	0.89911156729599	0.999999671616948
cg10380709	1	0	0.125	1	1	0	0	0	0	0.0347208572640419	0.012241501283015	0.00456362007101844	0.000335180667600584	30.2255466854709	1.43318930137969	8.31996170535884	0.305227217312841	0.999999671616948
cg04953582	0	3	0.375	1	3	0	0	0	0	-0.0882980712310169	0.0311799790123027	0.00462746906424775	0.00424139304743477	58.270480396467	2.3963851237706	9.16955876187826	0.240710644702733	0.999999671616948
cg26795730	1	0	0.125	1	1	0	0	0	0	0.0652715475864918	0.0230871042533545	0.00469589821820917	0.00103950736976365	25.4404528643984	1.34120986301231	3.96503921689152	0.783795302665079	0.999999671616948
cg26622291	3	0	0.375	1	3	0	0	0	0	0.083235838004135	0.0294591152803084	0.0047211350998325	0.00319911039178201	49.6592405643878	1.98646188736791	12.1516493345198	0.0956808000815594	0.999999671616948
cg23141855	2	0	0.25	1	2	0	0	0	0	0.0368844100396944	0.0131076946141899	0.00489366909026793	0.000316439225009354	23.9047625395772	1.31414268931101	4.20293098749985	0.756129588496288	0.999999671616948
cg24228040	1	0	0.125	1	1	0	0	0	0	0.0637652330605458	0.0226765086926457	0.0049241992210063	0.000649765927089639	15.9101180936446	1.18920371551196	1.86287554335782	0.967038435248985	0.999999671616948
cg14618914	1	0	0.125	1	1	0	0	0	0	0.036151151787761	0.0128712963920554	0.00497474773624466	0.000149824062338075	11.1539925620854	1.12554298030646	2.77411219312239	0.905082991308436	0.999999671616948
cg02132458	1	0	0.125	1	1	0	0	0	0	0.035378419730868	0.0126050636816325	0.00500544503647654	0.000157573213718563	12.3161880819815	1.14046136695673	2.54250348208214	0.92386264787921	0.999999671616948
cg11369148	1	0	0.125	1	1	0	0	0	0	0.0380606821650714	0.0135614838622906	0.00500785831405944	0.000180803196555144	12.2208918885557	1.13922324060345	2.8278434034573	0.900458261143237	0.999999671616948
cg09760963	0	1	0.125	1	1	0	0	0	0	-0.0727319640083664	0.0259293748478655	0.00503161730231941	0.000576989565272451	10.5900381439336	1.11844360431538	2.76419094265507	0.905926205921259	0.999999671616948
cg19616083	1	0	0.125	1	1	0	0	0	0	0.0313219400207767	0.0111897086130454	0.00512335409872424	0.000221042533052571	23.0961546164514	1.30032509429486	2.42428509652921	0.93268975152095	0.999999671616948
cg23615704	2	0	0.25	1	2	0	0	0	0	0.0347485252279661	0.0124140227903065	0.00512397156875933	0.00031941398246213	27.620551739874	1.38160765802757	4.49359341239578	0.7214885973989	0.999999671616948
cg14792180	0	1	0.125	1	1	0	0	0	0	-0.0503246269434382	0.0179814759301043	0.0051309929732304	0.000379033308926161	14.4102116994682	1.16836367965848	3.49894134966206	0.835337600996673	0.999999671616948
cg12174390	1	0	0.125	1	1	0	0	0	0	0.0464677247530012	0.0166049766425759	0.00513530397352448	0.000606206021157838	29.4241631302253	1.41691553986839	3.78036675074911	0.804698844045328	0.999999671616948
cg10641213	3	0	0.375	1	3	0	0	0	0	0.0481526382313104	0.0172110831782471	0.00514568690477662	0.00076800512273215	34.7529947911745	1.53263739354697	4.43823669118895	0.728141289531554	0.999999671616948
cg14204064	1	0	0.125	1	1	0	0	0	0	0.053237287167405	0.019033519978751	0.0051575073087797	0.00027007511460936	9.1226635732968	1.10038436349479	0.916429030506308	0.996066407668207	0.999999671616948
cg08199953	2	0	0.25	1	2	0	0	0	0	0.0756044267524338	0.027034812551563	0.00516501073087703	0.00222791347630277	40.7355432721522	1.68735200694097	13.6008811673303	0.0587528363118965	0.999999671616948
cg07219103	2	0	0.25	1	2	0	0	0	0	0.0318096977590187	0.0113753086764745	0.00516784283827913	0.00017092814870312	16.6616491269505	1.19992775177819	4.42952764669909	0.729185875615898	0.999999671616948
cg06744057	1	0	0.125	1	1	0	0	0	0	0.0437782361417797	0.0156744143782665	0.00522258450242378	0.000329151285108305	17.0178271398544	1.2050781095903	2.95430708324063	0.889196766408117	0.999999671616948
cg00538212	1	0	0.125	1	1	0	0	0	0	0.0911126531615074	0.0326290987944031	0.00523228109073403	0.00147708278055799	17.4560903658324	1.21147641834749	4.95384117186904	0.665596322339264	0.999999671616948
cg24035928	0	2	0.25	1	2	0	0	0	0	-0.0469871899387297	0.0168541584782777	0.00530559544837535	0.000264784835688919	11.2552346816764	1.12682702626239	2.92126022022497	0.89218946973793	0.999999671616948
cg22195222	1	0	0.125	1	1	0	0	0	0	0.0483947130881356	0.0173736890633219	0.0053442372594735	0.000434261309212174	18.3715495372089	1.22506306848962	3.55969982130139	0.82886228919357	0.999999671616948
cg17713864	1	0	0.125	1	1	0	0	0	0	0.0267810574059446	0.00961468983250664	0.00534565765329039	3.91693583952583e-05	5.04462039936033	1.05312622013178	2.24663488555148	0.944938763247707	0.999999671616948
cg14199423	0	1	0.125	1	1	0	0	0	0	-0.0403653538967344	0.0145098625741977	0.00540374751778084	0.000355852444438529	21.7699458545456	1.27828110426804	3.39613660852573	0.846101033828475	0.999999671616948
cg03262205	2	0	0.25	1	2	0	0	0	0	0.0533415649562564	0.0191910695258221	0.00544427652609015	0.000882792087701882	33.038029584195	1.49338496730373	10.6875878645786	0.152838725126365	0.999999671616948
cg10200334	1	0	0.125	1	1	0	0	0	0	0.0331940730202506	0.0119547904780298	0.00549250555244081	6.05243327167665e-05	5.08210958901738	1.05354216751987	1.91964313098037	0.964153647639225	0.999999671616948
cg06618097	0	1	0.125	1	1	0	0	0	0	-0.0364699936253553	0.0131387534313282	0.00550732656639973	0.000272064284815303	20.0394749935232	1.25061710127466	3.69207126701116	0.814482636513371	0.999999671616948
cg20747449	0	2	0.25	1	2	0	0	0	0	-0.0454434761694318	0.0163799526288525	0.00553146825506995	0.000475686611248064	22.7810920894992	1.29501960991087	4.90619567109481	0.671409558100285	0.999999671616948
cg00024722	2	0	0.25	1	2	0	0	0	0	0.0326653897507822	0.011775312350932	0.00553619469139781	0.000269379325589112	25.750715554275	1.34681432617843	4.92883586201782	0.668647471093274	0.999999671616948
cg26925114	1	0	0.125	1	1	0	0	0	0	0.0341024643299761	0.0122990870764256	0.00555824356584892	0.000272143902705353	23.2242673001631	1.30249489628397	4.62725458424217	0.705344434618437	0.999999671616948
cg23526960	0	1	0.125	1	1	0	0	0	0	-0.0297627743521809	0.0107375056542539	0.00557384069873256	0.000210687421667456	23.9194775211885	1.3143968619281	4.40182198336328	0.732505024577239	0.999999671616948
cg09009248	1	0	0.125	1	1	0	0	0	0	0.0360101498665865	0.0130103728038797	0.00564355445799476	0.000281011345181861	21.7597345885064	1.27811427369353	3.41270207175781	0.844383643752211	0.999999671616948
cg15717165	2	0	0.25	1	2	0	0	0	0	0.0364946431702088	0.0131975349865742	0.00568770772558323	0.000385968059282943	29.935642998431	1.42725922679574	4.94959087549058	0.666114974082309	0.999999671616948
cg14844756	2	0	0.25	1	2	0	0	0	0	0.0295587758835562	0.010698399758355	0.00572875729421409	0.000185681203773259	21.0397856537937	1.26646059446525	4.7984006475981	0.684549721951762	0.999999671616948
cg12877335	3	0	0.375	1	3	0	0	0	0	0.0346946115084817	0.0125650195103658	0.0057588280226219	0.000532660461246395	47.059025657455	1.88889610064537	8.91282018707585	0.258975977668667	0.999999671616948
cg24773560	0	1	0.125	1	1	0	0	0	0	-0.0419294314491511	0.0151863662085538	0.0057626136303854	0.000379279651173242	20.974745175569	1.26541825422984	5.05093240347219	0.653747629061808	0.999999671616948
cg09564101	1	0	0.125	1	1	0	0	0	0	0.031523150975588	0.0114322414069125	0.00582647688643228	0.000173887370360851	16.8478355128643	1.20261451541013	4.31721602188694	0.742600861956518	0.999999671616948
cg14266862	1	0	0.125	1	1	0	0	0	0	0.0441351750483547	0.0160079934510583	0.00583216804355879	0.000200837999031743	9.6182558342853	1.10641812595086	2.60534830122499	0.918957564622805	0.999999671616948
cg16649791	0	1	0.125	1	1	0	0	0	0	-0.0729765697557244	0.0265566209258739	0.00599670646958821	0.00162501253937257	29.9621611077166	1.4277996234835	4.74011283603181	0.691643631526679	0.999999671616948
cg00649377	0	1	0.125	1	1	0	0	0	0	-0.0974898863701035	0.0354806613606075	0.00600165799437567	0.00249664782167246	25.5098764861133	1.34245984947733	5.98975299197645	0.540946354043396	0.999999671616948
cg14115182	0	1	0.125	1	1	0	0	0	0	-0.0637731351367997	0.02321161222017	0.00600575795642534	0.000714391548009215	16.6727360349178	1.20008740526875	3.4256383749156	0.843037885870804	0.999999671616948
cg04848555	0	3	0.375	1	3	0	0	0	0	-0.0759659349178929	0.0276625817017412	0.00602969533777146	0.0028992401955644	50.279036661477	2.01122410519592	6.74337265333384	0.456080009247499	0.999999671616948
cg23842170	2	0	0.25	1	2	0	0	0	0	0.0397080099257303	0.0144872934300331	0.00612738891681939	0.000275339610975519	16.1665577144767	1.19284139209524	3.02205598320067	0.882954399651291	0.999999671616948
cg26112014	0	1	0.125	1	1	0	0	0	0	-0.0487366023096921	0.0177839490309585	0.00613490362149786	0.000332257260721663	13.0310911408558	1.14983620367091	2.34653141908132	0.938203494449366	0.999999671616948
cg04755995	0	1	0.125	1	1	0	0	0	0	-0.0766969508209991	0.0279990692729381	0.00615761810007882	0.000920841677217911	14.342343536081	1.16743796326161	3.24406670236458	0.861543672332458	0.999999671616948
cg01905828	1	0	0.125	1	1	0	0	0	0	0.0316451982186716	0.0115591282202121	0.00618741830650927	0.00012287420145827	11.2396956545339	1.12662975569335	3.13078669324886	0.872645470276431	0.999999671616948
cg19721087	1	0	0.125	1	1	0	0	0	0	0.0470769718974244	0.01721230712091	0.00623658331935473	0.000453606495691001	19.8186100604272	1.24717219388892	4.51182483129078	0.71929290033594	0.999999671616948
cg17021265	2	0	0.25	1	2	0	0	0	0	0.0459694207499217	0.0168162068902719	0.0062638884653752	0.000799882940761958	38.3582876274401	1.6222780995376	6.32873300028149	0.501931502372936	0.999999671616948
cg03521113	1	0	0.125	1	1	0	0	0	0	0.0627663969726136	0.0229746490759977	0.00629540044446866	0.00110104563238203	26.9315584670977	1.36857989444007	4.45039883960157	0.726681567394432	0.999999671616948
cg15951107	2	0	0.25	1	2	0	0	0	0	0.0432996233347678	0.0158598541514224	0.00633074208719211	0.000479339407133498	25.0049560089486	1.33342144598158	5.46157451453761	0.603822669383027	0.999999671616948
cg23218354	0	1	0.125	1	1	0	0	0	0	-0.111537038842564	0.0408630659936033	0.0063424328121732	0.00380323771187703	29.5302366925593	1.41904833089515	6.82302467104559	0.447536332642362	0.999999671616948
cg11254196	0	2	0.25	1	2	0	0	0	0	-0.0674315070983201	0.024716672223149	0.00636850317793977	0.00141893576623002	30.866828870834	1.4464836252508	4.47276517211069	0.723994277884572	0.999999671616948
cg26224473	0	1	0.125	1	1	0	0	0	0	-0.0609392465585917	0.0223397030983579	0.00637495625627867	0.000824418579891175	21.403462749505	1.27232068356002	3.12210750794353	0.873481123112789	0.999999671616948
cg09846510	0	2	0.25	1	2	0	0	0	0	-0.0523346134491996	0.0191867780512559	0.00637892815441718	0.000907152910765468	33.794976327607	1.51045939496732	4.2141408871093	0.754808670484937	0.999999671616948
cg25574111	0	1	0.125	1	1	0	0	0	0	-0.0485397313588788	0.0177990116269736	0.00638931636097782	0.000591680088026978	24.1948437386277	1.31917147766578	2.90660432901438	0.89350553271985	0.999999671616948
cg26351776	1	0	0.125	1	1	0	0	0	0	0.0428941827724185	0.0157303667356047	0.00639441658550284	0.000390918156843687	20.2270873668753	1.25355834078542	3.92847095741765	0.787978353182691	0.999999671616948
cg13533683	0	1	0.125	1	1	0	0	0	0	-0.0383721526001184	0.0140720272181166	0.00639442311940482	0.000305385907809584	19.9052849316134	1.24852182712202	4.5997578271928	0.708673837333313	0.999999671616948
cg00705992	3	0	0.375	1	3	0	0	0	0	0.0831395332403492	0.0305218725800689	0.00645096090864868	0.00268239974825831	37.9700411291	1.61212423513169	11.378274944981	0.122948844886188	0.999999671616948
cg27518976	1	0	0.125	1	1	0	0	0	0	0.0417046462569739	0.015317568320357	0.00647571863745163	0.000269814483311065	14.2889404785117	1.16671058038816	3.1841907251593	0.867456288792561	0.999999671616948
cg03514934	1	0	0.125	1	1	0	0	0	0	0.0431393574654486	0.0158533510579351	0.00650550950830516	0.000309774265516306	15.1639032211322	1.17874352777755	3.80423499997399	0.802029484134335	0.999999671616948
cg07375836	1	0	0.125	1	1	0	0	0	0	0.0373976133329025	0.0137454325284705	0.00651379019164905	0.000203951598291018	13.3563139650104	1.15415219015055	2.90677358836156	0.893490373097488	0.999999671616948
cg09468836	0	1	0.125	1	1	0	0	0	0	-0.0695993163708345	0.0256052071429721	0.00656440198651518	0.000855645058077146	16.3969948673219	1.19612925206815	3.69689260742091	0.813952211680482	0.999999671616948
cg01766699	0	2	0.25	1	2	0	0	0	0	-0.0903592134285819	0.0332797186866778	0.00662470489335056	0.00489397663310549	61.448409913795	2.59392672977666	9.24204295633777	0.235742388739324	0.999999671616948
cg20612559	1	0	0.125	1	1	0	0	0	0	0.0365664966518912	0.0134726190441375	0.00664492334392662	6.0584812758736e-05	3.94147136442524	1.04103197727896	1.28416732880829	0.988858138064832	0.999999671616948
cg13999106	3	0	0.375	1	3	0	0	0	0	0.0859434642216851	0.0316679787252439	0.00664979042445426	0.00412441749128673	56.2947673231713	2.28805554564676	18.4095271345945	0.010252781692441	0.999999671616948
cg01697794	0	2	0.25	1	2	0	0	0	0	-0.0547580559140328	0.0201919279748055	0.00669031050059216	0.000761283510442448	23.9023640848418	1.31410126999859	4.65151973308398	0.702403252181768	0.999999671616948
cg25452485	2	0	0.25	1	2	0	0	0	0	0.0479120863017691	0.0176706781726183	0.00670019257443099	0.000814238780942413	34.9105739799703	1.53634785424636	5.68587062299178	0.576869205762239	0.999999671616948
cg06710648	2	0	0.25	1	2	0	0	0	0	0.0573040209510029	0.0211672536627273	0.00678530587241223	0.000823032502000578	23.6963691481655	1.31055362482263	5.51298579378178	0.597618003088258	0.999999671616948
cg07676709	2	0	0.25	1	2	0	0	0	0	0.0583061718026481	0.0215534344261232	0.00682649831426621	0.00119266100599377	34.3826994782864	1.52398832632422	5.68710001957058	0.576722375351796	0.999999671616948
cg00185839	3	0	0.375	1	3	0	0	0	0	0.0516389340629269	0.0191040125988862	0.00687082193175341	0.000969763522874424	35.9951715437524	1.5623821266603	4.85683568826236	0.677429166615041	0.999999671616948
cg08706405	0	1	0.125	1	1	0	0	0	0	-0.0385120210745373	0.0142477298102587	0.0068710835207572	0.00011708024615237	6.72815099456938	1.0721348516869	1.857637927006	0.967297814410479	0.999999671616948
cg11233228	1	0	0.125	1	1	0	0	0	0	0.0300668469805512	0.0111241772642023	0.00687502830724496	0.000254804186479059	27.3427652125131	1.37632543121806	4.38376330886808	0.73466511979962	0.999999671616948
cg17164340	2	0	0.25	1	2	0	0	0	0	0.0502238589584645	0.0186052372136696	0.00694547371546668	0.00126391872671561	49.8412831786822	1.99367141620137	8.07135941344155	0.32634360543902	0.999999671616948
cg00460983	1	0	0.125	1	1	0	0	0	0	0.0349816000438345	0.0129588959157649	0.00694588873935364	0.000144736503265418	10.1558018225332	1.11303792597128	2.58158180120167	0.920829624163696	0.999999671616948
cg18216455	1	0	0.125	1	1	0	0	0	0	0.0439963107126959	0.0163067543644089	0.00697486073837998	0.000414291141934693	20.0148783348746	1.25023251722578	4.49267209706809	0.721599496709588	0.999999671616948
cg25989075	1	0	0.125	1	1	0	0	0	0	0.0703594485227461	0.0260800532259541	0.00697938874667669	0.00125633064389781	23.873184838248	1.31359757777234	4.16160797953322	0.760986591431859	0.999999671616948
cg13077865	1	0	0.125	1	1	0	0	0	0	0.0374003208068078	0.0138666750422423	0.00699385131799473	0.000221103672797346	14.3031486249015	1.16690401567143	4.23845564543863	0.751938823724814	0.999999671616948
cg08299791	1	0	0.125	1	1	0	0	0	0	0.0352291550634694	0.0130647589465889	0.00700718731926601	8.06730591580288e-05	5.19681424164265	1.05481687350559	1.67715087292559	0.975536065805371	0.999999671616948
cg11736589	1	0	0.125	1	1	0	0	0	0	0.0378925542226415	0.0140530556492142	0.00700950129742028	0.000176281393796789	10.9190530381548	1.12257450566653	3.11168415355096	0.874481828814636	0.999999671616948
cg05486260	2	0	0.25	1	2	0	0	0	0	0.0417630996944617	0.0154915513716243	0.00702065414784186	0.000337221050635976	17.7310140843941	1.21552488932565	3.10593523704622	0.875032409034328	0.999999671616948
cg04421269	2	0	0.25	1	2	0	0	0	0	0.050920993833149	0.0188914903009704	0.00702944498364658	0.00124554299379112	48.882081658461	1.95626119459444	3.89957481222227	0.791269109121308	0.999999671616948
cg18286862	0	1	0.125	1	1	0	0	0	0	-0.0594319896788207	0.0220510658525305	0.00703468044595994	0.00098172356775027	25.9556133097662	1.35054126950031	5.97536279266546	0.542629054118348	0.999999671616948
cg13768304	1	0	0.125	1	1	0	0	0	0	0.0317843242956645	0.0117961472341612	0.00705013999828433	0.000109152911229593	9.58551417689935	1.10601746047258	2.61064080961215	0.918537875067796	0.999999671616948
cg08696494	2	0	0.25	1	2	0	0	0	0	0.0377751962202973	0.0140218849365568	0.00705965664560215	0.000396279673275453	26.4178915577185	1.3590260202783	6.30572579390579	0.504539035797684	0.999999671616948
cg11518454	1	0	0.125	1	1	0	0	0	0	0.061478197701476	0.0228207037074827	0.00706073871398945	0.000347212212867601	8.05967395697922	1.08766201191421	2.40156760606032	0.934324977209993	0.999999671616948
cg00460322	1	0	0.125	1	1	0	0	0	0	0.0332602843753941	0.0123517568887462	0.00708638183876918	0.000112984724058681	8.9017188946055	1.09771555276995	2.41966473254215	0.933023941846178	0.999999671616948
cg04882213	1	0	0.125	1	1	0	0	0	0	0.0543236741423396	0.0201781770072894	0.00709825118551271	0.000605694067305576	18.7674247109092	1.23103323567078	4.70084005753984	0.696417093631303	0.999999671616948
cg08063911	1	0	0.125	1	1	0	0	0	0	0.0478718993198864	0.0177846931949519	0.00710787860864875	0.00034556625241851	13.5965465350054	1.1573611469189	3.29626364899887	0.856310407572794	0.999999671616948
cg19138214	0	2	0.25	1	2	0	0	0	0	-0.0706559821673973	0.0262544340691924	0.00711950990651228	0.00281420414352199	55.2432061935121	2.23429766735222	8.72268661835347	0.273183922964918	0.999999671616948
cg04252928	2	0	0.25	1	2	0	0	0	0	0.122283819278005	0.0454415771934236	0.00712356806127286	0.00754362107707945	49.5817156962133	1.9834074360299	8.20243347225698	0.315082585545188	0.999999671616948
cg15855336	1	0	0.125	1	1	0	0	0	0	0.0334732883818466	0.0124405914792896	0.00713127803096407	0.000118061897368487	9.2732498270352	1.10221075712903	2.58581147245736	0.920497969144839	0.999999671616948
cg17246714	3	0	0.375	1	3	0	0	0	0	0.0618644548614635	0.0229998216932582	0.00714991891534406	0.00192955285744734	50.6915818494488	2.02805126894711	8.80541561362766	0.266930022395743	0.999999671616948
cg00065408	1	0	0.125	1	1	0	0	0	0	0.0319439310029333	0.0118777252777956	0.00715810117020299	0.000168364555246433	14.9573052274331	1.17587995379772	3.72620324338351	0.810717936369094	0.999999671616948
cg08365388	1	0	0.125	1	1	0	0	0	0	0.0411975023372094	0.0153204526139595	0.00716551357548118	0.000197021015873961	10.1470788722278	1.11292987189363	3.06604259247189	0.878826246926815	0.999999671616948
cg07544511	1	0	0.125	1	1	0	0	0	0	0.0589514598090565	0.0219282299322883	0.00717991955944322	0.00145091488067023	41.9419528480994	1.72241411665749	4.40899993934977	0.731645689149959	0.999999671616948
cg21752660	1	0	0.125	1	1	0	0	0	0	0.0336648833907683	0.0125231847675999	0.00718373567800521	0.000211353723662904	16.7932491354058	1.20182556055739	4.20669971781563	0.755685655828799	0.999999671616948
cg21245816	0	1	0.125	1	1	0	0	0	0	-0.0530637873089272	0.0197728728382759	0.00728198062538595	0.000743011238382662	24.5448469382566	1.32529053275092	4.38089626398205	0.735007812694419	0.999999671616948
cg06847188	0	1	0.125	1	1	0	0	0	0	-0.0288293543550898	0.0107463924450225	0.007303032044759	4.55645762371525e-05	4.77993211859988	1.05019878923583	1.64494681176064	0.976863445704709	0.999999671616948
cg22835435	1	0	0.125	1	1	0	0	0	0	0.0715362689545499	0.0266679836862551	0.00730790450159211	0.00205282664310242	38.5587289905339	1.62757049711086	7.6652658031993	0.363033389714927	0.999999671616948
cg04588710	2	0	0.25	1	2	0	0	0	0	0.07729055517314	0.0288148886415616	0.00731149795938081	0.00220119279233683	35.9558356625803	1.56142251264526	9.33812840452305	0.229282674312517	0.999999671616948
cg04266873	0	1	0.125	1	1	0	0	0	0	-0.061740370013023	0.0230272279086123	0.00733608803674092	0.00139531803752722	34.8699593292695	1.53538979816636	7.49383614584019	0.379331120194534	0.999999671616948
cg16173191	2	0	0.25	1	2	0	0	0	0	0.0733516626582083	0.0273627156678037	0.00734648915023378	0.00240138222183057	43.365763435209	1.76571639463344	7.86756898941209	0.344416375545443	0.999999671616948
cg26783297	0	1	0.125	1	1	0	0	0	0	-0.0877423771235163	0.0327402179367706	0.00736316121659632	0.00350998199733505	46.6482139464521	1.87435149592991	8.31594680713468	0.305560117355264	0.999999671616948
cg03606098	1	0	0.125	1	1	0	0	0	0	0.0460954473814655	0.0172023268465924	0.00737090006851435	0.000519557939482804	22.7290587272456	1.29414755861477	3.06310773933561	0.879103493895937	0.999999671616948
cg10281889	1	0	0.125	1	1	0	0	0	0	0.0415252101558169	0.0154987188607815	0.00737834744227949	0.000196557213570865	10.0234657289826	1.11140088702229	3.01349469187465	0.883751060611571	0.999999671616948
cg02517524	1	0	0.125	1	1	0	0	0	0	0.042611447473744	0.0159101963534988	0.00740084555004247	0.000470208962516221	24.1297312830738	1.31803935442884	4.69774593206328	0.696792930611309	0.999999671616948
cg07461318	3	0	0.375	1	3	0	0	0	0	0.0390717413774985	0.0145895748957919	0.00740501880918383	0.000580429964878449	36.891706049517	1.58457777480823	4.97680001998256	0.662794565092851	0.999999671616948
cg16483611	1	0	0.125	1	1	0	0	0	0	0.0618204532713554	0.0230892743274765	0.00741841978681829	0.00155156089618479	38.5924884444898	1.62846527186831	5.86908665386827	0.555116070825064	0.999999671616948
cg07691609	1	0	0.125	1	1	0	0	0	0	0.0374622603897811	0.013992838626791	0.00742302833265729	0.000238916770539556	15.312644101967	1.18081381735904	2.69779643484987	0.911481563104283	0.999999671616948
cg10196289	1	0	0.125	1	1	0	0	0	0	0.0360730561346573	0.0134745249956504	0.00742558002801023	0.000231836569944575	16.0399414840062	1.19104252387998	3.49670769381205	0.835574077041808	0.999999671616948
cg25951217	1	0	0.125	1	1	0	0	0	0	0.0393355699718397	0.0146991226172052	0.00744957892088215	0.000350336590956869	20.6933195903093	1.26092782453394	4.83190161377234	0.680468389422727	0.999999671616948
cg07856667	0	2	0.25	1	2	0	0	0	0	-0.139669289822919	0.0521980847136716	0.0074561112698961	0.00601757691882919	27.8689345918084	1.38636521496109	5.96667441695252	0.543645977324851	0.999999671616948
cg08080145	0	2	0.25	1	2	0	0	0	0	-0.0525503207919661	0.0196430236327073	0.00746698936999837	0.000874945096112826	29.8045920906598	1.42459461349884	5.94744093307922	0.545899683060071	0.999999671616948
cg05399244	2	0	0.25	1	2	0	0	0	0	0.0359754769456284	0.0134555446447373	0.00750297154466074	0.000206729208992953	14.1072293993353	1.16424233728497	3.50075630811854	0.835145368775488	0.999999671616948
cg19172575	1	0	0.125	1	1	0	0	0	0	0.0329857258350095	0.0123468746257327	0.00754939354499532	0.000172127621106575	13.9919902533383	1.16268240940061	3.61758212820648	0.822618952503996	0.999999671616948
cg14355192	1	0	0.125	1	1	0	0	0	0	0.0384220499519547	0.0143849702088239	0.00756288650582898	0.000530206511308967	35.0088317755885	1.53867060297646	4.62807093456993	0.705245530259533	0.999999671616948
cg06206881	2	0	0.25	1	2	0	0	0	0	0.0741600046261472	0.0277676360441648	0.00756853139240408	0.00100874120848391	16.4448211470739	1.19681390636504	3.90705988045132	0.790417962292222	0.999999671616948
cg13674914	0	1	0.125	1	1	0	0	0	0	-0.0502094110394707	0.0188079500084964	0.00759451704827288	0.000675060942856543	24.5411701035925	1.3252259561576	4.73081886408731	0.69277377457899	0.999999671616948
cg08866695	1	0	0.125	1	1	0	0	0	0	0.0380544301896637	0.0142569015376932	0.00760336125380947	9.37844599428004e-05	5.44052559992243	1.05753548900773	2.02175502744938	0.958626461721974	0.999999671616948
cg01717254	1	0	0.125	1	1	0	0	0	0	0.0351168178022854	0.013157130863275	0.00760699527897355	0.0004403954720384	34.7985369314273	1.53370791533971	5.24534463357448	0.63005029472812	0.999999671616948
cg05465342	2	0	0.25	1	2	0	0	0	0	0.0450325792638491	0.0168868771785728	0.00765953734471791	0.000648823559273464	31.6125743510466	1.46225711892301	3.29938173302047	0.855995515485265	0.999999671616948
cg11501976	2	0	0.25	1	2	0	0	0	0	0.0436835212508584	0.0163924214859151	0.00770201989589403	0.000941618690240559	47.6203621483556	1.90913881999779	3.76019985404807	0.806946268628112	0.999999671616948
cg14086791	1	0	0.125	1	1	0	0	0	0	0.0266697902385685	0.0100150275693374	0.00774526581115106	9.63048784255728e-05	11.837619359015	1.13427064098031	3.58654810761695	0.82597520438211	0.999999671616948
cg07478397	1	0	0.125	1	1	0	0	0	0	0.0325311803473291	0.0122179474921752	0.00775456862502153	9.11543860008276e-05	7.33839283171238	1.0791956135445	1.41703364243349	0.985043818690516	0.999999671616948
cg16419706	1	0	0.125	1	1	0	0	0	0	0.0399665520679818	0.0150419815418929	0.00788393324690892	0.000523679585831684	30.4185272821877	1.43716417738886	3.60109135973259	0.824404905113636	0.999999671616948
cg06754197	1	0	0.125	1	1	0	0	0	0	0.0251956354148567	0.0094843048420047	0.00789421415006696	4.16456381350082e-05	5.36847515344934	1.05673030379839	2.28052498125867	0.94269824489468	0.999999671616948
cg17310354	0	2	0.25	1	2	0	0	0	0	-0.0992284919415442	0.0373663459533644	0.00791773604007401	0.00438529349558767	48.2910020428365	1.93389939760274	7.6213784825245	0.367160409213042	0.999999671616948
cg01743110	0	2	0.25	1	2	0	0	0	0	-0.0771864090364888	0.0290689520010944	0.00792409694393389	0.00234900122236133	39.0282371036084	1.64010347166652	9.53561948531578	0.216451549662251	0.999999671616948
cg17996830	1	0	0.125	1	1	0	0	0	0	0.0778935352617322	0.0293363960324211	0.00792651123382233	0.000220180451931765	2.66534317529886	1.02738329041524	1.48992158537429	0.982656523939084	0.999999671616948
cg21582112	0	2	0.25	1	2	0	0	0	0	-0.0597357671916627	0.0224985874492405	0.00792873283977479	0.000775133967079115	19.4239270109479	1.24106321256916	5.11754886387963	0.645620652334319	0.999999671616948
cg11921111	0	3	0.375	1	3	0	0	0	0	-0.107847823361464	0.0406557620535474	0.00798491576095289	0.00694345809760661	61.1506954310762	2.57404865053857	7.71652020521117	0.358253309872817	0.999999671616948
cg19379522	1	0	0.125	1	1	0	0	0	0	0.0486439909046397	0.0183390076460988	0.00799010558740349	0.000869880234033381	34.9966316162511	1.53838181753363	4.97299485909756	0.663258938007587	0.999999671616948
cg07695604	2	0	0.25	1	2	0	0	0	0	0.0409440504146452	0.0154497047228854	0.00804558031752115	0.000353245735074482	18.6538869995008	1.22931503806932	5.48795677065607	0.600636907653735	0.999999671616948
cg00288824	1	0	0.125	1	1	0	0	0	0	0.0420831387439819	0.0158929792333571	0.00809916851342983	0.00047140827873218	23.9865858328751	1.31555727493226	5.02162595258536	0.657323986067882	0.999999671616948
cg24921720	1	0	0.125	1	1	0	0	0	0	0.0365101230102662	0.0137887870976524	0.00810144415591363	0.000261796045898434	17.5169139670259	1.21236976948247	4.36102810455883	0.737380692768898	0.999999671616948
cg04331525	0	2	0.25	1	2	0	0	0	0	-0.0796043789633437	0.0300668701026558	0.00810706937820316	0.0031298220234615	47.534581168765	1.90601737730655	6.18251221397309	0.518607516793658	0.999999671616948
cg03621566	1	0	0.125	1	1	0	0	0	0	0.0786736773897488	0.0297204521211824	0.0081179941019506	0.0030205971222347	45.9103580838915	1.84878280679131	7.50604913678473	0.378154344201494	0.999999671616948
cg24153548	1	0	0.125	1	1	0	0	0	0	0.0347530326040258	0.0131416456469222	0.00818126137305286	0.000514890771005843	41.1509362851698	1.69926237883033	7.12840231232625	0.415634340199242	0.999999671616948
cg03889540	1	0	0.125	1	1	0	0	0	0	0.0516696215701276	0.0195525850040031	0.00822726580481993	0.00038733606473713	12.5007738045235	1.14286724978112	3.13007223811155	0.872714341762509	0.999999671616948
cg07050869	2	0	0.25	1	2	0	0	0	0	0.0625877722575103	0.0236858674813105	0.00823183483109609	0.00123555331488945	28.8926063484515	1.40632351805827	3.79010701836506	0.803610745190252	0.999999671616948
cg22562051	0	2	0.25	1	2	0	0	0	0	-0.0486276263259853	0.018406734841637	0.00824572903924345	0.000938668568208613	36.9347198469545	1.58565853917278	6.39630705702113	0.494309591259453	0.999999671616948
cg16868784	0	1	0.125	1	1	0	0	0	0	-0.0706033706954341	0.0267293387940223	0.00825596613761535	0.00204616505082727	41.4627306370011	1.7083133717749	6.15820395377811	0.521403095758301	0.999999671616948
cg19542849	0	2	0.25	1	2	0	0	0	0	-0.0770100890884694	0.0291577003077341	0.00826232140150571	0.00116539623004224	17.2314159774477	1.20818787926531	4.35686443235213	0.737877532058429	0.999999671616948
cg17691880	1	0	0.125	1	1	0	0	0	0	0.0459455205066583	0.0173992829545696	0.00827456944244268	0.00055238528817867	23.5005121129587	1.30719829324426	5.25045371495551	0.629428626797431	0.999999671616948
cg17407629	0	2	0.25	1	2	0	0	0	0	-0.0543871755311299	0.0205990088949355	0.00828372673062773	0.00112515587376812	35.5466370261615	1.55150942303181	5.72696743021677	0.571966896999694	0.999999671616948
cg18682447	1	0	0.125	1	1	0	0	0	0	0.0410513719975051	0.0155499301677219	0.00829130068833286	0.000650286724540139	37.2385095451153	1.59333373498967	5.94259527877088	0.546468025231796	0.999999671616948
cg12402251	2	0	0.25	1	2	0	0	0	0	0.053234589774423	0.020167616824562	0.00830021291041289	0.000505698393966032	15.5399930156917	1.18399232453981	4.8326942999166	0.68037178785695	0.999999671616948
cg10649494	1	0	0.125	1	1	0	0	0	0	0.0506115356196265	0.019174471116425	0.00830217918839168	0.00151669492465241	58.677631263376	2.41999679731259	9.74430649721269	0.203532346878821	0.999999671616948
cg03184439	1	0	0.125	1	1	0	0	0	0	0.0241197332496444	0.00914570384842937	0.00835751254096618	3.13478246273889e-05	4.36089976891884	1.04559745709006	1.50719162498915	0.982059641300398	0.999999671616948
cg20709110	0	1	0.125	1	1	0	0	0	0	-0.0971930887794608	0.0368541589313905	0.00835848313000663	0.00250810680598844	23.5517836418023	1.30807499198478	4.20790719413136	0.755543389318204	0.999999671616948
cg02725370	1	0	0.125	1	1	0	0	0	0	0.0563309736363901	0.0213698015993414	0.00838876882433827	0.000508632151531882	13.5023267730486	1.1561004622358	3.08348074183252	0.877173634870182	0.999999671616948
cg21166756	2	0	0.25	1	2	0	0	0	0	0.0516112002908757	0.01958159257127	0.0083963969578306	0.0011724246018538	41.2219794695445	1.70131622496858	10.8157930291874	0.14685831266368	0.999999671616948
cg08622675	0	1	0.125	1	1	0	0	0	0	-0.0535914897281063	0.020341742691507	0.0084247045840747	0.000805543707158836	26.360529940878	1.35796740416131	3.97643465982385	0.782487648494051	0.999999671616948
cg02589672	3	0	0.375	1	3	0	0	0	0	0.0368085915891871	0.0139752888242199	0.00844267403614381	0.000477735731313884	32.5199683419156	1.48191987381825	6.94468778881697	0.434661614710856	0.999999671616948
cg02662170	1	0	0.125	1	1	0	0	0	0	0.0569392792536864	0.0216463172986677	0.00852751117161321	0.00128224518738444	37.3336827402577	1.59575357820239	5.49656583733367	0.599598128179813	0.999999671616948
cg06345277	2	0	0.25	1	2	0	0	0	0	0.0559054732111181	0.0212588570435885	0.00854477514896402	0.00132515526874466	41.091702503807	1.69755372757908	5.90551028595703	0.550824858758003	0.999999671616948
cg16917279	1	0	0.125	1	1	0	0	0	0	0.0296328343222618	0.0112690493842967	0.0085491141036852	0.000212184038329072	21.5767399372563	1.27513189224719	3.74875711269123	0.808218153901524	0.999999671616948
cg07040303	2	0	0.25	1	2	0	0	0	0	0.0767501144800218	0.0292018343614365	0.00858220164251349	0.0020228809980255	31.6039268339785	1.46207224144674	6.11065649661889	0.526889713630955	0.999999671616948
cg25546428	0	1	0.125	1	1	0	0	0	0	-0.0515024323517184	0.0195956875669611	0.00858245585484962	0.00103632639728297	35.2755973892303	1.54501232867865	6.65816560736469	0.465317355542519	0.999999671616948
cg15558675	1	0	0.125	1	1	0	0	0	0	0.033126994336301	0.0126049130321183	0.00858628218996065	0.000368106095700411	30.7424730072711	1.44388638090555	6.47809599285182	0.485159408199913	0.999999671616948
cg26925590	0	1	0.125	1	1	0	0	0	0	-0.0392053272714532	0.014920018328494	0.00859643742959568	0.00034056984381318	19.4510765205412	1.24148152055069	3.22303308513117	0.863631881195291	0.999999671616948
cg23456692	3	0	0.375	1	3	0	0	0	0	0.0507308918915154	0.0193132724943478	0.00862078774153228	0.00134760443711161	50.1000122997275	2.00400850999516	10.0347313861628	0.186613800655773	0.999999671616948
cg05417985	1	0	0.125	1	1	0	0	0	0	0.0334396746375932	0.0127319045216005	0.00862813841837007	0.000173113761981012	13.2320323368546	1.15249904651708	4.55599216379917	0.713964805647306	0.999999671616948
cg20674635	1	0	0.125	1	1	0	0	0	0	0.0654120492925791	0.0249059042781013	0.00863016689843221	0.00148555404797246	31.6711454823381	1.4635105579613	6.45543581388528	0.487686140208408	0.999999671616948
cg19644949	0	1	0.125	1	1	0	0	0	0	-0.0432775320673088	0.0164796965598577	0.00863663452480715	0.000716593898149501	35.4867672785745	1.55006958699171	7.61694957830059	0.367578627435386	0.999999671616948
cg16436377	2	0	0.25	1	2	0	0	0	0	0.0419650016292698	0.0159808529159845	0.00864062237518608	0.000548285489830298	28.3479537976493	1.39563355549669	4.64747569352271	0.70289362192364	0.999999671616948
cg06640607	0	1	0.125	1	1	0	0	0	0	-0.043143306404477	0.0164416027853258	0.00868953946150007	0.000694250385041863	33.944875221157	1.51388708044692	6.4490251224206	0.488402142285189	0.999999671616948
cg17450546	1	0	0.125	1	1	0	0	0	0	0.0306658817598663	0.0116903715912897	0.00871147050218427	0.00034000281516761	34.3229618923313	1.52260215870368	4.52684445894969	0.717482382997047	0.999999671616948
cg19190714	1	0	0.125	1	1	0	0	0	0	0.0512674261989577	0.0195461474291697	0.00871870038269453	0.00131007308428815	47.2162347740097	1.89452191543852	4.86147560468214	0.676863476347142	0.999999671616948
cg00770155	1	0	0.125	1	1	0	0	0	0	0.0512772302102514	0.0195601436635184	0.00875396447870008	0.000411842233037415	13.2118123277023	1.15223053599862	3.06613281064004	0.878817720211578	0.999999671616948
cg00073716	1	0	0.125	1	1	0	0	0	0	0.0388641318985952	0.0148293470098113	0.008773448006335	0.000484667757018044	29.3263614245035	1.4149547414794	6.47656313745707	0.485330124792435	0.999999671616948
cg08779207	0	1	0.125	1	1	0	0	0	0	-0.0505167756139478	0.0192789468686961	0.00878504248965977	0.000912664969081278	32.9507361955588	1.49144068593601	7.39736053277357	0.388710868276195	0.999999671616948
cg22042996	0	1	0.125	1	1	0	0	0	0	-0.0662303044804619	0.0253097384490351	0.00887605809171516	0.00148870798602456	30.9618792731142	1.44847511703859	5.06246722854599	0.652340126792766	0.999999671616948
cg11199399	1	0	0.125	1	1	0	0	0	0	0.0379965705861652	0.0145226987533759	0.00888734738866443	0.000513966980115475	32.5747626912641	1.48312418304301	6.66495654895382	0.464577496144757	0.999999671616948
cg09372386	0	3	0.375	1	3	0	0	0	0	-0.0471680343989033	0.0180322692513577	0.00890298947791292	0.000948384243790125	39.4699012459716	1.65207065672175	8.69677145533858	0.27516586470025	0.999999671616948
cg01695406	0	1	0.125	1	1	0	0	0	0	-0.0732933998397269	0.0280264247389681	0.00891873904167722	0.00175402892908803	29.027058435958	1.40898767609576	6.80592977339194	0.449362420017983	0.999999671616948
cg01483824	0	2	0.25	1	2	0	0	0	0	-0.074129135551757	0.0283484720584835	0.00892469834854685	0.00144962497231858	23.039398421246	1.29936614252774	6.01519247399261	0.537976525090085	0.999999671616948
cg02601475	1	0	0.125	1	1	0	0	0	0	0.0802389824628992	0.0306900447972714	0.00893593508873359	0.00121478220920108	16.0367435388811	1.19099716012453	4.06577148838503	0.772171425437328	0.999999671616948
cg19976467	1	0	0.125	1	1	0	0	0	0	0.0379565929634392	0.0145178105841977	0.00893621751552865	0.000559155912103961	36.6185224765516	1.57774800947176	7.45620311848819	0.382972269382064	0.999999671616948
cg18296001	2	0	0.25	1	2	0	0	0	0	0.0344199167260324	0.0131719668064903	0.00897200567398254	0.00034055012385942	25.928373282225	1.35004460454225	5.36018429208137	0.616097383020414	0.999999671616948
cg25994616	0	3	0.375	1	3	0	0	0	0	-0.0476700632321423	0.0182449509082754	0.00898087989542609	0.000964943693469348	43.3460710046423	1.76510264642359	10.8170668040851	0.146799919308116	0.999999671616948
cg07636362	1	0	0.125	1	1	0	0	0	0	0.039677910551698	0.0152012994468686	0.00904983732162895	0.000225111917539718	11.9552278621372	1.13578577775654	2.55837867973667	0.922637314566236	0.999999671616948
cg12753518	1	0	0.125	1	1	0	0	0	0	0.0249405348107053	0.00955813043851993	0.00907136536748466	5.1543819273057e-05	6.66836680956557	1.07144808873064	1.65143449737371	0.97659949230832	0.999999671616948
cg24877195	2	0	0.25	1	2	0	0	0	0	0.0370874426266615	0.0142228292410791	0.00911795626513926	0.000486513014185828	32.2191526627167	1.47534301987096	6.45520570826294	0.48771183147476	0.999999671616948
cg10799440	0	3	0.375	1	3	0	0	0	0	-0.0554505064760662	0.0212663548228654	0.00912250348549585	0.00102270614880248	29.9338497060448	1.42722269712922	6.52140754418477	0.480348137937462	0.999999671616948
cg26607203	1	0	0.125	1	1	0	0	0	0	0.0400553240619774	0.0153631086023987	0.00912751375866889	0.000555952824340221	31.3732612295986	1.45715797940744	5.90333540419972	0.551080757971543	0.999999671616948
cg15621027	2	0	0.25	1	2	0	0	0	0	0.034000559094232	0.0130410762914987	0.0091288783799208	0.000507381819679869	41.6994914721365	1.71525090475338	7.44069586715507	0.38447925112288	0.999999671616948
cg02103822	0	3	0.375	1	3	0	0	0	0	-0.0603355653486724	0.0231542627747031	0.0091657799653167	0.00216571042673592	56.4290103218943	2.2951050857183	9.54749917143597	0.215698629456235	0.999999671616948
cg13750123	1	0	0.125	1	1	0	0	0	0	0.0446697380479866	0.0171479406261393	0.00918843822021494	0.000754025701865657	33.9910665824472	1.51494645985915	5.35730530066412	0.616446587819504	0.999999671616948
cg03123759	0	2	0.25	1	2	0	0	0	0	-0.0523179535586978	0.0200889438039355	0.00920578925381049	0.000839146096188218	27.4038919304929	1.37748431230301	7.25227948551658	0.40309386129741	0.999999671616948
cg16608407	1	0	0.125	1	1	0	0	0	0	0.0597257152678354	0.022938642168388	0.00922190713652496	0.00089316115296899	21.5904679101833	1.27535514286008	3.83858164245279	0.798170701741654	0.999999671616948
cg00498305	1	0	0.125	1	1	0	0	0	0	0.0327918406517489	0.0126004635252154	0.00925653593031554	0.000135787319226817	10.4403195189545	1.11657388082312	3.04842092534953	0.880487043074635	0.999999671616948
cg06235246	2	0	0.25	1	2	0	0	0	0	0.0886530565289168	0.0340736979570122	0.00927350498667086	0.00437241440668407	50.2230382562873	2.00896150542235	7.00559769715806	0.428297259715064	0.999999671616948
cg19677281	1	0	0.125	1	1	0	0	0	0	0.0371946939530564	0.0142967640781856	0.00927856085576339	0.000388724097520399	24.8464537754792	1.33060919974755	5.77788204619103	0.565911227866819	0.999999671616948
cg03309721	1	0	0.125	1	1	0	0	0	0	0.0337724951608823	0.0129895610809965	0.00932313660009127	4.48880676181311e-05	3.12285294727059	1.0322351869587	1.08334902553456	0.993369665738223	0.999999671616948
cg10917153	0	2	0.25	1	2	0	0	0	0	-0.0306313605273466	0.0117830752797383	0.00933306799050922	0.00035625774090554	34.7758185806038	1.53317370680351	9.01857597843379	0.251325117870006	0.999999671616948
cg21182715	1	0	0.125	1	1	0	0	0	0	0.047217056018797	0.0181662011053416	0.00934493149762769	0.000905781185904164	37.32856547881	1.59562328138809	9.31553369628415	0.230788814585308	0.999999671616948
cg17566936	1	0	0.125	1	1	0	0	0	0	0.0414920135660367	0.0159689931126898	0.00936903837106718	0.000396364194981063	19.8862508820151	1.24822519356482	2.78460802194291	0.904187282409016	0.999999671616948
cg14597923	1	0	0.125	1	1	0	0	0	0	0.0305889963275948	0.0117779683863985	0.00940044489736362	8.83422134617259e-05	7.62469938894502	1.08254045549523	1.9278619395432	0.963724839436105	0.999999671616948
cg17683775	0	1	0.125	1	1	0	0	0	0	-0.0362536887464113	0.0139609767662282	0.00941001432444346	0.000276726760385165	17.9132598699029	1.21822355037504	2.92617702054376	0.891746409468302	0.999999671616948
cg19032144	1	0	0.125	1	1	0	0	0	0	0.0502905629601247	0.0193733566151514	0.00943539142284957	0.00164776730239771	62.3694348055089	2.65741424512644	8.0099630314686	0.331716191711765	0.999999671616948
cg15379240	0	3	0.375	1	3	0	0	0	0	-0.070529984788853	0.0271714015104585	0.00943865383444497	0.00227813554869382	44.441306581178	1.79989833897214	5.58831484887061	0.58855390668738	0.999999671616948
cg01866521	1	0	0.125	1	1	0	0	0	0	0.0346180216507453	0.0133424020008675	0.00947046652109083	0.00025086356242348	17.86908587621	1.21756833059568	3.53238141404781	0.831783873296139	0.999999671616948
cg01314834	1	0	0.125	1	1	0	0	0	0	0.0560260720564189	0.0215940305076681	0.00947240208398415	0.0013596552898488	40.0676561699224	1.66854812625923	7.78965098137872	0.351507356793439	0.999999671616948
cg13181164	1	0	0.125	1	1	0	0	0	0	0.0664149901107752	0.0256314312147758	0.00956546259423317	0.00150300537425321	29.7480677062546	1.42344839116835	4.59854011481605	0.70882119227559	0.999999671616948
cg14994947	2	0	0.25	1	2	0	0	0	0	0.03815200021153	0.0147359911621029	0.00962452483450467	0.00034395236719822	20.283442080015	1.25444452958411	5.83771007061445	0.558821974703861	0.999999671616948
cg17073733	1	0	0.125	1	1	0	0	0	0	0.0296540924189162	0.0114566472195537	0.00964301053013212	0.000119408441122351	11.1259792192906	1.12518820597465	1.87878761097992	0.966243400395413	0.999999671616948
cg16536718	2	0	0.25	1	2	0	0	0	0	0.0498647033090577	0.0192653102373284	0.00964465662221598	0.000618096403665397	21.3456181444353	1.27138498378428	4.58502404166113	0.710456235797716	0.999999671616948
cg22914729	1	0	0.125	1	1	0	0	0	0	0.0610629904644839	0.0235942855840723	0.00965233484902005	0.000428313308348507	9.22110907000141	1.10157767929895	2.06484863754813	0.95616403616717	0.999999671616948
cg17871793	1	0	0.125	1	1	0	0	0	0	0.0299672156087757	0.0115810720392193	0.00966463242286469	0.000114400885600821	10.5125414471675	1.11747502518424	3.00735603695452	0.884320904654907	0.999999671616948
cg18759693	3	0	0.375	1	3	0	0	0	0	0.0747718459292184	0.0288996902685969	0.00967344675328516	0.00356166117390581	59.5656705248952	2.47314599495385	8.49816939080018	0.290719052181343	0.999999671616948
cg24723559	1	0	0.125	1	1	0	0	0	0	0.038490178206096	0.0148801211387267	0.00969042853435307	0.000298012485066851	16.7770728218179	1.20159195777743	4.4266334143708	0.729532888407961	0.999999671616948
cg11528832	2	0	0.25	1	2	0	0	0	0	0.0366256789906515	0.0141693828900018	0.00974223748130061	0.000395081569291397	25.625867064312	1.3445534899408	5.48420094304164	0.601090214902696	0.999999671616948
cg13275515	0	2	0.25	1	2	0	0	0	0	-0.0708608208854272	0.0274435021588664	0.00982119723707366	0.00164615351865694	28.8117852736048	1.40472689734305	5.54805549812146	0.593393974110004	0.999999671616948
cg02392619	1	0	0.125	1	1	0	0	0	0	0.0390238672863515	0.0151193746138492	0.00985002118078756	0.000615617765464128	36.6729935821298	1.57910511891466	6.39757909376557	0.494166645545601	0.999999671616948
cg10583097	1	0	0.125	1	1	0	0	0	0	0.0516844711735969	0.0200431514224785	0.00991843794017836	0.00148019809202694	51.0107111269674	2.04126253514669	8.89185701884553	0.260513841432003	0.999999671616948
cg15892280	1	0	0.125	1	1	0	0	0	0	0.0258462614089565	0.010027772700322	0.00995271491521546	0.000187549076668273	24.4738859503287	1.32404534852982	3.59952414315158	0.824574338888464	0.999999671616948
cg08497649	0	2	0.25	1	2	0	0	0	0	-0.0676819752871764	0.0262763193279953	0.0100014727176457	0.00243788441209318	54.5211116327312	2.19882243366287	6.74561465937093	0.455838306955795	0.999999671616948
cg05608159	1	0	0.125	1	1	0	0	0	0	0.0387426257122921	0.0150432042766519	0.0100117342545071	0.000672498411526384	40.3899502447558	1.67756947713674	6.75889783071868	0.454407737544741	0.999999671616948
cg15244101	1	0	0.125	1	1	0	0	0	0	0.0277216584655112	0.0107642458582429	0.0100139830338532	0.000127840927605997	13.4229105641957	1.15503998403814	3.72610790728758	0.810728482768796	0.999999671616948
cg07928883	0	2	0.25	1	2	0	0	0	0	-0.0707860332601398	0.027500703472673	0.0100538488017959	0.00126840735412016	21.5084819362669	1.27402300868742	4.04817912952135	0.774211692524579	0.999999671616948
cg09058542	0	2	0.25	1	2	0	0	0	0	-0.0604996747628405	0.0235109455218374	0.010074674219961	0.00176141451593607	42.2474731236989	1.73152596793189	7.84044105992014	0.346873842972358	0.999999671616948
cg03454375	1	0	0.125	1	1	0	0	0	0	0.0365670632237785	0.014211890188683	0.0100823877179828	0.000294565451695478	18.5960827229027	1.22844211120212	5.21423062771438	0.63383776578095	0.999999671616948
cg01691160	0	2	0.25	1	2	0	0	0	0	-0.0642104202199275	0.024967022334469	0.0101168601279293	0.0019200568088705	40.6197175749915	1.68406070022133	6.91796530874469	0.437471040795449	0.999999671616948
cg24742746	2	0	0.25	1	2	0	0	0	0	0.0672851386881897	0.0261640784094013	0.0101211958213404	0.00104630262001913	19.503528035209	1.24229047011824	4.30388464837514	0.744185758728287	0.999999671616948
cg12437658	1	0	0.125	1	1	0	0	0	0	0.0578614672858246	0.0225121949046399	0.0101631685173412	0.00174417578048116	47.6886434973819	1.9116307946439	8.41412287610129	0.297496119212805	0.999999671616948
cg20764358	0	2	0.25	1	2	0	0	0	0	-0.0971110431862186	0.0377916974504409	0.0101804358074105	0.00520314276366578	50.650012405379	2.02634296124726	10.1214747997571	0.181793486792066	0.999999671616948
cg26850677	0	1	0.125	1	1	0	0	0	0	-0.0379529182955076	0.0147738412132454	0.0102013970583684	3.77626360925497e-05	2.00985051128295	1.02051074033227	1.15434182220191	0.991940454790983	0.999999671616948
cg02655745	1	0	0.125	1	1	0	0	0	0	0.0357768740607395	0.0139353344338076	0.0102479260580727	0.000246688863076686	16.0192191479585	1.19074863302571	2.8908615681705	0.894911475399716	0.999999671616948
cg08817171	1	0	0.125	1	1	0	0	0	0	0.0352257091563402	0.0137247506822581	0.0102706098608155	0.00019627437741718	12.9636053014209	1.14894464949193	3.57832282435335	0.826861338466107	0.999999671616948
cg04030492	1	0	0.125	1	1	0	0	0	0	0.0396227349982414	0.0154439256832319	0.0103001386569315	0.000708214583823417	40.7980631103683	1.68913392456106	3.83259820853867	0.798844394476115	0.999999671616948
cg07011318	1	0	0.125	1	1	0	0	0	0	0.0385358853906453	0.0150217630929097	0.0103075624395707	0.000287902973287679	15.9986243676951	1.19045669487277	3.3003471903374	0.855897963598376	0.999999671616948
cg22579691	2	0	0.25	1	2	0	0	0	0	0.0675042016146434	0.0263169546376154	0.0103162100365805	0.00207748471032763	39.9916579972362	1.66643497658033	7.7875575253717	0.351699249210871	0.999999671616948
cg13918613	1	0	0.125	1	1	0	0	0	0	0.0450821147282671	0.017583276177025	0.0103497375155639	0.000255871429299188	10.0600516998947	1.111852985131	2.98389334284062	0.886488218934083	0.999999671616948
cg15749157	0	1	0.125	1	1	0	0	0	0	-0.0627857717796095	0.0244963780064966	0.0103753077715414	0.000957678933650208	20.1677134303804	1.25262602760091	4.92637654754765	0.668947530158701	0.999999671616948
cg14584577	1	0	0.125	1	1	0	0	0	0	0.03649709351462	0.0142415419789382	0.0103855576656222	0.000457369572436681	29.8685290530698	1.42589337781995	5.18931286566572	0.636872737531141	0.999999671616948
cg01412518	2	0	0.25	1	2	0	0	0	0	0.0372649070425953	0.014542582870963	0.0103931086498525	0.000670145206065349	43.2913866861888	1.76340055163446	6.40700530406837	0.493107990444693	0.999999671616948
cg03906434	1	0	0.125	1	1	0	0	0	0	0.118715256862214	0.0463365149069584	0.01040641684528	0.00306133946627823	17.9787516278929	1.21919626907321	4.46265467197865	0.725209491864328	0.999999671616948
cg06247837	0	1	0.125	1	1	0	0	0	0	-0.0458450130253629	0.0178951162151246	0.0104109414826507	0.000750709018745865	30.5574717020417	1.44003973430991	4.98023893566742	0.662374884321975	0.999999671616948
cg01434025	2	0	0.25	1	2	0	0	0	0	0.0375367090760356	0.0146714298223154	0.010512779030769	0.000479315127277901	29.4806488296742	1.4180504831712	6.13775196639378	0.523760142482001	0.999999671616948
cg05756780	1	0	0.125	1	1	0	0	0	0	0.0311582658512791	0.0121808976723373	0.0105287783783485	0.000189301559428217	15.9557041021403	1.18984874501812	3.59303142808474	0.825275723623565	0.999999671616948
cg11719412	1	0	0.125	1	1	0	0	0	0	0.0479594225895608	0.0187538530341515	0.0105485057634515	0.000464105935154578	16.5777623321902	1.19872114193584	3.44610636090836	0.840900440335786	0.999999671616948
cg07012739	0	2	0.25	1	2	0	0	0	0	-0.0582987258924857	0.0228058099025878	0.0105788746616111	0.000661576800434346	15.9054047502361	1.18913706288729	3.81348382879576	0.800992411047234	0.999999671616948
cg08066497	1	0	0.125	1	1	0	0	0	0	0.0276265232261697	0.0108112058611982	0.0106078017684269	2.99688039822803e-05	2.88483577578693	1.02970530708393	1.53496208957547	0.981074529827212	0.999999671616948
cg27396760	0	1	0.125	1	1	0	0	0	0	-0.0349593329271489	0.013682736414966	0.0106189104814809	0.000111081774153834	6.4282095854467	1.06869815739303	1.61177166511537	0.978186007786085	0.999999671616948
cg13040021	1	0	0.125	1	1	0	0	0	0	0.0298493098477292	0.0116839717669113	0.0106272372546676	0.000193035310737199	17.9788905409787	1.21919833393574	3.80284064677698	0.802185702900189	0.999999671616948
cg20098886	3	0	0.375	1	3	0	0	0	0	0.0304128716840638	0.0119072866893141	0.010645058761758	0.000433527941960562	42.6153750363907	1.74262705495445	7.5868592184603	0.370428460376148	0.999999671616948
cg02105326	1	0	0.125	1	1	0	0	0	0	0.0355813689104529	0.0139311185637603	0.0106464892694557	0.000236000685230293	15.2218224980641	1.17954882903347	3.11266558148319	0.874387740213804	0.999999671616948
cg04788288	0	1	0.125	1	1	0	0	0	0	-0.0618382845812776	0.0242188116767412	0.0106702573857296	0.00124815114107826	28.4137362019293	1.39691603799967	4.98191521631799	0.662170312155514	0.999999671616948
cg13213604	0	1	0.125	1	1	0	0	0	0	-0.051471838727156	0.0201609623166655	0.0106785779402353	0.000955228511215574	32.4291072581824	1.47992716896743	8.99824338223587	0.252782189144554	0.999999671616948
cg15729578	0	1	0.125	1	1	0	0	0	0	-0.0783661828362666	0.0306954112702319	0.0106791526270679	0.00162410148699199	22.2412483165558	1.28602887565762	3.69871669146406	0.813751415487236	0.999999671616948
cg17265300	0	3	0.375	1	3	0	0	0	0	-0.0605616837197984	0.0237324371902802	0.0107151812047855	0.00205193617462418	48.6426250075112	1.94714001668943	5.91296469262641	0.54994808848521	0.999999671616948
cg25789201	1	0	0.125	1	1	0	0	0	0	0.0328445164884032	0.0128724463420797	0.010724909441332	0.000420389201462395	35.043185495234	1.5394843599152	5.83678718280752	0.558931105106872	0.999999671616948
cg25413757	1	0	0.125	1	1	0	0	0	0	0.0390540127812787	0.0153176017898513	0.0107841422698577	0.000314587984332764	16.9020293194765	1.20339882166867	3.95472420192226	0.784977300115556	0.999999671616948
cg07342080	2	0	0.25	1	2	0	0	0	0	0.0389678686606194	0.0152873754434311	0.0108025235494777	0.000438761872187698	24.2619755855932	1.3203407505435	3.65905862360914	0.818102294722753	0.999999671616948
cg00550955	0	2	0.25	1	2	0	0	0	0	-0.0429969405016441	0.0168686239278761	0.0108054006462474	0.000763217758879722	35.1151329290262	1.54119141356359	5.41304831707937	0.609691544656665	0.999999671616948
cg03065612	1	0	0.125	1	1	0	0	0	0	0.0389869196074936	0.0152969759409494	0.0108135056979387	0.000324398338359871	17.5870603486502	1.2134016869566	2.63261915939325	0.916784150937676	0.999999671616948
cg27066067	0	4	0.5	1	4	0	0	0	0	-0.0689146118856425	0.0270462633416784	0.0108334055735793	0.00337342489842589	70.5840572098376	3.39951708205807	18.345220437577	0.0105058262362633	0.999999671616948
cg14528881	2	0	0.25	1	2	0	0	0	0	0.0423676468221953	0.0166305125612109	0.0108471377854824	0.00113704641214437	59.3251802526475	2.45852349490765	8.48408671536556	0.291846489616572	0.999999671616948
cg02703145	0	1	0.125	1	1	0	0	0	0	-0.0505882421413774	0.0198631068936152	0.0108701896698961	0.000127701389910514	3.77314659855136	1.03921095271411	1.68085036640638	0.975380827860505	0.999999671616948
cg08413427	1	0	0.125	1	1	0	0	0	0	0.0202423622010054	0.00794840893889287	0.0108741029256222	8.80895090684571e-05	17.5893286568148	1.21343508516715	3.28918016183911	0.857024818230291	0.999999671616948
cg01094687	2	0	0.25	1	2	0	0	0	0	0.0671593462902826	0.0263793722600145	0.0108995194893656	0.00210176147648638	39.9844659768311	1.66623527770985	5.56476404743896	0.591384030979126	0.999999671616948
cg15015340	0	1	0.125	1	1	0	0	0	0	-0.0342740371074138	0.0134629737337246	0.0109027667727216	4.91374412738921e-05	3.21639967226215	1.03323289959632	1.76156426018936	0.97185223043501	0.999999671616948
cg15338683	2	0	0.25	1	2	0	0	0	0	0.0521622285787857	0.0204992456087702	0.0109405300881759	0.00138749256196624	44.9593658758832	1.81683953303481	6.63427035088323	0.467925662094381	0.999999671616948
cg23137807	1	0	0.125	1	1	0	0	0	0	0.0275989304494533	0.010861576942286	0.011054571616892	0.000137003902283666	14.4982268525878	1.16956638814486	3.74934428755069	0.808152947005614	0.999999671616948
cg10316474	1	0	0.125	1	1	0	0	0	0	0.0280170278836476	0.0110460321126296	0.0112002430378502	8.08846252219379e-05	8.03399353424106	1.08735829512432	2.3501766062421	0.937950268079371	0.999999671616948
cg23242489	1	0	0.125	1	1	0	0	0	0	0.0421913626399315	0.0166370746045604	0.0112131710212538	0.000241394316156171	10.1865774996793	1.1134193221469	2.48449786800539	0.928259860012049	0.999999671616948
cg06836181	2	0	0.25	1	2	0	0	0	0	0.0285809996511991	0.0112707142625391	0.0112170255641502	0.000227649192871489	23.5471484148302	1.30799568527013	4.23038255809035	0.752892389112436	0.999999671616948
cg17011981	2	0	0.25	1	2	0	0	0	0	0.0564408940439569	0.0222659271720837	0.0112493919449623	0.0009028693768494	23.8028766324147	1.31238550197737	5.93163691173057	0.547754125955729	0.999999671616948
cg02542872	1	0	0.125	1	1	0	0	0	0	0.0425699874692869	0.0167952983108843	0.0112563845808849	0.000233090590843547	9.9741626508299	1.11079222303864	3.72302089078762	0.811069885953461	0.999999671616948
cg13593297	1	0	0.125	1	1	0	0	0	0	0.0337520430635121	0.013322342380273	0.0112932433622822	0.000158953589973244	11.0043545319173	1.12365048283024	3.36484332574308	0.84932694296453	0.999999671616948
cg25094927	1	0	0.125	1	1	0	0	0	0	0.0329785617260115	0.013023621575172	0.0113345664900986	0.000207943709296905	15.4120252928412	1.18220113847385	3.18513555219242	0.867363757409488	0.999999671616948
cg16297030	0	1	0.125	1	1	0	0	0	0	-0.0415310447160123	0.0164086683856339	0.0113723916540391	0.000597193216931941	29.8317614017255	1.42514621996595	4.37563034591879	0.735637057638288	0.999999671616948
cg06660395	1	0	0.125	1	1	0	0	0	0	0.0487350548134617	0.0192589006272268	0.0113893227434514	0.000589689492686695	20.2711613915501	1.25425130662071	4.30134408996483	0.744487599703313	0.999999671616948
cg01268381	0	3	0.375	1	3	0	0	0	0	-0.0492278860981024	0.0194568747117175	0.0114029230272396	0.00137077216169624	48.647030552586	1.94730706083902	8.41960745102255	0.297050320653591	0.999999671616948
cg23157089	1	0	0.125	1	1	0	0	0	0	0.0605256100032538	0.0239243038383135	0.011410164916353	0.000859370393762575	19.2269638947024	1.23803690961471	3.66387896699642	0.817575116798213	0.999999671616948
cg11460562	0	1	0.125	1	1	0	0	0	0	-0.064619554319106	0.02554420402539	0.0114155232939971	0.00185253340661913	38.037401673506	1.61387680150337	6.32848043347988	0.50196009314303	0.999999671616948
cg00327669	1	0	0.125	1	1	0	0	0	0	0.0543666116917672	0.0214987307533603	0.0114443802121629	0.000852751114623571	24.0059712239876	1.31589286172396	4.3858970096398	0.734410037408072	0.999999671616948
cg17414127	3	0	0.375	1	3	0	0	0	0	0.076039295272035	0.0300710363260952	0.0114500310891563	0.00336521054668906	50.8259910029287	2.03359461714736	11.2215377846102	0.129243330447597	0.999999671616948
cg06337037	1	0	0.125	1	1	0	0	0	0	0.0300704052450079	0.0118923782079787	0.0114536627949365	0.000244667339944586	22.1584572225712	1.28466107469027	3.98395333323402	0.781623810426065	0.999999671616948
cg07394898	0	2	0.25	1	2	0	0	0	0	-0.0244031565942843	0.00965259260001418	0.0114666886419351	0.000163974514152941	22.9068198411836	1.29713159833327	4.32689912705985	0.741448638449521	0.999999671616948
cg00503447	1	0	0.125	1	1	0	0	0	0	0.0371627189887738	0.0147043098904406	0.0114931771671744	0.000204894698786804	11.7702571759814	1.13340464110224	3.02326393820121	0.882841814654282	0.999999671616948
cg06016911	0	1	0.125	1	1	0	0	0	0	-0.0611825156052466	0.0242138445227925	0.0115120929575817	0.00148908474237557	33.4161080491444	1.50186474641357	6.07893289203909	0.530563637105409	0.999999671616948
cg07110129	0	3	0.375	1	3	0	0	0	0	-0.0679674011636021	0.0269004689572294	0.0115164351455442	0.00305856031193791	59.8652105641443	2.49160395272092	14.4811028326035	0.0432569535322475	0.999999671616948
cg24063036	0	1	0.125	1	1	0	0	0	0	-0.0373670109474593	0.0147970050808661	0.011559658018906	0.00031595808540262	18.187708478208	1.22231021940467	4.78374548330179	0.686334247478402	0.999999671616948
cg07560446	0	2	0.25	1	2	0	0	0	0	-0.0493812806900006	0.0195574121377086	0.0115718238031833	0.00103011495759197	36.3450834017581	1.57097056039128	6.77601486155328	0.452567913779193	0.999999671616948
cg23563008	0	1	0.125	1	1	0	0	0	0	-0.0577897354601286	0.0228943835438455	0.0115965788411283	0.00109697271929798	27.4740611360984	1.37881703520798	5.61560468471705	0.585278852035344	0.999999671616948
cg21067465	2	0	0.25	1	2	0	0	0	0	0.0619529593493521	0.0245450167374701	0.0116009949895077	0.00176726482398437	39.4773136771935	1.65227299176106	6.34828861143948	0.499720099849171	0.999999671616948
cg06334134	4	0	0.5	1	4	0	0	0	0	0.0783559980310738	0.0310489169261981	0.0116149895458123	0.00383967646269906	54.36755310791	2.19142313881341	13.6594595431373	0.057580476712875	0.999999671616948
cg11310299	1	0	0.125	1	1	0	0	0	0	0.0528631877814435	0.0209589180173104	0.0116613813349515	0.00118827761504235	37.1098559216211	1.59007427102364	3.25146190459423	0.860806639386648	0.999999671616948
cg13133148	1	0	0.125	1	1	0	0	0	0	0.0333048653114169	0.0132139104440473	0.0117208297562752	0.000368368419875157	27.8365763179073	1.38574356505781	6.49765263203212	0.482983979905561	0.999999671616948
cg21038957	1	0	0.125	1	1	0	0	0	0	0.0360892096510026	0.0143200234046632	0.0117290808055573	0.000343292361518878	21.4010776896163	1.27228207538399	4.36345822689469	0.737090642989197	0.999999671616948
cg23799276	1	0	0.125	1	1	0	0	0	0	0.0337086578768999	0.0133770835438043	0.0117394534555647	0.000382185781482087	28.240934342679	1.39355214681224	5.51289553738664	0.597628883246984	0.999999671616948
cg16586566	1	0	0.125	1	1	0	0	0	0	0.0377350490841917	0.0149779201023063	0.0117562223747574	0.000177106169599844	9.58226535537646	1.10597771989133	2.65890007773049	0.91466425808023	0.999999671616948
cg16182127	1	0	0.125	1	1	0	0	0	0	0.0289340953590798	0.0114865481704072	0.0117703773800138	0.00013241094812063	12.3903660359857	1.14142698097649	3.20131910591216	0.865774969203161	0.999999671616948
cg21198935	2	0	0.25	1	2	0	0	0	0	0.0729781371453867	0.0289919641736396	0.0118296698719017	0.00370285087487819	57.3539730654719	2.3448843230701	15.6735421842012	0.0282721487510182	0.999999671616948
cg10605130	3	0	0.375	1	3	0	0	0	0	0.0903578201966887	0.035903271725684	0.011845911975039	0.00540801993681136	69.8745150704086	3.31944864070131	14.9451340325012	0.0367091726227541	0.999999671616948
cg20639218	1	0	0.125	1	1	0	0	0	0	0.0286085230355321	0.0113736844976609	0.0118922401549657	0.000140871639572391	13.5579413057886	1.15684426667521	2.67347666858114	0.913477818077393	0.999999671616948
cg15059371	1	0	0.125	1	1	0	0	0	0	0.0517523607797296	0.0205777721712345	0.0119044463879785	0.000750539546876957	22.878440660454	1.29665428002728	3.81006736637602	0.801375674301601	0.999999671616948
cg04618331	0	1	0.125	1	1	0	0	0	0	-0.057808430817527	0.0229873187399032	0.0119101077163119	0.00166295861371518	41.5172760806255	1.70990667496716	8.8775800383874	0.261565251909514	0.999999671616948
cg13585586	1	0	0.125	1	1	0	0	0	0	0.0392357087919991	0.0156077587845831	0.0119418082724461	0.000314322882389547	16.2450387819375	1.19395912248878	3.30670826163001	0.855254621591435	0.999999671616948
cg13507964	4	0	0.5	1	4	0	0	0	0	0.0522357776756777	0.0207797157967598	0.01194425770796	0.00167861361254501	52.6738348921356	2.11299605138263	7.82077561293726	0.348662867656973	0.999999671616948
cg14819368	2	0	0.25	1	2	0	0	0	0	0.0330902198590448	0.0131687904169247	0.0119785382336531	0.000266555972971479	19.5731254324169	1.24336548619665	3.36423061674403	0.84938986263024	0.999999671616948
cg25847771	1	0	0.125	1	1	0	0	0	0	0.0409777288842391	0.0163203058848263	0.0120443185496416	0.000556079800113212	27.1753185483359	1.37316082963402	5.5249332604286	0.596178175084551	0.999999671616948
cg00814752	1	0	0.125	1	1	0	0	0	0	0.0526907397408983	0.0209904837135091	0.0120655840252896	0.00107793739513624	32.7504141634944	1.48699800535747	4.64014173709053	0.703782725949363	0.999999671616948
cg23122409	1	0	0.125	1	1	0	0	0	0	0.0298095369437348	0.0118775008887688	0.0120817264108558	0.000218184719802497	19.8474503913558	1.24762094890635	4.12535375576272	0.765231243671943	0.999999671616948
cg09589688	2	0	0.25	1	2	0	0	0	0	0.0408151138701375	0.0162701950681391	0.0121216927385711	0.000575937340957962	28.9929356786788	1.40831058086671	5.94980977407251	0.545621923719978	0.999999671616948
cg00407150	0	1	0.125	1	1	0	0	0	0	-0.0269868860933201	0.0107598701566452	0.012138053011199	0.000121520957941571	12.8240979842567	1.14710599704424	3.43015176143479	0.842567415674322	0.999999671616948
cg14276025	2	0	0.25	1	2	0	0	0	0	0.048038858023802	0.019155396521276	0.0121468275231298	0.00130327255180971	47.9203243570318	1.92013484656758	8.19931994749531	0.315346780236751	0.999999671616948
cg09331986	1	0	0.125	1	1	0	0	0	0	0.0535532904311666	0.0213577923913217	0.0121610716443797	0.000974845865407718	28.8026523578225	1.40454670450054	7.48944162529707	0.379755137589642	0.999999671616948
cg01108243	2	0	0.25	1	2	0	0	0	0	0.0236095408823041	0.00941885738730084	0.012189004304557	0.000202804794529005	31.3489596669834	1.45664216470594	6.21726979721106	0.514621509659309	0.999999671616948
cg16236270	0	2	0.25	1	2	0	0	0	0	-0.0598698830959617	0.0238881010729634	0.0122014547273436	0.00133150240893138	32.8175289273915	1.48848350475116	11.2528204644358	0.127964995723214	0.999999671616948
cg07480640	0	1	0.125	1	1	0	1	0.125	1	-0.0618591400780125	0.0246843690149546	0.0122104062345962	0.00217078202288883	48.3624086478038	1.93657367397224	9.53686701402792	0.216372382742453	0.999999671616948
cg07906179	1	0	0.125	1	1	0	0	0	0	0.0457224217768203	0.0182752953495521	0.0123539114228587	0.000573959091458312	22.2862179691332	1.28677304574215	3.98945003245261	0.780991757013949	0.999999671616948
cg00397714	0	1	0.125	1	1	0	0	0	0	-0.0495125241360599	0.0197909927167467	0.0123573959153829	0.000913022293583049	30.1836935340449	1.43233013978996	5.8345899186763	0.559190958063905	0.999999671616948
cg19725377	1	0	0.125	1	1	0	0	0	0	0.0370266993987068	0.0148046950213283	0.0123839466525786	0.00039521142581997	23.2039626841355	1.30215052097932	4.8164875854209	0.682346564174775	0.999999671616948
cg03232390	2	0	0.25	1	2	0	0	0	0	0.0790146200701497	0.031600360844391	0.0124041205674963	0.00338039480312866	47.953065366743	1.92134274006027	7.40657307101971	0.387808779572044	0.999999671616948
cg16744856	0	2	0.25	1	2	0	0	0	0	-0.0577808101022342	0.0231207671122693	0.0124513714751561	0.00257961379673833	69.1756118662691	3.24418442845166	16.3591504829932	0.0220301954449753	0.999999671616948
cg09012337	1	0	0.125	1	1	0	0	0	0	0.0295899500566988	0.011840304105321	0.0124513739058024	0.000254327799596065	23.5535762461718	1.30810566524366	3.46034112284636	0.839408085085577	0.999999671616948
cg12275868	2	0	0.25	1	2	0	0	0	0	0.0849942770400317	0.034018049162268	0.012471826812891	0.00449885234785672	52.7035766721641	2.11432478322617	9.8361849630881	0.198048354626001	0.999999671616948
cg22659014	2	0	0.25	1	2	0	0	0	0	0.0422174016616145	0.016897105306901	0.0124720474644335	0.000933463820586605	45.2561022340979	1.82668761416338	10.0049471947315	0.18829328771493	0.999999671616948
cg19861288	1	0	0.125	1	1	0	0	0	0	0.0347136444330728	0.0138958240816733	0.0124848639799951	0.000219198216304377	14.0019692102035	1.16281732362487	3.50665526506187	0.834520062244198	0.999999671616948
cg00607755	0	1	0.125	1	1	0	0	0	0	-0.041073193064633	0.0164418960652116	0.0124867553602828	0.000443298450753097	20.9777440743927	1.26546627692003	4.99112006097668	0.661046949536664	0.999999671616948
cg16716975	2	0	0.25	1	2	0	0	0	0	0.030657055611666	0.0122755342776025	0.0125103827840072	0.000346688825282873	31.0223208326195	1.44974434059083	3.94143591047372	0.786497629468537	0.999999671616948
cg21399198	1	0	0.125	1	1	0	0	0	0	0.0369000071254854	0.0147831139146804	0.0125570155094693	0.000333058667179452	19.4711360743707	1.24179077072729	4.13559376440317	0.764033958618707	0.999999671616948
cg09526693	0	1	0.125	1	1	0	0	0	0	-0.0532524365732123	0.0213408733484686	0.0125841449245787	0.0016283790566955	47.6998479517995	1.91204033035772	7.75690920075347	0.354516794670024	0.999999671616948
cg19470159	1	0	0.125	1	1	0	0	0	0	0.0486949974744931	0.0195217492485577	0.0126171253009238	0.00123229712110045	42.2715501379268	1.73224814175547	8.04612019107431	0.328544653210938	0.999999671616948
cg25637836	3	0	0.375	1	3	0	0	0	0	0.076873226179075	0.0308295203180301	0.0126492696200028	0.00380692429220557	53.6418165025275	2.15711644537263	11.6769381961011	0.111696073367188	0.999999671616948
cg02228185	0	3	0.375	1	3	0	0	0	0	-0.0768411200606706	0.0308171893490998	0.0126508408842318	0.00375190511209832	53.9240510083224	2.17032968801277	7.72180509068951	0.357762870881815	0.999999671616948
cg09460553	1	0	0.125	1	1	0	0	0	0	0.0813049271341809	0.0326507242334201	0.0127692205065252	0.00168299403232251	19.9403946524878	1.24906935983425	4.75893123690419	0.689354451340666	0.999999671616948
cg07005047	2	0	0.25	1	2	0	0	0	0	0.0462954353893726	0.0185953880127958	0.0127880021363894	0.000805243782080109	30.0625343061675	1.42984878001976	5.46125334911699	0.60386147363836	0.999999671616948
cg05763263	1	0	0.125	1	1	0	0	0	0	0.0354092375662915	0.0142230282259302	0.0127897396236779	0.000383816506076373	24.6009603775288	1.32627683987366	3.93875431620528	0.786804106433594	0.999999671616948
cg17129937	0	3	0.375	1	3	0	0	0	0	-0.0448999534176884	0.0180388026192551	0.0128075529223263	0.0012038898132547	52.0392568897783	2.08503858604074	12.3368272715467	0.0900121602001215	0.999999671616948
cg01342115	0	2	0.25	1	2	0	0	0	0	-0.0720328196774712	0.0289556220811304	0.0128573154268658	0.00249128226035632	39.4248556789683	1.65084212544385	7.4757316757065	0.381079970009351	0.999999671616948
cg14884373	0	3	0.375	1	3	0	0	0	0	-0.073918019857222	0.0297134811422267	0.0128574658904012	0.00321727876655009	49.7506976811202	1.99007738187895	13.087986328792	0.0699934194144094	0.999999671616948
cg10922808	0	2	0.25	1	2	0	0	0	0	-0.0630652412906754	0.0253517921173788	0.0128606534094708	0.00203213703136963	42.9725393889055	1.75354116996304	8.70245771384808	0.274730053747226	0.999999671616948
cg21857959	2	0	0.25	1	2	0	0	0	0	0.0418601177571445	0.0168331983746292	0.012891247557452	0.000908240810990099	44.1809952324013	1.79150453176921	7.74965675692115	0.355185774851235	0.999999671616948
cg19265970	2	0	0.25	1	2	0	0	0	0	0.0413706764341253	0.01663730518005	0.0128962618751721	0.00107297516285288	53.0451622368459	2.12970600610766	7.03430727090469	0.4253165668968	0.999999671616948
cg04936930	1	0	0.125	1	1	0	0	0	0	0.0423178784590388	0.0170205087658478	0.0129083629589162	0.000457320618884585	20.1575055459399	1.25246587902559	5.07550341615357	0.65074954679521	0.999999671616948
cg25308242	1	0	0.125	1	1	0	0	0	0	0.0457202767890575	0.0183965303700091	0.012945455805176	0.000811889427167873	33.064442043033	1.49397425004346	5.89663390792948	0.551869531539954	0.999999671616948
cg17221941	0	2	0.25	1	2	0	0	0	0	-0.0554389824930469	0.0223100338724155	0.0129575116329873	0.00186666070186743	50.9701804517977	2.03957511819288	8.89564021363533	0.260235782618798	0.999999671616948
cg17998283	0	1	0.125	1	1	0	0	0	0	-0.0652787987800649	0.0262719658305934	0.0129648934464377	0.000751197729604274	13.3986422918602	1.15471630753199	3.32347189086381	0.853554180093337	0.999999671616948
cg25421566	1	0	0.125	1	1	0	0	0	0	0.0375581448097515	0.0151269494022456	0.013033115721082	9.20748290006613e-05	4.7742307686768	1.05013591181479	2.13420048169145	0.952040541663588	0.999999671616948
cg19719902	1	0	0.125	1	1	0	0	0	0	0.0292853243349077	0.0117980380000278	0.0130566684164696	0.00012455421549482	10.8262662509993	1.12140644779406	2.96109016077729	0.888578217347473	0.999999671616948
cg25979157	0	1	0.125	1	1	0	0	0	0	-0.0642815444434805	0.0259306364302182	0.0131758475331116	0.00169633732080869	34.4480020101434	1.52550651492688	3.24675960243451	0.861275458303047	0.999999671616948
cg14897833	3	0	0.375	1	3	0	0	0	0	0.0861584608693447	0.0347572794955191	0.0131802698679716	0.00506255431694418	65.2587560190709	2.878423123101	12.0371032693649	0.0993452905354914	0.999999671616948
cg24884145	1	0	0.125	1	1	0	0	0	0	0.0670808885459113	0.0270633142191859	0.0131875116452421	0.00168989101446367	29.7492433406194	1.42347221233306	5.22863742805991	0.632083721728029	0.999999671616948
cg22160612	1	0	0.125	1	1	0	0	0	0	0.0539336466923961	0.0217593222193418	0.0131882299209258	0.000324789737751299	8.33130233880171	1.09088492093117	2.68002606977676	0.912942278975339	0.999999671616948
cg05168015	0	1	0.125	1	1	0	0	0	0	-0.0495328767661313	0.0199851970820753	0.0131944146521505	0.000979667652955875	31.9209983294182	1.46888170428639	8.3693791983958	0.301151533214617	0.999999671616948
cg07236358	2	0	0.25	1	2	0	0	0	0	0.0303729910889862	0.0122616331821677	0.0132463879494834	0.000390247820334296	35.6826042059036	1.55478931889806	6.87331875821275	0.44218811415702	0.999999671616948
cg10092689	1	0	0.125	1	1	0	0	0	0	0.0339020214220519	0.0136870103041526	0.0132510972558943	0.000332611105839363	23.0567395788033	1.29965898835828	3.62190116449897	0.822150265800522	0.999999671616948
cg17539315	1	0	0.125	1	1	0	0	0	0	0.028240343976067	0.0114013730710193	0.013251981149185	0.000285860224898465	29.8619581033739	1.42575979163185	3.28806509587992	0.857137159449439	0.999999671616948
cg01390062	1	0	0.125	1	1	0	0	0	0	0.0326324074136128	0.0131750610121286	0.0132554428756629	0.000158362853224989	11.1701332176513	1.12574749487152	2.85334173624984	0.898229701949812	0.999999671616948
cg05810439	0	1	0.125	1	1	0	0	0	0	-0.0737384786890113	0.0297718210456251	0.0132570750402206	0.00178731329011228	26.1367761039533	1.35385371400438	6.67785224752365	0.463174263540216	0.999999671616948
cg14343017	0	1	0.125	1	1	0	0	0	0	-0.0514334138540383	0.0207763740057792	0.013302286351046	0.000562404451244587	16.2929422486547	1.1946423955917	4.00201282158094	0.779545541076006	0.999999671616948
cg02901790	0	2	0.25	1	2	0	0	0	0	-0.0595271919702691	0.024046610275597	0.0133052733148314	0.00119297542677228	26.7483886343126	1.36515768234475	5.84156104053822	0.558366680075309	0.999999671616948
cg04738309	2	0	0.25	1	2	0	0	0	0	0.0247232885880174	0.00998803557214328	0.0133127877638143	0.00010381969789265	12.9129462087711	1.1482763010875	2.90430045596166	0.893711785957351	0.999999671616948
cg19039765	0	2	0.25	1	2	0	0	0	0	-0.0934733298963449	0.0377673860897033	0.0133245566723606	0.00705222331567927	67.8392800679157	3.10938312982968	9.57064862008095	0.214237553582499	0.999999671616948
cg09848943	2	0	0.25	1	2	0	0	0	0	0.0532810945331818	0.0215348105146145	0.0133540710070018	0.00121246276784331	36.2558835259894	1.56877223391702	10.4085212128891	0.166580489927562	0.999999671616948
cg02843687	3	0	0.375	1	3	0	0	0	0	0.0608707926126339	0.0246078553914416	0.0133747171347119	0.00210416683253227	51.0327145712749	2.04217977624176	11.3971624703805	0.122208772192015	0.999999671616948
cg00061695	0	1	0.125	1	1	0	0	0	0	-0.0287436210236845	0.0116224560073539	0.0133942623240903	8.44816454794172e-05	7.54335591788916	1.08158803504905	1.98970325234107	0.960408068516302	0.999999671616948
cg06878741	0	2	0.25	1	2	0	0	0	0	-0.0513377801783776	0.0207646538808777	0.0134222819087129	0.00163231354197431	53.2627701014888	2.13962188638796	11.1261750240303	0.133209237317185	0.999999671616948
cg03839625	1	0	0.125	1	1	0	0	0	0	0.0361525586858061	0.0146252829027398	0.013438883133835	0.000168661591257527	9.61639404198882	1.10639533508385	3.31869202108107	0.8540397703943	0.999999671616948
cg02997086	2	0	0.25	1	2	0	0	0	0	0.0426802254637787	0.0172671710678023	0.0134451427508303	0.000631349987895783	27.8491597415079	1.38598524482506	6.46233948752999	0.486915656053755	0.999999671616948
cg17298925	1	0	0.125	1	1	0	0	0	0	0.0836797581561984	0.0338737570200116	0.0134984005950998	0.000391909319454756	3.71422123763127	1.03857497218564	1.31183622294843	0.988119980735253	0.999999671616948
cg05942111	2	0	0.25	1	2	0	0	0	0	0.0408763387689226	0.0165569552884372	0.0135554894002387	0.000665629631412952	32.8461875272527	1.48911873083278	3.25722564954324	0.860231185853016	0.999999671616948
cg04822748	1	0	0.125	1	1	0	0	0	0	0.0712605653478553	0.0288767255693347	0.0135964901569593	0.00200261970273114	30.9412101966798	1.4480415930369	5.40852122383247	0.610239634657123	0.999999671616948
cg04514469	0	2	0.25	1	2	0	0	0	0	-0.0367541184716958	0.0148995633800027	0.0136329658190965	0.000621746384572758	39.2316897662184	1.64559454780444	10.6069687036269	0.156705351140694	0.999999671616948
cg18108507	1	0	0.125	1	1	0	0	0	0	0.0370218285596788	0.0150123110010658	0.0136593997002925	0.000806592299999587	50.6013465999224	2.02434667985996	9.08691313256586	0.246476147690424	0.999999671616948
cg10696302	2	0	0.25	1	2	0	0	0	0	0.0464993393291315	0.0188585554873209	0.0136749877909497	0.000907599557857311	33.5301821694328	1.50444221548646	9.23769687125581	0.236037964912915	0.999999671616948
cg09321959	0	1	0.125	1	1	0	0	0	0	-0.0525872958938045	0.0213331745376089	0.0136994957741579	0.0011157484905369	33.6512801357847	1.50718808448231	6.10215885664115	0.527872800660846	0.999999671616948
cg00994924	1	0	0.125	1	1	0	0	0	0	0.0473969507831609	0.0192347368829987	0.0137345119054436	0.000560926230098759	19.2378384591307	1.23820361035527	3.71377527995242	0.812091305122746	0.999999671616948
cg07862358	1	0	0.125	1	1	0	0	0	0	0.0496914596702977	0.0201743604445437	0.0137741636454052	0.000651702841118672	20.332784234968	1.25522147397415	4.71734122469246	0.694412116127294	0.999999671616948
cg24651824	0	3	0.375	1	3	0	0	0	0	-0.057185663096653	0.0232428754537609	0.0138800673634513	0.00192809529471533	48.665795585739	1.94801889190708	7.86917429018625	0.344271334076297	0.999999671616948
cg19178742	2	0	0.25	1	2	0	0	0	0	0.0660041740891156	0.0268323514259955	0.0138986227509953	0.00125314253553157	22.2667306328756	1.28645045826791	4.95952997521744	0.66490211772209	0.999999671616948
cg10457440	1	0	0.125	1	1	0	0	0	0	0.0433468468085428	0.0176249783077885	0.0139170009026102	7.0270043386352e-05	2.63174225497829	1.0270287495733	1.57960607231721	0.979425045117315	0.999999671616948
cg02055483	1	0	0.125	1	1	0	0	0	0	0.0735112132682592	0.029896118607339	0.0139368010991105	0.00108369396810426	15.1103705769561	1.17800019483716	3.03533946522593	0.881713899902371	0.999999671616948
cg00322946	2	0	0.25	1	2	0	0	0	0	0.0343184215192471	0.0139579986068273	0.0139444135465167	0.000605015838106743	42.8918069426766	1.75106223199223	5.0023364387502	0.659678087180606	0.999999671616948
cg09917562	1	0	0.125	1	1	0	0	0	0	0.0548900145693575	0.0223394694530929	0.0140068855483862	0.00116190202129708	30.5754815394003	1.44041330379198	5.09131648531593	0.648820361552563	0.999999671616948
cg09524508	0	1	0.125	1	1	0	0	0	0	-0.0322247433166207	0.0131157421735914	0.0140121575322938	0.000179575457343085	12.8839897536703	1.14789462599629	2.64835650344751	0.915517708915101	0.999999671616948
cg00667647	2	0	0.25	1	2	0	0	0	0	0.0406616389572787	0.0165527350506111	0.0140301451358657	0.000755523935980157	37.4268446062788	1.59812941141904	6.25822207704703	0.509942487254373	0.999999671616948
cg12610119	1	0	0.125	1	1	0	0	0	0	0.0311193432704543	0.0126720592948893	0.0140592973116764	0.000230008825806805	18.2709137491766	1.22355460690095	3.48672367147375	0.836629690265842	0.999999671616948
cg24809958	2	0	0.25	1	2	0	0	0	0	0.0425190250434398	0.0173145720866674	0.0140618838150425	0.000645048288091763	29.035779277712	1.40916082755761	4.99744714130298	0.660274784419608	0.999999671616948
cg07278425	1	0	0.125	1	1	0	0	0	0	0.0713851061786404	0.0290698883695669	0.0140634964631729	0.00168459345790517	25.7338783875831	1.34650898456613	4.84138161137365	0.679313013668978	0.999999671616948
cg14010720	0	2	0.25	1	2	0	0	0	0	-0.0504514264061164	0.0205475966171183	0.0140749668772058	0.000782828364722856	24.7536469585758	1.32896806234514	3.61435616797476	0.822968770263554	0.999999671616948
cg22574586	0	3	0.375	1	3	0	0	0	0	-0.0734010930889213	0.0298949556438186	0.014076694684968	0.00348935438415137	53.4085730091643	2.14631760516091	9.02233696157178	0.251056320972923	0.999999671616948
cg11367841	2	0	0.25	1	2	0	0	0	0	0.0339732662462203	0.0138469436816569	0.0141479507286312	0.000539292621498599	38.7322176148022	1.63217919935943	6.9037362927544	0.438971244249355	0.999999671616948
cg04221305	2	0	0.25	1	2	0	0	0	0	0.03637642005641	0.014835556541072	0.0142074364580286	0.000739051291267074	45.9731983906244	1.85093318540342	7.69252502737029	0.360485808337524	0.999999671616948
cg07079219	1	0	0.125	1	1	0	0	0	0	0.051393754168118	0.0209602752213662	0.0142080497642778	0.00110467126459738	33.6590265163489	1.50736407304369	4.73931301305177	0.691740901141043	0.999999671616948
cg00452133	1	0	0.125	1	1	0	0	0	0	0.0593797377896434	0.0242177860913218	0.0142101732984205	0.000580977666867536	12.0374106150155	1.13684693344271	3.11911443536809	0.873768798722769	0.999999671616948
cg16617097	3	0	0.375	1	3	0	0	0	0	0.0653682776403157	0.0266626262648355	0.0142190307629105	0.00344825261002028	70.0100072147792	3.33444561711534	17.7259249828065	0.0132697064617625	0.999999671616948
cg09911521	1	0	0.125	1	1	0	0	0	0	0.0362574963037962	0.0147925113808809	0.0142431838501779	0.000341277024422177	19.95514507908	1.24929953460212	3.92342891846425	0.788553498560104	0.999999671616948
cg09855692	2	0	0.25	1	2	0	0	0	0	0.0289183697087896	0.0118021231707087	0.0142749754370544	0.000297998947989315	28.309111719716	1.39487740211892	4.54119622335025	0.715751043197188	0.999999671616948
cg09618830	0	1	0.125	1	1	0	0	0	0	-0.0551873795246046	0.0225322455590442	0.014314916066942	0.00127102852844983	33.2405224824801	1.4979146589899	6.54997323560191	0.477188157258856	0.999999671616948
cg17796043	2	0	0.25	1	2	0	0	0	0	0.028625824322727	0.0116881482054673	0.0143200735373879	0.000297892123248378	28.7660144540592	1.40382430147064	4.52085425824843	0.718204635462602	0.999999671616948
cg01414487	0	4	0.5	1	4	0	0	0	0	-0.0447091131648252	0.018256651749831	0.0143284537585487	0.0013834895232358	57.357597043375	2.34508360379499	12.3887327120946	0.0884783133472076	0.999999671616948
cg18569885	1	0	0.125	1	1	0	0	0	0	0.0325338531227351	0.013288498959258	0.0143543450536847	0.000427231679942329	32.4007418159649	1.47930617415587	6.39015325677729	0.495001407458192	0.999999671616948
cg13560901	0	1	0.125	1	1	0	0	0	0	-0.0313453168274209	0.012806003589897	0.01437693813467	0.000229786396046398	17.7215571761281	1.21538517949426	4.30647265175844	0.743878217099581	0.999999671616948
cg23639857	1	0	0.125	1	1	0	0	0	0	0.0369698836653612	0.0151056365306536	0.0143881828454395	0.000233646036597009	12.684120998848	1.14526705959956	4.4682979401687	0.724531299273844	0.999999671616948
cg18169869	1	0	0.125	1	1	0	0	0	0	0.0404752661776418	0.0165393428904608	0.0143966425577154	0.000529024768510736	25.6439812493137	1.34488104231747	3.55966596819641	0.828865919725617	0.999999671616948
cg14937695	3	0	0.375	1	3	0	0	0	0	0.0346159174137195	0.0141483931108964	0.0144197812720206	0.000661212534012117	46.9060603174734	1.88345413050805	6.01613176650547	0.5378669923826	0.999999671616948
cg12415590	1	0	0.125	1	1	0	0	0	0	0.0473861477092658	0.0193783665218295	0.0144726973440801	0.0013260705484165	48.568823018204	1.94434593700616	7.11326811776439	0.417182570726483	0.999999671616948
cg26437703	0	1	0.125	1	1	0	0	0	0	-0.0558845110174992	0.022858491664422	0.0144931247007768	0.00101947044815756	25.748350579912	1.34677142906601	4.55133139242621	0.71452761770699	0.999999671616948
cg24431349	1	0	0.125	1	1	0	0	0	0	0.0364148327161183	0.0148987656832599	0.0145193490567428	0.000291861977544199	16.5453560153419	1.1982556658966	5.52422982493726	0.59626292590546	0.999999671616948
cg26122710	1	0	0.125	1	1	0	0	0	0	0.025680828625073	0.0105120597075949	0.0145662488535613	0.000122178382158586	13.6448051578799	1.15800792509155	3.77513601776216	0.805282472459515	0.999999671616948
cg12235539	1	0	0.125	1	1	0	0	0	0	0.0285058399842044	0.011678511734241	0.0146515423247527	0.000186657127956503	17.3242487033291	1.20954449680371	3.30803498772856	0.855120307697179	0.999999671616948
cg14751914	1	0	0.125	1	1	0	0	0	0	0.0610227750435955	0.0250014014133092	0.0146558159944238	0.00162068270386961	34.7589532739029	1.53277736974136	5.21744950069844	0.633445818175822	0.999999671616948
cg13824734	1	0	0.125	1	1	0	0	0	0	0.0343405278120194	0.0140765976073029	0.014705671225211	0.000327733372610674	21.2726553110633	1.27020669114543	3.36807731363623	0.848994686572114	0.999999671616948
cg15033776	0	1	0.125	1	1	0	0	0	0	-0.0510633312154609	0.0209374481969229	0.0147340132982108	0.00106123570942986	32.150622126784	1.47385286548774	5.90991922466922	0.550306228703031	0.999999671616948
cg25833989	1	0	0.125	1	1	0	0	0	0	0.0359757251010164	0.0147536538804761	0.0147512903910266	0.000419679755517184	25.0492107696676	1.33420876587021	4.47856513158376	0.723296833919489	0.999999671616948
cg00349925	0	1	0.125	1	1	0	0	0	0	-0.0321673418399629	0.0131921578511724	0.014753726472796	0.000317159209106657	23.6584535934702	1.30990272934066	3.69734887497695	0.813901991541381	0.999999671616948
cg21474062	0	1	0.125	1	1	0	0	0	0	-0.054839886903781	0.0224959357086243	0.0147782284505768	0.00130570234970719	34.1338712750819	1.51823102307466	6.41835658810281	0.491834584739033	0.999999671616948
cg19008088	1	0	0.125	1	1	0	0	0	0	0.0460872081801914	0.0189145914305057	0.0148262543178135	0.000864298000832868	32.4610143912082	1.48062632416828	5.90074286469258	0.551385854931329	0.999999671616948
cg15820955	1	0	0.125	1	1	0	0	0	0	0.0306677021846637	0.0125876835567788	0.0148373011226214	0.000209867245291168	16.4418396866026	1.19677120253647	3.44805241421837	0.840696699555858	0.999999671616948
cg01697354	1	0	0.125	1	1	0	0	0	0	0.0429257911466104	0.0176240647006562	0.0148656709070344	0.000948494183359704	42.8834084811267	1.7508047546387	6.81427813904479	0.448470123306009	0.999999671616948
cg08641170	1	0	0.125	1	1	0	0	0	0	0.0308511064857984	0.0126758285836576	0.0149390507782714	0.000248952671497359	19.7376548499703	1.24591425547155	6.12848425132983	0.524829702191066	0.999999671616948
cg08248705	2	0	0.25	1	2	0	0	0	0	0.0473790156713311	0.0194701599514718	0.0149570695577968	0.00141582908027197	52.7343199347887	2.11570001451439	13.0559748699586	0.0707562616586707	0.999999671616948
cg10037068	0	1	0.125	1	1	0	0	0	0	-0.0285270267491552	0.0117236266073059	0.0149621590050092	0.000206193088135314	19.0370673905677	1.23513312545635	4.85760011627444	0.677335971553335	0.999999671616948
cg00432454	0	1	0.125	1	1	0	0	0	0	-0.0489736943485851	0.0201387185177297	0.015023262030026	0.00128532744221082	43.116330308213	1.7579737830177	6.90999174048705	0.438311352068931	0.999999671616948
cg27420590	0	4	0.5	1	4	0	0	0	0	-0.0729697341874081	0.0300108126295341	0.0150386015214667	0.00443001668771284	68.7706342231217	3.20211434053644	16.5015691252827	0.0209088561468644	0.999999671616948
cg18369397	1	0	0.125	1	1	0	0	0	0	0.0310959998230783	0.0127897566583252	0.015043893127736	0.000258144861348964	20.1901591146292	1.25297831558928	3.31521376988114	0.854392759096339	0.999999671616948
cg02587602	1	0	0.125	1	1	0	0	0	0	0.037740909854272	0.0155383064331856	0.0151449310212167	0.000356614440323181	18.7046290161655	1.23008233789701	2.37306705488298	0.936348210791137	0.999999671616948
cg11694490	2	0	0.25	1	2	0	0	0	0	0.03868106247717	0.0159347323840058	0.0152046030424494	0.000863413629473898	47.2588516931129	1.8960527635486	5.59107503903177	0.588222438974001	0.999999671616948
cg11052081	2	0	0.25	1	2	0	0	0	0	0.0437552431200326	0.0180303564430347	0.0152345737980308	0.000862277582057807	35.3406733930524	1.54656729736581	6.37254960786843	0.496982980229712	0.999999671616948
cg07482220	3	0	0.375	1	3	0	0	0	0	0.113829391404944	0.0469072978825463	0.0152373404142737	0.00713944194197621	43.9972602697124	1.78562692613979	7.90469836850952	0.341072543216716	0.999999671616948
cg23292266	1	0	0.125	1	1	0	0	0	0	0.0270670681381084	0.0111578026080221	0.0152729105576947	0.000134224241947451	13.0306920588086	1.14983092733841	2.62331913974251	0.917528363217185	0.999999671616948
cg08706907	0	1	0.125	1	1	0	0	0	0	-0.0262357401658577	0.0108228799143452	0.0153463908547069	0.000104777138539498	11.1363884014212	1.12532000670564	2.99460697425593	0.885500681903708	0.999999671616948
cg23027296	1	0	0.125	1	1	0	0	0	0	0.0313310466546457	0.0129256524253926	0.0153530087014057	0.000177514941862007	13.2367756187061	1.1525620527948	3.63941406708803	0.820245892702979	0.999999671616948
cg09614389	0	1	0.125	1	1	0	0	0	0	-0.101215275974833	0.0417613356655378	0.0153649860470348	0.00449864252251458	33.5561698567437	1.50503063692137	5.95916713153803	0.544525237641695	0.999999671616948
cg15985905	2	0	0.25	1	2	0	0	0	0	0.0380609772260329	0.015703935799355	0.0153650473370158	0.000718420657992938	39.8603011771284	1.66279515789609	7.66300809894255	0.363244932299281	0.999999671616948
cg07751287	2	0	0.25	1	2	0	0	0	0	0.0393054833713104	0.0162217919300193	0.0153927137331511	0.00097304618131058	51.7508551667188	2.07257559373409	10.0661621698597	0.18485502139909	0.999999671616948
cg26788993	2	0	0.25	1	2	0	0	0	0	0.0314026172432112	0.0129606044758384	0.0153959589259956	0.000427194501212154	34.2746405961494	1.52148274131981	6.60955779103867	0.470631268124916	0.999999671616948
cg17784528	1	0	0.125	1	1	0	0	0	0	0.0295785247515576	0.0122088130371034	0.0154048324076396	0.000130948322099495	10.7850249924858	1.12088805709554	3.14983169305236	0.870804188562009	0.999999671616948
cg20506783	0	1	0.125	1	1	0	0	0	0	-0.0342088257569348	0.01412062460716	0.0154092814190475	0.000257782227412208	16.2468692420192	1.19398521697019	3.30926078717953	0.854996170812343	0.999999671616948
cg03371306	2	0	0.25	1	2	0	0	0	0	0.0352885001544028	0.0145718031157728	0.015448201165032	0.000378332768150573	23.0296305604773	1.29920124754724	5.04413772606909	0.654576768581507	0.999999671616948
cg03533519	2	0	0.25	1	2	0	0	0	0	0.0434521007727538	0.0179471051474257	0.0154727554514674	0.000788447365529506	33.383043833386	1.5011193208812	7.59977584876689	0.369203339487341	0.999999671616948
cg10980102	1	0	0.125	1	1	0	0	0	0	0.0813400133397947	0.0336030606365895	0.0154943527344043	0.00223165419327584	25.5035396347667	1.3423456565551	5.48371335842626	0.601149069144262	0.999999671616948
cg10853077	2	0	0.25	1	2	0	0	0	0	0.0444716665939483	0.0183792359191482	0.0155346421808222	0.000623081365587909	25.10175746825	1.33514481274523	3.98768152318041	0.781195162181726	0.999999671616948
cg18856501	1	0	0.125	1	1	0	0	0	0	0.0470031188154575	0.0194292098618509	0.0155547418426198	0.000593434870961825	19.8932200466628	1.24833378720566	4.21201063140411	0.755059796050362	0.999999671616948
cg06422693	1	0	0.125	1	1	0	0	0	0	0.0372570349770547	0.0154007459967206	0.0155559341729257	0.000343995033105758	18.5375517980881	1.22755947319606	3.64020437050376	0.820159806275336	0.999999671616948
cg13201172	1	0	0.125	1	1	0	0	0	0	0.0337969597312139	0.0139706266588957	0.0155570739218542	0.000158594909382908	8.54392094275136	1.09342102822277	2.12713220130082	0.952469833652152	0.999999671616948
cg14557202	0	1	0.125	1	1	0	0	0	0	-0.0750261814244439	0.0310239078835413	0.0155917438079043	0.00252233253563666	34.1590458730414	1.51881152583503	5.16809298706293	0.639458403318959	0.999999671616948
cg18112235	0	2	0.25	1	2	0	0	0	0	-0.0474110089348284	0.0196080459208531	0.0156088026070051	0.0012368841752559	43.6008832240476	1.77307741178384	5.16789008514939	0.639483131622923	0.999999671616948
cg21169285	0	2	0.25	1	2	0	0	0	0	-0.059866300748236	0.0247636746670736	0.0156273306997527	0.00189764583885686	41.9738448216104	1.72336077916192	5.38649503419122	0.612907640054846	0.999999671616948
cg23091771	1	0	0.125	1	1	0	0	0	0	0.0343713684793826	0.0142193915389013	0.0156396493952244	0.000201943448839713	12.1500383212022	1.13830442369031	2.99748986965785	0.885234342091682	0.999999671616948
cg11214555	1	0	0.125	1	1	0	0	0	0	0.0239456360156542	0.00990937577791716	0.0156721359040593	0.000104064781628635	13.138385590338	1.15125652084215	3.16667251868112	0.869167399964578	0.999999671616948
cg02100365	0	1	0.125	1	1	0	0	0	0	-0.0603857931604343	0.0249945071367577	0.0156936754393587	0.00127111963626432	26.5360077901566	1.36121107758967	5.55128792051526	0.593005001311149	0.999999671616948
cg05680424	1	0	0.125	1	1	0	0	0	0	0.027635517188736	0.0114408885236234	0.0157134303000532	8.64416014310273e-05	7.92657661888311	1.08608973499413	2.4875660608526	0.928030438983022	0.999999671616948
cg26607748	2	0	0.25	1	2	0	0	0	0	0.036954333516449	0.0153000073548229	0.0157216172895198	0.000646695225747751	37.4056689636407	1.59758876473834	3.6113047333548	0.823299463747272	0.999999671616948
cg17104700	0	2	0.25	1	2	0	0	0	0	-0.0431332163252806	0.017860068994571	0.0157324289683365	0.000819532144325289	34.3905604627901	1.52417092274178	6.72086297777004	0.4585105681382	0.999999671616948
cg00293189	2	0	0.25	1	2	0	0	0	0	0.0460268123411913	0.0190583335216042	0.0157330861281408	0.0010384293115019	38.7047080084727	1.63144666989796	8.01718729180892	0.331080784350663	0.999999671616948
cg20184732	1	0	0.125	1	1	0	0	0	0	0.0278925825253954	0.0115498985974411	0.0157367903770568	0.000239273533128185	23.6184566110886	1.30921680242609	4.46943803140576	0.724394258478091	0.999999671616948
cg10592478	0	1	0.125	1	1	0	0	0	0	-0.0621463589584431	0.0257624266071105	0.015852810439955	0.00157055748839339	31.2135013646446	1.45377366174881	6.80084979244738	0.449905866693267	0.999999671616948
cg16177693	1	0	0.125	1	1	0	0	0	0	0.0301527988048849	0.0124998341460254	0.0158541491514078	0.000157079173421163	12.0272226328848	1.13671527707594	2.96789721928488	0.887956027599812	0.999999671616948
cg00815399	1	0	0.125	1	1	0	0	0	0	0.126230717679443	0.0523343577875479	0.0158650764087097	0.0051906748198092	24.7507170755122	1.32891631805116	4.82206044857804	0.681667580831765	0.999999671616948
cg16220183	2	0	0.25	1	2	0	0	0	0	0.0410625168934746	0.0170328292640354	0.0159181583488645	0.00100032491543393	48.3881450130914	1.9375393507047	10.669868082168	0.153681516266067	0.999999671616948
cg02238387	0	1	0.125	1	1	0	0	0	0	-0.0530691592244	0.0220236694958898	0.0159681803072028	0.00149262985588457	42.6667015130871	1.74418710660484	8.20490976487917	0.314872577088896	0.999999671616948
cg12594001	1	0	0.125	1	1	0	0	0	0	0.0326131367934781	0.0135354914823331	0.0159764335536349	0.000357590204942425	25.8697665191519	1.34897727019618	4.40564943649471	0.732046858729606	0.999999671616948
cg19410732	2	0	0.25	1	2	0	0	0	0	0.0547714430998313	0.0227349546978972	0.0159906362338252	0.00160939528395836	42.7581271353554	1.74697288882323	7.19450610455481	0.408912995732177	0.999999671616948
cg13205937	0	1	0.125	1	1	0	0	0	0	-0.037684272102533	0.0156429250085322	0.0159949930116172	0.000343887654372124	17.7301561085066	1.21551221285762	3.99298204273586	0.780585386419982	0.999999671616948
cg01611141	1	0	0.125	1	1	0	0	0	0	0.0566858192591699	0.0235308480503534	0.0159962862325873	0.000771201207262423	17.6424827312564	1.21421824402121	2.71843562688006	0.909771081149057	0.999999671616948
cg25070373	0	2	0.25	1	2	0	0	0	0	-0.0419525609844188	0.0174151295592258	0.015997521490642	0.000577782269661541	24.9110289760584	1.3317535003658	5.26819655212226	0.627270293703042	0.999999671616948
cg14668632	1	0	0.125	1	1	0	0	0	0	0.0341388797097451	0.014172056859121	0.016001263288743	7.00886737416517e-05	3.93899134890681	1.04100510086474	2.03745351474393	0.957738321074627	0.999999671616948
cg24459893	0	2	0.25	1	2	0	0	0	0	-0.0617435030939536	0.0256339125547615	0.0160109953940522	0.00194182897550689	40.7629550678448	1.6881328248992	7.00449336787928	0.428412159307697	0.999999671616948
cg03314052	0	1	0.125	1	1	0	0	0	0	-0.0257196245432287	0.0106793095445618	0.0160243602272229	0.000240869290798394	27.9230519311628	1.38740613579386	4.85009776577779	0.678250572789304	0.999999671616948
cg11166600	0	1	0.125	1	1	0	0	0	0	-0.0701257439777758	0.0291212406215688	0.0160374707092238	0.00327827332990101	54.0051509847258	2.17415650102018	6.05782575856063	0.533013814626273	0.999999671616948
cg11363097	0	2	0.25	1	2	0	0	0	0	-0.0631599599648489	0.0262496915532798	0.0161228800876352	0.0022554678138292	45.036022868767	1.81937343728308	8.12962044391152	0.321303077160534	0.999999671616948
cg07511564	0	1	0.125	1	1	0	0	0	0	-0.0379808999445183	0.0157885695841207	0.0161461648246678	0.000206622153271721	10.033540464343	1.11152534529122	2.51860159979235	0.925689844275582	0.999999671616948
cg05873766	1	0	0.125	1	1	0	0	0	0	0.0671353580671421	0.0279146954768097	0.0161716486467179	0.00213767343334693	38.0372987296672	1.61387412023431	7.55776748470719	0.373197649877669	0.999999671616948
cg03052632	0	3	0.375	1	3	0	0	0	0	-0.0512472537669011	0.021309517723164	0.0161769029700368	0.000886063903028721	25.5041300167146	1.34235629468368	6.10746263819564	0.527259120465715	0.999999671616948
cg07596494	1	0	0.125	1	1	0	0	0	0	0.0301312135010159	0.0125292111130265	0.0161779032652996	0.000298997907470658	25.046384451521	1.33415845610972	4.08667595940379	0.769741677643957	0.999999671616948
cg05996169	1	0	0.125	1	1	0	0	0	0	0.0405022992163638	0.0168490598748886	0.0162242539552194	0.00021748070747057	9.32535829719971	1.10284417034439	3.50099513077662	0.835120068190372	0.999999671616948
cg22693638	1	0	0.125	1	1	0	0	0	0	0.0557456839500571	0.0231929355178645	0.0162361647744206	0.000987842870382535	23.8766716673523	1.31365774711025	4.20824463977479	0.75550362811916	0.999999671616948
cg02410887	2	0	0.25	1	2	0	0	0	0	0.0401324568679978	0.0166994543409913	0.0162514225766849	0.000410311563222821	18.6587867856273	1.22938908885527	4.73022741720938	0.692845684271166	0.999999671616948
cg05255213	1	0	0.125	1	1	0	0	0	0	0.0339418833306228	0.0141268657201723	0.0162768539918208	0.000417846397235713	27.4006635483912	1.37742305767016	5.73793199217738	0.570661102210206	0.999999671616948
cg16587006	1	0	0.125	1	1	0	0	0	0	0.0293973638697704	0.0122358962118895	0.0162811670763533	5.74307358402232e-05	4.53094182411887	1.0474597938923	1.69802143746979	0.974652855997364	0.999999671616948
cg03694403	0	2	0.25	1	2	0	0	0	0	-0.0539405160958834	0.022451496592735	0.0162818571000218	0.00206843720228266	57.9393193277161	2.3775173963339	8.56068348717561	0.285753637618031	0.999999671616948
cg00478710	1	0	0.125	1	1	0	0	0	0	0.0562556197703797	0.0234174049116875	0.0162923638172406	0.00190093717836883	46.5874979012803	1.87222084850425	9.51283255199835	0.217901722578204	0.999999671616948
cg20156985	0	2	0.25	1	2	0	0	0	0	-0.0244997080947015	0.0101991009633424	0.0162992955747355	0.000196096328358308	24.766588197675	1.32919666414636	4.99694751577107	0.660335759455607	0.999999671616948
cg00439323	0	1	0.125	1	1	0	0	0	0	-0.0572654651081639	0.0238413196324655	0.0163082973964213	0.00163785046101707	38.4615652585157	1.62500070760799	6.34241014371357	0.500384372927537	0.999999671616948
cg16248756	1	0	0.125	1	1	0	0	0	0	0.0509006859356279	0.0211919114986016	0.0163105162800019	0.000373964246464577	9.95887010944108	1.11060356663167	2.87336698415495	0.89646442133501	0.999999671616948
cg27025856	0	2	0.25	1	2	0	0	0	0	-0.0374939301309007	0.0156111285486589	0.0163171349949136	0.000557462964255775	30.1430521928472	1.43149683945626	8.89976898961395	0.259932586886178	0.999999671616948
cg27650171	0	1	0.125	1	1	0	0	0	0	-0.0323172266779261	0.0134615568686183	0.0163635229413293	0.000240421069195672	16.6627172846504	1.19994313159411	3.98473419373263	0.78153404791198	0.999999671616948
cg10966083	3	0	0.375	1	3	0	0	0	0	0.0394700668402411	0.0164441360467721	0.0163837982023991	0.000907684311153127	45.1539867110379	1.82328658006808	12.8948610095863	0.074711897302848	0.999999671616948
cg04727357	2	0	0.25	1	2	0	0	0	0	0.0390988444238377	0.0162938236015903	0.0164124862075031	0.000608967745097975	30.7130602513508	1.44327344175927	6.21643988696047	0.514716527219855	0.999999671616948
cg07194495	1	0	0.125	1	1	0	0	0	0	0.0361457515315625	0.0150636723522846	0.0164160815633905	0.000399465356777869	23.1218018285371	1.30075889365888	3.53245703308201	0.831775808833326	0.999999671616948
cg14530994	1	0	0.125	1	1	0	0	0	0	0.0268645865696756	0.0111972339655909	0.0164302047631328	3.80284501289025e-05	3.23820623648466	1.03346575244769	1.35935085647781	0.986783904807251	0.999999671616948
cg24787138	0	2	0.25	1	2	0	0	0	0	-0.0400730092250054	0.0167100706048576	0.0164787797038772	0.000562310279105123	25.9899009373673	1.35116695243676	6.10977115688365	0.526992102727234	0.999999671616948
cg19086497	0	1	0.125	1	1	0	0	0	0	-0.0349420489962345	0.0145752308642042	0.0165137720708012	0.000295145859368613	17.5223125336027	1.21244912499204	2.927986951177	0.891583119250786	0.999999671616948
cg18403754	0	1	0.125	1	1	0	0	0	0	-0.0592847093075654	0.0247293868910023	0.016514662911392	0.00128881289456727	27.9656278346097	1.38822616195503	3.65514458138121	0.818530012512342	0.999999671616948
cg09548950	1	0	0.125	1	1	0	0	0	0	0.0495176716177492	0.0206609346334641	0.0165443154295461	0.00151470280747892	49.2294380969567	1.96964532697058	9.41275736372304	0.224363901784429	0.999999671616948
cg03796543	1	0	0.125	1	1	0	0	0	0	0.0310460710764804	0.0129564211137773	0.0165664153225492	0.000338391750234957	26.3848113401576	1.35841531918196	4.32476340046625	0.741702850460127	0.999999671616948
cg24022402	1	0	0.125	1	1	0	0	0	0	0.0253474112312414	0.0105817759747096	0.01660299095823	0.000150459887471129	17.0287303778879	1.20523646866493	3.2000232532201	0.8659024545205	0.999999671616948
cg19340448	1	0	0.125	1	1	0	0	0	0	0.0283774655009126	0.0118468460491977	0.0166040371701478	0.000375678494492907	37.3493076236974	1.59615155407005	4.58570021344903	0.71037446255562	0.999999671616948
cg20662616	2	0	0.25	1	2	0	0	0	0	0.0314672793519697	0.0131393444951979	0.0166253707286139	0.000506098423106191	40.7341079278152	1.68731114142687	7.96943532575009	0.335296790326259	0.999999671616948
cg25207528	2	0	0.25	1	2	0	0	0	0	0.0326262949198348	0.0136241523347625	0.0166321799782154	0.000246536367446341	16.6999929740541	1.20048009082223	3.49273148060577	0.835994755761917	0.999999671616948
cg11012584	2	0	0.25	1	2	0	0	0	0	0.0300398855373277	0.0125461419687369	0.0166497417771951	0.000423568369352967	37.5249471884314	1.6006389030452	7.68924345792318	0.360791854400558	0.999999671616948
cg13765278	0	1	0.125	1	1	0	0	0	0	-0.0766246640050426	0.0320184179029868	0.0167047129047126	0.000983761214938198	11.9129957407049	1.13524124064473	2.83637625785126	0.899714894076194	0.999999671616948
cg11945929	2	0	0.25	1	2	0	0	0	0	0.109340209705705	0.045689568446778	0.0167061852013267	0.00441515791398631	27.591305449134	1.38104961869947	5.84264352953232	0.558238721677561	0.999999671616948
cg13543254	0	1	0.125	1	1	0	0	0	0	-0.0275395724552166	0.0115079559190909	0.0167071493451993	0.000196722432132935	18.9115870739261	1.2332218179084	4.67154335130019	0.699974163374983	0.999999671616948
cg00767069	0	1	0.125	1	1	0	0	0	0	-0.0361898880685398	0.0151245400627028	0.0167206882382361	0.000480013818726806	28.2235159956462	1.39321396676291	4.11624985156022	0.766294602540244	0.999999671616948
cg02761376	1	0	0.125	1	1	0	0	0	0	0.0295757685654047	0.0123629875765633	0.0167439130155662	0.000154979613051426	12.4873833029908	1.1426923771029	3.7183271389428	0.811588636811102	0.999999671616948
cg25611931	3	0	0.375	1	3	0	0	0	0	0.0549294410978269	0.0229667174182517	0.016770657346045	0.00206159380971845	54.6206979098582	2.2036478172661	18.1939073641946	0.0111250988195998	0.999999671616948
cg22672830	0	2	0.25	1	2	0	0	0	0	-0.0505302484864045	0.0211292431669721	0.0167804120541318	0.00152344396610408	47.5945634334706	1.90819896849917	12.652629873335	0.081038096587964	0.999999671616948
cg26624105	1	0	0.125	1	1	0	0	0	0	0.0341671472277038	0.0142879115585487	0.0167873421285091	0.000472402227167412	30.6535718172936	1.44203533794893	7.87395297887336	0.343839823202446	0.999999671616948
cg20064422	1	0	0.125	1	1	0	0	0	0	0.0382728281101446	0.0160071274563317	0.0168031636869064	0.000637482992465686	33.3135122452998	1.49955415807533	4.44869950245348	0.726885591297622	0.999999671616948
cg12318152	0	2	0.25	1	2	0	0	0	0	-0.0704958628236442	0.029496100994212	0.0168480905990631	0.00384367813163963	60.4276042748322	2.52701405026132	8.0608669238516	0.327257348110338	0.999999671616948
cg22081008	0	1	0.125	1	1	0	0	0	0	-0.112732503318186	0.0471741398201064	0.0168616911482471	0.00395396024252509	22.8983613522284	1.29698929560805	4.28372699289686	0.74657894108009	0.999999671616948
cg06437799	1	0	0.125	1	1	0	0	0	0	0.0526683864851904	0.0220438939942768	0.0168827830801467	0.000507213978094531	13.03700317355	1.14991437334626	3.2827676009057	0.857670428300074	0.999999671616948
cg05051606	0	2	0.25	1	2	0	0	0	0	-0.0519905766868184	0.0217632132804669	0.0168979788987461	0.00150761287219254	43.3689674137581	1.76581629246673	7.56685441105979	0.372331212534665	0.999999671616948
cg21143706	1	0	0.125	1	1	0	0	0	0	0.0297241534389212	0.0124441343625739	0.0169123568794879	5.73162303850682e-05	4.35928507485817	1.04557980435707	1.57614279197962	0.979555920061389	0.999999671616948
cg00417823	0	1	0.125	1	1	0	1	0.125	1	-0.045559468876748	0.0190753578808398	0.0169221925835831	0.00129561788049615	47.7526462251443	1.91397253210029	10.9741196577899	0.139751899714807	0.999999671616948
cg11117633	1	0	0.125	1	1	0	0	0	0	0.0493390146908737	0.0206628106485388	0.0169487696289008	0.00131763283690708	42.5086420312209	1.73939185876085	9.29296596637021	0.232301045588174	0.999999671616948
cg20757526	1	0	0.125	1	1	1	0	0.125	1	0.0472443927706117	0.0197879839527705	0.0169620476034887	0.00173867501156323	63.1104490738071	2.71079472341845	14.5171451020968	0.0427117698843055	0.999999671616948
cg12571629	1	0	0.125	1	1	0	0	0	0	0.0704205438568728	0.0295039252801996	0.0169948335191702	0.00221857120656847	33.2873212175982	1.49896544142939	7.18344843829506	0.41003264867437	0.999999671616948
cg05642446	1	0	0.125	1	1	0	0	0	0	0.0365552923080057	0.0153167725850669	0.0170041278820721	0.000145307110999286	7.13852929584018	1.07687288648036	1.83512050061426	0.968399870314253	0.999999671616948
cg26063030	0	1	0.125	1	1	0	0	0	0	-0.0649329136589521	0.0272175708193191	0.0170467272414456	0.00153137524462777	27.3236684364568	1.3759637814488	5.31126316812652	0.622035614509996	0.999999671616948
cg11533159	1	0	0.125	1	1	0	0	0	0	0.0331506646072503	0.0139060749601409	0.0171303485882819	0.000295512494719029	19.6784038011199	1.24499517853698	3.1455836307209	0.871215792552874	0.999999671616948
cg09467645	1	0	0.125	1	1	0	0	0	0	0.042500266491519	0.01782951909729	0.0171394590701723	0.000733553901848942	30.8549931317398	1.44623602671017	4.65967077247284	0.701414653472477	0.999999671616948
cg08810779	2	0	0.25	1	2	0	0	0	0	0.037603778935696	0.0157843696790466	0.0172028766309001	0.000614436883848673	33.6424950231482	1.5069885468853	5.3601838717653	0.616097433999833	0.999999671616948
cg19815596	0	1	0.125	1	1	0	0	0	0	-0.0938475769643591	0.0394046162537474	0.0172357773668251	0.00214166253942524	17.4443779259093	1.21130454216981	5.4164985487018	0.609273892573207	0.999999671616948
cg14777509	0	2	0.25	1	2	0	0	0	0	-0.0427649080574903	0.0179591242476858	0.017254667057347	0.0005361197623637	21.8387159336835	1.27940579782638	6.90498872267442	0.438839078800619	0.999999671616948
cg05507607	0	2	0.25	1	2	0	0	0	0	-0.0574357960906456	0.0241236627188446	0.0172708513321615	0.00130170205513135	29.3649402606798	1.41572754902525	6.77855096106034	0.452295671328976	0.999999671616948
cg06697488	1	0	0.125	1	1	0	0	0	0	0.0239513930121784	0.0100608250819153	0.0172817047757278	0.000105303365827773	12.8429738385455	1.14735442917424	3.01948329728719	0.883194033289837	0.999999671616948
cg23123679	1	0	0.125	1	1	0	0	0	0	0.0316107054117104	0.013280625619948	0.0173026770492115	0.000199803353315113	14.1714153903285	1.16511300349152	4.04858339721187	0.774164854719634	0.999999671616948
cg08152567	0	3	0.375	1	3	0	0	0	0	-0.0740131926199612	0.0311022514321834	0.0173280001090392	0.00466280189315013	66.3845847986872	2.97482566855502	14.1783221064103	0.0480991095599951	0.999999671616948
cg23396786	0	1	0.125	1	1	0	0	0	0	-0.0460512234773771	0.0193559272444127	0.0173512288578512	0.000666755157281456	22.9377833847216	1.29765278488205	3.5932156849576	0.82525583127709	0.999999671616948
cg05576828	0	1	0.125	1	1	0	0	0	0	-0.0310753265334479	0.0130699800044002	0.0174252036923954	0.000340002298383284	26.212115457638	1.35523603393982	4.44335291782259	0.72752736646819	0.999999671616948
cg24031597	0	1	0.125	1	1	0	0	0	0	-0.049334714608477	0.0207504939107719	0.0174294970140119	0.000634749570933582	18.6428544989192	1.22914833582345	5.39528910099551	0.611842166433921	0.999999671616948
cg09830037	2	0	0.25	1	2	0	0	0	0	0.052423101380355	0.0220534496417592	0.017449686690677	0.00164057195756635	50.7321815268974	2.02972250647944	12.8194638859623	0.0766312160666652	0.999999671616948
cg17689899	0	1	0.125	1	1	0	0	0	0	-0.0373405738871821	0.0157118544712172	0.0174736860322191	0.000138341757008038	6.77107131219462	1.07262843633942	2.06062168239903	0.956408963836521	0.999999671616948
cg01864127	0	1	0.125	1	1	0	0	0	0	-0.0483859232786106	0.0203705448880186	0.017535233214673	0.000665404123296834	20.5185598133089	1.25815536010814	4.72581776189225	0.693381783531853	0.999999671616948
cg02505015	0	1	0.125	1	1	0	0	0	0	-0.0309743069414352	0.0130429544878099	0.0175588309230672	0.000296968669677911	22.5575795243561	1.29128195355736	6.27406130323963	0.508137900884635	0.999999671616948
cg21192370	0	2	0.25	1	2	0	0	0	0	-0.0598024297192519	0.0251901552242785	0.0175946563923939	0.00301180556747069	65.9702099790102	2.93860173507739	14.5289984596214	0.042533875730399	0.999999671616948
cg24532083	0	1	0.125	1	1	0	0	0	0	-0.0349906817818413	0.0147415409547414	0.0176151039806913	0.000258039912176522	14.6701123229797	1.17192232079933	2.65767070554895	0.914763974541336	0.999999671616948
cg14782929	0	2	0.25	1	2	0	0	0	0	-0.0362241097363933	0.0152628438569892	0.0176274285361717	0.000406324105566227	22.4592333231488	1.28964419989226	4.96683010383288	0.664011259807965	0.999999671616948
cg04026926	1	0	0.125	1	1	0	0	0	0	0.0260620682660404	0.0109815563602019	0.01763193526881	8.74017727910504e-05	8.68452050797398	1.09510458200827	2.4262465389907	0.93254763225587	0.999999671616948
cg01871251	1	0	0.125	1	1	0	0	0	0	0.025482386421852	0.010739279510408	0.0176528233699019	0.000173704474111146	19.2000755356083	1.23762491936573	3.52425721410678	0.83264954679553	0.999999671616948
cg06218338	1	0	0.125	1	1	0	0	0	0	0.0937407676953488	0.0395135270364402	0.0176743070411919	0.00246802507340954	20.0427546662138	1.25066839887422	4.69355889432863	0.697301461730045	0.999999671616948
cg22872634	0	2	0.25	1	2	0	0	0	0	-0.0623331391509002	0.0262984341915826	0.0177773857013127	0.00293312553765716	59.8341840700559	2.4896792878406	11.8023376975836	0.107249354544012	0.999999671616948
cg27261837	2	0	0.25	1	2	0	0	0	0	0.0336368543907838	0.0142002758871056	0.0178484802534518	0.000675697807336206	47.8747635247539	1.91845652436492	8.45946363531228	0.293825621392951	0.999999671616948
cg11002698	1	0	0.125	1	1	0	0	0	0	0.0373777643456574	0.015783921384297	0.0178801308206168	0.0004466462345241	23.0959407781876	1.30032147863057	3.8988646321133	0.791349819015207	0.999999671616948
cg14628071	1	0	0.125	1	1	0	0	0	0	0.0381867308340577	0.0161258974978052	0.0178827207326318	0.000376642469004945	17.9388955626482	1.21860412049832	3.80625941891062	0.801802613939212	0.999999671616948
cg25493335	1	0	0.125	1	1	0	0	0	0	0.0375166934502623	0.0158464160400632	0.0179077932036832	0.000598828685658125	32.2376912237667	1.47574664745003	6.39989066860861	0.493906932103964	0.999999671616948
cg14585852	1	0	0.125	1	1	0	0	0	0	0.038559845891667	0.0162891044442087	0.0179224181617404	0.00063394853422656	32.0167478344863	1.47095051817376	4.87490831003516	0.675225578787332	0.999999671616948
cg00532474	0	1	0.125	1	1	0	0	0	0	-0.0509244668993263	0.0215157884451649	0.0179406009498596	0.000578260884082687	15.6071051772863	1.18493387636569	4.1559143490094	0.761654250029395	0.999999671616948
cg23966705	2	0	0.25	1	2	0	0	0	0	0.0581062991310449	0.0245537681868037	0.0179575561412108	0.00286058929815855	65.2331555817773	2.87630360688087	6.48223342805502	0.484698764408853	0.999999671616948
cg03402698	0	1	0.125	1	1	0	0	0	0	-0.0575271407373442	0.0243135509846023	0.0179788894132478	0.000861737384481763	18.708063043552	1.23013430044821	4.59197056920532	0.709616034903408	0.999999671616948
cg06533408	0	1	0.125	1	1	0	0	0	0	-0.0397265850465248	0.0167938494895982	0.0180036178825159	0.00024799368041444	10.8227106797027	1.12136173640388	3.10808431986106	0.87482670164457	0.999999671616948
cg16400825	1	0	0.125	1	1	0	0	0	0	0.0402919751380758	0.0170337789005086	0.0180098226552359	0.00101582209058535	49.7583861369712	1.9903819226951	9.28515900481199	0.232826017775579	0.999999671616948
cg16491668	0	3	0.375	1	3	0	0	0	0	-0.086080532237473	0.036392991870072	0.0180152188248667	0.00605116176289012	63.1258269764209	2.71192522571435	16.0967388664702	0.0242470874048319	0.999999671616948
cg17053285	0	1	0.125	1	1	0	0	0	0	-0.0328512266269562	0.0138931401115916	0.0180512812104897	8.20177964534699e-06	0.46664250923087	1.00468830270569	0.52028546674985	0.99936876195312	0.999999671616948
cg01172656	1	0	0.125	1	1	0	0	0	0	0.0303059876464056	0.012817586938419	0.0180589784487116	0.000140819613759538	10.4617927305854	1.11684165955106	2.85722810756158	0.897888140034642	0.999999671616948
cg09688588	1	0	0.125	1	1	0	0	0	0	0.0335169426748037	0.0141779259538614	0.0180776915138711	0.000175620237998404	10.7221324439212	1.12009843802761	3.02960449884974	0.882250126870467	0.999999671616948
cg20577307	0	2	0.25	1	2	0	0	0	0	-0.0610124045304072	0.0258155661879904	0.018108310941588	0.00239789573008956	50.6579484779953	2.02666887402125	10.1147485397384	0.182163503324556	0.999999671616948
cg25104511	1	0	0.125	1	1	0	0	0	0	0.0273190889325522	0.0115602606697221	0.0181183925972371	0.000257634244351582	24.9437762255065	1.33233454830408	5.06292342484985	0.652284462752256	0.999999671616948
cg14017045	0	1	0.125	1	1	0	0	0	0	-0.0653724546390389	0.0276692239821914	0.0181452168939029	0.00112165693065882	18.7090847326348	1.23014976115229	4.16805148889409	0.760230537088958	0.999999671616948
cg14219256	2	0	0.25	1	2	0	0	0	0	0.0408867471894061	0.0173057985170863	0.0181470534717911	0.000894441778824572	40.7302292757078	1.68720072269512	6.37821961159078	0.496344318463013	0.999999671616948
cg06515235	1	0	0.125	1	1	0	0	0	0	0.0284885711725925	0.0120635108514111	0.0181987700423265	0.000172950514451782	14.8680157185651	1.17464664830804	3.34186775876853	0.851679881584749	0.999999671616948
cg16210397	2	0	0.25	1	2	0	0	0	0	0.0584617821736613	0.0247579100029385	0.0182091486048085	0.00195704088861011	45.2664098692052	1.8270316228304	7.71757083946855	0.35815577433661	0.999999671616948
cg15082520	2	0	0.25	1	2	0	0	0	0	0.0304328318491254	0.0128880355451088	0.0182097972556237	0.000440709062966463	36.2896372668659	1.56960336921756	5.58992777231616	0.588360206908018	0.999999671616948
cg07213202	3	0	0.375	1	3	0	0	0	0	0.035468091958599	0.0150208579325918	0.0182131495391015	0.000725539314818088	43.4247146914216	1.76755626515307	8.91127594901929	0.2590890223698	0.999999671616948
cg00582671	1	0	0.125	1	1	0	0	0	0	0.0296632908519223	0.0125633300291581	0.0182207683724269	0.000163835208208042	12.7589651979871	1.14624958572468	3.05995050925852	0.879401461050582	0.999999671616948
cg03732936	2	0	0.25	1	2	0	0	0	0	0.0600815012317961	0.0254473459824246	0.0182251176932411	0.00271661676877159	56.5208987931595	2.29995554701731	12.9811515326527	0.0725689642469105	0.999999671616948
cg18937014	0	1	0.125	1	1	0	0	0	0	-0.0341595866584578	0.0144702537897503	0.0182416403448785	0.000313526986299484	19.1666350387599	1.23711291801288	5.13902473364212	0.643001828952797	0.999999671616948
cg25340050	1	0	0.125	1	1	0	0	0	0	0.0746218490387753	0.0316216826896598	0.0182832278730372	0.00152331824106186	19.5174121054792	1.24250477794102	4.71914285061025	0.694193148092996	0.999999671616948
cg27455606	0	1	0.125	1	1	0	0	0	0	-0.0406027724357639	0.0172099548247172	0.0183113798497233	0.000308292278903208	12.6207021550211	1.14443583853708	2.0791268432931	0.955331249682308	0.999999671616948
cg01776691	0	1	0.125	1	1	0	0	0	0	-0.0921140916039728	0.0390437042715213	0.0183116210606562	0.00587088335815243	54.1813915795181	2.18251936161592	10.1449620892732	0.180506363378426	0.999999671616948
cg25792367	1	0	0.125	1	1	0	0	0	0	0.0431761988584338	0.0183096916488782	0.0183684332442303	0.000978273844458906	40.0447900843451	1.66791176514402	6.17572277195746	0.519387689335485	0.999999671616948
cg17516635	0	2	0.25	1	2	0	0	0	0	-0.0545040619681084	0.0231144253684015	0.018373164165475	0.00173857128648055	48.4306396251622	1.93913593795111	5.12390030126812	0.644846069106822	0.999999671616948
cg05624445	2	0	0.25	1	2	0	0	0	0	0.0481718311630193	0.0204422425469718	0.0184488291612999	0.00131295960911763	43.5348471210809	1.77100379440103	8.79544157959785	0.267678123762567	0.999999671616948
cg25853020	2	0	0.25	1	2	0	0	0	0	0.0283183442127193	0.0120210349659329	0.018486218455746	0.000234920717866869	21.1600907800955	1.26839313983828	3.21949587759951	0.863981871952965	0.999999671616948
cg08443605	2	0	0.25	1	2	0	0	0	0	0.102880195312546	0.0436786075654233	0.0185032290026772	0.00685263534489788	48.35690141955	1.93636715744736	10.9607683353308	0.140339465668681	0.999999671616948
cg14671222	0	2	0.25	1	2	0	0	0	0	-0.0439356834773282	0.0186556301419628	0.018518232030755	0.000620179990808101	23.0628064316498	1.29976147246859	6.06693219547087	0.531956154734198	0.999999671616948
cg24303076	1	0	0.125	1	1	0	0	0	0	0.0273624384881423	0.0116188934984486	0.0185229446617301	0.000219582574829331	20.7318003056111	1.26153994143352	4.31353229000336	0.743038970111796	0.999999671616948
cg12302647	1	0	0.125	1	1	0	0	0	0	0.0338809540731499	0.0143936662926808	0.0185786393673627	0.000203819250301426	12.1736594049267	1.13861057312013	2.92508143609833	0.891845201191608	0.999999671616948
cg17110052	2	0	0.25	1	2	0	0	0	0	0.0335828994568156	0.014273366003237	0.0186308137113664	0.000504270665591843	33.1154286057644	1.49511311675413	7.68294475822264	0.361379776542169	0.999999671616948
cg19440326	2	0	0.25	1	2	0	0	0	0	0.0372542839417911	0.0158339720957191	0.0186322908332787	0.000659875152388925	35.1700897569066	1.54249789371956	7.82921657279498	0.34789418931898	0.999999671616948
cg05248581	1	0	0.125	1	1	0	0	0	0	0.0376529739446569	0.016007269347975	0.0186606216349506	0.000738047857634317	39.05876574043	1.64092508487874	5.84765661097934	0.557646267876162	0.999999671616948
cg25195899	0	2	0.25	1	2	0	0	0	0	-0.0544126139966068	0.0231542743957007	0.018773260405903	0.00184615484713444	46.7668585006195	1.87852899872843	5.68253772261219	0.577267318473546	0.999999671616948
cg24828322	0	1	0.125	1	1	0	0	0	0	-0.0706776512527458	0.0300777841310861	0.0187820343376115	0.00270493586786858	41.8318189529693	1.71915294925841	7.05017913958648	0.423674009323713	0.999999671616948
cg00814597	0	1	0.125	1	1	0	0	0	0	-0.0334680669606114	0.014247365635614	0.0188203406901363	0.000415394513992368	27.2012280409118	1.3736495453	4.60913760991333	0.707538533387491	0.999999671616948
cg09188212	0	1	0.125	1	1	0	0	0	0	-0.056023157010034	0.0238512431433632	0.0188311425024192	0.00161574921836973	38.0062518217087	1.61306588064984	7.34938530749249	0.393430334757721	0.999999671616948
cg08673615	2	0	0.25	1	2	0	0	0	0	0.0364541861645573	0.0155224341843734	0.0188500160846488	0.000385564320186912	20.9028284428161	1.26426771060586	7.47887682346739	0.380775778911253	0.999999671616948
cg05301359	1	0	0.125	1	1	0	0	0	0	0.0337402980009917	0.0143703550811367	0.0188790908983997	0.000715417071495693	47.9470338412843	1.92112010860415	3.70066648721963	0.813536709625354	0.999999671616948
cg18584907	1	0	0.125	1	1	0	0	0	0	0.0234766441868957	0.00999962124009179	0.0188870240507516	0.000123361682665976	15.5009985547938	1.18344593769958	3.34458338590354	0.851402465961311	0.999999671616948
cg07651452	2	0	0.25	1	2	0	0	0	0	0.0537786215531324	0.0229120373549503	0.0189162342587988	0.00111605346530743	28.1196031467547	1.39119988728172	4.61116808039826	0.707292710781155	0.999999671616948
cg05773108	2	0	0.25	1	2	0	0	0	0	0.0316070498281648	0.0134678477169547	0.018932756564212	0.000537191392380168	41.3642097482955	1.70544303352496	8.57257199960783	0.284816611909683	0.999999671616948
cg06693983	0	1	0.125	1	1	0	0	0	0	-0.124324654164534	0.0529803587021216	0.0189446752649118	0.00550735847122565	25.1636055900968	1.33624823574834	5.35920202656481	0.616216522291669	0.999999671616948
cg18561589	1	0	0.125	1	1	0	0	0	0	0.0351271447050592	0.0149692724121451	0.0189447322576105	0.000316743507826039	17.964507849074	1.21898458067422	3.18060090425605	0.86780762957658	0.999999671616948
cg02483462	0	1	0.125	1	1	0	0	0	0	-0.0343889828244907	0.0146551081093339	0.0189479887931794	0.000471874704823109	29.0615225943776	1.40967220692101	4.57563628509496	0.711591289325049	0.999999671616948
cg17734802	1	0	0.125	1	1	0	0	0	0	0.0290762683003239	0.0123917424439695	0.0189545870649061	0.00013517620956167	10.5089861464195	1.11743063011459	3.30709657381915	0.855215314714173	0.999999671616948
cg13617047	0	3	0.375	1	3	0	0	0	0	-0.0611677959455559	0.0260911243571681	0.0190581825479106	0.00290854261483959	65.5567009114724	2.90332234850605	24.8365789084961	0.000811107268957337	0.999999671616948
cg06721096	1	0	0.125	1	1	0	0	0	0	0.0304823094304367	0.0130035881580418	0.0190707034872668	0.000572008971538944	48.1999697543812	1.93050080329746	13.8896922371067	0.0531784274082915	0.999999671616948
cg02655630	2	0	0.25	1	2	0	0	0	0	0.0306978165453866	0.0130970117568035	0.0190843392632243	0.000235073629414902	17.214955169149	1.20794764566865	5.02321393146804	0.657130191567314	0.999999671616948
cg27537199	0	1	0.125	1	1	0	0	0	0	-0.0479194717772085	0.0204467989951878	0.0190977561337507	0.000356620343169152	10.5489720386051	1.1179301376297	3.39688625679499	0.846023459868236	0.999999671616948
cg08350047	0	1	0.125	1	1	0	0	0	0	-0.0403447123686077	0.0172166916560053	0.0191115108815231	0.000564263575004186	24.7092413859208	1.32818425316411	6.84012909014372	0.44571339724996	0.999999671616948
cg17500680	0	2	0.25	1	2	0	0	0	0	-0.0832197959065945	0.0355261982928853	0.0191555015462645	0.00427435829516601	44.8403611863857	1.81291977523461	10.5069185533091	0.161619851377927	0.999999671616948
cg21725888	2	0	0.25	1	2	0	0	0	0	0.0355444684607824	0.015173937906021	0.0191566614961597	0.000395516953424685	22.3698987077177	1.28816011231898	5.14730398413301	0.641992432509923	0.999999671616948
cg11072298	1	0	0.125	1	1	0	0	0	0	0.0531404888280273	0.0226892883944176	0.0191757881073117	0.00191102924779312	52.4270339330912	2.10203416493635	7.77854397005323	0.352526279815182	0.999999671616948
cg12223090	1	0	0.125	1	1	0	0	0	0	0.0320642967040198	0.0136931112547857	0.0191993753433895	0.000161187004854912	10.2343145384307	1.1140114341667	1.98841491968716	0.960478789344425	0.999999671616948
cg14386691	0	2	0.25	1	2	0	0	0	0	-0.0595949211489381	0.0254559288386053	0.0192269231140772	0.00249186496759281	51.9129094184981	2.07956020609132	9.17904214139427	0.240055947719078	0.999999671616948
cg10154122	1	0	0.125	1	1	0	0	0	0	0.0254971855686386	0.0108927978519597	0.0192456688833513	0.000113841767347153	11.7632862251015	1.13331509891802	2.3809871465995	0.935789136763263	0.999999671616948
cg11848539	2	0	0.25	1	2	0	0	0	0	0.0445894138467519	0.0190496580964264	0.0192479533231485	0.000891410436262139	32.7001665203909	1.48588777757227	6.41663433296941	0.492027687633838	0.999999671616948
cg12126686	1	0	0.125	1	1	0	0	0	0	0.0449851951841779	0.0192189706378037	0.0192493681132044	0.000983050554999108	35.7408743101384	1.55619920013598	6.10446819785765	0.527605559459516	0.999999671616948
cg09631475	1	0	0.125	1	1	0	0	0	0	0.0268502482625014	0.0114712166164629	0.0192495517962991	0.000142449687050611	13.4409456791741	1.15528064377132	3.2025484282092	0.865653986206287	0.999999671616948
cg00812861	1	0	0.125	1	1	0	0	0	0	0.0271411134659042	0.0115993156379114	0.0192894612410668	0.000160141811309875	14.8945993403619	1.17501356229941	3.36459831348779	0.849352104628637	0.999999671616948
cg02647247	0	1	0.125	1	1	0	0	0	0	-0.0367166911867882	0.0156920407133439	0.0192925733735034	0.000690640157915137	38.5271024315604	1.62673314510133	7.71364714381254	0.358520122377728	0.999999671616948
cg05130485	2	0	0.25	1	2	0	0	0	0	0.0655118292459888	0.0279993804820837	0.019296137598055	0.00282765368144672	51.6415667971979	2.06789164530264	7.26593621999746	0.401725885308207	0.999999671616948
cg25234963	1	0	0.125	1	1	0	0	0	0	0.0356835667506472	0.0152524469955155	0.0193079888583495	0.000703324711940211	42.3464998334025	1.73450006870418	6.02043462902766	0.537365338456857	0.999999671616948
cg25354918	2	0	0.25	1	2	0	0	0	0	0.0408898418635181	0.017479873981022	0.0193223607018653	0.000588934269150164	25.0737155208678	1.33464512080338	4.4668110837517	0.724710007830914	0.999999671616948
cg21776403	1	0	0.125	1	1	0	0	0	0	0.0301755852396831	0.012900669254634	0.0193317435902785	0.000191229985349243	14.1955698910909	1.16544099032035	3.84982885855863	0.796902695573548	0.999999671616948
cg23349301	1	0	0.125	1	1	0	0	0	0	0.0481647238531128	0.0205976430067469	0.0193685322124166	0.0011571286424091	36.5882756163353	1.57699543691577	5.00482671559294	0.659374170208813	0.999999671616948
cg01729491	2	0	0.25	1	2	0	0	0	0	0.0520729747725059	0.0222723001040976	0.019386462937763	0.00185004214627691	52.4967563039385	2.10511940278914	7.49424434187569	0.379291750007403	0.999999671616948
cg07428782	1	0	0.125	1	1	0	0	0	0	0.0408315977547993	0.0174658705410278	0.019397965549689	0.000489114543236441	20.652329450448	1.26027644299338	3.51035055579419	0.834127950133074	0.999999671616948
cg13812894	0	1	0.125	1	1	0	0	0	0	-0.0341573139220113	0.0146212510570306	0.0194838589445145	0.000471856528933514	29.3690232617241	1.41580938871271	6.74551553742948	0.455848991440983	0.999999671616948
cg09700602	1	0	0.125	1	1	0	0	0	0	0.0320978941417968	0.0137417151310865	0.0195016830392049	0.000532468661159638	39.3799356720594	1.64961883674394	6.92548897357365	0.436678994714291	0.999999671616948
cg17367596	2	0	0.25	1	2	0	0	0	0	0.0316013640843643	0.0135362421322777	0.0195656662396201	0.000546469776163189	41.1569127555659	1.69943496649998	8.70814196529438	0.274294923184112	0.999999671616948
cg12188903	0	2	0.25	1	2	0	0	0	0	-0.041832107767781	0.0179206346001773	0.0195801051110615	0.00141216829730169	62.1073685925136	2.63903551391375	16.9987731652486	0.0174040951490649	0.999999671616948
cg11838439	4	0	0.5	1	4	0	0	0	0	0.106060070793551	0.0454359501115604	0.0195812482064194	0.0108829088753804	75.7454515934378	4.12293802893252	21.8881148598076	0.00265571272208653	0.999999671616948
cg18333339	1	0	0.125	1	1	0	0	0	0	0.0305056560004775	0.0130691311105516	0.019586492752288	0.000241825090007755	17.9019510268589	1.21805574250267	3.33121857821407	0.852765945516429	0.999999671616948
cg10109876	1	0	0.125	1	1	0	0	0	0	0.0445337473145064	0.0190814308103038	0.0196020678250995	0.000541022756019299	19.1040862923114	1.23615638190753	3.16650062475646	0.869184147164748	0.999999671616948
cg21719418	0	1	0.125	1	1	0	0	0	0	-0.0377728603972351	0.0161886301002315	0.0196326329366913	0.000408122164856558	19.9400074804428	1.24906331930486	2.69075737566278	0.912061504425806	0.999999671616948
cg25494151	1	0	0.125	1	1	0	0	0	0	0.0387099423203818	0.01659457021868	0.0196645660104194	0.000575289597292806	27.9517014251308	1.38795782798514	6.10202057425233	0.527888804722127	0.999999671616948
cg14715327	1	0	0.125	1	1	0	0	0	0	0.0740991991847426	0.0317680803234336	0.0196741517846409	0.0027507092082452	37.9296493740906	1.61107515893841	5.70692433970405	0.574356216044131	0.999999671616948
cg21767402	1	0	0.125	1	1	0	0	0	0	0.0350380276243154	0.0150220829116205	0.0196778338095272	0.00076603216139865	47.1979178767825	1.8938647109908	9.16285948965218	0.241173989010623	0.999999671616948
cg13697829	1	0	0.125	1	1	0	0	0	0	0.0567974014010201	0.0243596997725434	0.0197210404313758	0.000598405883221905	11.668762738293	1.13210233548208	1.97310364355099	0.961313993781541	0.999999671616948
cg04322486	3	0	0.375	1	3	0	0	0	0	0.0314231642706195	0.013481071089615	0.0197581025212562	0.000435280755607531	32.1370488366901	1.473558079715	5.57547420254525	0.590096553580622	0.999999671616948
cg00871787	0	1	0.125	1	1	0	0	0	0	-0.0460206862982654	0.0197467153282103	0.0197771570331236	0.00087053848770912	29.1180100964957	1.41079560740515	5.8924739780815	0.552359362276796	0.999999671616948
cg05502645	2	0	0.25	1	2	0	0	0	0	0.0372508002237509	0.0159860754264218	0.0197954267927939	0.000588062043452613	30.6420570988445	1.44179593305577	5.35321031679461	0.616943343081458	0.999999671616948
cg11829870	1	0	0.125	1	1	0	0	0	0	0.0295059295605989	0.0126672963429531	0.019843194309659	0.000315635740854129	25.3609615681695	1.33978146156495	5.60301898243289	0.586788665915068	0.999999671616948
cg02100828	1	0	0.125	1	1	0	0	0	0	0.038689643608567	0.0166110598862616	0.0198511414586671	0.000851402617296459	42.2337465465293	1.73111451793472	7.46036488940811	0.382568485972545	0.999999671616948
cg00830029	0	1	0.125	1	1	0	0	0	0	-0.0421650868440158	0.0181036400809426	0.0198540649678345	0.000508948531499952	19.7959876058102	1.24682041477571	5.13256583554494	0.643789369009193	0.999999671616948
cg26513192	1	0	0.125	1	1	0	0	0	0	0.0371666826631343	0.0159581079312664	0.0198582381434343	0.000393881077188595	19.8203659053264	1.24719950557423	4.54346912912575	0.715476732612602	0.999999671616948
cg04977754	1	0	0.125	1	1	0	0	0	0	0.0251176405487376	0.0107857980378897	0.0198712650387173	5.76806243566405e-05	5.93403960101599	1.06308381454722	1.81283846044654	0.969469544653086	0.999999671616948
cg23681213	1	0	0.125	1	1	0	0	0	0	0.0298763215213772	0.0128301386095356	0.0198800149758074	0.000380692338146138	31.1738068200418	1.45293521811576	2.9739332156893	0.887403101268257	0.999999671616948
cg04461705	2	0	0.25	1	2	0	0	0	0	0.0320910507306711	0.0137813409864736	0.0198809582330175	0.000378958978231548	26.2599770821735	1.3561156620664	6.26186349862314	0.50952735929028	0.999999671616948
cg15792487	2	0	0.25	1	2	0	0	0	0	0.0548811682366332	0.0235693053396837	0.0198854775407986	0.00184386132204664	45.0838942284839	1.82095941791757	8.87405694008192	0.261825211058478	0.999999671616948
cg21046940	1	0	0.125	1	1	0	0	0	0	0.0332411979043591	0.0142759404036126	0.0198867927897681	0.000523944894058813	35.4091586926104	1.54820711382435	7.3684241672397	0.391553064933648	0.999999671616948
cg16853842	1	0	0.125	1	1	0	0	0	0	0.0455549314732758	0.019569677981638	0.0199210021776006	0.000540244987333561	17.7918134358862	1.21642386457473	4.78301538074691	0.686423135270152	0.999999671616948
cg21043273	2	0	0.25	1	2	0	0	0	0	0.0691542927893645	0.0297076725822823	0.019921344619463	0.00271484533046121	42.1978152013929	1.73003841201535	9.46648808627866	0.220875379726925	0.999999671616948
cg22652286	0	3	0.375	1	3	0	0	0	0	-0.0587324688274101	0.025233613730694	0.0199360717599755	0.00284539743573016	62.7826011538117	2.68691534336612	11.1736920652479	0.131220058278319	0.999999671616948
cg26123920	2	0	0.25	1	2	0	0	0	0	0.0375084499081632	0.0161150155957178	0.0199361913038669	0.000470234131442925	23.2647412046987	1.30318189538866	6.40340424651968	0.493512295209317	0.999999671616948
cg04185862	0	1	0.125	1	1	0	0	0	0	-0.0526603756527042	0.0226268303597463	0.0199470629439073	0.0010509316333855	26.6320359690019	1.36299270833998	5.2763210901103	0.62628230330808	0.999999671616948
cg26231582	1	0	0.125	1	1	0	0	0	0	0.0303149489857939	0.0130264551268225	0.0199555108288294	0.000233910213017489	17.4094129383773	1.21079173254196	3.66492803060011	0.817460324239359	0.999999671616948
cg10503234	1	0	0.125	1	1	0	0	0	0	0.0592634221285902	0.0254793875671065	0.0200219707665032	0.0016685340152941	34.6350321379793	1.52987147811486	5.48987030103547	0.600405984379435	0.999999671616948
cg05329798	4	0	0.5	1	4	0	0	0	0	0.0468728548095437	0.0201539101070866	0.0200321605708572	0.0017548156832513	60.3344542785257	2.52107964685991	11.916467425321	0.103339563085309	0.999999671616948
cg02307605	2	0	0.25	1	2	0	0	0	0	0.0485538017444228	0.0208808913627477	0.0200572932615391	0.00160471352543703	51.1919037037802	2.04884040944955	3.73673877269578	0.809551405034454	0.999999671616948
cg07388482	0	2	0.25	1	2	0	0	0	0	-0.0570884039918251	0.0245578554000564	0.020090714627978	0.00199689212598349	48.0423960129181	1.92464610232725	13.7968877136324	0.0549141003183125	0.999999671616948
cg03866600	0	1	0.125	1	1	0	0	0	0	-0.0687580946743944	0.0295814798191475	0.020106051398714	0.00216194792576177	32.7351100514174	1.48665968347588	5.89625696736646	0.55191390982688	0.999999671616948
cg15798455	1	0	0.125	1	1	0	0	0	0	0.0530421677062305	0.0228258501111601	0.0201374908518006	0.000654835044013852	15.8051975775985	1.18772177287506	4.11253760255908	0.766727905094161	0.999999671616948
cg05460582	1	0	0.125	1	1	0	0	0	0	0.0528258758490521	0.0227381360440287	0.0201669037515879	0.00072454437175135	17.6575044669468	1.21443975377038	3.88665258995553	0.792736410740305	0.999999671616948
cg00866953	1	0	0.125	1	1	0	0	0	0	0.0555445590729494	0.0239157302964078	0.0202054089580028	0.00194092618272427	46.6502978632554	1.87442471081999	8.68038389557784	0.276424802296628	0.999999671616948
cg01594949	0	1	0.125	1	1	0	0	0	0	-0.0404009202866938	0.0173973851938133	0.020219965248266	0.000745596466889246	31.8479768015782	1.46730787006651	3.92041469982249	0.788897140658149	0.999999671616948
cg19675084	1	0	0.125	1	1	0	0	0	0	0.0274153346151542	0.011806254119214	0.0202274061200393	0.000221383191449811	20.3510536842147	1.2555093899614	5.87117209557945	0.554870060326079	0.999999671616948
cg08466883	2	0	0.25	1	2	0	0	0	0	0.039450109919692	0.0169898112645606	0.0202336703992105	0.000653659736991229	30.0096763483622	1.42876893237027	6.55579871887466	0.476545038530686	0.999999671616948
cg10971638	1	0	0.125	1	1	0	0	0	0	0.0419216276904192	0.0180549703397803	0.0202389411216282	0.000892822294930301	37.1937401519246	1.59219797902142	4.96221784442813	0.664574111323625	0.999999671616948
cg07676349	0	1	0.125	1	1	0	0	0	0	-0.0414670917287157	0.0178624035666809	0.0202613171881503	0.000845611790872047	35.6730320133304	1.55455795803593	5.09556390216749	0.648302223839536	0.999999671616948
cg12095594	2	0	0.25	1	2	0	0	0	0	0.0786242505370349	0.0338832419945442	0.020316735505135	0.00474634647196918	56.2743970912654	2.28698962044555	11.8535022546008	0.105480623167839	0.999999671616948
cg18861189	2	0	0.25	1	2	0	0	0	0	0.0403291689202601	0.017380861538454	0.0203235472411117	0.00115016793547265	52.8025405039428	2.11875810833322	8.16198892311935	0.318526964648666	0.999999671616948
cg13073302	2	0	0.25	1	2	0	0	0	0	0.0447005724924538	0.0192653735156755	0.0203271057844433	0.000716268999779247	25.3071653639295	1.33881650746333	3.87989844588114	0.793502257633328	0.999999671616948
cg20899584	0	1	0.125	1	1	0	0	0	0	-0.0398974576382849	0.0171963041122324	0.0203344856323102	0.000365236883883154	15.2870749919972	1.18045740942782	3.60755931472656	0.823705101246169	0.999999671616948
cg00144335	2	0	0.25	1	2	0	0	0	0	0.0405801990200602	0.0174921050410844	0.0203454693059913	0.00109529517152381	49.269705747432	1.97120875156245	9.52928249508454	0.216854051517195	0.999999671616948
cg09904907	0	2	0.25	1	2	0	0	0	0	-0.0430285534570508	0.0185504318914535	0.0203655277039005	0.000886185670793231	34.5514613379641	1.52791799548622	5.51669261519466	0.597171195574177	0.999999671616948
cg04320404	1	0	0.125	1	1	0	0	0	0	0.0360977710390388	0.0155672728867674	0.0204045637029376	0.000273722766375834	13.9931303038973	1.16269782115476	2.30569133670819	0.941004855187352	0.999999671616948
cg19630681	3	0	0.375	1	3	0	0	0	0	0.0767407445361746	0.0330972968392735	0.0204145181075165	0.00349684840205724	43.2837231213789	1.76316227904047	7.17209980676522	0.411183721667244	0.999999671616948
cg23671189	0	2	0.25	1	2	0	0	0	0	-0.0503923472393393	0.0217350526575846	0.0204230929407938	0.00142909621084169	43.6789322920417	1.77553452144285	7.33854478201539	0.394501789551783	0.999999671616948
cg07557337	1	0	0.125	1	1	0	0	0	0	0.0354898573738978	0.0153075409347561	0.0204245613688084	0.000592366462494602	34.6464015228763	1.53013762562752	3.79110566454407	0.803499089090827	0.999999671616948
cg04569202	1	0	0.125	1	1	0	0	0	0	0.0424122114237845	0.0182950949149811	0.0204369029871079	0.000740150155553139	29.3402062729685	1.41523198307532	7.66155655381434	0.363380983148634	0.999999671616948
cg01914037	1	0	0.125	1	1	0	0	0	0	0.0602216990000382	0.025983295508105	0.0204651810195408	0.0014638067775648	29.4606800961118	1.41764905213508	5.08745482915298	0.649291457895795	0.999999671616948
cg01312194	2	0	0.25	1	2	0	0	0	0	0.0348667092079893	0.015046360164673	0.0204881956069284	0.000280698997133984	15.5764845643434	1.18450409798695	4.21753229720211	0.754408770648998	0.999999671616948
cg10457846	1	0	0.125	1	1	0	0	0	0	0.029272552040092	0.0126327585646412	0.020493167562327	0.000143012472434984	11.0454257077597	1.12416928298114	3.05823516534747	0.879563223634898	0.999999671616948
cg12207248	1	0	0.125	1	1	0	0	0	0	0.0311008262581907	0.013422318651339	0.0204983998026298	0.000249692044244972	17.6949364162081	1.21499207516186	2.98807369095105	0.886103315633513	0.999999671616948
cg16584911	2	0	0.25	1	2	0	0	0	0	0.0321752050070233	0.0138922295293812	0.0205551191223727	0.000528183620303905	36.9842647904358	1.58690523354907	6.29841385224682	0.505369044079606	0.999999671616948
cg18403478	1	0	0.125	1	1	0	0	0	0	0.0458145301499624	0.0197839433418102	0.0205723000051458	0.00120599891116478	43.0183899710983	1.75495216701106	7.06526292451338	0.422116518165472	0.999999671616948
cg01740424	2	0	0.25	1	2	0	0	0	0	0.0370940461640765	0.0160258048497759	0.0206323779471659	0.000813198392923204	43.0085585749325	1.75464942629114	7.62764404154483	0.366569300904157	0.999999671616948
cg21051989	1	0	0.125	1	1	0	0	0	0	0.051930077365121	0.0224359983336053	0.0206355271985267	0.00111996271138054	29.6491421907654	1.42144677569054	3.74278057735686	0.808881495547542	0.999999671616948
cg25561913	1	0	0.125	1	1	0	0	0	0	0.0405880750719978	0.0175358601479669	0.0206361662116314	0.000588103361320485	24.638243982515	1.32693298676319	5.8390409560367	0.558664611786034	0.999999671616948
cg08033551	1	0	0.125	1	1	0	0	0	0	0.037574084267294	0.0162349777733902	0.0206462914708618	0.00068944734213402	37.0018601278543	1.58734845509644	10.8539040371802	0.145119830520746	0.999999671616948
cg10735607	1	0	0.125	1	1	0	0	0	0	0.0367297197178426	0.015872835816498	0.0206677994173096	0.000342766047210924	17.0342971864678	1.20531733727071	3.75746681427803	0.807250271106543	0.999999671616948
cg01190915	2	0	0.25	1	2	0	0	0	0	0.0456655707768548	0.0197413041854202	0.0207116847285425	0.00109786220027311	39.1756768149206	1.64407912432852	7.19240795739797	0.409125300397052	0.999999671616948
cg09984339	1	0	0.125	1	1	0	0	0	0	0.0431747928492754	0.0186663771008466	0.0207242220252216	0.000647056736278428	24.0461583714111	1.3165891001142	4.40205819524118	0.73247675224001	0.999999671616948
cg15080396	1	0	0.125	1	1	0	0	0	0	0.0707984687502876	0.0306271831536852	0.0207985261076552	0.00267205001907255	38.1289869230684	1.61626576044032	8.87167862250373	0.262000813245697	0.999999671616948
cg21797718	0	1	0.125	1	1	0	0	0	0	-0.0527686923687943	0.0228307218789311	0.0208161814986473	0.00198106055272405	51.7381500297485	2.07202997940692	10.4539672655028	0.164273524813373	0.999999671616948
cg04133097	1	0	0.125	1	1	0	0	0	0	0.0380616730263733	0.0164686487407837	0.020824049705647	0.000267683065062521	11.8452244264228	1.13436849392846	2.51166007743884	0.926216493119101	0.999999671616948
cg23500924	2	0	0.25	1	2	0	0	0	0	0.0714524739596842	0.0309295310358438	0.0208787455868917	0.00255542004625258	35.7458544902289	1.55631981729168	7.12857668415933	0.415616522275394	0.999999671616948
cg10550882	1	0	0.125	1	1	0	0	0	0	0.0515647383910844	0.0223318770399173	0.0209425020861246	0.000997183499295244	25.935632258453	1.35017692109325	5.27467805943641	0.626482088491832	0.999999671616948
cg21782511	0	1	0.125	1	1	0	0	0	0	-0.0431520615065067	0.0186948424771223	0.0209861533858537	0.000499652078519727	17.9624502271666	1.21895400675551	4.84256219737927	0.679169116828615	0.999999671616948
cg05511755	0	2	0.25	1	2	0	0	0	0	-0.0444522397654967	0.0192583456910141	0.0209876507561452	0.000805250940921236	28.6724244697533	1.40198232249734	4.45504638236936	0.726123470216368	0.999999671616948
cg16257533	0	2	0.25	1	2	0	0	0	0	-0.0596827758495271	0.0258694408967966	0.0210505629063242	0.00266567298486717	54.1945923801664	2.1831483485522	11.1628280914034	0.131672554099961	0.999999671616948
cg22852276	1	0	0.125	1	1	0	0	0	0	0.0287792793206508	0.0124767103031179	0.0210748964870648	0.000168678082478778	13.4793631114171	1.15579361868054	3.85074747901921	0.796799036206388	0.999999671616948
cg18342944	1	0	0.125	1	1	0	0	0	0	0.03342949272659	0.0144994745334334	0.0211349056309666	0.000440656711996475	27.6590285637169	1.38234250957051	3.03214606738739	0.882012609939666	0.999999671616948
cg17705334	1	0	0.125	1	1	0	0	0	0	0.0258138336222727	0.0112023424704067	0.0212044275910398	0.000167985153539368	16.9829867961843	1.20457236584131	4.86550916261168	0.676371681785334	0.999999671616948
cg07402188	1	0	0.125	1	1	0	0	0	0	0.0325633925593131	0.0141327576836988	0.0212166114929161	0.000242322164640788	15.1954936695446	1.17918262044157	5.1459824861964	0.642153540127175	0.999999671616948
cg20950646	2	0	0.25	1	2	0	0	0	0	0.0307510742253636	0.0133472789084163	0.0212270868197337	0.000570498540651836	43.6862210068432	1.77576432958179	7.40580359817379	0.387884074482557	0.999999671616948
cg23057051	1	0	0.125	1	1	0	0	0	0	0.0416647559735239	0.0180852989731513	0.0212343569504201	0.000635507991984588	25.1823135245596	1.33658236054687	2.90798498774131	0.893381847798975	0.999999671616948
cg07577934	1	0	0.125	1	1	0	0	0	0	0.0323985284554641	0.0140641675615735	0.0212438612012828	0.000330710246890063	21.4435968302553	1.27297070595149	4.68006801183456	0.698939501171329	0.999999671616948
cg21325232	3	0	0.375	1	3	0	0	0	0	0.0393528121786337	0.0170838055278538	0.0212498516534301	0.00105196491546462	51.96763270868	2.08192944964574	11.8504955905493	0.105583840793607	0.999999671616948
cg03008693	2	0	0.25	1	2	0	0	0	0	0.0496227556895024	0.0215462077875591	0.021274040926275	0.00174044430234242	53.0079388538128	2.12801902195588	10.640957922839	0.155065089680119	0.999999671616948
cg01663008	0	2	0.25	1	2	0	0	0	0	-0.0453035373314151	0.0196789866675245	0.0213279802761713	0.000927359938861513	31.8966812995221	1.46835722411422	6.53956164154981	0.478338674951636	0.999999671616948
cg23744121	0	1	0.125	1	1	0	0	0	0	-0.0264600023408321	0.0114955514722687	0.0213487017084443	0.000172453113339974	16.4248950908777	1.19652856085239	3.68587585474055	0.815163566309641	0.999999671616948
cg09929612	1	0	0.125	1	1	0	0	0	0	0.0396285140282064	0.0172184752690483	0.0213627519082577	0.000591245398352473	25.9564180902779	1.35055594854832	5.26768467260145	0.627332548090948	0.999999671616948
cg11065834	1	0	0.125	1	1	0	0	0	0	0.0487907558426087	0.0212111667156635	0.021434675624759	0.00160356449656518	50.8609530932815	2.03504150558377	9.23685443634987	0.236095292808232	0.999999671616948
cg16016465	0	2	0.25	1	2	0	0	0	0	-0.0392409210833402	0.0170602102848603	0.0214401270861058	0.000728834590820092	32.9733577240145	1.49194404798386	6.01484627671698	0.538016898010664	0.999999671616948
cg11413576	0	1	0.125	1	1	0	0	0	0	-0.0378376304258361	0.0164502734430614	0.0214413278994284	0.000689965004604918	34.4263452031273	1.52500269063498	6.33783039971634	0.500902175384038	0.999999671616948
cg16987900	3	0	0.375	1	3	0	0	0	0	0.108277808376262	0.0470813107301764	0.0214593007011901	0.00989795970973534	60.7962970648693	2.55077945482516	10.4086000269841	0.166576465453166	0.999999671616948
cg12728061	2	0	0.25	1	2	0	0	0	0	0.0518928343355393	0.0225673039400244	0.0214782752040062	0.00136705409354587	36.0131225054332	1.56282043937042	8.28102830761931	0.308466669650857	0.999999671616948
cg00377916	2	0	0.25	1	2	0	0	0	0	0.0647724212559661	0.0281727682452455	0.02149843576622	0.00275995433941211	47.4968196542929	1.90464652505906	9.38742805574475	0.226023750797286	0.999999671616948
cg17979863	1	0	0.125	1	1	0	0	0	0	0.0295453498934573	0.0128536224319479	0.021527604432393	0.000302850961332352	24.3898552362377	1.32257384657101	2.6782041528847	0.913091408399159	0.999999671616948
cg02742085	2	0	0.25	1	2	0	0	0	0	0.0613248066687899	0.0266798875448727	0.0215310357505845	0.00330223085438301	63.4554295153077	2.73638460306676	17.4977294809923	0.0144538120583653	0.999999671616948
cg19762747	2	0	0.25	1	2	0	0	0	0	0.0656502239757198	0.0285623948603565	0.0215342248809652	0.00256421952402705	42.3113301615107	1.73344263752258	8.25444403276813	0.31069302294429	0.999999671616948
cg04465201	1	0	0.125	1	1	0	0	0	0	0.043987026709771	0.0191402994481608	0.0215540038059549	0.000575382630777177	19.977261195525	1.24964480713834	3.79984211259199	0.802521532658992	0.999999671616948
cg02057148	2	0	0.25	1	2	0	0	0	0	0.0513205816325227	0.0223386078767664	0.0215963090316705	0.0016128811279762	46.8325876004523	1.88085136151653	7.03315035988431	0.425436441727979	0.999999671616948
cg14546153	1	0	0.125	1	1	0	0	0	0	0.0344536323490471	0.0150009209345891	0.0216320186976446	0.000237984332944622	13.0103098477223	1.14956151499043	3.91771825129679	0.78920443391119	0.999999671616948
cg01793387	1	0	0.125	1	1	0	0	0	0	0.0354589471885176	0.0154436391743306	0.0216745795116417	0.000487367975252124	27.44548443726	1.37827396715959	5.50758773127445	0.598268804682406	0.999999671616948
cg26155939	1	0	0.125	1	1	0	0	0	0	0.0519356495731816	0.0226243549987074	0.0217008365040302	0.00170715323445745	45.5807181110305	1.8375839689327	11.3661797995951	0.123424832985542	0.999999671616948
cg08235947	0	2	0.25	1	2	0	0	0	0	-0.0836297314375498	0.0364342741049609	0.0217125708144496	0.0057279521897435	63.109823989098	2.7107487904218	9.08547820483552	0.246577203603008	0.999999671616948
cg01125214	0	3	0.375	1	3	0	0	0	0	-0.06842709112391	0.0298195261256386	0.0217498910151683	0.00373748676168389	60.1966550762174	2.5123516677175	11.9676709377103	0.101627052285044	0.999999671616948
cg05752096	2	0	0.25	1	2	0	0	0	0	0.0637662774954389	0.0277954174871125	0.0217830814226872	0.00260187105531782	55.274692063729	2.23587057561437	11.518759769946	0.117537204925224	0.999999671616948
cg27590781	0	1	0.125	1	1	0	0	0	0	-0.0360431024029362	0.0157128312427285	0.0217982954665458	0.000160501136800591	7.7852289869327	1.08442496686165	2.75520148908824	0.906687311030252	0.999999671616948
cg27660104	1	0	0.125	1	1	0	0	0	0	0.0223844490985859	0.00975936938706219	0.021811367816176	5.76361156978281e-05	7.15303969481076	1.07704118337637	2.3529513075223	0.937757164028274	0.999999671616948
cg13718666	1	0	0.125	1	1	0	0	0	0	0.031544314503601	0.0137541358479283	0.0218225639326713	0.000358617722255828	24.5294074471131	1.32501940977771	5.01126449353434	0.658588496670156	0.999999671616948
cg18032502	0	2	0.25	1	2	0	0	0	0	-0.161846390967383	0.0705723745465559	0.0218284857074762	0.0158287428062748	42.3440677383246	1.73442690244159	9.13790869721841	0.242905881960054	0.999999671616948
cg05495798	1	0	0.125	1	1	0	0	0	0	0.0416679810926003	0.0181747823434826	0.021869538105299	0.000712998313354399	28.5513727643764	1.39960701652419	7.4925254139805	0.379457557332331	0.999999671616948
cg04222876	1	0	0.125	1	1	0	0	0	0	0.0345258644323972	0.015060646811494	0.0218793656298582	0.000577655969777816	34.7958012748084	1.53364356828397	9.37721037021374	0.226696111263405	0.999999671616948
cg00413089	2	0	0.25	1	2	0	0	0	0	0.158215187936548	0.0690454418653681	0.0219365552636417	0.0139478045652323	39.6258103947114	1.65633693228473	8.08328543904715	0.325307235498979	0.999999671616948
cg05303842	2	0	0.25	1	2	0	0	0	0	0.0340279069203874	0.014850496363729	0.0219423147388752	0.000993119398695917	67.7262926700616	3.09849745421828	10.5255431892834	0.160695181626901	0.999999671616948
cg02276086	1	0	0.125	1	1	0	0	0	0	0.0283717153563687	0.0123860484930266	0.0219854714777275	0.000220880824719232	18.389201322811	1.2253280401721	3.32205394337662	0.853698291559234	0.999999671616948
cg27430444	0	2	0.25	1	2	0	0	0	0	-0.058255742761047	0.0254427319217849	0.0220398090248004	0.00267153898519725	55.1475856849543	2.22953438576561	7.82290095669526	0.348469212320526	0.999999671616948
cg05577945	1	0	0.125	1	1	0	0	0	0	0.0336740003571357	0.0147094815991945	0.0220635693077601	0.000512504614033907	32.1626170872489	1.4741134711611	4.15426963335761	0.761847044454629	0.999999671616948
cg21110795	0	2	0.25	1	2	0	0	0	0	-0.0409956725782395	0.0179080229613953	0.022065703228323	0.000825375941391501	34.784235778884	1.53337158882241	5.8253597951937	0.560282976478163	0.999999671616948
cg16168321	2	0	0.25	1	2	0	0	0	0	0.0326818983201251	0.0142828784245281	0.022126626978859	0.000490443316452178	32.2337058955524	1.47565985895393	4.64978227587403	0.702613940889595	0.999999671616948
cg02702614	1	0	0.125	1	1	0	0	0	0	0.0409397270489652	0.0179030851432805	0.0222109182277683	0.000879858013161184	36.7584433957854	1.58123875137722	6.10577795186867	0.527454017126409	0.999999671616948
cg18330611	1	0	0.125	1	1	0	0	0	0	0.0440120323957965	0.0192466263426844	0.022210997173444	0.00151773081607679	56.0386943956646	2.27472770940948	9.56235609658943	0.214760008617284	0.999999671616948
cg05799962	0	1	0.125	1	1	0	0	0	0	-0.0608520681056011	0.0266207142152253	0.0222605985863596	0.00183297969798422	36.0085609321441	1.56270903509391	5.17025599647158	0.639194795547324	0.999999671616948
cg12427264	0	1	0.125	1	1	0	0	0	0	-0.0485735583765343	0.0212496351470586	0.02226281542783	0.00109906488335545	33.8453515368444	1.51160957427949	6.67047630755227	0.463976591658021	0.999999671616948
cg02412264	1	0	0.125	1	1	0	0	0	0	0.0268519054535106	0.0117494692194594	0.0222910369232933	0.000368511008141231	35.9050154230157	1.5601844771472	6.05178338289557	0.533716066178089	0.999999671616948
cg09388991	1	0	0.125	1	1	0	0	0	0	0.0516438202725879	0.0225983671457824	0.0222958345670972	0.000541668095229626	13.1121106086103	1.15090837975758	3.02993404354138	0.882219341032435	0.999999671616948
cg04923011	2	0	0.25	1	2	0	0	0	0	0.0560448909361147	0.0245266339857634	0.0223091647825694	0.00126485910676574	28.016634464417	1.38920984391273	7.0054222772286	0.428315510013264	0.999999671616948
cg10019018	0	1	0.125	1	1	0	0	0	0	-0.0283564474643767	0.0124095180570384	0.0223095265295288	0.000198391486384333	16.0122069698814	1.1906492168944	2.05936006708153	0.956481924313447	0.999999671616948
cg24662718	2	0	0.25	1	2	0	0	0	0	0.0260316131413804	0.0113925025454748	0.0223141411559007	0.000172906463002192	16.8768778357233	1.20303469595824	4.16976927599067	0.760028896876283	0.999999671616948
cg19120389	2	0	0.25	1	2	0	0	0	0	0.0394462981231656	0.0172663833611357	0.0223379289823988	0.000891191032512492	40.1557082948767	1.67100315085589	7.51980168915316	0.376832093742253	0.999999671616948
cg01210727	0	1	0.125	1	1	0	0	0	0	-0.0577963576409254	0.0253068642015646	0.0223820303589571	0.00158672983358753	35.3694697222003	1.54725637512446	4.91076556073913	0.670852078271623	0.999999671616948
cg17411792	0	2	0.25	1	2	0	0	0	0	-0.0419278631164099	0.018360322601943	0.0223943115573623	0.000768206388648869	30.039892508323	1.42938602562749	6.74741783863369	0.455643963802104	0.999999671616948
cg01938025	0	2	0.25	1	2	0	0	0	0	-0.0359898841850911	0.0157630867303433	0.0224200671939396	0.000629635052495456	34.3439309290542	1.52308844277508	7.52314836939123	0.37651078464844	0.999999671616948
cg15245120	1	0	0.125	1	1	0	0	0	0	0.0319132472050053	0.0139888700025209	0.0225288489995521	0.000213255194363722	13.5710213265413	1.15701934160086	2.77604924375593	0.904917967085244	0.999999671616948
cg01942106	0	1	0.125	1	1	0	0	0	0	-0.0357973332805967	0.0156918075533298	0.0225321602525176	0.00026270800127438	13.3067274454668	1.15349204215467	3.8458280457134	0.797353990989628	0.999999671616948
cg03172688	0	2	0.25	1	2	0	0	0	0	-0.0325448488901164	0.0142673810308991	0.0225444956057733	0.000334914244843661	21.1375896549374	1.26803124026326	4.57766977656144	0.711345465741615	0.999999671616948
cg01453111	1	0	0.125	1	1	0	0	0	0	0.0495673779605121	0.0217331365157305	0.0225645336478912	0.00145635682090271	41.7791365178657	1.71759733571602	6.48625974970514	0.484250700659499	0.999999671616948
cg26690592	2	0	0.25	1	2	1	0	0.125	1	0.0530668061559907	0.0232706110207636	0.0225826902994514	0.00222548636383665	57.0628692987894	2.32898655235899	12.7014479559915	0.0797254030627468	0.999999671616948
cg14073010	1	0	0.125	1	1	0	0	0	0	0.0223733245494061	0.00981156484748938	0.0225898219060412	8.37148654413248e-05	10.5224720349425	1.11759904720492	4.26826657653985	0.748411727898482	0.999999671616948
cg08685733	0	1	0.125	1	1	0	0	0	0	-0.0462311458852701	0.0202769074010089	0.0226082822189417	0.0014586503963013	49.4161418425057	1.9769152382297	7.55870280564561	0.373108405564206	0.999999671616948
cg23589174	1	0	0.125	1	1	0	0	0	0	0.0381172756542869	0.0167197173572242	0.0226207453832007	0.000160532033645849	6.89825407608138	1.074093713363	2.6715223646468	0.913637324837536	0.999999671616948
cg03287658	0	1	0.125	1	1	0	0	0	0	-0.031776912433623	0.013942729236588	0.0226609585688726	0.000272340093507777	17.7142583358103	1.21527737342519	3.64282877875028	0.819873842756942	0.999999671616948
cg02888699	0	1	0.125	1	1	0	0	0	0	-0.0317731362666229	0.0139411497619644	0.0226617104898351	0.00066463973009671	48.8793996070287	1.95615855900138	8.83413394987829	0.264784997773568	0.999999671616948
cg08894629	2	0	0.25	1	2	0	0	0	0	0.0663560591306923	0.0291155368606981	0.0226634913346839	0.00212241637826491	33.3727002976818	1.50088628005017	6.21707663511149	0.514643624363373	0.999999671616948
cg05876174	2	0	0.25	1	2	0	0	0	0	0.0605962167916207	0.0265930462576273	0.0226879419632531	0.00159326998964106	31.7923022317185	1.46611017923116	6.06434211978561	0.53225689110177	0.999999671616948
cg06475327	0	1	0.125	1	1	0	0	0	0	-0.029412559137424	0.0129088781801474	0.0226982788595976	0.000141392143951187	10.0974058055097	1.11231495482395	3.24214694866942	0.86173476135738	0.999999671616948
cg08538752	1	0	0.125	1	1	0	0	0	0	0.0450166169824032	0.0197597120349506	0.0227145406476821	0.000854053435688974	29.0504875442532	1.40945295518941	6.92427558193008	0.436806677312684	0.999999671616948
cg02577487	0	1	0.125	1	1	0	0	0	0	-0.0465567435469714	0.0204379781456087	0.02272940741295	0.00116213197785826	40.9185660827049	1.69257909582873	4.62456009552478	0.705670860411977	0.999999671616948
cg05315865	1	0	0.125	1	1	0	0	0	0	0.0306455479535912	0.0134545227462686	0.0227436535011542	0.000412504817836024	30.6735678600079	1.44245126877535	4.58361357285739	0.710626803632824	0.999999671616948
cg21507807	2	0	0.25	1	2	0	0	0	0	0.0860994533889885	0.0378045524106943	0.022757038991414	0.00385543649404752	36.4193842857181	1.57280641083093	5.20031744823795	0.635532204106989	0.999999671616948
cg01188936	2	0	0.25	1	2	0	0	0	0	0.0384775596370203	0.0168966197754024	0.0227722466239255	0.000194202999845133	8.10567005756363	1.08820642212247	2.29913534306531	0.941448415579229	0.999999671616948
cg24403959	2	0	0.25	1	2	0	0	0	0	0.0770701951502283	0.0338450212971879	0.0227772611059441	0.00376965877392501	44.4473150775424	1.8000930133185	12.658216509432	0.0808868900100799	0.999999671616948
cg07167962	1	0	0.125	1	1	0	0	0	0	0.0487094505778542	0.0213912115489854	0.0227815867034295	0.000836291628037711	23.7530905338888	1.31152856817687	5.05766345986048	0.652926281068509	0.999999671616948
cg00080060	1	0	0.125	1	1	0	0	0	0	0.0374529043155576	0.0164494871469464	0.0227955858104648	0.00069967790991455	35.4611783796506	1.54945500226595	10.1678635047333	0.179258705949119	0.999999671616948
cg20770803	2	0	0.25	1	2	0	0	0	0	0.0497975031560532	0.0218815561337454	0.0228594667898394	0.00195777807043634	54.9127661790514	2.21792271393544	4.83545087318893	0.680035844756078	0.999999671616948
cg15917438	1	0	0.125	1	1	0	0	0	0	0.0329546749901493	0.0144830859419023	0.0228825196130586	0.000147320602383372	8.43524126154168	1.09212322926155	2.62587294117886	0.917324312418288	0.999999671616948
cg19695805	1	0	0.125	1	1	0	0	0	0	0.139855293781496	0.0614672941554469	0.0228891494119403	0.0141228435122484	51.7445544617595	2.07230497790667	13.6308260438114	0.0581508177555701	0.999999671616948
cg19894975	2	0	0.25	1	2	0	0	0	0	0.0301450232353081	0.0132536167583378	0.0229374277948797	0.000393823143913292	29.6443214477155	1.42134937872407	5.52026037326089	0.596741223517118	0.999999671616948
cg03716852	0	1	0.125	1	1	0	0	0	0	-0.0838563349878033	0.0368700164684534	0.0229433005260331	0.00322891148592753	31.1889186090159	1.45325430117572	5.45559203946678	0.604545577671111	0.999999671616948
cg11871128	1	0	0.125	1	1	0	0	0	0	0.0347114088272733	0.0152664645247636	0.0229838392874172	0.000441669337598809	24.6300987055763	1.326789584205	5.35995449317809	0.61612525504452	0.999999671616948
cg14208057	0	1	0.125	1	1	0	0	0	0	-0.0359701674847214	0.0158213286109634	0.0229946322674255	0.000312335152281377	15.550703203237	1.18414248304117	3.67115758397218	0.816778211401046	0.999999671616948
cg15253587	2	0	0.25	1	2	0	0	0	0	0.0455623940622505	0.0200431735186355	0.0230133729385919	0.00147811631596337	50.5869664957859	2.02375755763855	8.88664435020249	0.26089734159938	0.999999671616948
cg04886846	2	0	0.25	1	2	0	0	0	0	0.0412128868295298	0.0181328262290441	0.0230362422797706	0.000558023571781501	21.8722056242636	1.27995421858545	4.72156116172135	0.693899210240476	0.999999671616948
cg04573398	0	2	0.25	1	2	0	0	0	0	-0.0857434015535971	0.037727712818763	0.0230448582569933	0.00442509543526046	43.6057791478551	1.77323134337083	5.90256208721597	0.551171757648714	0.999999671616948
cg19610615	0	1	0.125	1	1	0	0	0	0	-0.0352435218950283	0.0155076692403096	0.0230472123290568	0.000370871853421021	19.6187691762154	1.24407151987041	4.74176902764103	0.691442208786681	0.999999671616948
cg18997129	1	0	0.125	1	1	0	0	0	0	0.0466153753602853	0.0205171687670865	0.0230854272562219	0.00104737360845343	34.5358627307342	1.52755392756009	6.62828600176321	0.468580094894496	0.999999671616948
cg14879279	0	2	0.25	1	2	0	0	0	0	-0.0493625915261472	0.0217279696082172	0.0230958393049251	0.00132182140562344	35.9902804795911	1.56226274305289	6.82627698287442	0.447189389768408	0.999999671616948
cg12305870	0	2	0.25	1	2	0	0	0	0	-0.0306931371042326	0.013515521490612	0.0231497201506513	0.000389911330318849	28.6285785205755	1.40112103594334	5.78225188821992	0.565392438458651	0.999999671616948
cg14191675	2	0	0.25	1	2	0	0	0	0	0.0401644627454423	0.0176876172685873	0.0231610690294661	0.000954579634446955	42.1157131740825	1.72758455676827	7.78163074877637	0.352242905174431	0.999999671616948
cg06456031	1	0	0.125	1	1	0	0	0	0	0.0508286212704789	0.0223858079557424	0.0231728120354402	0.00154685007088195	41.1054620357691	1.69795032708694	7.05355001068264	0.423325649615127	0.999999671616948
cg08116998	1	0	0.125	1	1	0	0	0	0	0.0412917257269699	0.0181892345651019	0.0232003680068959	0.000871731974246563	35.3218984838547	1.5461183562266	5.19262496115633	0.636469242556097	0.999999671616948
cg05024413	2	0	0.25	1	2	0	0	0	0	0.0379144019157413	0.0167064280846573	0.023240979268359	0.00080668446152171	38.7930203967785	1.63380060000113	7.87522649326928	0.343724889586204	0.999999671616948
cg24437523	0	1	0.125	1	1	0	0	0	0	-0.0451738917464788	0.0199059063924891	0.0232457587781991	0.000950129259445596	31.6198547582097	1.46241280486321	7.50376589199915	0.378374162924693	0.999999671616948
cg24161286	1	0	0.125	1	1	0	0	0	0	0.0346582938404737	0.0152744353236926	0.0232659368464625	0.000345568069505361	18.772255028338	1.23110644072277	3.19600992720586	0.866296988579639	0.999999671616948
cg16354253	1	0	0.125	1	1	0	0	0	0	0.035352034009353	0.0155816885336374	0.0232793233002053	0.000613918793802911	35.5678428473666	1.55202005363735	1.34308910038852	0.987250983305442	0.999999671616948
cg21832546	0	1	0.125	1	1	0	0	0	0	-0.0439462573205829	0.0193709325380843	0.0232883893327874	0.00131177578206344	47.1069360502484	1.89060705757186	8.73120721508287	0.272534672565476	0.999999671616948
cg17760011	1	0	0.125	1	1	0	0	0	0	0.0374479029377731	0.0165071590292331	0.023293539346447	0.000747715832308076	36.640029344328	1.57828355924354	4.55810383548007	0.713709768289393	0.999999671616948
cg14356262	0	1	0.125	1	1	0	0	0	0	-0.0458852903994122	0.0202306413077993	0.0233225917509534	0.00115193123736275	37.1584065863138	1.59130274341868	6.87804915947387	0.441686960690671	0.999999671616948
cg24964103	2	0	0.25	1	2	0	0	0	0	0.0634325669960718	0.0279781545018633	0.0233769303155939	0.00307064444824869	55.085347703526	2.22644493248922	11.4036368977943	0.121955984994809	0.999999671616948
cg26418589	1	0	0.125	1	1	0	0	0	0	0.0631291538505507	0.0278473222780837	0.0233918178402815	0.00176034772457606	32.417523993026	1.47967351757992	7.03710028432509	0.425027247849009	0.999999671616948
cg01943641	0	1	0.125	1	1	0	0	0	0	-0.0676118584257856	0.0298372244416821	0.0234499307756387	0.00399490388854438	61.8909087159745	2.62404577571016	15.6494376943192	0.0285194072467774	0.999999671616948
cg17349151	2	0	0.25	1	2	0	0	0	0	0.0397022265807433	0.0175259728650428	0.0234920358877336	0.00078999608294635	34.48631898354	1.52639873761445	8.96326505216247	0.255304242714163	0.999999671616948
cg07596065	1	0	0.125	1	1	0	0	0	0	0.0257947566529333	0.0113896947559844	0.0235283193415516	0.000159284718704364	15.2801844727104	1.18036139925008	4.91296496487414	0.670583765121495	0.999999671616948
cg11321083	2	0	0.25	1	2	0	0	0	0	0.039516172613675	0.0174489493868368	0.0235327251766555	0.000939746162646402	43.2103562659572	1.76088443992218	11.457157590884	0.119883851504319	0.999999671616948
cg00012920	2	0	0.25	1	2	0	0	0	0	0.0434019677009835	0.0191715876535559	0.0235821579241479	0.00116472223649211	42.4463511982458	1.73750929927056	7.47524665216058	0.381126894419598	0.999999671616948
cg26210003	1	0	0.125	1	1	0	0	0	0	0.025197442515367	0.0111387979777396	0.0236891871176623	0.000282151793992615	30.103990478844	1.4306968407078	4.31766647455347	0.74254728061234	0.999999671616948
cg19966212	1	0	0.125	1	1	0	0	0	0	0.0756285460620132	0.0334436143701819	0.0237360591679065	0.00441021939906162	54.9824260964815	2.22135471392394	9.4536405040731	0.221705514591056	0.999999671616948
cg00221718	1	0	0.125	1	1	0	0	0	0	0.0251144109400337	0.0111058829104417	0.0237369091784917	0.000201571751107452	21.1090244521181	1.26757210575126	4.54707545647363	0.715041430925623	0.999999671616948
cg03000358	1	0	0.125	1	1	0	0	0	0	0.0316072110952592	0.0139771040003521	0.0237372073561104	0.000446766872998286	30.7906180940562	1.44489081170962	5.47174469432337	0.60259414914763	0.999999671616948
cg11769606	4	0	0.5	1	4	0	0	0	0	0.0610097629081421	0.0269810301472172	0.023746284316121	0.00352346418256516	67.1276752576201	3.0420726487615	14.7412504094505	0.039462991343575	0.999999671616948
cg14583319	0	1	0.125	1	1	0	0	0	0	-0.0347034137313194	0.0153489715381483	0.0237617218480201	0.000245948065354975	12.6936156539612	1.145391608518	2.93990753776318	0.89050504615656	0.999999671616948
cg01111245	1	0	0.125	1	1	0	0	0	0	0.036698554634025	0.0162346221618191	0.0237895061810557	0.000781813671850892	40.331364477833	1.67592235225238	11.3558674515019	0.123831936833397	0.999999671616948
cg18257541	0	1	0.125	1	1	0	0	0	0	-0.02976199845613	0.0131668278534405	0.0237978457086276	0.00022177181518723	15.8783612632409	1.18875477821977	3.64649248207664	0.819474400683825	0.999999671616948
cg00978427	1	0	0.125	1	1	0	0	0	0	0.0433374085979377	0.0191769482842701	0.0238293252495392	0.000202672652013039	6.61046981869557	1.07078384274835	2.03145455190573	0.958078916299823	0.999999671616948
cg10151162	2	0	0.25	1	2	0	0	0	0	0.0228842139689355	0.0101267493424862	0.023834979779853	0.000213190678714784	27.5004194680438	1.37931832524082	6.21922629513572	0.514397538090035	0.999999671616948
cg01966459	0	1	0.125	1	1	0	0	0	0	-0.0351663287955494	0.0155623812527412	0.0238398129411067	0.000279243454799847	14.3746138272011	1.16787794449408	4.14911324303489	0.76245126968596	0.999999671616948
cg00325866	1	0	0.125	1	1	0	0	0	0	0.0401145441787243	0.0177526483342747	0.0238437782254914	0.000636695404574071	26.9143606506496	1.36825785325621	3.90838695031981	0.79026696443802	0.999999671616948
cg24780570	2	0	0.25	1	2	0	0	0	0	0.0483858192108969	0.0214152245215547	0.0238577571998325	0.00177031940170427	53.1934013389368	2.1364509035173	9.80273655683727	0.200030544330946	0.999999671616948
cg25256723	1	0	0.125	1	1	0	0	0	0	0.0336335848633284	0.0148892270433029	0.0238883110612851	0.000273902034539295	15.4051483132541	1.18210503365263	3.9808640096651	0.781978850754819	0.999999671616948
cg23261154	1	0	0.125	1	1	0	0	0	0	0.0319295027475961	0.0141388815549909	0.0239284317564325	9.18767485443693e-05	5.28392929928817	1.05578704078619	1.86845476663593	0.966760877886778	0.999999671616948
cg22803827	1	0	0.125	1	1	0	0	0	0	0.0252356697238871	0.0111753567769833	0.023936098376916	0.000213876546250912	22.4568003710103	1.28960373673586	5.72501798324119	0.572199156606838	0.999999671616948
cg04369964	0	1	0.125	1	1	0	0	0	0	-0.0427727637947062	0.0189431350449491	0.0239484081409963	0.000858953000953802	31.2669813423213	1.45490481798922	6.01838065311564	0.537604780701325	0.999999671616948
cg08781340	2	0	0.25	1	2	0	0	0	0	0.0337834910107651	0.0149650740777678	0.0239775323285075	0.000704818777898088	43.2561995818034	1.76230705844531	10.6169452417734	0.156222369876967	0.999999671616948
cg23172911	0	1	0.125	1	1	0	0	0	0	-0.0371360931882223	0.0164507998910573	0.0239828734648657	0.000543095995799452	26.8118581235588	1.36634156075206	7.29675767964684	0.398649246364314	0.999999671616948
cg21709257	0	2	0.25	1	2	0	0	0	0	-0.0544325648065826	0.0241259594342837	0.0240592109779484	0.00136454932193202	31.3262465133783	1.45616039495323	5.74763679524178	0.569506102424052	0.999999671616948
cg09174233	1	0	0.125	1	1	0	0	0	0	0.0346500934538104	0.0153599363699969	0.0240784728614964	0.00059508894919802	33.9481168872723	1.51396137835063	5.13387677318992	0.643629519625791	0.999999671616948
cg03057164	1	0	0.125	1	1	0	0	0	0	0.0309367939103763	0.0137236313943016	0.0241790803783359	0.000308447443800747	21.0206629883416	1.26615395600546	3.72678911427156	0.810653121587607	0.999999671616948
cg26916373	1	0	0.125	1	1	0	0	0	0	0.0238194199013858	0.0105670930150942	0.024189070973387	0.000100604961157084	10.9579939440976	1.12306544326077	3.00366750204004	0.884662750384147	0.999999671616948
cg14633398	0	1	0.125	1	1	0	0	0	0	-0.0570205096823639	0.0252986121539188	0.0242025399068934	0.0011557981449819	23.3981245914807	1.30545106717947	5.77617895124116	0.566113461358992	0.999999671616948
cg19569074	1	0	0.125	1	1	0	0	0	0	0.0594661374511072	0.0263904805651953	0.0242391233711214	0.00176513333488279	32.9218198394665	1.49079774914401	5.21048359847701	0.634294057204983	0.999999671616948
cg03411334	0	1	0.125	1	1	0	0	0	0	-0.0272945572881064	0.0121166134059815	0.0242808712135095	0.000170967791055153	14.476103650212	1.16926384634074	3.58318891942353	0.826337273831219	0.999999671616948
cg07548255	0	2	0.25	1	2	0	0	0	0	-0.0753888295436748	0.0334791715982277	0.0243340999147605	0.00405750649870619	48.7371640368225	1.9507309363811	8.47898894928508	0.292255413694639	0.999999671616948
cg02086493	3	0	0.375	1	3	0	0	0	0	0.0313273300915958	0.0139170030596804	0.0243848264974533	0.000674137598586707	48.1258813021611	1.92774359372714	8.06393916342171	0.326989612233501	0.999999671616948
cg16996262	1	0	0.125	1	1	0	0	0	0	0.039517692669342	0.0175569991708968	0.0243967677854154	0.000646072563896816	27.5680500605457	1.38060621153496	4.70818783336175	0.69552442705837	0.999999671616948
cg07899997	0	1	0.125	1	1	0	0	0	0	-0.0393006104494384	0.0174614516762841	0.0244041050019097	0.000368079262212027	15.0085739254627	1.17658927045535	3.11273563856048	0.874381022834848	0.999999671616948
cg03159671	1	0	0.125	1	1	0	0	0	0	0.0627340272634841	0.0278845212183559	0.0244629390016425	0.00335596005462599	59.8717924124776	2.49201262682598	12.6196783839196	0.081935167187993	0.999999671616948
cg15370815	2	0	0.25	1	2	0	0	0	0	0.0288847790763415	0.0128395583425921	0.0244698524756208	0.000525230354617561	43.9660329808424	1.78463181030554	7.1175313688747	0.41674608650542	0.999999671616948
cg17813364	1	0	0.125	1	1	0	0	0	0	0.0470242639718998	0.0209048416444892	0.024484282063773	0.00115457330011368	34.9708350664893	1.53777155376738	6.08045612398189	0.530386992512568	0.999999671616948
cg05759948	0	1	0.125	1	1	0	0	0	0	-0.0302493046089819	0.0134486221897542	0.0244966368264905	0.000380301687297107	27.6348850838664	1.38188131278301	5.38864569139836	0.612647038896549	0.999999671616948
cg01041703	1	0	0.125	1	1	0	0	0	0	0.0434385779680793	0.0193127559086259	0.0244986964988203	0.000838069772326229	29.6742484539615	1.42195423158095	4.92768469404615	0.668787924885957	0.999999671616948
cg13685833	1	0	0.125	1	1	0	0	0	0	0.0599460981389019	0.0266521613020026	0.0244996386219492	0.0021521512814544	41.4444218731506	1.70777922785374	6.28485592424068	0.506909713909649	0.999999671616948
cg12793610	2	0	0.25	1	2	0	0	0	0	0.0429016428431622	0.0190742824363069	0.0245005520214604	0.000924165193555546	33.8415277843726	1.51152220798078	7.59305265503352	0.369840686016325	0.999999671616948
cg03347671	2	0	0.25	1	2	0	0	0	0	0.0350974907593008	0.0156059846492042	0.0245139992902625	0.000346100734401601	17.9784021600132	1.21919107446659	4.26249532009745	0.749095274232187	0.999999671616948
cg19234738	0	2	0.25	1	2	0	0	0	0	-0.0566150568656452	0.0251806133130388	0.0245533116545826	0.00214977022779876	45.7249998512746	1.8424689032884	10.6291632660799	0.155632608268546	0.999999671616948
cg02204205	1	0	0.125	1	1	0	0	0	0	0.0235493322353169	0.0104775265566096	0.0246014423202222	0.000118065660394786	13.1475659135288	1.15137820893354	2.9806197974283	0.886789249689608	0.999999671616948
cg15391651	1	0	0.125	1	1	0	0	0	0	0.0539256860999038	0.023998722516347	0.0246385449000662	0.000771572021456064	16.8100607742964	1.20206843436547	4.50688903821093	0.719887559086569	0.999999671616948
cg01756421	1	0	0.125	1	1	0	0	0	0	0.0398749863123847	0.0177497701342281	0.0246715392172431	0.000771104455818254	31.9676705433324	1.46988940109266	7.99654815060219	0.332898382200686	0.999999671616948
cg22443975	0	2	0.25	1	2	0	0	0	0	-0.0464089593232832	0.0206589589545884	0.0246763107927813	0.00169924186338391	54.8003323115276	2.21240564619248	13.8167518603655	0.0545382536786928	0.999999671616948
cg16855845	1	0	0.125	1	1	0	0	0	0	0.0398494807283318	0.0177413069308669	0.0246949640579212	0.000299586129807377	11.6267962830673	1.13156472543769	3.35359533190115	0.850480513615891	0.999999671616948
cg21974350	0	1	0.125	1	1	0	0	0	0	-0.0493260698862754	0.0219700057123909	0.0247581788124813	0.00147688796604548	41.0011809602531	1.69494918080701	7.58356794988972	0.370741063605392	0.999999671616948
cg05064078	1	0	0.125	1	1	0	0	0	0	0.0489041074732706	0.0217902226798951	0.0248121887387566	0.00196829373683876	57.3984743963597	2.34733377697289	5.6131541731573	0.585572740777717	0.999999671616948
cg03801128	0	1	0.125	1	1	0	0	0	0	-0.0423081511883975	0.0188563902396167	0.024851476545875	0.0001086903605055	3.46607131976588	1.03590521350527	1.6764138465705	0.975566925022455	0.999999671616948
cg03363653	1	0	0.125	1	1	0	0	0	0	0.0286601820347371	0.0127774358273801	0.0248948287801931	0.000393517064294625	32.7162095837173	1.4862420708064	7.43921475286394	0.384623385450748	0.999999671616948
cg26666735	0	2	0.25	1	2	0	0	0	0	-0.03725472034787	0.0166110031424372	0.0249114137122831	0.000562078518381633	27.0359861816711	1.37053863633362	4.69511484550158	0.697112493804208	0.999999671616948
cg02289127	3	0	0.375	1	3	0	0	0	0	0.0552433708972689	0.024633656171307	0.0249227943155322	0.00248235266970351	56.4826327211816	2.29793312999139	9.22776099893318	0.23671480870308	0.999999671616948
cg14577066	0	3	0.375	1	3	0	0	0	0	-0.0747685064687428	0.0333451725448306	0.0249446510676325	0.00487354552819796	59.5908848569945	2.47468917956025	12.7720726337069	0.0778604096483058	0.999999671616948
cg02506421	0	1	0.125	1	1	0	0	0	0	-0.0342515254891285	0.0152759903792628	0.0249497184602852	0.000414534118141131	23.8819267791658	1.31374844066112	3.57042930090193	0.827710370823556	0.999999671616948
cg16926445	0	2	0.25	1	2	0	0	0	0	-0.033968593040015	0.0151510762376709	0.0249618837051176	0.000609045894478287	36.1624394233983	1.56647589752439	6.14588390966697	0.522822415084779	0.999999671616948
cg02072896	0	2	0.25	1	2	0	0	0	0	-0.0511431065170354	0.0228127411989394	0.0249700406964783	0.00156022671307701	40.3616408621811	1.6767731615303	7.95642510824986	0.336451990636976	0.999999671616948
cg02650323	0	3	0.375	1	3	0	0	0	0	-0.0800571383945851	0.0357144255926907	0.024987811996479	0.00606054599485806	65.9240299932998	2.93461932207175	14.3556758733377	0.0452050705932409	0.999999671616948
cg12600550	1	0	0.125	1	1	0	0	0	0	0.0260039815037308	0.0116016599730464	0.025000060270677	0.000220097410680091	21.0462413107786	1.26656414666236	3.77448213721361	0.805355395593435	0.999999671616948
cg06571753	0	1	0.125	1	1	0	0	0	0	-0.0402188494647803	0.0179452051938257	0.0250129223156202	0.00106806944996555	45.9410465129765	1.84983233210396	8.53918004051852	0.287454383726872	0.999999671616948
cg11024119	0	1	0.125	1	1	0	0	0	0	-0.0387036218422339	0.01726938905112	0.0250151208720399	0.000434538172488482	18.3811067698474	1.22520651827532	5.75520312684203	0.568606114197025	0.999999671616948
cg05534464	2	0	0.25	1	2	0	0	0	0	0.0429858696861359	0.0191803522229066	0.0250169569000189	0.0015623157195637	59.9651544069312	2.4978240459934	9.63587011043545	0.210164339551842	0.999999671616948
cg00968875	0	1	0.125	1	1	0	0	0	0	-0.030561065497837	0.0136365957819802	0.0250191675188094	0.000125316001198995	8.10975980723555	1.08825485481617	2.39292687380274	0.934941707969714	0.999999671616948
cg01097872	0	1	0.125	1	1	0	0	0	0	-0.036902090827195	0.0164661946776886	0.025020770508434	0.000558615912711183	27.1830830792403	1.37330725096232	5.2622962991626	0.627987926704923	0.999999671616948
cg17477578	1	0	0.125	1	1	0	0	0	0	0.0330233822523744	0.0147369483257279	0.0250353901879215	0.00036532933136787	21.5567510277071	1.27480696312466	3.75557532912422	0.807460585076284	0.999999671616948
cg22957352	1	0	0.125	1	1	0	0	0	0	0.036710066252648	0.0163822423833773	0.025036115652168	0.000432630225860346	20.8388785387791	1.26324637845091	3.85658497063391	0.796139987913022	0.999999671616948
cg18945035	2	0	0.25	1	2	0	0	0	0	0.0348390544167333	0.0155477777037037	0.0250407246705493	0.0008126766630945	49.501185679099	1.98024451355506	5.04850908510785	0.654043338201006	0.999999671616948
cg27624334	0	2	0.25	1	2	0	0	0	0	-0.0292823245389822	0.0130704521453429	0.0250685218936183	0.000362194110313362	27.8178713838136	1.38538447004977	6.31042241129121	0.504006234779108	0.999999671616948
cg25508830	0	2	0.25	1	2	0	0	0	0	-0.0708928517557336	0.0316451886102282	0.0250752755495904	0.00325673587887331	42.4008008701899	1.7361352503293	8.37278709205856	0.300871956258105	0.999999671616948
cg20048045	1	0	0.125	1	1	0	0	0	0	0.0309743662811505	0.013826403683536	0.0250757980918628	0.000171341019744627	10.8165191233931	1.12128388595147	4.16361838669422	0.760750751147453	0.999999671616948
cg23206851	2	0	0.25	1	2	0	0	0	0	0.0567406881653001	0.0253285596696833	0.0250788414749247	0.00192015427000035	39.104413580072	1.64215513601286	8.3012743329866	0.306778970328695	0.999999671616948
cg05645982	0	1	0.125	1	1	0	0	0	0	-0.0515875545414634	0.0230306784202537	0.0250942073817031	0.00136121582615465	34.6150987290981	1.529405077568	6.04307161742202	0.534729205982552	0.999999671616948
cg21658333	1	0	0.125	1	1	0	0	0	0	0.0344727544513868	0.0153977111127307	0.025167415416718	0.000658961799519754	38.3022392405833	1.62080436581707	5.44869624891281	0.605379072793986	0.999999671616948
cg24031606	2	0	0.25	1	2	0	0	0	0	0.0392776279986861	0.0175442363850424	0.0251704477088524	0.000945913338942917	42.7624934149163	1.74710615409757	7.16683868528486	0.411718020435813	0.999999671616948
cg19883905	1	0	0.125	1	1	0	0	0	0	0.0518893435659569	0.0231802288826819	0.0251873399877286	0.00146028755490958	36.2911150245522	1.56963977690927	8.34118898065337	0.303471562500451	0.999999671616948
cg26141626	2	0	0.25	1	2	0	0	0	0	0.0258495067859929	0.0115479458709654	0.0251916830750796	0.00031160960735283	31.3738847548744	1.45717121889838	3.48480513116312	0.836832276848356	0.999999671616948
cg12199011	1	0	0.125	1	1	0	0	0	0	0.0422475704100236	0.0188770554862841	0.0252185671498405	0.00139278221180158	50.6598854753327	2.02674843711612	10.8781189454505	0.144024479876893	0.999999671616948
cg14121020	2	0	0.25	1	2	0	0	0	0	0.0308718040976055	0.0137964033340516	0.0252425534411334	0.000658626745719967	47.5160388835317	1.90534399219769	6.18997320034392	0.517750761397898	0.999999671616948
cg22124215	0	2	0.25	1	2	0	0	0	0	-0.0557926942414863	0.0249341671902774	0.0252471470179587	0.00188884435746464	41.7019804242014	1.71532413498165	11.1733123379727	0.13123585142694	0.999999671616948
cg01756060	1	0	0.125	1	1	0	0	0	0	0.030911900781389	0.0138151658397142	0.0252514715372753	0.000384791762523991	26.9216473360487	1.36839428304914	3.35896255572484	0.84993045770342	0.999999671616948
cg09753863	0	2	0.25	1	2	0	0	0	0	-0.0584037020746052	0.0261035857041478	0.0252613607319657	0.0029317192724738	59.3161480320428	2.45797767818938	9.93623374112443	0.192215939243651	0.999999671616948
cg04093633	2	0	0.25	1	2	0	0	0	0	0.0284096255848081	0.0126981857587603	0.0252668699412455	0.000347517187185754	28.4515584477914	1.39765448178253	3.95518830949833	0.784924152493766	0.999999671616948
cg09719217	0	1	0.125	1	1	0	0	0	0	-0.038651695183966	0.0172799038012624	0.0252993904871535	0.000838021498696585	37.774722411921	1.6070639437237	8.68532293017908	0.276044910958463	0.999999671616948
cg24332364	1	0	0.125	1	1	0	0	0	0	0.027861533870124	0.0124574896838659	0.0253171560162983	0.000245570441057835	20.2621648934455	1.25410979450808	2.6366525907972	0.916460414914699	0.999999671616948
cg04340874	1	0	0.125	1	1	0	0	0	0	0.043227300818028	0.0193391350775272	0.0254026399937901	0.000497048729192469	16.7322587545009	1.20094527009168	2.94587399907933	0.889963755819179	0.999999671616948
cg03887163	1	0	0.125	1	1	0	0	0	0	0.0436508618331267	0.0195288291197555	0.0254041442635538	0.000716587509196329	24.4064162950873	1.32286359633855	4.69609735362377	0.696993164752267	0.999999671616948
cg26160626	1	0	0.125	1	1	0	0	0	0	0.0326222529107147	0.0145958130937926	0.0254146022313297	0.000379155842221876	23.0972917733193	1.30034432214321	3.36158968784391	0.849660954813466	0.999999671616948
cg16546511	2	0	0.25	1	2	0	0	0	0	0.0431175650931672	0.0192931080737254	0.0254259640733058	0.00128448446938717	49.6593676160128	1.98646690087685	10.5325620674312	0.160347881402394	0.999999671616948
cg04598683	1	0	0.125	1	1	0	0	0	0	0.0312044540329926	0.0139634408862664	0.0254353913645457	0.000268989025779525	17.4448761681005	1.21131185271579	4.37277940596904	0.735977629010161	0.999999671616948
cg03654472	1	0	0.125	1	1	0	0	0	0	0.0449562808716346	0.0201192186493268	0.0254505623437107	0.00136806746630876	45.3030413058963	1.82825521541804	5.05912980241026	0.652747356669661	0.999999671616948
cg26014952	2	0	0.25	1	2	0	0	0	0	0.072640448331723	0.0325113673228657	0.0254627329535248	0.00486176222694101	66.5167931552978	2.98657176010076	15.4848647971032	0.0302627687076435	0.999999671616948
cg02754945	2	0	0.25	1	2	0	0	0	0	0.127386526637205	0.0570363288460362	0.0255207417847625	0.0134376592832385	58.301223480927	2.39815189671716	11.8759322848585	0.104713434585599	0.999999671616948
cg25091829	0	1	0.125	1	1	0	0	0	0	-0.035151728640025	0.0157412993984692	0.025543050275837	0.000229338798341491	11.3437513688294	1.12795207945265	2.59808798942779	0.919531639612784	0.999999671616948
cg00766889	1	0	0.125	1	1	0	0	0	0	0.0274773915081861	0.0123068959215275	0.0255698873933825	0.000372201281074904	32.9904904479266	1.49232550228247	4.13323000310862	0.764310449381925	0.999999671616948
cg01943813	3	0	0.375	1	3	0	0	0	0	0.0538341380618794	0.0241123658155694	0.0255729523283008	0.00217389029938293	50.6379327272526	2.0258470830943	7.99332337990541	0.333183009694464	0.999999671616948
cg15829006	1	0	0.125	1	1	0	0	0	0	0.0340146133653709	0.0152356585215064	0.0255775776197779	0.000704598875242692	41.5751063850678	1.71159917995027	6.01195240560723	0.538354422291064	0.999999671616948
cg18043888	0	1	0.125	1	1	0	0	0	0	-0.0431845438122517	0.0193441657058795	0.0255863931640552	0.000526294482083214	17.7884880029771	1.21637466056604	4.0371487464171	0.775488792446053	0.999999671616948
cg27014642	1	0	0.125	1	1	0	0	0	0	0.0253930860327385	0.0113748834534686	0.0255897208752125	0.000145929582778522	14.0695983078948	1.16373248618466	3.78634722028872	0.804030958926686	0.999999671616948
cg10460033	1	0	0.125	1	1	0	0	0	0	0.026377713884355	0.0118163933329204	0.0255952590025158	0.000105307930726381	8.9972356202966	1.09886771771851	2.48224146077894	0.928428353388548	0.999999671616948
cg24627419	0	1	0.125	1	1	0	0	0	0	-0.056836682778624	0.0254618857406738	0.0256000313514777	0.00157519390709227	32.4920018318479	1.48130595949409	6.86120653402556	0.443472793153325	0.999999671616948
cg14720455	1	0	0.125	1	1	0	0	0	0	0.0286770089202954	0.0128481602419425	0.025615398846141	0.000175928731715587	13.2907764853698	1.15327984667199	4.05394517648653	0.7735434375579	0.999999671616948
cg14080001	1	0	0.125	1	1	0	0	0	0	0.0284200414652443	0.0127419633963703	0.0257189928266502	0.000308854451311873	24.9325833236887	1.33213589101111	4.88364338433302	0.674160326670824	0.999999671616948
cg23323297	0	1	0.125	1	1	0	0	0	0	-0.0411958413352839	0.0184706386507274	0.0257247462245957	0.00039083752685439	14.2971654911606	1.16682255112211	3.20703783758352	0.865211809385878	0.999999671616948
cg03696327	1	0	0.125	1	1	0	0	0	0	0.0449805191129288	0.0201686813195385	0.0257330955837044	0.00138398951250386	47.9166451141556	1.91999920548856	7.14648851122368	0.41378870284137	0.999999671616948
cg22635096	1	0	0.125	1	1	0	0	0	0	0.0286351672469214	0.0128397596816132	0.0257345031439109	0.000177834770244517	13.2441308614857	1.15265976807102	3.42781312311315	0.842811253417219	0.999999671616948
cg07785945	1	0	0.125	1	1	0	0	0	0	0.0467940860372493	0.0209857254005916	0.0257603577410077	0.00148979152395069	45.8763079683953	1.84761970675627	9.23513242752886	0.236212510381798	0.999999671616948
cg07883869	0	1	0.125	1	1	0	0	0	0	-0.0364143369254593	0.0163307743783707	0.0257608201343674	0.00100854626065712	52.6300313491606	2.11104214016042	11.2515801002178	0.128015470850873	0.999999671616948
cg18959007	1	0	0.125	1	1	0	0	0	0	0.0302492140982775	0.0135677355911545	0.0257809120035633	0.000441522272355955	31.8667319375267	1.46771177786903	6.5708859297002	0.474881516529809	0.999999671616948
cg07568194	1	0	0.125	1	1	0	0	0	0	0.0555578512068796	0.0249218564565797	0.0257951336453163	0.00230731407495183	51.3634043747563	2.05606495920322	9.02479426811186	0.250880819316339	0.999999671616948
cg11389868	0	1	0.125	1	1	0	0	0	0	-0.0750616491987301	0.0336725727201951	0.0258030693322563	0.00481059068176789	59.2421777486553	2.45351676012819	9.76965785763005	0.202006863495109	0.999999671616948
cg06089934	3	0	0.375	1	3	0	0	0	0	0.0339160332073356	0.0152176474143677	0.0258318491678293	0.00082731033134104	49.0989711620924	1.9645968319903	7.86360448210162	0.344774756878716	0.999999671616948
cg05757365	0	1	0.125	1	1	0	0	0	0	-0.0753673975349459	0.0338192968108271	0.0258450355164523	0.00217830271241791	24.5682585328574	1.32570186045034	5.24783176189696	0.629747654062727	0.999999671616948
cg04870464	3	0	0.375	1	3	0	0	0	0	0.0360034845575124	0.0161568911949158	0.0258560460506304	0.00102731942264612	55.2589433563077	2.23508355639379	8.33031929170521	0.304369636578841	0.999999671616948
cg05594525	0	1	0.125	1	1	0	0	0	0	-0.0557617230224578	0.0250257191141061	0.0258687373952005	0.00056776793425251	11.1715990948668	1.12576607234884	3.27076238473763	0.858876189000993	0.999999671616948
cg16864895	2	0	0.25	1	2	0	0	0	0	0.0359380857655357	0.0161290562091082	0.0258699801294214	0.000783516501786981	40.8365959011274	1.69023404794089	6.77687108559543	0.452475990650147	0.999999671616948
cg25293806	0	2	0.25	1	2	0	0	0	0	-0.0459355945011886	0.0206173205147879	0.0258798539179595	0.00063481065101641	18.887492067598	1.23285548122046	5.19770950019557	0.635849868586742	0.999999671616948
cg23492432	0	3	0.375	1	3	0	0	0	0	-0.0780395084857413	0.0350403549772512	0.025938429037823	0.00638327934469148	70.6672433730935	3.40915793465765	10.9445211479709	0.141057356100252	0.999999671616948
cg12229841	0	1	0.125	1	1	0	0	0	0	-0.0310232181967641	0.0139303972063248	0.0259462009679153	0.000131353667262256	8.07557382735448	1.08785014129093	2.38492149347577	0.935510506200298	0.999999671616948
cg17251196	0	1	0.125	1	1	0	0	0	0	-0.0461271478630484	0.0207129067863254	0.0259488727969318	0.00108587815900905	35.8710534768023	1.5593582215455	8.69456848680161	0.275334848075812	0.999999671616948
cg14969063	0	1	0.125	1	1	0	0	0	0	-0.0482114840607594	0.0216517020327352	0.0259684450710761	0.00128618471811487	37.0906991708192	1.58959007145116	5.76785737285806	0.567101936678918	0.999999671616948
cg01059290	1	0	0.125	1	1	0	0	0	0	0.0391306620212087	0.0175769198167071	0.0259972718980336	0.000283551462909437	11.3169563956817	1.12761127647102	3.28451063423005	0.857495048381058	0.999999671616948
cg23195200	2	0	0.25	1	2	0	0	0	0	0.0426418029847786	0.0191565405964376	0.0260164765923504	0.000981966754241355	35.2801329984784	1.54512060412066	8.43937941097287	0.29544732987908	0.999999671616948
cg07988979	1	0	0.125	1	1	0	0	0	0	0.0394951670012366	0.0177434791571329	0.0260210437010254	0.00091562565713471	40.5128533432593	1.68103541050693	6.56798496473451	0.475201145860877	0.999999671616948
cg23575115	2	0	0.25	1	2	0	0	0	0	0.0257547005050764	0.0115710374388149	0.0260282446753364	0.000391918860171515	39.7737953815116	1.66040680520156	7.4888591309088	0.379811364418243	0.999999671616948
cg08495106	2	0	0.25	1	2	0	0	0	0	0.0444810924580468	0.0199864799248145	0.0260437277180656	0.00169244535386109	61.4683091475167	2.59526633240273	13.246934272273	0.0663156163582736	0.999999671616948
cg06375761	2	0	0.25	1	2	1	0	0.125	1	0.170434316943992	0.0765930663978709	0.026068318087724	0.0303129347586311	71.1299988458138	3.46380311749657	22.2022715899289	0.0023442150836681	0.999999671616948
cg24687229	1	0	0.125	1	1	0	0	0	0	0.0313564653721852	0.0140924011322508	0.0260770804614114	0.000432350086251196	28.6467140016142	1.40147715134328	6.06909425765928	0.531705167894619	0.999999671616948
cg15604242	1	0	0.125	1	1	0	0	0	0	0.054469649174207	0.0244819377132746	0.0260885390925193	0.00210777781137582	48.0103609525242	1.92346017075984	6.6133265467175	0.470218124683555	0.999999671616948
cg22491067	0	3	0.375	1	3	0	0	0	0	-0.0708797708709172	0.0318601374007809	0.0261002811579823	0.00563026930720908	75.9798796085105	4.16317646915004	12.4290137787038	0.0873042265865845	0.999999671616948
cg03504496	0	1	0.125	1	1	0	0	0	0	-0.038373235495605	0.0172521259053479	0.0261308708026629	0.000404312383279165	17.1703148202421	1.20729663263815	3.26498988901138	0.859454599288466	0.999999671616948
cg00430945	3	0	0.375	1	3	0	0	0	0	0.0364516846890328	0.0163908150609823	0.0261545528161912	0.00119160899780762	62.6579028394883	2.67794279389716	9.07083655637906	0.247610217824974	0.999999671616948
cg17756131	3	0	0.375	1	3	0	0	0	0	0.0445340602112361	0.0200254125698279	0.0261567014919826	0.00184144640903499	63.4793215554629	2.73817476178235	13.1027127090696	0.0696450108243208	0.999999671616948
cg27424853	1	0	0.125	1	1	0	0	0	0	0.0502704615069176	0.0226053818798806	0.0261600773281095	0.00118868368211989	30.4955530928687	1.43875686304814	5.49237431470763	0.600103831854697	0.999999671616948
cg14429526	1	1	0.25	0.5	2	0	0	0	0	0.0587632637989623	0.0264251058949023	0.02616416209757	0.00253190528283599	47.901754534372	1.91945043650223	17.1084930881601	0.0167098345117168	0.999999671616948
cg18261909	0	2	0.25	1	2	0	0	0	0	-0.0352141600753943	0.0158385099790412	0.0261938721867165	0.000761796877539716	41.4748995813329	1.70866857612608	8.54312138422168	0.287142087476694	0.999999671616948
cg23516001	1	0	0.125	1	1	0	0	0	0	0.0306239997767528	0.0137761029184284	0.0262171559034181	0.000336040302440036	22.7337867040405	1.29422674846199	3.20353908055038	0.86555646139057	0.999999671616948
cg03510117	2	0	0.25	1	2	0	0	0	0	0.052834545779659	0.0237686282187051	0.0262246376809127	0.00233073827171996	57.0930596877442	2.33062528514615	14.047317367876	0.0503461397215672	0.999999671616948
cg12042113	1	0	0.125	1	1	0	0	0	0	0.0326543964028374	0.0146908917725268	0.0262316670640857	0.000329775229162996	19.4574070434835	1.24157909907356	4.95480357069492	0.665478882050289	0.999999671616948
cg09824328	0	1	0.125	1	1	0	0	0	0	-0.0965200778207124	0.0434240411135145	0.0262337647895532	0.00162142119927194	10.5120048556579	1.11746832453562	2.67402591568215	0.913432965089207	0.999999671616948
cg12056618	2	0	0.25	1	2	0	0	0	0	0.0518093388074347	0.0233143942650095	0.0262695262841995	0.0015469432278697	37.8952590419326	1.61018303043111	6.801639277235	0.449821385106662	0.999999671616948
cg13931531	1	0	0.125	1	1	0	0	0	0	0.0373528002250032	0.0168137373117587	0.0263127580599368	0.000594579417416236	28.4586662558582	1.39779334220462	6.00413829336112	0.539266225082698	0.999999671616948
cg27256528	1	0	0.125	1	1	0	0	0	0	0.0332738402129951	0.0149861284724471	0.0263977799950478	0.000105159796384929	5.60322730389034	1.05935825075216	2.45746006466243	0.930266154204592	0.999999671616948
cg24120669	1	0	0.125	1	1	0	0	0	0	0.0682788792406979	0.0307527729574956	0.0264017245474146	0.00211775430189129	29.5315058496598	1.41907388834869	5.82484133923333	0.560344336390533	0.999999671616948
cg07598936	1	0	0.125	1	1	0	0	0	0	0.0412433987746146	0.0185769132420721	0.0264090808049083	0.000469944070275609	17.1808990306386	1.20745092411707	5.17205615897868	0.638975415384898	0.999999671616948
cg03523945	2	0	0.25	1	2	0	0	0	0	0.0329025237677445	0.0148203487244512	0.0264125866795426	0.000431994111077656	25.4122528642302	1.34070278081966	5.85927560256028	0.556273946483537	0.999999671616948
cg22580065	1	0	0.125	1	1	0	0	0	0	0.0303693150791512	0.0136806695535305	0.0264275579624233	0.000488967508283567	36.2506155310493	1.56864259683488	3.55077061417833	0.829819026718105	0.999999671616948
cg03226203	0	1	0.125	1	1	0	0	0	0	-0.0280470709009459	0.012635059552275	0.0264336062530218	0.000301504358466136	24.6772417052394	1.32761999512378	5.95828763674962	0.544628279731167	0.999999671616948
cg13457165	1	0	0.125	1	1	0	0	0	0	0.0560817942873434	0.0252673206787469	0.0264501022536456	0.00192172228142768	39.699507844971	1.6583612575318	8.48501938789436	0.291771720348382	0.999999671616948
cg09995320	1	0	0.125	1	1	0	0	0	0	0.0514510528226733	0.0231821539129767	0.026457821849151	0.00076241452574594	17.9562085941133	1.21886127257674	3.77525174283084	0.805269565573651	0.999999671616948
cg22212700	1	0	0.125	1	1	0	0	0	0	0.0289236901999334	0.0130325160640424	0.0264630493460493	0.000217596709216142	16.1301483652665	1.1923235590724	3.33603249388908	0.852275352157261	0.999999671616948
cg16487097	1	0	0.125	1	1	0	0	0	0	0.0631976600608712	0.0284780078404828	0.0264748760798294	0.00181736070462554	29.6079024255299	1.42061400989233	4.97124347310541	0.663472671477414	0.999999671616948
cg23608997	1	0	0.125	1	1	0	0	0	0	0.0260120673502217	0.0117272989989665	0.026549494563676	0.000198094804889698	18.2736308422455	1.22359528546989	4.26260620543295	0.74908214420292	0.999999671616948
cg25693639	1	0	0.125	1	1	0	0	0	0	0.0360334743956896	0.0162454798506034	0.0265506352658242	0.000262533386080693	12.2071778566012	1.13904528364132	3.01384675916199	0.883718343594857	0.999999671616948
cg14826331	0	1	0.125	1	1	0	0	0	0	-0.0407269481194774	0.0183648519643703	0.0265782074075759	0.000624200769362712	23.852963016768	1.31324873510207	4.59812901712865	0.708870937293599	0.999999671616948
cg12809655	0	1	0.125	1	1	0	0	0	0	-0.0317233992137783	0.014307441435564	0.0266049400112838	0.000301162404791479	18.7723018810209	1.23110715083325	5.99212076742084	0.540669672137701	0.999999671616948
cg22873562	1	0	0.125	1	1	0	0	0	0	0.0288958195508349	0.0130329422077662	0.0266137249857602	0.000257218920935031	19.3761646448099	1.24032799431394	3.87236567270064	0.794355512115448	0.999999671616948
cg13031679	2	0	0.25	1	2	0	0	0	0	0.0438410913172769	0.0197832090345945	0.0266863094741318	0.00111235745600831	36.8617059994152	1.58382486544654	7.40246752184687	0.388210627030415	0.999999671616948
cg16987765	1	0	0.125	1	1	0	0	0	0	0.034436915371464	0.0155427392958341	0.02671704697604	0.000433074099619547	23.140751393446	1.30107959436222	5.15975516391911	0.640474626560592	0.999999671616948
cg03538731	2	0	0.25	1	2	0	0	0	0	0.0280955209803512	0.0126824287848089	0.0267387416431123	0.000455646544552186	39.0327421932638	1.6402246648028	6.31985911287503	0.502936487623835	0.999999671616948
cg00822255	0	1	0.125	1	1	0	0	0	0	-0.0454422754325299	0.0205154950268347	0.0267585457924304	0.000982878099285817	33.2330586643229	1.49774720841622	4.90324845091927	0.671769075996505	0.999999671616948
cg01538731	1	0	0.125	1	1	0	0	0	0	0.0632162964245286	0.0285426076789617	0.026773485033165	0.000621365865092938	9.24434488028875	1.10185971186143	2.40241575480262	0.934264284894285	0.999999671616948
cg21575929	0	1	0.125	1	1	0	0	0	0	-0.0330993947286149	0.014947981177798	0.0268077806876196	0.000481511319658376	28.618033059663	1.40091404434936	3.11777840434457	0.873897126013215	0.999999671616948
cg11746156	2	0	0.25	1	2	0	0	0	0	0.0789683870514291	0.0356650303396915	0.0268171892732883	0.00464724160292437	48.5230982195546	1.94261885508399	10.9022889733384	0.142938282375615	0.999999671616948
cg13635014	0	4	0.5	1	4	0	0	0	0	-0.0820643359133267	0.0370671138348065	0.0268329624892205	0.0066149064900132	68.9363169871912	3.21919329265516	14.0903238270442	0.0495979802108997	0.999999671616948
cg00216305	0	2	0.25	1	2	0	0	0	0	-0.074378454542792	0.0335955407052834	0.0268330230540037	0.00342910925192809	40.1230838760739	1.67009269136426	5.1375473350209	0.64318196372236	0.999999671616948
cg24143129	3	0	0.375	1	3	0	0	0	0	0.0626416413657263	0.0282969134726778	0.0268475644352825	0.00275680859517729	45.8811480398089	1.84778494698221	11.7599291509253	0.108735294885643	0.999999671616948
cg27175475	2	0	0.25	1	2	0	0	0	0	0.0473240207915799	0.0213788286635262	0.0268568043849962	0.0010560207747973	29.6497895315882	1.42145985540301	6.36015871730912	0.498380030180959	0.999999671616948
cg07072140	1	0	0.125	1	1	0	0	0	0	0.0403360935801365	0.0182220698327583	0.0268573660789766	0.000968108981726735	39.6699217610594	1.6575479913012	6.78728949596734	0.45135831062835	0.999999671616948
cg04664309	3	0	0.375	1	3	0	0	0	0	0.0385919310652092	0.0174351053066312	0.0268658576725618	0.000966647370424795	42.8616709048788	1.75013868245123	7.06188274427391	0.422465244203938	0.999999671616948
cg15057061	1	0	0.125	1	1	0	0	0	0	0.0832587519574648	0.0376148168711325	0.0268662054561204	0.00366001476058165	35.2892036293374	1.54533718650596	5.57889145907099	0.589685911253685	0.999999671616948
cg03238516	1	0	0.125	1	1	0	0	0	0	0.0439849466780612	0.0198741121003962	0.0268853796595964	0.000262293819225316	8.21490935253077	1.089501566045	2.68080748765253	0.912878281497527	0.999999671616948
cg14297332	0	1	0.125	1	1	0	0	0	0	-0.0384601496286262	0.0173824795320656	0.0269265235816366	0.000771476164931551	33.2835954319941	1.49888173152477	7.53792789876524	0.37509398382483	0.999999671616948
cg01544751	2	0	0.25	1	2	0	0	0	0	0.0333801992282677	0.015087209197808	0.0269332850286754	0.00043882359790831	25.2038926537288	1.33696797263856	5.36134038004611	0.615957165811449	0.999999671616948
cg01741397	1	0	0.125	1	1	0	0	0	0	0.0264246187017657	0.0119435726774967	0.0269352328998068	0.000329511890601893	30.717335712083	1.44336250673663	3.63935772989137	0.820252028934014	0.999999671616948
cg04536844	0	1	0.125	1	1	0	0	0	0	-0.0528223868584922	0.0238814860379171	0.0269766780080719	0.00155181014602219	35.9173973285671	1.56048593270664	11.5257833001296	0.117272238952183	0.999999671616948
cg18264548	3	0	0.375	1	3	0	0	0	0	0.0590872371454595	0.0267147016274097	0.026981366688013	0.00293107853867455	57.1162964769197	2.3318881482841	12.2100194141137	0.0938603807940955	0.999999671616948
cg12596243	0	1	0.125	1	1	0	0	0	0	-0.035826785709596	0.0162023303669672	0.0270211667342395	0.000683510533821083	34.9770660526676	1.53791891459402	5.61870800708961	0.584906728649833	0.999999671616948
cg07393255	2	0	0.25	1	2	0	0	0	0	0.0423374271211873	0.019152230710353	0.0270653368645295	0.00108882815277548	39.4761265596308	1.65224058401557	8.70915281715235	0.274217597399824	0.999999671616948
cg17968668	0	1	0.125	1	1	0	0	0	0	-0.0279655354469859	0.0126512645850612	0.0270709458513461	0.000302095092112969	24.2915477624046	1.32085648358218	4.13846173519026	0.763698398427352	0.999999671616948
cg03167559	1	0	0.125	1	1	0	0	0	0	0.0391823770748803	0.0177326851639941	0.0271320111098536	0.000687494358543254	28.8803990705817	1.40608213056825	4.85198042564947	0.678021070063906	0.999999671616948
cg01647693	2	0	0.25	1	2	0	0	0	0	0.0445197041426105	0.0201491148629349	0.0271390725952168	0.00125986959511163	42.0123224208058	1.72450431151393	12.3777736031172	0.088800191745618	0.999999671616948
cg12285565	2	0	0.25	1	2	0	0	0	0	0.0445678929094176	0.0201723524300323	0.0271499404829684	0.00112598854826993	36.789210092465	1.58200839043904	8.57571599468854	0.284569196989382	0.999999671616948
cg03780073	2	0	0.25	1	2	0	0	0	0	0.0358424944412962	0.0162255433743537	0.027173487235231	0.000256571478629582	11.9949799317193	1.13629881479957	3.06010556367391	0.879386834570867	0.999999671616948
cg16294280	0	2	0.25	1	2	0	0	0	0	-0.0404051115048405	0.0182933325372468	0.0271931254140092	0.000710886275268503	28.0493847814269	1.38984218128251	5.87810106276886	0.554052953870651	0.999999671616948
cg04808365	1	0	0.125	1	1	0	0	0	0	0.0387987316974746	0.017570687665243	0.0272337482041919	0.000660509491155508	27.5383604459521	1.38004053752347	5.50741436414396	0.598289708874219	0.999999671616948
cg02207491	0	2	0.25	1	2	0	0	0	0	-0.0407217380933152	0.0184441589008432	0.0272554803783271	0.00089878827481157	37.4496175359108	1.59871124780749	9.11762894838647	0.244320773991093	0.999999671616948
cg24803614	1	0	0.125	1	1	0	0	0	0	0.045891342988633	0.0207880973211469	0.0272737152857735	0.000409944558813047	11.5547493944618	1.13064296064913	3.03372080966747	0.881865347375813	0.999999671616948
cg17280228	1	0	0.125	1	1	0	0	0	0	0.0316743698924152	0.0143493663317656	0.0272881760720919	0.000495574675033526	32.1964910321072	1.47484992328868	6.72940844169491	0.457587013980704	0.999999671616948
cg01883195	0	1	0.125	1	1	0	0	0	0	-0.0441732610909443	0.0200121439348649	0.0272915172454783	0.000399167017984337	12.1703779066312	1.13856803224877	3.14919191449324	0.870866210993684	0.999999671616948
cg08474651	0	1	0.125	1	1	0	0	0	0	-0.0608737838705783	0.0275792771581665	0.0272980557730611	0.000482263936809511	7.72217336890482	1.08368395367368	2.47528783669603	0.928946390908768	0.999999671616948
cg26337954	0	2	0.25	1	2	0	0	0	0	-0.059792877237995	0.0270911774701252	0.0273072299201478	0.00244378550567049	47.2783180829721	1.89675284178865	7.39000823509275	0.389431769852628	0.999999671616948
cg21184800	1	0	0.125	1	1	0	0	0	0	0.0221845395077275	0.0100537625744602	0.0273426637257868	5.55796592941232e-05	6.17601837429896	1.06582558389962	2.52773725034913	0.92499397956748	0.999999671616948
cg25683575	1	0	0.125	1	1	0	0	0	0	0.044064915708244	0.0199710144518862	0.0273529597207287	0.000848866743153865	28.1950260509483	1.39266118348506	4.13226999353755	0.764422722799756	0.999999671616948
cg10115490	3	0	0.375	1	3	1	0	0.125	1	0.0541078825872376	0.0245264625127026	0.0273768456351261	0.00292977346081184	66.8810515946597	3.0194195412278	15.2983067344432	0.0323600949109889	0.999999671616948
cg02914419	1	0	0.125	1	1	0	0	0	0	0.0232112632757105	0.0105223002109116	0.0273901953087536	0.000137449278787896	15.5079976391552	1.18354397109592	4.03314038804657	0.77595246623546	0.999999671616948
cg06265277	1	0	0.125	1	1	0	0	0	0	0.0267012402225261	0.0121048522920671	0.0273959402723841	0.000207444063272979	17.9310481646124	1.21848759809408	5.03005857354687	0.656294890723828	0.999999671616948
cg02354828	0	1	0.125	1	1	0	0	0	0	-0.0350200150471493	0.0158772093226409	0.0274065368509156	0.000597539950303024	31.9989253968988	1.47056499597492	8.61897606779578	0.281181321509995	0.999999671616948
cg10042178	2	0	0.25	1	2	0	0	0	0	0.0273957616010591	0.012422189351427	0.0274267988340735	0.000273386512793395	23.0764588658595	1.29999215488037	4.03746547801117	0.77545214450672	0.999999671616948
cg05246251	1	0	0.125	1	1	0	0	0	0	0.0498525032555558	0.0226115175656169	0.0274723879374146	0.0012271094041738	32.9622539540772	1.49169693043524	6.99126209932202	0.429790213280073	0.999999671616948
cg04769705	3	0	0.375	1	3	0	0	0	0	0.0999009129125915	0.0453235454591922	0.0275122143493595	0.0096159227683016	75.5212612856734	4.08517780131675	15.0130597083758	0.0358323623592128	0.999999671616948
cg03043130	2	0	0.25	1	2	0	0	0	0	0.0563534435822634	0.0255804969317252	0.0275958264216158	0.00131360209877616	25.7728909959148	1.34721668864264	5.55072582730787	0.593072636191964	0.999999671616948
cg12317414	1	0	0.125	1	1	0	0	0	0	0.0620174814698652	0.0281525399950375	0.0276011688144059	0.00138727126614899	22.3779551877091	1.28829381191676	4.3064244399051	0.743883946871965	0.999999671616948
cg18286285	0	2	0.25	1	2	0	0	0	0	-0.0487168285577248	0.0221153840164193	0.0276054665658633	0.0011991879684189	32.5295534661795	1.48213040134355	6.39449674190634	0.494513060473737	0.999999671616948
cg14432269	1	0	0.125	1	1	0	0	0	0	0.074218745915592	0.0336949456550976	0.0276182256000233	0.00325875546113805	38.2875685582965	1.62041905761669	6.7140497686317	0.459247632669854	0.999999671616948
cg06879746	1	0	0.125	1	1	0	0	0	0	0.0433606670368231	0.0196873004718052	0.0276322035333994	0.00068768351101121	22.8013100983548	1.29535877004396	5.20495345510223	0.634967548822129	0.999999671616948
cg07000955	0	1	0.125	1	1	0	0	0	0	-0.0565814619763958	0.0256914821552883	0.0276410721987562	0.00196251180902728	41.5827942701921	1.71182443170119	6.38105721355802	0.496024841492653	0.999999671616948
cg11306628	1	0	0.125	1	1	0	0	0	0	0.040279397087755	0.0182902602529817	0.027648922154477	0.000739404764891949	29.0812187561793	1.41006371297044	4.50663124548124	0.719918613265651	0.999999671616948
cg09438698	2	0	0.25	1	2	0	0	0	0	0.0344415085723938	0.015639386340855	0.0276491436329766	0.000497893657870815	27.1754837619572	1.37316394486066	5.09908892155226	0.64787222623075	0.999999671616948
cg25433682	2	0	0.25	1	2	0	0	0	0	0.0290508277582357	0.0131941639001494	0.0276798799889746	0.000361690110160744	27.4914693667096	1.37914806887685	4.61068263908594	0.707351483536223	0.999999671616948
cg13731828	3	0	0.375	1	3	0	0	0	0	0.0555982725343313	0.0252554107777094	0.0277048870067482	0.00276305272007192	57.9209938585516	2.37648198400529	12.617682048192	0.0819898027776342	0.999999671616948
cg18603698	1	0	0.125	1	1	0	0	0	0	0.0426278080392736	0.0193657508674076	0.0277221707508591	0.000913610692165585	32.0780982463555	1.47227915323549	4.98661265884437	0.661597036288989	0.999999671616948
cg21945459	1	0	0.125	1	1	0	0	0	0	0.0681781097041532	0.0309775548759249	0.0277439973005101	0.00231577531627671	32.0728727582623	1.47216589396048	8.23704116753627	0.312156796016639	0.999999671616948
cg08131309	1	0	0.125	1	1	0	0	0	0	0.0270201281662772	0.0122786352630818	0.0277657189274026	0.000116861846357218	9.30421199783648	1.10258703521728	2.87407141013698	0.89640208449267	0.999999671616948
cg01886303	0	2	0.25	1	2	0	0	0	0	-0.0359175487379818	0.0163240362240695	0.0277866083324976	0.000515492767125071	25.4043837280817	1.34056134928193	5.54328235937949	0.593968462125258	0.999999671616948
cg08211972	1	0	0.125	1	1	0	0	0	0	0.0322855479552128	0.0146736355474787	0.0277897360267335	0.000419864903228335	25.8439733974001	1.34850806578267	5.07959421774377	0.650250447742096	0.999999671616948
cg13559235	2	0	0.25	1	2	0	0	0	0	0.0312477933284005	0.0142021790608841	0.0277919145678489	0.000599812829220502	40.8757601203783	1.6913536682011	6.84558932669083	0.445132343565797	0.999999671616948
cg19466160	0	1	0.125	1	1	0	0	0	0	-0.0509205378591317	0.023145162687266	0.0278032782196405	0.00132145463370699	32.202319347206	1.47497671066538	9.19927675644901	0.238663744073618	0.999999671616948
cg17787219	2	0	0.25	1	2	0	0	0	0	0.0358684978527487	0.0163039328837761	0.0278075673288658	0.000536060599317715	26.8141780021584	1.36638487168935	6.0155979933057	0.537929235637216	0.999999671616948
cg08065063	0	1	0.125	1	1	0	0	0	0	-0.0273038864588164	0.0124113961323114	0.0278136699219786	0.000222903587925698	18.183707074303	1.22225043966263	3.72985359251924	0.810313993333214	0.999999671616948
cg00147172	0	1	0.125	1	1	0	0	0	0	-0.0703025340032745	0.0319615627502109	0.0278355525222434	0.00108879413135639	13.1594968149664	1.15153639525703	4.40879188460803	0.731670603035021	0.999999671616948
cg12589431	1	0	0.125	1	1	0	0	0	0	0.0290410402524921	0.0132030304907832	0.0278371461127913	0.000366263359750324	27.646990146163	1.38211250923788	5.44248550525623	0.60612996888641	0.999999671616948
cg15247434	1	0	0.125	1	1	0	0	0	0	0.0255401203978611	0.0116123142249689	0.0278495141089494	0.000137544535213269	12.4913169553519	1.14274374291496	3.9360275680136	0.787115630487943	0.999999671616948
cg03953884	1	0	0.125	1	1	0	0	0	0	0.0305360608648391	0.0138852446347896	0.0278655938917946	0.000465919822783106	32.6145048876883	1.48399889076024	4.73968626710792	0.691695508514954	0.999999671616948
cg01691768	2	0	0.25	1	2	0	0	0	0	0.0289796866876958	0.0131796180999638	0.0278902984171805	0.000454776044116859	35.9151007268869	1.56043000978789	4.65823677386193	0.70158859752298	0.999999671616948
cg11694641	3	0	0.375	1	3	0	0	0	0	0.0382840088492998	0.0174137081155429	0.0279136108262317	0.0011015619958485	51.2278645128098	2.05035106626128	6.83003807004507	0.446788361064544	0.999999671616948
cg16784566	2	0	0.25	1	2	0	0	0	0	0.0372274428507633	0.0169378259078466	0.0279570943908144	0.000301478242944249	12.8918838908636	1.14799865347463	3.1725681077591	0.868592503409678	0.999999671616948
cg11609571	2	0	0.25	1	2	0	0	0	0	0.0859791145362355	0.0391236232155252	0.0279757270235828	0.00583043979179981	48.7506039166977	1.95124250513034	8.6186085919502	0.281209970985208	0.999999671616948
cg19579903	1	0	0.125	1	1	0	0	0	0	0.0666394646669877	0.0303236210062806	0.027976976072462	0.00282410334538805	42.4053303870439	1.73627178820563	8.46355542733218	0.293496043152482	0.999999671616948
cg22488367	0	2	0.25	1	2	0	0	0	0	-0.0639339574771484	0.0291049196664539	0.0280438913122335	0.00284416906400922	47.2387568862807	1.89533062715115	10.1690888273188	0.179192155285585	0.999999671616948
cg10090792	1	0	0.125	1	1	0	0	0	0	0.0433754290229517	0.0197492725831815	0.0280701095882028	0.000662524930072274	21.8126835630269	1.27897982124262	3.23546724429016	0.862398872240072	0.999999671616948
cg22349442	0	1	0.125	1	1	0	0	0	0	-0.0468989458017674	0.0213568442774227	0.0280942366111345	0.00116838086378685	33.880615863917	1.51241578103913	6.97751265492389	0.431224989591781	0.999999671616948
cg23367608	0	1	0.125	1	1	0	0	0	0	-0.0397473791073231	0.0181009531041934	0.0281010944490238	0.000763618021715361	32.6584591903662	1.48496750739173	3.82435773575325	0.799771208738371	0.999999671616948
cg25069676	1	0	0.125	1	1	0	0	0	0	0.0426393181508017	0.0194183929780589	0.0281047466612426	0.000845937275366475	30.5431533257251	1.43974287328304	5.69270746407661	0.576052800477056	0.999999671616948
cg02399294	1	0	0.125	1	1	0	0	0	0	0.0268006813176513	0.0122073926270771	0.0281315617339086	0.000147640910421286	11.8674964236694	1.13465516060588	2.66207246669215	0.914406690907971	0.999999671616948
cg13029400	0	2	0.25	1	2	0	0	0	0	-0.0919273050817855	0.0418776464166808	0.0281535424005063	0.00747231309267574	57.3498674971657	2.34465860084619	10.5489422135457	0.15953986428218	0.999999671616948
cg17822767	1	0	0.125	1	1	0	0	0	0	0.0303593777214286	0.0138304318933889	0.0281554054026687	0.000291573067115179	19.6004145093567	1.24378750698457	5.51121299440366	0.597831717504142	0.999999671616948
cg17910470	0	1	0.125	1	1	0	0	0	0	-0.0320720481719544	0.0146189302898092	0.0282446800430452	0.000198396506855489	11.2888092392462	1.12725349690876	2.98367801276259	0.886508030633916	0.999999671616948
cg19300923	0	2	0.25	1	2	0	0	0	0	-0.0303720453735307	0.0138446864408133	0.0282520129896618	0.000313495098674513	21.0622864960138	1.26682159339401	3.58614178732824	0.826019012293938	0.999999671616948
cg07425204	1	0	0.125	1	1	0	0	0	0	0.0297447239348269	0.013559501643014	0.0282609886693321	0.000423963022724245	30.1684613416446	1.43201770892148	5.50921979051875	0.598072023095175	0.999999671616948
cg03251349	0	1	0.125	1	1	0	0	0	0	-0.0635254126678659	0.0289623472693549	0.0282800632366372	0.0022733778436685	36.9510244309589	1.58606859346186	6.60932419565941	0.470656881865274	0.999999671616948
cg23087153	0	1	0.125	1	1	0	0	0	0	-0.104130309328211	0.0474780761075331	0.0282908599440522	0.00628561901624946	36.5423246506583	1.575853503134	8.44882956833535	0.294683445089772	0.999999671616948
cg25410256	0	1	0.125	1	1	0	0	0	0	-0.0448488316412138	0.0204489902037375	0.028292598095959	0.00170344483999741	57.7282841589737	2.36564799915092	11.6636631364922	0.112176234508616	0.999999671616948
cg20705781	1	0	0.125	1	1	0	0	0	0	0.0351194235190924	0.0160139788664428	0.0283039245716075	0.00030536774567241	14.7802228231701	1.17343653448543	3.2653489275023	0.85941864906575	0.999999671616948
cg06917231	0	1	0.125	1	1	0	0	0	0	-0.0317846722095802	0.0144966690397979	0.0283398143966822	0.000203236143731997	11.4196528164003	1.12891858272728	1.62480101954741	0.977671994749414	0.999999671616948
cg26289295	1	0	0.125	1	1	0	0	0	0	0.0279370336119364	0.0127427438895244	0.0283515316890871	0.000247976498773981	19.4487161266151	1.24144514142302	5.23617228869037	0.631166561931554	0.999999671616948
cg12232274	1	0	0.125	1	1	0	0	0	0	0.0372220229689323	0.0169815851457297	0.0283863602573119	0.000508964671901389	22.6659562085344	1.29309156869715	3.67223246718324	0.816660437749216	0.999999671616948
cg00653609	1	0	0.125	1	1	0	0	0	0	0.0287993847596913	0.0131395130536133	0.0283928513175078	0.000519332178644855	41.625765142301	1.71308455252174	6.24489691928541	0.511462870301521	0.999999671616948
cg15985563	0	2	0.25	1	2	0	0	0	0	-0.0448810350090819	0.0204819499358098	0.0284338395786651	0.00122766255286544	39.5223447142726	1.65350325715421	6.5446615069329	0.477774945289965	0.999999671616948
cg17156862	1	0	0.125	1	1	0	0	0	0	0.0388992928801431	0.0177532472767199	0.0284439341579426	0.000595493874830584	24.7637937521876	1.32914729472963	5.47101119135577	0.602682735709161	0.999999671616948
cg21224834	1	0	0.125	1	1	0	0	0	0	0.0499725799013054	0.0228082916905817	0.0284530209405163	0.00161856180418663	44.8864910228328	1.81443718347581	9.88076380004475	0.195431783361994	0.999999671616948
cg20728791	0	1	0.125	1	1	0	0	0	0	-0.061646135871582	0.02813997762649	0.0284738001813535	0.0030726382790832	53.2279893690147	2.13803081481711	11.8320396827486	0.106219393422382	0.999999671616948
cg12951098	1	0	0.125	1	1	0	0	0	0	0.0390288368082473	0.0178157765492757	0.0284742605521171	0.000471901220290413	18.8439543236552	1.23219409184629	4.07822852954297	0.770724223358094	0.999999671616948
cg08849126	2	0	0.25	1	2	0	0	0	0	0.0379823191976425	0.0173381199906335	0.0284747631852597	0.000607204089902516	26.5710898987476	1.36186142300231	6.62528327598237	0.468908646515417	0.999999671616948
cg24583468	0	1	0.125	1	1	0	0	0	0	-0.0339919399809595	0.0155175982720458	0.0284850025668341	0.000349439992670679	18.3541239200198	1.22480160421134	3.34455352372671	0.851405517554808	0.999999671616948
cg06446163	1	0	0.125	1	1	0	0	0	0	0.0230134211952091	0.0105062335306645	0.0284913278702932	0.000216704579130153	25.7419633486483	1.34665558785925	5.14129289809892	0.642725285502071	0.999999671616948
cg16231241	0	2	0.25	1	2	0	0	0	0	-0.0662597468606922	0.0302495261458613	0.0284924020831629	0.0039703925965787	59.4986341768619	2.46905253607203	13.2118661568988	0.0671115112174656	0.999999671616948
cg09211399	2	0	0.25	1	2	0	0	0	0	0.0448325973887175	0.0204708787661701	0.0285193733339266	0.00132734754156265	41.7628992820688	1.71711844798637	8.94326771062277	0.256754910178102	0.999999671616948
cg00219169	1	1	0.25	0.5	2	0	0	0	0	0.115101564849082	0.0525574699743967	0.0285232631753294	0.0120766466284299	57.7767382361727	2.36836274183038	18.3106842535431	0.0106441881093593	0.999999671616948
cg24845296	0	3	0.375	1	3	0	0	0	0	-0.0807475941962711	0.0368727951984569	0.0285317654289493	0.00687693807571218	69.34099808904	3.26168478316484	14.3162524900636	0.0458340371275937	0.999999671616948
cg11918830	1	0	0.125	1	1	0	0	0	0	0.0258061418713824	0.0117874509707928	0.0285758097917078	0.000207414019972824	19.0765327283104	1.23573548405018	4.81045715814685	0.683081214683906	0.999999671616948
cg23753021	1	0	0.125	1	1	0	0	0	0	0.0307949202960321	0.0140667026003235	0.0285818162018779	0.000607693377767978	43.2766960315264	1.76294385206439	5.95648210885993	0.544839839196916	0.999999671616948
cg03308092	0	1	0.125	1	1	0	0	0	0	-0.0694500860661323	0.0317252725782848	0.0285889040331597	0.00269775458962744	35.9584917107389	1.56148727085443	6.74020683881925	0.456421423175172	0.999999671616948
cg14377720	0	1	0.125	1	1	0	0	0	0	-0.0586719144706362	0.0268020887309516	0.0285910311403315	0.00220787407681729	42.0724186764772	1.72629337726885	10.5776639603083	0.158131426755832	0.999999671616948
cg05137975	0	2	0.25	1	2	0	0	0	0	-0.0381005862798825	0.0174061358689012	0.0286028750178575	0.00063009277880284	27.2053759051324	1.3737278163519	5.71371291476974	0.57354662016189	0.999999671616948
cg21623722	1	0	0.125	1	1	0	0	0	0	0.0314185938352045	0.0143556909503107	0.028627301049642	0.000526457379926207	34.0389242092634	1.51604561934758	4.18250086762566	0.758533345803557	0.999999671616948
cg23694616	3	0	0.375	1	3	0	0	0	0	0.0593628126666849	0.0271296263215884	0.0286610376613887	0.00306752629095017	56.5817355568748	2.30317819660878	8.18381822767651	0.316664550832241	0.999999671616948
cg21706038	0	1	0.125	1	1	0	0	0	0	-0.0356057320182054	0.0162734693686803	0.0286723729725648	0.000436901032379151	21.1458113718227	1.26816345129784	3.80305471773367	0.80216172131775	0.999999671616948
cg18861713	0	1	0.125	1	1	0	0	0	0	-0.0665799217001215	0.0304358608029184	0.0287025065738551	0.00339006249866056	51.712975821539	2.07094973652583	8.40572504213909	0.298179675820819	0.999999671616948
cg14732828	1	0	0.125	1	1	0	0	0	0	0.0295120871428693	0.0134927416335584	0.0287238027397681	0.000482168634749734	36.6934758357946	1.57961602410233	4.77197391144923	0.687767218545172	0.999999671616948
cg12964047	0	2	0.25	1	2	0	0	0	0	-0.0605170533010169	0.0276774157941961	0.0287780316430821	0.00259512217743493	45.4963351651284	1.83473900888991	9.27708855864112	0.233369702799672	0.999999671616948
cg13888853	0	1	0.125	1	1	0	0	0	0	-0.0375002382131441	0.0171524538822919	0.0287943960785295	0.000723165883355432	33.3635014878985	1.50067909078145	6.65521499295241	0.465639014172074	0.999999671616948
cg08009993	1	0	0.125	1	1	0	0	0	0	0.034629938023008	0.015841447385555	0.0288131390470209	0.000291079765792856	14.5168880815069	1.16982170812112	3.06444721762083	0.878976989184308	0.999999671616948
cg25049387	1	0	0.125	1	1	0	0	0	0	0.03462777699316	0.0158422106568382	0.0288308278201469	0.000423461581813997	21.8733964442628	1.27997372788205	3.49424695512001	0.835834462816041	0.999999671616948
cg21511321	2	0	0.25	1	2	0	0	0	0	0.0306599354814304	0.0140277811758817	0.0288406184394572	0.000495254562098741	33.4323803665794	1.50223187415574	7.10449884725423	0.418081263586532	0.999999671616948
cg25772143	0	2	0.25	1	2	0	0	0	0	-0.0252221027452959	0.0115409834067136	0.0288567532400624	0.000253643417374879	25.3183222535571	1.33901651673543	6.80347948267296	0.449624501767182	0.999999671616948
cg15433056	1	0	0.125	1	1	0	0	0	0	0.0314898711376205	0.014412065264377	0.0288913470101478	0.00052274318892698	34.1853956970603	1.51941960388772	4.72921721471673	0.692968504583878	0.999999671616948
cg04293152	0	1	0.125	1	1	0	0	0	0	-0.0364128449258721	0.0166661812687887	0.0289009961974205	0.000320462886984701	14.3368118819909	1.16736257658588	3.97728292079224	0.782390231482887	0.999999671616948
cg27303538	0	2	0.25	1	2	0	0	0	0	-0.074470501605096	0.0340852724656255	0.0289013656840916	0.00542083112652599	65.3265142638507	2.88404808103108	13.3469709235468	0.0640924254928416	0.999999671616948
cg22063989	0	1	0.125	1	1	0	0	0	0	-0.0542909809994287	0.0248492551678926	0.0289025449277596	0.00240656707312844	55.895531094527	2.2673439332038	8.21848747148945	0.313722888987666	0.999999671616948
cg21177558	0	1	0.125	1	1	0	0	0	0	-0.0807959682669553	0.0369889490715079	0.0289382120377675	0.00659868791138859	64.0049861534345	2.77816256513377	16.2922347604756	0.0225765265106377	0.999999671616948
cg01706498	0	1	0.125	1	1	0	0	0	0	-0.0247667495263462	0.0113402767067013	0.0289649359571026	0.000289290065853057	29.832659408158	1.42516445908492	6.21861631718976	0.514467361167984	0.999999671616948
cg24862861	1	0	0.125	1	1	0	0	0	0	0.0238522185303882	0.0109215539021655	0.0289653107916386	0.000161727137449178	17.2234793668959	1.20807203824424	3.58134299021276	0.826536134655445	0.999999671616948
cg09868035	2	0	0.25	1	2	0	0	0	0	0.021753425572009	0.00996292676464383	0.0290036241424526	0.00029565934515102	41.6358305747285	1.71337998955058	6.1019743594142	0.527894153423933	0.999999671616948
cg13527387	1	0	0.125	1	1	0	0	0	0	0.0800288246341507	0.0366624692478154	0.0290465494633544	0.0033090937208028	31.6538614536893	1.46314045134007	6.76533237594491	0.453715638267067	0.999999671616948
cg04910718	0	1	0.125	1	1	0	0	0	0	-0.0327493960558586	0.0150057226496111	0.0290755678576534	0.000475240115570782	27.9606337691782	1.38812992440257	5.38683044826059	0.612866995666415	0.999999671616948
cg22216491	1	0	0.125	1	1	0	0	0	0	0.0427189507769575	0.0195743041769203	0.0290800644867243	0.000882522828858336	29.8824458075435	1.42617638552427	6.70853521459859	0.459844676136717	0.999999671616948
cg06499892	2	0	0.25	1	2	0	0	0	0	0.0414758754344445	0.0190097562952996	0.0291227851343734	0.0010007461078263	38.1250442130906	1.61616277099881	5.71550495387513	0.57333296125044	0.999999671616948
cg07401819	0	2	0.25	1	2	0	0	0	0	-0.0600438703852401	0.0275221329455592	0.0291348127139861	0.00345278433472361	65.1649596852477	2.87067272196183	10.6640524268027	0.153958987651442	0.999999671616948
cg16940501	0	2	0.25	1	2	0	0	0	0	-0.0687625626429799	0.0315218145056607	0.0291517888770433	0.00435615223495863	59.6723228028944	2.47968658128361	9.95693079098854	0.19102732935916	0.999999671616948
cg01031146	1	0	0.125	1	1	0	0	0	0	0.0427423551023025	0.0195946639031309	0.0291592927942447	0.00124170381954865	44.1137680505061	1.78934947860455	7.91562224041741	0.340093077771398	0.999999671616948
cg21959874	2	0	0.25	1	2	0	0	0	0	0.0364632122026773	0.0167167155547776	0.029165477020389	0.000812241723982802	39.5547676684492	1.65439019990006	7.10182899438155	0.41835510761679	0.999999671616948
cg13204673	0	2	0.25	1	2	0	0	0	0	-0.0439434378285902	0.0201480976027128	0.029181812435642	0.000914239842903387	29.7875573943037	1.42424898335451	4.6365033382121	0.704223719775626	0.999999671616948
cg01794929	0	2	0.25	1	2	0	0	0	0	-0.0337688446709715	0.0154855000965539	0.0292074550674753	0.000447641730358072	24.2497860687934	1.32012828492889	4.86031488346922	0.677004992948286	0.999999671616948
cg05988356	1	0	0.125	1	1	0	0	0	0	0.0460240064280804	0.0211068000677887	0.0292182127232984	0.000816662760849242	23.6567356501923	1.30987325275739	4.92324684196482	0.669329375129527	0.999999671616948
cg24778909	2	0	0.25	1	2	0	0	0	0	0.033657259571042	0.0154353836112708	0.0292184731557696	0.000731409015805314	41.5470777251192	1.71077845397942	9.24645954155173	0.235442319741778	0.999999671616948
cg12724221	0	1	0.125	1	1	0	0	0	0	-0.0300502448736221	0.0137824794938797	0.0292335927146293	0.000577782364121875	41.9794703085513	1.72352787076914	8.95073492870471	0.256212466363115	0.999999671616948
cg01954957	0	3	0.375	1	3	0	0	0	0	-0.0752376207191303	0.034508529902335	0.0292380798434537	0.00662367674645542	75.4669314620065	4.07613095137827	12.6777598255462	0.0803599416799026	0.999999671616948
cg25139493	3	0	0.375	1	3	0	0	0	0	0.0780261929939409	0.035787704313011	0.0292388302616189	0.00618894651028227	67.1723262133986	3.04621036050428	15.4002342224476	0.0311978514476746	0.999999671616948
cg26198776	2	0	0.25	1	2	0	0	0	0	0.0337633975752619	0.0154907472849428	0.0292882513159954	0.000783885881531582	46.3645145079066	1.86443730456661	6.3673603040938	0.497567838501217	0.999999671616948
cg03950000	0	2	0.25	1	2	0	0	0	0	-0.0267315563317474	0.012265058821969	0.0292953879053088	0.000460116589755227	41.811849490916	1.71856295697848	10.9635757407676	0.1402157399253	0.999999671616948
cg17940013	0	1	0.125	1	1	0	0	0	0	-0.038504220447008	0.0176670034194636	0.029298801957935	0.000679654773823045	28.4763332627004	1.39813861008121	5.78108779120063	0.565530625573023	0.999999671616948
cg26933795	2	0	0.25	1	2	0	0	0	0	0.0563558195775496	0.0258584082952133	0.0293019531128312	0.00291232256546622	59.6734566751945	2.47975630330032	5.93998330825422	0.546774471431792	0.999999671616948
cg16334629	1	0	0.125	1	1	0	0	0	0	0.0470499766548617	0.021589656402404	0.0293106324705232	0.00153215255152896	46.2090854634369	1.85905000614978	7.16639691195497	0.411762904546844	0.999999671616948
cg01417339	0	2	0.25	1	2	0	0	0	0	-0.0527214667588032	0.0241980551810868	0.0293503863586457	0.00105612308453865	23.1126852678856	1.30060466213982	5.15127715277254	0.641508070539673	0.999999671616948
cg09092311	2	0	0.25	1	2	0	0	0	0	0.0443916369358671	0.0203758592285998	0.0293585134959009	0.00133033066221336	43.9898050409473	1.78538925053032	5.80395518757451	0.562818099382102	0.999999671616948
cg03730027	1	0	0.125	1	1	0	0	0	0	0.0350126319687588	0.0160711257473642	0.0293610380327152	0.00044577246801066	22.4132047066304	1.28887911431168	4.22393781273175	0.75365311827031	0.999999671616948
cg20449228	1	0	0.125	1	1	0	0	0	0	0.0319859892302566	0.0146820352883864	0.0293628792598341	0.000472556799393358	29.4860232314265	1.41815856348876	4.88281192175961	0.674261729372719	0.999999671616948
cg27262415	2	0	0.25	1	2	0	0	0	0	0.034843404409679	0.0159939946673207	0.0293665677408499	0.000656750867951579	34.2290485943023	1.52042805923797	7.89920924661432	0.341565456392857	0.999999671616948
cg17186444	2	0	0.25	1	2	0	0	0	0	0.0681431363914853	0.0312805633892091	0.0293725673243445	0.00479133470995085	68.5036589887766	3.17497197418475	8.65393905561187	0.278465609194533	0.999999671616948
cg00339769	0	1	0.125	1	1	0	0	0	0	-0.0320351551108448	0.0147099781053061	0.0294221208684338	9.36122426042832e-05	5.19627746645907	1.05481090117132	2.14192661728394	0.951568958872283	0.999999671616948
cg14538085	1	0	0.125	1	1	0	0	0	0	0.0598215890844104	0.0274695875962202	0.0294254821220959	0.00150804341437024	26.2792889309078	1.35647090959661	3.91899840520495	0.789058558980881	0.999999671616948
cg20975074	2	0	0.25	1	2	0	0	0	0	0.0297758154275149	0.0136766209509462	0.0294706857128104	0.00034930302504257	24.5587642671721	1.32553502111426	6.43828537466211	0.489602806511626	0.999999671616948
cg13489501	0	2	0.25	1	2	0	0	0	0	-0.0483135052617256	0.0221938228577132	0.0294887951600293	0.00165050932367216	50.1304413948324	2.00523130336345	10.9506419578739	0.140786532767806	0.999999671616948
cg25820858	1	0	0.125	1	1	0	0	0	0	0.029922089666016	0.0137538632487175	0.029589619517104	0.000693869996729105	52.3539363875532	2.09880927023479	11.479233927318	0.119038189105578	0.999999671616948
cg06252985	1	0	0.125	1	1	0	0	0	0	0.032138523280656	0.0147730759436597	0.0295942056671122	0.000510714594042637	31.4991696994855	1.45983631966646	3.52251106842745	0.832835415432776	0.999999671616948
cg02571907	1	0	0.125	1	1	0	0	0	0	0.027734058368608	0.0127512981141478	0.029630204712185	0.000378741941522524	30.8995716625662	1.44716903217555	5.42992172638499	0.607649541734826	0.999999671616948
cg00294382	0	2	0.25	1	2	0	0	0	0	-0.0393449982785797	0.0180904599790789	0.0296373753006523	0.000893989018139707	36.1988419474437	1.56736966933461	6.83505904222266	0.44625331108156	0.999999671616948
cg13544012	0	1	0.125	1	1	0	0	0	0	-0.0345080540237096	0.0158690694185162	0.0296640006325257	0.000426082150364701	21.7662567621579	1.27822082724567	7.18320076146512	0.410057748967818	0.999999671616948
cg19786221	2	0	0.25	1	2	0	0	0	0	0.071938990772743	0.0330837967957284	0.0296715179441512	0.00605761697795988	76.173120222593	4.19694063738977	8.59370296036203	0.283156838977711	0.999999671616948
cg18093693	1	0	0.125	1	1	0	0	0	0	0.0244039286989659	0.0112238023772338	0.0296825108522225	0.000267294121677768	28.3696604557916	1.3960564843935	6.64069815743832	0.46722327109005	0.999999671616948
cg21463605	0	1	0.125	1	1	0	0	0	0	-0.0588219903861886	0.0270533924196616	0.0296831693554218	0.00247363167351613	46.1401359123875	1.85667011408222	9.70117768531686	0.206149280404765	0.999999671616948
cg06975592	3	0	0.375	1	3	0	0	0	0	0.047442821980903	0.0218220165827744	0.0296990858200254	0.00176918084741599	51.3955538320753	2.05742494533335	6.82090034918188	0.447763027728739	0.999999671616948
cg07826246	0	2	0.25	1	2	0	0	0	0	-0.0240023811147447	0.0110405558502762	0.0297036884222842	0.000346882854202537	39.500324604705	1.6529014304063	8.85735905583504	0.263060020266653	0.999999671616948
cg24399555	0	1	0.125	1	1	0	0	0	0	-0.0305890604276745	0.0140717743859564	0.0297210274316348	0.000438581884934644	30.0118570079504	1.4288134493204	6.43184350244052	0.490323675991889	0.999999671616948
cg06473608	1	0	0.125	1	1	0	0	0	0	0.0591396383189549	0.0272148785021699	0.0297755959082795	0.00139526140134308	24.6371906227207	1.32691443997772	4.51626599774898	0.718757697854852	0.999999671616948
cg24061580	2	0	0.25	1	2	0	0	0	0	0.0393511049300911	0.0181086331575349	0.0297759739597004	0.00103627383665998	43.1711295832276	1.75966897224278	11.3595433925268	0.123686685722853	0.999999671616948
cg03988936	2	0	0.25	1	2	0	0	0	0	0.0240344425833623	0.0110635879821083	0.0298261586033381	0.000186224887553696	19.4448401018117	1.24138540754419	4.76900457377738	0.688128617675091	0.999999671616948
cg00417297	1	0	0.125	1	1	0	0	0	0	0.0349300538035989	0.0160812095008588	0.0298478459692657	0.000259896940293338	12.3286409943936	1.14062335903342	3.05157150898796	0.880190792106388	0.999999671616948
cg14335142	0	1	0.125	1	1	0	0	0	0	-0.0335415715470574	0.0154442748776237	0.0298722401494305	0.000505706757699562	28.4462253421105	1.39755031063164	5.64092598399734	0.582244415679473	0.999999671616948
cg23004099	1	0	0.125	1	1	0	0	0	0	0.0892491916415513	0.0410996845591548	0.0298911436423654	0.00427325477541573	33.2536582641672	1.49820945087564	5.66044030985005	0.57990883982465	0.999999671616948
cg25646708	0	2	0.25	1	2	0	0	0	0	-0.0726020596664078	0.0334338414306842	0.0298923289102781	0.00295001664702855	34.5413142767046	1.5276811456728	7.8897669722173	0.342414517678644	0.999999671616948
cg03777205	3	0	0.375	1	3	0	0	0	0	0.0335988655790952	0.0154733590693341	0.0299008820657868	0.00104239987465319	62.086612753929	2.6375907631509	12.1740161272793	0.0949795314414483	0.999999671616948
cg13280041	0	2	0.25	1	2	0	0	0	0	-0.0736441083150943	0.0339163350159552	0.0299050054056858	0.00472748759417777	55.8500722244056	2.26500936781326	6.87679938251409	0.441819334527474	0.999999671616948
cg03671431	0	1	0.125	1	1	0	0	0	0	-0.0502720765050659	0.0231526188326125	0.0299059077325806	0.00107100352760445	25.8531219992769	1.34867445125639	4.9577611094365	0.665117974229196	0.999999671616948
cg06821774	0	2	0.25	1	2	0	0	0	0	-0.0516545992478532	0.0237894005277414	0.0299063625024675	0.00140120435343015	33.6923152779231	1.50812082218135	5.6788823896099	0.577704037164594	0.999999671616948
cg02993722	1	0	0.125	1	1	0	0	0	0	0.0318135264108352	0.0146567474665189	0.0299635366946913	0.000456107925250212	28.389847591306	1.39645003726957	7.07716500643695	0.420889977327912	0.999999671616948
cg07951519	1	0	0.125	1	1	0	0	0	0	0.022809139700366	0.0105125363813309	0.0300289345909288	0.000159996213038867	18.4357356730114	1.22602711892433	5.01600834172772	0.658009555646592	0.999999671616948
cg27657333	1	0	0.125	1	1	0	0	0	0	0.0271253021304646	0.0125018413357465	0.0300292345384948	0.000155450361036983	12.3210465766236	1.14052456257237	3.42988751952054	0.842594973359168	0.999999671616948
cg26600954	3	0	0.375	1	3	0	0	0	0	0.0516174706844442	0.0237912176487361	0.0300370183786081	0.00259928309605391	64.4091765202573	2.80971301652847	16.8136619927514	0.0186380535727888	0.999999671616948
cg05155595	1	0	0.125	1	1	0	0	0	0	0.0269305987448807	0.012414788359111	0.0300648146863013	8.58426680317619e-05	6.65167814117182	1.07125653690091	2.10309199900175	0.953914603475344	0.999999671616948
cg06054593	1	0	0.125	1	1	0	0	0	0	0.0312287135765623	0.014397041962081	0.0300746189687577	0.00029843889800543	18.3258896772365	1.22437819775221	4.34354792344496	0.739465523354203	0.999999671616948
cg14015996	1	0	0.125	1	1	0	0	0	0	0.0275758247527361	0.0127191633807393	0.0301546277788105	0.000263844173981149	20.9541113712592	1.26508793480298	3.43564403481922	0.841994251844577	0.999999671616948
cg20849286	0	2	0.25	1	2	0	0	0	0	-0.0286181371055093	0.0132015810660856	0.0301753502364844	0.000344362756298056	25.9188190112465	1.34987048890569	4.79025953977149	0.685541116353956	0.999999671616948
cg03440631	4	0	0.5	1	4	0	0	0	0	0.0506844424326709	0.0233828582247573	0.0301899188160147	0.00265896815239234	70.2062980501644	3.35641405584216	20.6669089014402	0.00429572686814449	0.999999671616948
cg08056850	1	0	0.125	1	1	0	0	0	0	0.0303464415726086	0.0140014597650359	0.0302061211233946	0.000329129327702932	21.7912308016669	1.27862899550823	4.38882333895217	0.73406013490463	0.999999671616948
cg09569432	1	0	0.125	1	1	0	0	0	0	0.0245295508889175	0.0113186576133142	0.0302212497341693	0.000295148405968359	31.0486207585104	1.45029731239702	4.93021217569201	0.668479545784436	0.999999671616948
cg01519063	3	0	0.375	1	3	0	0	0	0	0.0407516713342268	0.0188065824474871	0.0302437459393193	0.00101620234819705	38.8960974009266	1.63655668044869	6.81746204732754	0.448130079221216	0.999999671616948
cg24377133	2	0	0.25	1	2	0	0	0	0	0.0671173260057644	0.0309766039311215	0.0302569526734216	0.00217811108910237	29.8639658949394	1.42580060700616	7.97927443295255	0.334425015692029	0.999999671616948
cg02642561	0	2	0.25	1	2	0	0	0	0	-0.0771679473716354	0.0356213141246059	0.0302850657462706	0.00656059300974975	70.9465394986324	3.44193078119878	9.62071279823011	0.211105269468383	0.999999671616948
cg20503117	1	0	0.125	1	1	0	0	0	0	0.0322977454217889	0.014914380562927	0.030346059479325	0.00070173979374762	43.9515418150233	1.78417039894247	8.29914341169059	0.30695628362938	0.999999671616948
cg01426921	0	1	0.125	1	1	0	0	0	0	-0.0471470171863181	0.0217714578625009	0.0303461647270992	0.000522512812833803	13.368834100185	1.15431899087732	3.41685242750317	0.843952322784933	0.999999671616948
cg16719845	2	0	0.25	1	2	0	0	0	0	0.0349010892825438	0.0161172164544265	0.0303529418897602	0.000899452972376588	48.9551363234735	1.95906096710737	7.55510145649985	0.373452108369853	0.999999671616948
cg08767182	1	0	0.125	1	1	0	0	0	0	0.0389865284338633	0.0180047588991499	0.0303612160799626	0.000820575734120333	34.5267806532168	1.5273420338527	5.05564047149956	0.653173130322741	0.999999671616948
cg14521508	1	0	0.125	1	1	0	0	0	0	0.0345727839898245	0.0159751891074633	0.0304524622843455	0.000770571385056511	41.4141355287186	1.70689638025261	5.73718695867849	0.570749800939399	0.999999671616948
cg19407453	1	0	0.125	1	1	0	0	0	0	0.0442207508301794	0.0204342797164277	0.0304607082503504	0.00156001051878514	49.242826339889	1.97016486122016	10.1967298704474	0.17769639216393	0.999999671616948
cg25276849	1	0	0.125	1	1	0	0	0	0	0.0264216904095356	0.0122118267561379	0.0304939165126216	0.000272745761662994	23.9851325085355	1.31553212286042	4.09665445171514	0.76857985481944	0.999999671616948
cg21990808	2	0	0.25	1	2	0	0	0	0	0.0861157103872647	0.039804708036743	0.030506170833837	0.00884617564988187	77.7459661662373	4.49356735713616	19.9605758097834	0.00565547083281175	0.999999671616948
cg22052056	2	0	0.25	1	2	0	0	0	0	0.0353650019728234	0.016347833145025	0.0305193612922076	0.000935493372598523	48.7290152848746	1.95042089703612	7.12811875398544	0.415663316172815	0.999999671616948
cg22603275	2	0	0.25	1	2	0	0	0	0	0.0354161149775298	0.016371728656647	0.0305220834364618	0.00055878377768683	27.3731050116067	1.37690038953175	4.55990662890093	0.71349201507069	0.999999671616948
cg24311922	2	0	0.25	1	2	0	0	0	0	0.0324237352698229	0.0149887318169792	0.0305252329725197	0.000731412586942664	44.8157744036439	1.81211204686368	10.5719744714962	0.158409578408486	0.999999671616948
cg27138812	1	0	0.125	1	1	0	0	0	0	0.0409897886587996	0.0189494822007094	0.030532824784989	0.00109767916700559	42.2862189766735	1.73268841907243	4.37215715042665	0.736051953994293	0.999999671616948
cg17391672	0	1	0.125	1	1	0	0	0	0	-0.0728152137646084	0.0336678335545483	0.0305601691663271	0.00383653536125418	48.551690356828	1.94369845566484	7.33994332173868	0.394363456696983	0.999999671616948
cg12152443	1	0	0.125	1	1	0	0	0	0	0.03231174456683	0.0149422288442948	0.0305839101212681	0.000355899838221334	20.5718128849511	1.25899889739588	3.39875560342226	0.845829959224951	0.999999671616948
cg06482648	0	1	0.125	1	1	0	0	0	0	-0.0399780986143712	0.018490323454123	0.0306097593856883	0.00100957252412711	39.2665562821001	1.64653926861926	9.10151803105187	0.245449440227334	0.999999671616948
cg24341177	2	0	0.25	1	2	0	0	0	0	0.0398692861635489	0.01844043338929	0.0306137073843645	0.00134450289871523	57.5415503948039	2.35524379551913	8.91114506762786	0.259098605197785	0.999999671616948
cg04953348	0	1	0.125	1	1	0	0	0	0	-0.0329764795201617	0.0152546589734276	0.0306388645123728	0.000418963088468765	23.3641402086819	1.3048721613133	4.16509153204851	0.760577906647796	0.999999671616948
cg21026624	0	1	0.125	1	1	0	0	0	0	-0.0307502961606696	0.0142260773088611	0.0306533196436481	0.000285577965727836	17.4544786579299	1.21145276417358	3.69761195312178	0.813873033404791	0.999999671616948
cg07112131	1	0	0.125	1	1	0	0	0	0	0.0919138949921889	0.0425322906109056	0.0306924064242708	0.00537581714703102	38.4329249190532	1.62424477480086	8.83016949134336	0.265080316927283	0.999999671616948
cg17940268	0	1	0.125	1	1	0	0	0	0	-0.0368899113177346	0.0170716457536408	0.0307040062591376	0.000599121785160615	27.2762996708728	1.37506754397023	5.9824610417775	0.541798780674109	0.999999671616948
cg14529331	0	1	0.125	1	1	0	0	0	0	-0.0435974881195233	0.0201790128478269	0.0307311829038779	0.000816827988962102	26.3132263692117	1.35709565058521	5.74757037580514	0.569514004746583	0.999999671616948
cg26428727	2	0	0.25	1	2	0	0	0	0	0.0408065466468848	0.0188989340344615	0.0308347842277997	0.00158660494183082	61.7113526889318	2.61174021603768	7.72038140985134	0.357894943973317	0.999999671616948
cg11858213	1	0	0.125	1	1	0	0	0	0	0.0335896476395637	0.0155573438575572	0.0308434740452781	0.000685560888016605	38.0359305481468	1.61383848550653	8.56381636252752	0.285506486415606	0.999999671616948
cg17912513	1	0	0.125	1	1	0	0	0	0	0.0345085652495928	0.015982985306996	0.0308438574530855	0.000500060656181008	25.5211759226872	1.34266351864249	2.93003644750237	0.891398089358995	0.999999671616948
cg08899632	1	0	0.125	1	1	0	0	0	0	0.0386444293519222	0.0179054857122147	0.0309087695605067	0.000678043557066928	27.1775675941073	1.37320323829101	5.76552219121649	0.567379418901864	0.999999671616948
cg05958127	0	1	0.125	1	1	0	0	0	0	-0.0632560909910179	0.0293138735186233	0.0309364476104257	0.00281291547155809	48.9186697773572	1.95766240941927	9.19165348542967	0.239187494709893	0.999999671616948
cg09974566	1	0	0.125	1	1	0	0	0	0	0.0441242030939558	0.0204478739776741	0.0309366121604952	0.00152580254358552	50.5749902225533	2.02326717688645	9.74676303007925	0.203384115690093	0.999999671616948
cg11331717	1	0	0.125	1	1	0	0	0	0	0.0686637622165971	0.0318204722533631	0.0309396031321248	0.00228492088623708	29.8579990176854	1.42567931623755	4.90423075652603	0.671649250178189	0.999999671616948
cg22945387	1	0	0.125	1	1	0	0	0	0	0.0359673083188781	0.0166688252680203	0.0309465714153564	0.000532692517515345	25.1305750083889	1.33565871530608	4.74219177346425	0.691390793820111	0.999999671616948
cg18973628	0	1	0.125	1	1	0	0	0	0	-0.0451297072971636	0.0209154810362516	0.030949773326829	0.000862554479656531	25.6538934693714	1.34506034904199	5.23492147528557	0.631318803027939	0.999999671616948
cg14386999	0	1	0.125	1	1	0	0	0	0	-0.0235117213647293	0.0109003000243468	0.0310072784377237	0.000207357121337416	22.4985016917803	1.290297635309	4.57572842382781	0.711580151409692	0.999999671616948
cg06814616	2	0	0.25	1	2	0	0	0	0	0.040469942373604	0.0187626738242429	0.0310104199229757	0.000585321464051438	21.3660917306453	1.27171600904609	5.3212826638545	0.620818675856736	0.999999671616948
cg16509045	1	0	0.125	1	1	0	0	0	0	0.0309347672414531	0.0143431368196585	0.0310240242863303	0.000443276957527417	28.3530120448496	1.39573208663842	5.93046776512685	0.547891405401612	0.999999671616948
cg06763671	2	0	0.25	1	2	0	0	0	0	0.0425726078510614	0.0197392376106091	0.0310251206778666	0.00111255375042815	39.5039192004394	1.65299964358561	10.2451048633601	0.175103871917447	0.999999671616948
cg12857957	1	0	0.125	1	1	0	0	0	0	0.0317411332090875	0.0147172578145628	0.0310268046703402	0.000481820886231229	29.4736849521707	1.41791046267173	4.75958329084163	0.689275111614466	0.999999671616948
cg13563732	0	1	0.125	1	1	0	0	0	0	-0.0352617001203794	0.0163499404011734	0.0310300786744927	0.000419983140660777	19.9820463122141	1.24971953657026	4.26901869565861	0.748322622101774	0.999999671616948
cg14972654	0	2	0.25	1	2	0	0	0	0	-0.0607032359951322	0.0281484246456933	0.0310414343563626	0.00277478549651625	47.5307712295513	1.90587897598985	7.40892015500717	0.387579169469142	0.999999671616948
cg06161299	1	0	0.125	1	1	0	0	0	0	0.0291288511423722	0.0135089546314575	0.0310631802914561	0.000309039962417649	21.9491217532859	1.28121556408252	5.40089977797272	0.611162565595139	0.999999671616948
cg07033202	0	1	0.125	1	1	0	0	0	0	-0.0265573399253317	0.0123167625494053	0.0310684538521154	0.000220533519760039	18.4093495985646	1.22563062689154	3.60078406533778	0.824438131168586	0.999999671616948
cg10898212	0	1	0.125	1	1	0	0	0	0	-0.045077294972983	0.0209081393033937	0.0310861053361446	0.00101583547079879	30.3865964024283	1.43650496645862	6.48091849909043	0.484845139203211	0.999999671616948
cg10655492	0	1	0.125	1	1	0	0	0	0	-0.0500930319357296	0.0232428299491037	0.031145901447101	0.000657142394650824	15.1915453643588	1.17912772293312	3.66961387964619	0.816947313133264	0.999999671616948
cg15612546	1	0	0.125	1	1	0	0	0	0	0.0322882811528677	0.0149825021740095	0.0311566692249648	0.000447749038546903	25.9732356952444	1.35086277158241	3.75760638149316	0.807234750039934	0.999999671616948
cg20341504	0	1	0.125	1	1	0	0	0	0	-0.0510861644690821	0.0237068966692513	0.0311690897662239	0.00121039472281711	28.3038541948775	1.39477511485499	4.20091140969074	0.756367416806901	0.999999671616948
cg06369155	0	2	0.25	1	2	0	0	0	0	-0.0572189138436473	0.0265579311253114	0.0312014207865803	0.00270748416798586	53.6179944019248	2.15600853629645	7.61385752734832	0.367870796265551	0.999999671616948
cg12914362	1	0	0.125	1	1	0	0	0	0	0.0365911737715507	0.016984661949767	0.0312115012875064	0.000732912884426731	34.3666786697182	1.52361632739531	5.40395361551003	0.610792724746412	0.999999671616948
cg03603636	1	0	0.125	1	1	0	0	0	0	0.0277184058418701	0.0128678795082565	0.0312341183507995	0.000219304357904774	16.6738187618691	1.20010299901082	3.83759576718202	0.798281746464382	0.999999671616948
cg06277137	1	0	0.125	1	1	0	0	0	0	0.0242058012931088	0.011238312470744	0.0312508064877302	0.000117630059833183	11.2423924076238	1.12666398647488	2.35794701938331	0.937408729505029	0.999999671616948
cg01061697	0	1	0.125	1	1	0	0	0	0	-0.0542333972353501	0.0251797248150555	0.0312517908857902	0.00179358429893364	39.2081397415792	1.64495706456274	6.64736845102704	0.466494972072511	0.999999671616948
cg19280014	0	1	0.125	1	1	0	0	0	0	-0.0593380345081829	0.0275505937384468	0.0312570964561217	0.00210499073488163	42.9059880669006	1.75149716431167	4.99525769132803	0.660541988042282	0.999999671616948
cg14514483	0	2	0.25	1	2	0	0	0	0	-0.0601136649311028	0.0279115668258077	0.0312622344909186	0.00273441280282209	46.7954471829303	1.87953839859954	9.42534998732351	0.223542356007532	0.999999671616948
cg08473138	1	0	0.125	1	1	0	0	0	0	0.0242403622477348	0.0112557738781755	0.0312720589828802	8.73056063549293e-05	8.38287536871172	1.09149900089583	2.22204357013518	0.94653571375234	0.999999671616948
cg20716688	2	0	0.25	1	2	0	0	0	0	0.0407659731562605	0.0189329965731609	0.0313052668508686	0.00115123281653707	44.5223097372224	1.80252637639268	8.87695774916218	0.261611154276211	0.999999671616948
cg14652549	1	0	0.125	1	1	0	0	0	0	0.0235833425556666	0.0109536467218109	0.0313176657185899	5.61858741607925e-05	5.5286691532208	1.05852218978674	2.44010179964988	0.931539519888511	0.999999671616948
cg02286990	3	0	0.375	1	3	0	0	0	0	0.0402835515438446	0.0187112267075203	0.0313259017630604	0.000991077313975288	39.5887754654152	1.65532151964162	7.60410161908053	0.368793651576462	0.999999671616948
cg15736734	0	1	0.125	1	1	0	0	0	0	-0.0428639105846113	0.0199104650964757	0.0313317887250242	0.000523192043852408	16.673234150408	1.20009457921965	3.91863701301519	0.789099742624828	0.999999671616948
cg06623698	0	1	0.125	1	1	0	0	0	0	-0.0532378166379477	0.0247326249556281	0.031355318774686	0.00136018758530784	28.9093647882393	1.40665503553493	5.40738978985533	0.610376630749122	0.999999671616948
cg07469835	2	0	0.25	1	2	0	0	0	0	0.03232596036122	0.0150213367228516	0.0313971250588913	0.000714519876666553	43.6347388819582	1.77414240644742	8.5091744905224	0.289840272210641	0.999999671616948
cg02845591	1	0	0.125	1	1	0	0	0	0	0.0329337098464218	0.0153047595323041	0.03140833102604	0.000492924270573373	27.756806732969	1.3842134528906	6.30379470290152	0.504758180861068	0.999999671616948
cg12686133	2	0	0.25	1	2	0	0	0	0	0.0378720418697085	0.017601184744423	0.0314229036875879	0.00113900586135593	50.8975589207948	2.0365586272726	13.4772676839241	0.0612991280422558	0.999999671616948
cg12869623	1	0	0.125	1	1	0	0	0	0	0.0518553869236644	0.0241069049126875	0.0314715033266999	0.00301387871041965	70.1236005481648	3.3471235434917	10.7878852048591	0.148142712382609	0.999999671616948
cg04724406	0	1	0.125	1	1	0	0	0	0	-0.0738118576839501	0.0343167743811019	0.0314843059638935	0.00380347914477796	43.3136449828968	1.76409296328593	7.19503730070647	0.408859256501244	0.999999671616948
cg27295373	1	0	0.125	1	1	0	0	0	0	0.040274267362308	0.0187248467027182	0.0314883327757688	0.000975755988273382	37.1287769231746	1.59055280152265	9.13372459445984	0.243197270329963	0.999999671616948
cg12866859	0	2	0.25	1	2	0	0	0	0	-0.025051404694064	0.0116484323119526	0.0315058446594809	0.000275851031840255	26.6724081771602	1.36374313562078	6.50327005886153	0.482360016084443	0.999999671616948
cg09149246	0	3	0.375	1	3	0	0	0	0	-0.0821852872693333	0.0382154229525868	0.0315094418682518	0.00707345197940677	66.2147692513489	2.95987322815585	13.9174621691002	0.0526689935264248	0.999999671616948
cg26083458	2	0	0.25	1	2	1	0	0.125	1	0.0929929021169623	0.0432428163469495	0.0315171011040433	0.00965311507945084	73.0473862958642	3.71021530964381	24.3880451898946	0.000973498279942917	0.999999671616948
cg15157840	1	0	0.125	1	1	0	0	0	0	0.021905205293228	0.0101872040325726	0.0315341271973865	0.000193866468881344	24.651481022072	1.32716609903498	3.89999421332825	0.791221441612442	0.999999671616948
cg19208079	1	0	0.125	1	1	0	0	0	0	0.0302321199568097	0.0140618671424362	0.0315602462553089	0.00040524157595437	26.7364006146556	1.36493430351449	5.6171605488766	0.585092278428701	0.999999671616948
cg20415848	0	1	0.125	1	1	0	0	0	0	-0.0255123894301247	0.0118671201101347	0.0315680067780041	0.000304318351904295	28.5343709184548	1.39927404663151	7.36914379146022	0.391482220940716	0.999999671616948
cg09256510	1	0	0.125	1	1	0	0	0	0	0.0320702150358296	0.0149189855237596	0.0315849382008833	0.000459607710366492	26.9917982078623	1.36970912233547	4.20398902451597	0.756004974385589	0.999999671616948
cg23045716	0	1	0.125	1	1	0	0	0	0	-0.0366189620040098	0.0170369606279738	0.0316040125916866	0.000657905990270916	29.7242631228212	1.42296622481199	5.09884972391699	0.647901404166669	0.999999671616948
cg05139219	0	3	0.375	1	3	0	0	0	0	-0.0962118886684754	0.0447640869207065	0.0316098537898096	0.0111793967125222	74.228138684672	3.88020092054912	15.2271222912086	0.0331957679403296	0.999999671616948
cg25459323	1	0	0.125	1	1	0	0	0	0	0.0338539255778067	0.0157522983003743	0.0316231467710399	3.86269813506042e-05	1.78243364613407	1.01814780911708	1.06061960330014	0.993790499801895	0.999999671616948
cg22201545	2	0	0.25	1	2	0	0	0	0	0.0437353954482513	0.0203518171660039	0.0316369693376341	0.00152907819086274	51.0350544772135	2.04227736664108	13.7661148269448	0.0555010689665681	0.999999671616948
cg02440396	0	1	0.125	1	1	0	0	0	0	-0.0402347937225111	0.0187269790500983	0.0316745681431786	0.000421471197617349	14.9970750153138	1.17643010541126	2.84410540781113	0.899039452456035	0.999999671616948
cg13974761	1	0	0.125	1	1	0	0	0	0	0.0413211509896102	0.0192336484858511	0.0316837236677337	0.000399696504208502	13.2296433767086	1.15246731593077	4.25400002613018	0.750100833351975	0.999999671616948
cg24304617	1	0	0.125	1	1	0	0	0	0	0.0421163474517363	0.0196048601437484	0.0316930636977764	0.000942142965917196	32.7521901101477	1.48703727547103	7.22742815749513	0.405590630246086	0.999999671616948
cg00498804	0	1	0.125	1	1	0	1	0.125	1	-0.0507727137943811	0.0236381016370995	0.0317202372311618	0.00202862663392948	49.8670637383457	1.99469664968513	11.8540614502706	0.10546143608683	0.999999671616948
cg21574574	0	3	0.375	1	3	0	0	0	0	-0.0646407755437306	0.030096509351762	0.031730986514136	0.00406381788443503	61.6886783332488	2.61019447122823	11.7099554765966	0.110509709237125	0.999999671616948
cg05971894	1	0	0.125	1	1	0	0	0	0	0.0425196811276014	0.0197973249933738	0.0317337158499373	0.000755803403366685	24.7371152497106	1.32867615069213	5.23323113043797	0.631524547896312	0.999999671616948
cg05493679	2	0	0.25	1	2	0	0	0	0	0.0397865724641358	0.0185270261243198	0.0317544249607272	0.00163685591907214	69.0526764969305	3.23129720701312	12.9466536524114	0.0734188815020926	0.999999671616948
cg17735593	1	0	0.125	1	1	0	0	0	0	0.0637443986543047	0.0296951570715668	0.0318230618316969	0.00272042643362991	46.1845543199459	1.85820257987873	10.9871299365997	0.139181392914133	0.999999671616948
cg04499029	1	0	0.125	1	1	0	0	0	0	0.0249475055237428	0.0116219741970721	0.0318266776629135	0.00030596558799118	30.5360388471659	1.43959541523958	6.81432252331602	0.448465382037395	0.999999671616948
cg14795708	2	0	0.25	1	2	0	0	0	0	0.0298066382714776	0.013886641765201	0.0318390680466901	0.000611688128120718	43.7846377093236	1.77887317496814	9.04873634384689	0.24917589673869	0.999999671616948
cg27616541	0	1	0.125	1	1	0	0	0	0	-0.0736911361902149	0.0343329997564011	0.0318438992303988	0.00354458463407807	40.0373815160462	1.66770568944984	6.9908057542394	0.429837788628486	0.999999671616948
cg06881310	1	0	0.125	1	1	0	0	0	0	0.0558688740857285	0.0260296671973202	0.0318447654232854	0.00138909832444338	26.8690857874039	1.36741077390738	5.24168595751087	0.630495524515735	0.999999671616948
cg12098156	0	1	0.125	1	1	0	0	0	0	-0.0278099831946752	0.0129570857312287	0.031847881910509	0.000421364630836997	33.7846943408561	1.51022484914242	6.19009971414931	0.517736238930678	0.999999671616948
cg27425193	2	0	0.25	1	2	0	0	0	0	0.035424356781381	0.0165091140847076	0.0318932912190375	0.000815452440427158	41.9985730720463	1.7240955144813	6.03242898770365	0.535967930361209	0.999999671616948
cg25397426	1	0	0.125	1	1	1	0	0.125	1	0.0344085325677792	0.0160369262989633	0.0319063818115446	0.000882770167900811	49.096271410965	1.96449263682309	15.3627835554831	0.0316202535981562	0.999999671616948
cg01253676	2	0	0.25	1	2	1	0	0.125	1	0.0717530012585232	0.0334454402047486	0.0319229002331404	0.00602731066234273	76.4176612309225	4.24046151567993	24.8886070192581	0.000794082271117346	0.999999671616948
cg20598894	1	0	0.125	1	1	0	0	0	0	0.0599235694728834	0.0279317120547943	0.0319240984049487	0.00123024992062489	20.2524871924981	1.25395760293345	5.13307221186313	0.643727623612737	0.999999671616948
cg11297227	0	1	0.125	1	1	0	0	0	0	-0.0302334785185205	0.0140930282319453	0.0319305407937943	0.000460875830307179	31.1871394996288	1.45321672828091	4.92119511231365	0.669579694810433	0.999999671616948
cg21384971	2	0	0.25	1	2	0	0	0	0	0.0311875657806501	0.0145419843511976	0.031980296443055	0.000421569727403869	26.0521718934511	1.35230476080938	6.25292405557046	0.51054674164496	0.999999671616948
cg18690705	0	1	0.125	1	1	0	0	0	0	-0.0406153264571962	0.0189430144179723	0.0320265275929332	0.00087767526125452	32.7294749952651	1.48653515031972	4.74004296190778	0.691652129278495	0.999999671616948
cg18041642	1	0	0.125	1	1	0	0	0	0	0.0311876235308914	0.0145467441367272	0.0320361692256148	0.000269090611808548	15.970795632142	1.19006244022288	3.24795467538739	0.861156365994897	0.999999671616948
cg10858225	1	0	0.125	1	1	0	0	0	0	0.023809061464175	0.0111053125814229	0.0320381448534132	0.000199612342881718	21.0204978791502	1.26615130906986	3.46518965444634	0.838898687726375	0.999999671616948
cg21758133	2	0	0.25	1	2	0	0	0	0	0.045160095027227	0.0210642362829496	0.0320390783392415	0.00149856891926223	44.5182678365443	1.80239506051088	8.83216796570444	0.26493141547923	0.999999671616948
cg25712088	2	1	0.375	0.666666666666667	3	0	0	0	0	0.0808778057308378	0.0377243728967866	0.032039789832434	0.00651750456097942	59.8407259301636	2.49008485128743	22.500796606422	0.00208135249729275	0.999999671616948
cg23019576	0	1	0.125	1	1	0	0	0	0	-0.0438281315646841	0.0204439924661234	0.0320477370584939	0.00111365160742	35.8436275565744	1.55869161848548	6.13472919270391	0.524108891236241	0.999999671616948
cg03004273	1	0	0.125	1	1	0	0	0	0	0.0353130519548219	0.0164732686577774	0.032060310460678	0.000641989963400707	31.4583211288806	1.45896630556763	6.58546500017134	0.473276869722419	0.999999671616948
cg18805066	1	0	0.125	1	1	0	0	0	0	0.0578482059728247	0.0269877889970623	0.0320733269786034	0.000546499855488374	8.91651820388168	1.09789391037818	2.50873686202905	0.926437734867618	0.999999671616948
cg16399745	0	1	0.125	1	1	0	0	0	0	-0.030267878885229	0.0141223411044781	0.0320920558255487	0.000369872895159157	23.8376828996764	1.31298526367412	4.00066378986419	0.779700949504425	0.999999671616948
cg01657796	1	0	0.125	1	1	0	0	0	0	0.0347663038953021	0.0162223794960756	0.0321044637646558	0.000436863735039931	21.3757490912326	1.27187221301525	6.98264135938954	0.430689473485497	0.999999671616948
cg03192044	0	1	0.125	1	1	0	0	0	0	-0.0306187666553361	0.0142896552098416	0.0321353824005308	0.000341231825302878	21.5151389564874	1.27413107025263	4.93027755606232	0.668471568623814	0.999999671616948
cg00639837	0	1	0.125	1	1	0	0	0	0	-0.089590399518348	0.0418163582807775	0.0321554757287443	0.00214003712252888	15.3349516838202	1.1811249386707	4.10573424727334	0.767521557950571	0.999999671616948
cg08130292	0	2	0.25	1	2	0	1	0.125	1	-0.0989207500719506	0.0461765481005517	0.0321750422265861	0.0115776821469744	78.0922572038807	4.56459622201307	24.1140448430521	0.00108793272646058	0.999999671616948
cg16889489	1	0	0.125	1	1	0	0	0	0	0.0251314134432052	0.0117318934899589	0.0321818399749047	0.000246893920684182	23.2334729604153	1.30265108838954	5.22036959661496	0.633090274035667	0.999999671616948
cg11765430	2	0	0.25	1	2	0	0	0	0	0.0317680037687282	0.0148329135712692	0.0322157157235995	0.000308661074208994	17.8213568471342	1.21686117175217	4.75273548183329	0.690108264042742	0.999999671616948
cg16149919	0	1	0.125	1	1	0	0	0	0	-0.0515711912198534	0.0240803716678032	0.0322234521169273	0.0012690349116935	28.9852428993398	1.40815802352537	5.29949705683599	0.623465147384951	0.999999671616948
cg16980360	3	0	0.375	1	3	0	0	0	0	0.0330538350745637	0.01543474624812	0.032232037165283	0.000817021272143855	47.2476338230331	1.89564956507416	9.63776648936918	0.210046858019644	0.999999671616948
cg04496920	1	0	0.125	1	1	0	0	0	0	0.0386469935112644	0.0180474755207084	0.0322412171030373	0.000562941120259463	22.2093418130482	1.28550139991968	4.65497829578332	0.701983816874739	0.999999671616948
cg02413040	1	0	0.125	1	1	0	0	0	0	0.0353768331518328	0.0165226192142552	0.0322647394122172	0.000374351317520759	17.308332610711	1.20931168952282	4.57873300481085	0.711216925609095	0.999999671616948
cg19451021	0	1	0.125	1	1	0	0	0	0	-0.025303653247849	0.0118213431062828	0.0323139141834294	0.000275486702523714	25.5719209869327	1.34357894662904	4.56201941380112	0.713236794942001	0.999999671616948
cg00922301	3	0	0.375	1	3	0	0	0	0	0.0562880485459704	0.0262977509368019	0.0323214031005202	0.0032928953716111	67.7524016816227	3.10100612804433	16.394706466531	0.0217450211692652	0.999999671616948
cg04260258	2	0	0.25	1	2	0	0	0	0	0.0461335045330514	0.0215536386796077	0.0323220937566112	0.00162884624128773	53.431647970811	2.14738112135297	14.2529587909434	0.0468608563452076	0.999999671616948
cg20255231	0	1	0.125	1	1	0	0	0	0	-0.0427114220605721	0.0199557279262341	0.0323298113121241	0.00108938764575877	37.7457282424237	1.60631547324831	5.68797478947663	0.576617905675477	0.999999671616948
cg17611046	1	0	0.125	1	1	0	0	0	0	0.0251120962665395	0.0117338992403313	0.0323440798798548	0.000183065577623991	16.7230507387988	1.20081248037012	3.48075267806471	0.837259914257746	0.999999671616948
cg06755555	1	0	0.125	1	1	0	0	0	0	0.0395928513209931	0.0185015926871626	0.0323571999322697	0.000847389907921832	33.248651337982	1.49809707226037	4.53970541167375	0.715930947959253	0.999999671616948
cg09695734	0	1	0.125	1	1	0	0	0	0	-0.0328755707791304	0.0153688879417092	0.0324276621803454	0.000536625085507781	30.2684205331296	1.43407048520262	6.07108151331812	0.531474515931282	0.999999671616948
cg10119679	2	0	0.25	1	2	0	0	0	0	0.0528037033448023	0.0246860768042502	0.0324350612450346	0.00207822619690881	45.8410849124898	1.84641807980126	9.63966043578782	0.209929580671563	0.999999671616948
cg21705394	1	0	0.125	1	1	0	0	0	0	0.0354421334841744	0.0165717603561694	0.0324594366089598	0.000872905424888235	44.9699917665762	1.81719035141381	5.16830853194032	0.639432134266012	0.999999671616948
cg12150066	1	0	0.125	1	1	0	0	0	0	0.032887919569083	0.0153787358083131	0.0324735849567891	0.000446097553276441	24.6768256280586	1.32761266149254	3.77677081146671	0.805100120489622	0.999999671616948
cg02712878	0	1	0.125	1	1	0	0	0	0	-0.0302755362905206	0.0141574861591727	0.0324776035682086	0.00018745865377359	11.5505209679643	1.13058890899494	3.5219244359917	0.832897844308666	0.999999671616948
cg03609639	1	0	0.125	1	1	0	0	0	0	0.0263576011620846	0.012328084141618	0.0325157078840718	0.000191338586987161	15.4221210892143	1.18234225411921	3.70500455037368	0.813058751156513	0.999999671616948
cg23522832	1	0	0.125	1	1	0	0	0	0	0.0266677332205614	0.0124765520734167	0.0325631864425293	0.000344312147677328	29.244652566866	1.41332074009675	4.38577015534211	0.734425203814915	0.999999671616948
cg03293350	0	1	0.125	1	1	0	0	0	0	-0.0555831993107751	0.026006029320911	0.0325719959845807	0.00189282299538036	38.0310566510176	1.61371155607484	5.34683148257715	0.617717281627956	0.999999671616948
cg16391101	1	0	0.125	1	1	0	0	0	0	0.0488030064081205	0.0228341396722786	0.0325750238971263	0.00137794049865747	35.7418503146718	1.55622283694285	7.84853060485726	0.346139759169551	0.999999671616948
cg05368555	1	0	0.125	1	1	0	0	0	0	0.0384288760088202	0.0179836825625028	0.0326081855203692	0.000677981137647934	27.3140911214975	1.37578248030377	5.63729707151426	0.582679030451758	0.999999671616948
cg01067936	1	0	0.125	1	1	0	0	0	0	0.0297689296352389	0.0139320981577296	0.0326211411370617	0.000205352421414507	13.1364533666649	1.15123091188201	4.0159837374465	0.777934561821096	0.999999671616948
cg26337123	2	0	0.25	1	2	0	0	0	0	0.0297329714446	0.0139168406913146	0.0326407796064263	0.000479989833968332	33.5483275359738	1.5048530201273	5.36013093121694	0.616103855074333	0.999999671616948
cg04049800	2	0	0.25	1	2	0	0	0	0	0.0358115669929034	0.0167646566374743	0.0326684253377248	0.000674339161420401	31.574572483571	1.46144501583114	6.9014499823561	0.439212571090529	0.999999671616948
cg20084434	0	2	0.25	1	2	0	0	0	0	-0.0699229752455151	0.0327425248390622	0.0327169171307786	0.00447193971968511	61.7218956050584	2.61245956613293	7.77838493858681	0.352540883567338	0.999999671616948
cg14015503	3	0	0.375	1	3	0	0	0	0	0.0408282800529389	0.0191210430225868	0.0327402832864142	0.00160444598077937	62.7478084602711	2.68440582598614	14.0537884029948	0.0502329029772308	0.999999671616948
cg01817029	0	1	0.125	1	1	0	0	0	0	-0.0263356629437431	0.0123353832181035	0.0327635280221307	0.000260753953911095	22.1307046207442	1.28420322173147	5.95247544622617	0.545309422131352	0.999999671616948
cg03010561	0	2	0.25	1	2	0	0	0	0	-0.0462360865231154	0.0216571193520187	0.032768038490231	0.00177677439147189	53.1152585100845	2.13289007941974	9.91966879360987	0.193171659776582	0.999999671616948
cg22624391	1	0	0.125	1	1	0	0	0	0	0.0269028014954677	0.012601921929164	0.0327759330466238	0.000250367296718184	20.1259023854355	1.25197032563114	4.02790152852811	0.776558144437751	0.999999671616948
cg02242344	1	0	0.125	1	1	0	0	0	0	0.0550036553423969	0.0257706489729568	0.0328139167934489	0.000976304182170474	18.6118169316344	1.22867959733172	4.38865604895509	0.73408013976945	0.999999671616948
cg26809127	2	0	0.25	1	2	0	0	0	0	0.0266485942047725	0.0124858979089862	0.0328186093392298	0.000288890707356251	24.2394747694145	1.31994861038303	6.40483203520007	0.493351972703561	0.999999671616948
cg11972796	0	1	0.125	1	1	0	0	0	0	-0.0400498521342517	0.0187662845235816	0.0328314371796294	0.000646045321893122	23.6093162607852	1.3090601511224	5.04113007311927	0.654943793940335	0.999999671616948
cg06524039	1	0	0.125	1	1	0	0	0	0	0.0552225482605377	0.0258759484970079	0.0328324244588826	0.00250032376853637	52.0973197287726	2.08756586132122	5.15904800743289	0.640560821714176	0.999999671616948
cg10364374	0	1	0.125	1	1	0	0	0	0	-0.0679318128809464	0.0318318873257245	0.0328361844602996	0.00347797867856298	45.9741904857159	1.85096717474563	5.41087504134293	0.609954648908325	0.999999671616948
cg25064395	0	1	0.125	1	1	0	0	0	0	-0.0528030198326299	0.0247453684038451	0.0328546794053431	0.000807620020267773	16.6389126303763	1.19960047493862	4.63484033044953	0.704425264501978	0.999999671616948
cg02326301	2	0	0.25	1	2	0	0	0	0	0.0456834148929138	0.0214119533894056	0.0328798575523829	0.00129763605473941	38.1947776163221	1.61798625008117	6.4386883115762	0.48955773358686	0.999999671616948
cg16453794	2	0	0.25	1	2	0	0	0	0	0.0584800963379559	0.0274160484806337	0.0329197448127567	0.00216107973079403	38.1098939865278	1.61576714666205	7.88906603299483	0.342477605619619	0.999999671616948
cg10668926	2	0	0.25	1	2	0	0	0	0	0.0657229923288881	0.030817212832281	0.0329516812615589	0.00298198392562402	46.0048798037859	1.85201921278456	4.87917649602459	0.674705083100416	0.999999671616948
cg09758671	2	0	0.25	1	2	0	0	0	0	0.0300748744674086	0.0141021843011591	0.0329543151170895	0.000464810541368531	31.635970264278	1.4627575405747	6.51687563345101	0.48085043722403	0.999999671616948
cg19658829	2	0	0.25	1	2	0	0	0	0	0.0697467253125853	0.0327049951840667	0.0329574213252412	0.00433501888238035	62.7170710800189	2.68219270579911	13.6234958707324	0.0582976583657619	0.999999671616948
cg06997114	0	1	0.125	1	1	0	0	0	0	-0.0410802688309046	0.0192638267846519	0.0329650900453583	0.000234057751627422	7.60678858061094	1.08233060052521	2.66167514581494	0.914438969181372	0.999999671616948
cg22725460	1	0	0.125	1	1	0	0	0	0	0.0378920852312916	0.0177701507881923	0.0329785273799266	0.000564270121788829	23.0197234758277	1.2990340450206	4.70886643659924	0.69544197457308	0.999999671616948
cg27561006	0	1	0.125	1	1	0	0	0	0	-0.0525857358758456	0.0246673520903952	0.0330237094500097	0.00187096469385215	40.7588482245598	1.68801579650343	5.71880168184945	0.572939965880267	0.999999671616948
cg05039463	1	0	0.125	1	1	0	0	0	0	0.0345146551368839	0.0161918910121164	0.0330396408329143	0.000420284318201053	20.6413628007393	1.26010228412707	4.94669304521841	0.666468581803037	0.999999671616948
cg12036741	1	0	0.125	1	1	0	0	0	0	0.0414312648306734	0.019440698882659	0.0330758571878907	0.000976548110165921	33.8571323687075	1.51187880993369	6.22947472424166	0.513225044259576	0.999999671616948
cg10065823	0	2	0.25	1	2	0	0	0	0	-0.0734845887943732	0.0344837387739462	0.0330897598359241	0.0027285101912229	30.402323894412	1.43682958391151	6.10561919691831	0.527472384577177	0.999999671616948
cg14762436	0	1	0.125	1	1	0	0	0	0	-0.0965503333447749	0.0453092008924537	0.0330956407051975	0.00210379587321054	12.6467336376546	1.1447768831585	2.89613314227159	0.894441579348051	0.999999671616948
cg18478731	1	0	0.125	1	1	0	0	0	0	0.0522652823576641	0.0245342817078332	0.0331471830071863	0.00111694553350615	23.9750492134512	1.31535764200314	5.51638446831007	0.597208335591835	0.999999671616948
cg00353112	2	0	0.25	1	2	0	0	0	0	0.032610320341971	0.0153081478920417	0.0331502336561176	0.000492557188886072	27.7503377189621	1.3840895146474	4.84005003178271	0.679475311164452	0.999999671616948
cg02493604	1	0	0.125	1	1	0	0	0	0	0.036010080240433	0.0169083213001586	0.0331942961094571	0.000389321094827524	17.1473592023419	1.2069621322538	3.69390232326689	0.814281244159296	0.999999671616948
cg13971025	0	1	0.125	1	1	0	0	0	0	-0.0673712598781979	0.0316356006861337	0.0332044299466538	0.0014619522421405	18.3786114930177	1.2251690620461	4.02970664236504	0.776349493628053	0.999999671616948
cg23782952	1	0	0.125	1	1	0	0	0	0	0.105266732321868	0.0494307817200931	0.0332064237366906	0.0108008386998153	64.6798143106805	2.8312421933342	9.7682639535812	0.202090494960953	0.999999671616948
cg08909961	2	0	0.25	1	2	0	0	0	0	0.0528533547945369	0.0248188981805929	0.0332078831795354	0.00216029754456978	48.7024377845134	1.94941037509596	12.6300576788879	0.081651637417965	0.999999671616948
cg00915289	1	0	0.125	1	1	0	0	0	0	0.0263566826066438	0.0123835058357536	0.0333064165094338	0.000118453634811751	9.46629032071293	1.10456094590895	3.84720775272247	0.797198389296804	0.999999671616948
cg08495027	1	0	0.125	1	1	0	0	0	0	0.0251147643325636	0.0118005760066472	0.0333150379503923	0.000265787266139989	24.9877818509921	1.33311615717529	4.99119064788171	0.661038335037122	0.999999671616948
cg02467646	2	0	0.25	1	2	0	0	0	0	0.0522606119253626	0.0245581541905446	0.0333341808710773	0.00246338925651947	58.5980162695356	2.41534320314266	9.22735869408256	0.236742246680272	0.999999671616948
cg09874213	0	1	0.125	1	1	0	0	0	0	-0.0692245220070872	0.032531434704483	0.0333431270178124	0.0034007975550947	41.7397100804454	1.71643498750314	8.73968671030726	0.271889726429396	0.999999671616948
cg19066150	1	0	0.125	1	1	1	0	0.125	1	0.0518590735552115	0.0243743019599056	0.0333692112682625	0.0022944198645184	52.4523775433837	2.10315458130935	11.6869540264629	0.11133500327942	0.999999671616948
cg11438986	0	1	0.125	1	1	0	0	0	0	-0.0626536943944257	0.0294498799311001	0.0333811688082245	0.00152609938693295	22.6991497021712	1.29364683072327	5.58328567873226	0.589157976995349	0.999999671616948
cg04850961	3	0	0.375	1	3	0	0	0	0	0.0871778694517238	0.0409825077981919	0.0334037146303792	0.00715465216120044	60.0120951035301	2.50075617262028	13.0301115445293	0.071378118806098	0.999999671616948
cg15459342	1	0	0.125	1	1	0	0	0	0	0.0240285834990125	0.0112958953173136	0.0334038001506297	0.000273411286286246	29.025338900214	1.40895353990357	4.93485683251864	0.66791283501031	0.999999671616948
cg02472486	3	0	0.375	1	3	0	0	0	0	0.0384023797321847	0.0180537739999549	0.0334108685829924	0.00136743051902362	59.0259797873568	2.44057086614956	12.0481605611432	0.098986164439698	0.999999671616948
cg04215475	0	2	0.25	1	2	0	0	0	0	-0.0338250845698833	0.0159037500485356	0.0334315356765899	0.000672643379530638	35.3491151064066	1.54676923857402	5.93326020058475	0.54756354270667	0.999999671616948
cg05741530	2	0	0.25	1	2	0	0	0	0	0.0324324690498079	0.0152512600026544	0.0334580245749815	0.000735583425522785	42.4441629693	1.73744324049463	10.3770514482229	0.168194024266446	0.999999671616948
cg10089657	2	0	0.25	1	2	0	0	0	0	0.0332742388015084	0.0156476539373857	0.0334642927615882	0.000775951983547503	45.7002205570228	1.84162810651956	5.58120459040249	0.589407989910988	0.999999671616948
cg01286685	0	1	0.125	1	1	0	0	0	0	-0.0961159158426584	0.045203327415141	0.0334781393933522	0.00351894102915637	21.8631169692727	1.27980533803319	3.86654218710574	0.795014510998863	0.999999671616948
cg07102406	0	1	0.125	1	1	0	0	0	0	-0.0441574768746718	0.0207706969926666	0.0335073684586156	0.00115557366056563	36.3195798995013	1.57034139916449	7.77310662003808	0.353025823323153	0.999999671616948
cg04665046	0	2	0.25	1	2	0	0	0	0	-0.0406375366121245	0.0191157940603435	0.0335147673640641	0.00122717833679194	45.1113388489414	1.82186990724352	9.06568023785131	0.247974821447842	0.999999671616948
cg11878712	0	2	0.25	1	2	0	0	0	0	-0.040248015980957	0.0189342350072098	0.0335303916340508	0.000943889064256385	34.3451182989327	1.52311598786072	8.38643230239325	0.299754451427794	0.999999671616948
cg23162441	2	0	0.25	1	2	0	0	0	0	0.0335525797951656	0.0157877490231903	0.033567521345209	0.000781502744600915	43.0642880255251	1.75636690105555	10.5272865412114	0.160608859300429	0.999999671616948
cg07695269	2	0	0.25	1	2	0	0	0	0	0.033575506662328	0.0158004379477066	0.0335888519770686	0.000654731372780391	34.9666952975513	1.53767366517105	6.22969199223277	0.513200200047903	0.999999671616948
cg22652406	0	2	0.25	1	2	0	0	0	0	-0.0339670049879802	0.0159851860617743	0.0335945239802478	0.000681562760889715	36.3040100066757	1.56995754380269	7.94587684196249	0.337390642149595	0.999999671616948
cg17057218	1	0	0.125	1	1	0	0	0	0	0.0373771971832767	0.0175902617286649	0.0335966184735404	0.000319227144654362	12.8486154475502	1.14742870137442	3.64161033938261	0.820006625031131	0.999999671616948
cg19559114	0	1	0.125	1	1	0	0	0	0	-0.0287417003793528	0.0135269387265903	0.0336053970961027	0.000428737238950419	31.4784381535337	1.45939463878635	5.88770231060351	0.552921414987092	0.999999671616948
cg06819445	4	0	0.5	1	4	0	0	0	0	0.0367981863822431	0.0173276452760275	0.0336978155616942	0.00104063834547625	47.4233650232437	1.90198555012524	11.4833530742118	0.118880982081477	0.999999671616948
cg23688411	2	0	0.25	1	2	0	0	0	0	0.0534130466797411	0.0251527315958022	0.0337079117657913	0.00180756913522464	37.9734882846324	1.6122138297715	8.75593167429106	0.270657407140702	0.999999671616948
cg18469436	2	0	0.25	1	2	0	0	0	0	0.057712250673312	0.0271879307266638	0.0337776725056995	0.00190407527678988	35.0814790666498	1.54039245753406	8.19708619675707	0.315536421577608	0.999999671616948
cg16154416	1	0	0.125	1	1	0	0	0	0	0.025690194005981	0.0121027461368001	0.0337811137005848	0.00021820064982756	18.8801332020329	1.23274364156754	3.9002028317899	0.79119772979422	0.999999671616948
cg00301159	0	1	0.125	1	1	0	0	0	0	-0.0434753704376343	0.0204817653251662	0.0337842101707954	0.00124563024623931	40.1010362785465	1.66947796400998	8.16778014920504	0.31803210471138	0.999999671616948
cg22281505	1	0	0.125	1	1	0	0	0	0	0.0341101899634087	0.0160705265492486	0.0337931766078621	0.000886226033480171	48.4844351753606	1.94116089652522	5.87110726912026	0.554877707049056	0.999999671616948
cg16577509	1	0	0.125	1	1	0	0	0	0	0.0286630826475885	0.0135083732434979	0.0338482166185921	0.000170319840026746	11.5523036130785	1.13061169578167	3.47872983923723	0.837473234095123	0.999999671616948
cg08830754	2	0	0.25	1	2	0	0	0	0	0.0675419523762664	0.0318384774944489	0.0338886670275787	0.00447053045661711	60.6733216136881	2.54280310728725	14.4846565201217	0.0432029132001673	0.999999671616948
cg26909981	0	1	0.125	1	1	0	0	0	0	-0.0366884102310765	0.0172954192262898	0.0338983274579781	0.000553896564505683	23.7293999528322	1.31112119136544	4.68630216135274	0.698182653417613	0.999999671616948
cg19255007	0	3	0.375	1	3	0	0	0	0	-0.0562315905875802	0.0265160010460673	0.033949892004058	0.00245926733852356	47.4091741812179	1.90147232797943	8.43163163873381	0.296074704135122	0.999999671616948
cg22643751	1	0	0.125	1	1	0	0	0	0	0.0778180751545041	0.0366989338608861	0.0339685251850809	0.0043501597607079	44.1116719533638	1.7892823688795	5.56135266166634	0.591794264259801	0.999999671616948
cg05294344	1	0	0.125	1	1	0	0	0	0	0.0276489700245289	0.0130396371984487	0.0339741146972035	0.000436664462125811	35.1367596607921	1.54170527832161	8.33656932411159	0.303853008527743	0.999999671616948
cg13395854	1	0	0.125	1	1	0	0	0	0	0.0320672901793704	0.0151242436746071	0.0339843407119712	0.000428030029013798	24.4095443280555	1.32291833818268	4.72800532144148	0.693115841752922	0.999999671616948
cg04906575	0	1	0.125	1	1	0	0	0	0	-0.0422541115821115	0.0199302559258647	0.0339977145258523	0.00120001964105563	40.9938977950607	1.69473997202325	6.60588220655695	0.471034380488005	0.999999671616948
cg23108728	1	0	0.125	1	1	0	0	0	0	0.0358498030769619	0.0169142307683714	0.0340477797460557	0.000803997774072493	39.5825492380926	1.65515093303223	7.31145784151001	0.397187096394858	0.999999671616948
cg11729363	2	0	0.25	1	2	0	0	0	0	0.0394626687371265	0.0186195668564421	0.0340550499593566	0.000651835802723513	24.15426161823	1.31846564004228	4.67518940888807	0.699531668481825	0.999999671616948
cg24878071	1	0	0.125	1	1	0	0	0	0	0.0332510030910496	0.0156921062811436	0.0340935374903741	0.000579161416464782	32.1915477373283	1.47474240545451	4.66281886935681	0.701032757385787	0.999999671616948
cg20026633	1	0	0.125	1	1	0	0	0	0	0.0294052840006967	0.0138777120071464	0.034100137002641	0.000388629945858923	26.6918279779249	1.36410439984627	4.17334226883076	0.759609375368224	0.999999671616948
cg27243180	0	1	0.125	1	1	0	0	0	0	-0.0471090084619785	0.0222404313783479	0.0341606960218044	0.00165831434708447	47.805156921755	1.91589808690661	7.61090447315582	0.368149976059143	0.999999671616948
cg18083817	1	0	0.125	1	1	0	0	0	0	0.0255969121175312	0.0120859437783559	0.0341828942882668	0.000253288530927491	22.4663038321866	1.28976180606121	3.14490539440456	0.871281460692229	0.999999671616948
cg07374145	1	0	0.125	1	1	0	0	0	0	0.039429502764713	0.0186175376896923	0.0341861780625012	0.00101688667449527	39.219823441265	1.64527327266588	6.5145841461871	0.481104517622945	0.999999671616948
cg09516786	0	1	0.125	1	1	0	0	0	0	-0.0435122327079204	0.0205480339772916	0.034210129899611	0.00150184644571888	50.5511934117801	2.02229349704514	9.61432660176038	0.211502736350887	0.999999671616948
cg21693422	0	1	0.125	1	1	0	0	0	0	-0.026771390692505	0.012643964222695	0.0342322132254059	0.000117138318232298	8.62375210433981	1.09437629912521	2.46508842793416	0.929702917270768	0.999999671616948
cg05227434	2	0	0.25	1	2	1	0	0.125	1	0.0590509755450378	0.0278981542756429	0.0342885059688897	0.00419373136748669	75.4957918716947	4.08093171084717	16.4830339948033	0.0210516667782684	0.999999671616948
cg08659494	1	0	0.125	1	1	0	0	0	0	0.0382273511467484	0.0180604872637114	0.0342913466552427	0.0012243990792691	52.7293550715324	2.11547780131465	9.72793626565081	0.204522419023646	0.999999671616948
cg10219192	2	0	0.25	1	2	0	0	0	0	0.0710632962941558	0.0335751306780052	0.0342984282205273	0.00425613226237342	50.9541128431951	2.03890694606643	9.18952074929341	0.239334185700391	0.999999671616948
cg15187223	0	1	0.125	1	1	0	0	0	0	-0.0459592832500992	0.0217203114861699	0.0343483156014709	0.000889915123175215	24.9118544582305	1.33176814100933	4.65848076485296	0.70155900205739	0.999999671616948
cg06265760	2	0	0.25	1	2	0	0	0	0	0.0588822008560526	0.0278327058113234	0.0343808957589932	0.00273619391668828	47.4999762982743	1.90476104483574	11.2164036129813	0.129454194824669	0.999999671616948
cg19693177	2	0	0.25	1	2	0	0	0	0	0.0288411222094089	0.013636360229539	0.0344285702722539	0.000359542102876255	25.3779812203088	1.34008703644474	4.82145028795546	0.681741924680325	0.999999671616948
cg23605991	0	1	0.125	1	1	0	0	0	0	-0.0355601070076743	0.0168142419731684	0.0344401612678927	0.000433264826496928	19.4895397773721	1.24207462885542	3.96810753638412	0.783443395889804	0.999999671616948
cg18459239	3	0	0.375	1	3	0	0	0	0	0.0607390800975166	0.0287204558205975	0.0344438496779993	0.00300959612107867	54.7506690044076	2.20997742507487	19.5898795692209	0.0065271078334556	0.999999671616948
cg18835582	2	0	0.25	1	2	0	0	0	0	0.0536505732432957	0.0253693384600909	0.034448689955359	0.00258578848861579	57.3047388443884	2.34218030978964	7.62812085689953	0.366524343069054	0.999999671616948
cg27545615	1	0	0.125	1	1	1	0	0.125	1	0.0410747815162362	0.0194236860160807	0.0344576640373384	0.00126707517861692	45.928923483998	1.84941758964991	10.8133664149693	0.146969610704007	0.999999671616948
cg02206137	0	1	0.125	1	1	0	0	0	0	-0.0237116884906989	0.0112136348513884	0.0344691032431763	0.000238409445391842	25.1917821148254	1.33675153381535	3.82299135923285	0.799924773338933	0.999999671616948
cg23176214	0	1	0.125	1	1	0	0	0	0	-0.0343684457407267	0.0162540341180668	0.0344763087005555	0.000512436245329395	25.352224103579	1.33962464117829	3.56762041292753	0.828012173602494	0.999999671616948
cg21514356	0	3	0.375	1	3	0	0	0	0	-0.0893527295104536	0.0422588370296325	0.034479816186851	0.00985916227091456	76.6936962782004	4.29068466598866	17.52027522863	0.0143324713581937	0.999999671616948
cg18991165	0	3	0.375	1	3	0	0	0	0	-0.138552393404194	0.0655291476752215	0.0344842907468473	0.02637111772646	84.2653746750807	6.35541030911158	20.1309177676308	0.00529373784615513	0.999999671616948
cg00892792	2	0	0.25	1	2	0	0	0	0	0.0385714699082648	0.0182451229177356	0.0345092754643516	0.000821878647573582	31.8978556090736	1.46838254352125	7.78320321605195	0.352098608511211	0.999999671616948
cg01759597	0	2	0.25	1	2	0	0	0	0	-0.061402682517538	0.0290477469483661	0.034527779022084	0.00345171502323903	59.0163706412729	2.43999864249958	11.8732991674032	0.104803239047652	0.999999671616948
cg14141448	2	0	0.25	1	2	0	0	0	0	0.0298192975240919	0.0141077482268188	0.0345424124504519	0.000488616122743168	32.6426419912388	1.48461879973073	6.22209502136364	0.514069216168358	0.999999671616948
cg22430734	3	0	0.375	1	3	0	0	0	0	0.0447523988975103	0.0211738284996575	0.0345518885042329	0.00215143050814139	66.390548383285	2.97535351485078	12.7847727789578	0.0775292620482158	0.999999671616948
cg01487468	0	2	0.25	1	2	0	0	0	0	-0.0397142836471624	0.0187914417087178	0.034564494734495	0.0012516750467717	48.3543188930906	1.93627033000097	10.6317662793649	0.155507207634175	0.999999671616948
cg12047391	0	1	0.125	1	1	0	0	0	0	-0.0409025933581332	0.0193548557715134	0.0345752019019802	0.00126537873109427	47.5433937204114	1.90633758247741	10.1192981507254	0.181913156976839	0.999999671616948
cg20336981	2	0	0.25	1	2	0	0	0	0	0.0290452894055043	0.0137450506068751	0.0345883314511881	0.000270381892957228	18.1084610762854	1.22112737548081	4.84466546930516	0.678912750714693	0.999999671616948
cg04112626	0	1	0.125	1	1	0	0	0	0	-0.0396559460812272	0.0187664709473012	0.0345898553912558	0.000902901220921023	34.5412296712542	1.52767917114516	8.93921160355603	0.257049933969014	0.999999671616948
cg14664094	2	0	0.25	1	2	0	0	0	0	0.0568099575248623	0.0268844229433033	0.0345906710524221	0.00320810759095068	61.9897081999322	2.63086641181275	16.1735172279682	0.0235775084026185	0.999999671616948
cg01257828	1	0	0.125	1	1	0	0	0	0	0.0324432990807546	0.0153545840751358	0.0346059917199721	0.000448890361294834	24.9020940879813	1.33159505295867	3.65910128097273	0.818097631529122	0.999999671616948
cg09922935	1	0	0.125	1	1	0	0	0	0	0.026483723484381	0.0125358435776863	0.0346315997994546	0.00029122228243549	24.0865295964005	1.31728926985346	4.0163649666867	0.777890563589028	0.999999671616948
cg00724662	1	0	0.125	1	1	0	0	0	0	0.0242823840428773	0.0114960119959779	0.0346655138032448	0.000160202231075591	15.222520273198	1.1795585375061	3.95179590222546	0.78531256128369	0.999999671616948
cg07620207	0	1	0.125	1	1	0	0	0	0	-0.0433261007911629	0.0205203989099514	0.0347407469879281	0.00120566307665235	38.5921181882213	1.6284554531047	5.04962408240675	0.653907278508031	0.999999671616948
cg07768169	1	0	0.125	1	1	0	0	0	0	0.0321297847274133	0.0152178563222875	0.0347447014372397	0.000495702484737207	28.1739359375429	1.39225225975133	5.13537550875266	0.643446774423306	0.999999671616948
cg18473455	0	1	0.125	1	1	0	0	0	0	-0.0986166067408134	0.0467085961011593	0.0347451588596231	0.00344125620196027	20.1640038593371	1.25256782446617	5.26137598014771	0.62809987237472	0.999999671616948
cg23848433	3	0	0.375	1	3	0	0	0	0	0.0313851171514573	0.014866222146071	0.0347577316591667	0.000669507284188621	42.3018992605791	1.73315930192616	9.21048615503467	0.237895264977145	0.999999671616948
cg24660086	0	1	0.125	1	1	0	0	0	0	-0.037121396667492	0.0175858455254508	0.0347836685849485	0.00057288733110231	24.0323942994156	1.31635055597429	4.53134094847958	0.716940082015678	0.999999671616948
cg25324046	1	0	0.125	1	1	0	0	0	0	0.0266142034731454	0.0126101072921101	0.0348114081363307	0.000297620068102836	24.5926942558669	1.32613145388476	3.01876421168414	0.883260976617012	0.999999671616948
cg12376402	3	0	0.375	1	3	0	0	0	0	0.0475504854104462	0.0225304545845429	0.0348154600735973	0.00217583814676618	59.3057857713394	2.45735178563961	11.6704167033075	0.1119317292293	0.999999671616948
cg18422055	1	0	0.125	1	1	0	0	0	0	0.0283972850024708	0.0134596542547199	0.0348749049333627	0.000149823579948077	9.56571345994733	1.10577529636075	2.65013691522593	0.915373872565803	0.999999671616948
cg22160448	1	0	0.125	1	1	0	0	0	0	0.0503795845288562	0.0238789638707232	0.0348765010883477	0.000577886585008614	12.0521635759374	1.13703763578475	2.68690881921709	0.91237784401698	0.999999671616948
cg26909431	2	0	0.25	1	2	0	0	0	0	0.0271645621910459	0.0128758074957078	0.0348810510149946	0.000358779311600201	28.5151866735845	1.39889852608802	8.47133245716591	0.29287039334566	0.999999671616948
cg23528652	3	0	0.375	1	3	0	0	0	0	0.0520531098594303	0.0246763332764174	0.0349070903055088	0.00308613970132614	72.925591719669	3.69352485803533	15.9447777597596	0.0256256954988827	0.999999671616948
cg12540815	1	0	0.125	1	1	0	0	0	0	0.0331713979609914	0.0157253330636816	0.0349079833103212	0.000683883104682822	37.6768090955857	1.60453915386603	8.31700835785596	0.305472071696324	0.999999671616948
cg19264571	0	1	0.125	1	1	0	0	0	0	-0.0508115806729777	0.024088371457305	0.0349116093486225	0.00197727408854066	45.3309599841633	1.82918887858707	9.83035564522771	0.198392636368901	0.999999671616948
cg08303283	1	0	0.125	1	1	0	0	0	0	0.0417861960281612	0.0198111527121095	0.0349250889876809	0.00146907764356094	51.4471493998533	2.05961130528756	7.01695379252322	0.427116772731454	0.999999671616948
cg09616640	1	0	0.125	1	1	0	0	0	0	0.028242744436878	0.0133901577691798	0.0349258807203873	0.000405258770461692	29.6211615437212	1.42088164842508	4.96145140338276	0.664667642107652	0.999999671616948
cg16154810	1	0	0.125	1	1	0	0	0	0	0.0807562265694198	0.0383060214864068	0.0350148849257425	0.0018574343246897	15.7397491613244	1.18679922032821	2.55359559746854	0.923007481566098	0.999999671616948
cg22494001	2	0	0.25	1	2	0	0	0	0	0.0393991481678728	0.0186891762288301	0.0350200464796932	0.00126429407360058	48.4209677273061	1.93877231878467	9.58939222414739	0.213060454061612	0.999999671616948
cg10234477	2	0	0.25	1	2	0	0	0	0	0.0564501091412585	0.0267872275767167	0.0350871064068894	0.00353621945957705	66.931780928962	3.02405157608208	12.4752135573474	0.0859749140481335	0.999999671616948
cg11111057	1	0	0.125	1	1	0	0	0	0	0.0478385354801231	0.0227133184817573	0.0351879614481737	0.00246925711603406	67.4710266693487	3.07418248290585	9.62946207724213	0.210561716785964	0.999999671616948
cg02911270	0	2	0.25	1	2	0	0	0	0	-0.0480856215707671	0.0228341216186229	0.0352159130690059	0.00171121913733736	46.0406993390809	1.85324862952545	10.726767297681	0.150989321240957	0.999999671616948
cg26351533	1	0	0.125	1	1	0	0	0	0	0.0457931457523635	0.0217466696778938	0.0352256901436038	0.00139560009880899	40.3194529645227	1.67558785847849	9.15664717561578	0.241604284214798	0.999999671616948
cg12758867	0	1	0.125	1	1	0	0	0	0	-0.0234825399732681	0.0111527719411652	0.0352448551659983	0.000275512138110315	29.2053051770354	1.41253522244949	5.19516070796897	0.636160342741979	0.999999671616948
cg21367187	1	0	0.125	1	1	0	0	0	0	0.0413528024722253	0.0196411565936675	0.0352551249910685	0.000665362282675364	22.0087555583598	1.28219520942288	5.74503205341299	0.569816029886137	0.999999671616948
cg18204200	0	1	0.125	1	1	0	0	0	0	-0.0348863388469885	0.0165699870002843	0.0352570905482052	0.000712472977033574	34.5673073696896	1.52828801597685	5.72605812994807	0.572075228625354	0.999999671616948
cg20404260	0	1	0.125	1	1	0	0	0	0	-0.0500011695352195	0.0237493655964796	0.0352592314425561	0.00159863460933192	37.7615717818216	1.60672438014417	7.61416232856978	0.367841988613803	0.999999671616948
cg26806835	2	0	0.25	1	2	0	0	0	0	0.0301306915487826	0.0143135668599264	0.0352874568048653	0.000592466838671124	39.9887744985501	1.66635490550987	8.02174749156013	0.330680137928676	0.999999671616948
cg06636685	2	0	0.25	1	2	0	0	0	0	0.0297494103166535	0.0141325639961982	0.0352890716371617	0.000661786487619442	45.8569318691119	1.84695850183915	6.08329480106079	0.530057863535553	0.999999671616948
cg07621803	2	0	0.25	1	2	0	0	0	0	0.0815196476038041	0.0387274184777441	0.035294833248222	0.00534953731146578	48.1487726795686	1.92859465759639	7.94243343889095	0.33769745573784	0.999999671616948
cg21149286	2	0	0.25	1	2	0	0	0	0	0.0641516143829983	0.030477194176025	0.0352995327420008	0.0044939759018316	70.9513416051253	3.44249977539906	13.2036591690286	0.0672990307958033	0.999999671616948
cg03673916	1	0	0.125	1	1	0	0	0	0	0.0223785240098284	0.0106316811144175	0.0353008454807789	0.000121520275494847	13.3909747433163	1.15461407981015	3.62117957508577	0.822228597001569	0.999999671616948
cg01449663	1	0	0.125	1	1	0	0	0	0	0.0280765685376779	0.0133389385820679	0.0353036905219664	0.000429215304772407	32.5370033921276	1.48229407272328	6.85144101772246	0.444510107680781	0.999999671616948
cg18686547	0	1	0.125	1	1	0	0	0	0	-0.0603026905529707	0.0286494306985507	0.0353045606775858	0.00318726487667325	54.1949300869377	2.18316444423727	7.80073602828903	0.350492467173037	0.999999671616948
cg00463011	1	0	0.125	1	1	0	0	0	0	0.0369296273680944	0.0175455018791717	0.0353094408072871	0.000699366465986751	30.1691498803731	1.43203182875034	4.85577421272819	0.677558574413198	0.999999671616948
cg09568217	0	1	0.125	1	1	0	0	0	0	-0.048528349628793	0.0230565742042235	0.0353129809013813	0.000818645635627086	19.589228782797	1.24361448704283	5.0356584214107	0.655611513590938	0.999999671616948
cg24085232	0	2	0.25	1	2	0	0	0	0	-0.0390428043959382	0.0185512171047696	0.0353265507859429	0.0013991866848381	56.3576211404426	2.291350806559	7.47227494990098	0.381414478966676	0.999999671616948
cg08371050	0	2	0.25	1	2	0	0	0	0	-0.0606450028943405	0.0288214678866998	0.0353644227861895	0.00285712886790955	48.4873574602333	1.94127101755267	7.447270552611	0.383839859680529	0.999999671616948
cg18257852	2	0	0.25	1	2	0	0	0	0	0.0369241800190272	0.0175482356654742	0.0353650665960204	0.00101693075489186	46.692169906425	1.87589702721838	4.51772567770552	0.718581764781613	0.999999671616948
cg21579147	1	0	0.125	1	1	0	0	0	0	0.0532790032479108	0.0253237846079209	0.0353861621720014	0.00116537643568999	23.1280770332441	1.30086507713936	5.41312604656994	0.609682134860062	0.999999671616948
cg22150978	1	0	0.125	1	1	0	0	0	0	0.0418127184043033	0.0198756083663886	0.0354028631062988	0.00166743274159265	60.2368012906144	2.51488821940264	3.87820606388497	0.793694038720516	0.999999671616948
cg09225861	0	2	0.25	1	2	0	0	0	0	-0.0699122301364026	0.033233361000007	0.0354067030916737	0.00359795820480073	43.3643794357128	1.76567324598289	9.45179046192362	0.221825260534648	0.999999671616948
cg07783889	0	1	0.125	1	1	0	0	0	0	-0.0389826158913587	0.0185337555157479	0.0354368766652884	0.000904633449580121	35.8161581818586	1.55802453027571	5.67347652497094	0.57835007435571	0.999999671616948
cg20049727	0	1	0.125	1	1	0	0	0	0	-0.0651829669002642	0.030992179164734	0.0354476822232399	0.00275328608353988	39.6197363353644	1.6561703101434	6.74458539048619	0.455949259885836	0.999999671616948
cg23169512	1	0	0.125	1	1	0	0	0	0	0.0697486363060249	0.0331656152756035	0.0354622183599609	0.00328879069248259	41.7015333583162	1.71531098089807	11.9975899452245	0.100638152331721	0.999999671616948
cg23817893	0	1	0.125	1	1	0	0	0	0	-0.0715225334961484	0.0340102141132088	0.0354682030220781	0.00447150488717858	52.5866256116783	2.10910953481157	12.4227256538305	0.0874865799091528	0.999999671616948
cg14746369	0	1	0.125	1	1	0	0	0	0	-0.0299860269303952	0.0142591326383545	0.0354714650824147	0.000138917354145543	8.18627200810649	1.08916174288042	2.09707991190585	0.954272212785336	0.999999671616948
cg11728867	0	2	0.25	1	2	0	0	0	0	-0.0485620247540555	0.0230944572740696	0.0354870428880374	0.00217925206612716	58.3916867269109	2.40336586930758	10.8990615692671	0.143082910949954	0.999999671616948
cg11759246	1	0	0.125	1	1	0	0	0	0	0.0282220139157633	0.0134217855301402	0.0354918360063982	0.000421516667673167	31.7965250005664	1.46620095238301	6.01856234089786	0.537583598769285	0.999999671616948
cg16717735	1	0	0.125	1	1	0	0	0	0	0.0262167881977411	0.0124687322215689	0.03550052661152	0.000225468937886705	18.469198251852	1.22653031560887	5.31079906316929	0.62209199208285	0.999999671616948
cg21997555	0	1	0.125	1	1	0	0	0	0	-0.0384969619019724	0.0183145305500693	0.0355541430386311	0.000707702811437067	27.590160629326	1.38102778391883	6.73828304197487	0.456628961195834	0.999999671616948
cg01736389	2	0	0.25	1	2	0	0	0	0	0.0537597277231962	0.0255774879315033	0.0355674977766825	0.00196076254898538	38.7738267259446	1.63328842311259	7.81766604789651	0.348946336229875	0.999999671616948
cg19644145	0	1	0.125	1	1	0	0	0	0	-0.0480489190356272	0.0228609572433036	0.0355717226226547	0.000905146664240387	22.2615628860328	1.28636494007973	3.45655803727226	0.839805163032672	0.999999671616948
cg05102770	1	0	0.125	1	1	0	0	0	0	0.0347421501323758	0.0165302353624227	0.0355766235430568	0.000813197900537331	39.8846550739696	1.66346878859376	7.49195118175927	0.379512958184474	0.999999671616948
cg01455069	1	0	0.125	1	1	0	0	0	0	0.0249307230158068	0.0118622129450154	0.0355802281216662	0.00019734843509758	17.5128277608729	1.2123097117465	3.24785914593833	0.861165887179564	0.999999671616948
cg20401567	0	1	0.125	1	1	0	0	0	0	-0.0673371546592002	0.0320421726327041	0.0355956506435617	0.00428221996894327	57.6157642430316	2.35936777469342	10.3087659286298	0.171740718293855	0.999999671616948
cg13946956	0	1	0.125	1	1	0	0	0	0	-0.0427283158903838	0.0203342077748548	0.0356144452207123	0.0010665584945053	34.873578418029	1.535475120096	6.8838233272552	0.441075665893496	0.999999671616948
cg09806966	0	2	0.25	1	2	0	0	0	0	-0.0693392098300575	0.0330030721703386	0.0356416173805954	0.00484876144691451	60.4756653626083	2.53008686717766	10.745196619191	0.150126056446368	0.999999671616948
cg14610973	1	0	0.125	1	1	0	0	0	0	0.0347370767646018	0.0165349903232171	0.0356565662019192	0.000697774791360336	34.3892481265648	1.52414043650807	6.33475760682592	0.501249736855592	0.999999671616948
cg10369169	0	2	0.25	1	2	0	0	0	0	-0.0330955947597399	0.0157539494800953	0.0356602116935394	0.000635478136065399	34.6870565031704	1.53109008178224	6.4871536289482	0.484151254537923	0.999999671616948
cg11799819	1	0	0.125	1	1	0	0	0	0	0.0301396419667492	0.0143494848860579	0.0356937675658647	0.000371366262126434	23.1882088441788	1.30188345428814	4.03642421785131	0.775572619985493	0.999999671616948
cg20395940	2	0	0.25	1	2	0	0	0	0	0.0304054197778096	0.0144786716369062	0.0357275692686674	0.000531605665279708	35.3772440475176	1.54744251504115	6.86592420178897	0.442972163813152	0.999999671616948
cg02726291	1	0	0.125	1	1	0	0	0	0	0.0204574676102271	0.00974346556414082	0.0357632538500756	9.22649611309539e-05	11.6459763260923	1.13181036744942	3.67167984357242	0.81672099090913	0.999999671616948
cg21672705	2	0	0.25	1	2	0	0	0	0	0.0665352424955251	0.0316908181716387	0.0357718204199938	0.00442000570685424	72.4407970932616	3.6285519700408	13.6169225876026	0.0584296267216082	0.999999671616948
cg03412310	1	0	0.125	1	1	0	0	0	0	0.0285891229562539	0.0136196831291832	0.035807788138259	0.000407573673393255	28.5445894863743	1.39947415151903	6.44667759115482	0.488664464214409	0.999999671616948
cg26507637	1	0	0.125	1	1	0	0	0	0	0.124293316648765	0.0592140067421141	0.0358122614506906	0.00823306036274138	32.0205542779929	1.4710328826295	4.2184194906425	0.754304135997371	0.999999671616948
cg13551088	0	1	0.125	1	1	0	0	0	0	-0.0363915368402813	0.0173371301134557	0.0358123211357534	0.000761963499430652	34.7286578244522	1.53206593685555	4.48575568131636	0.722431845069439	0.999999671616948
cg01804528	0	1	0.125	1	1	0	0	0	0	-0.0305247240714514	0.0145435046230524	0.0358295836217007	0.0004921067686642	31.0902122165573	1.45117265945241	6.29355876289696	0.505920510906078	0.999999671616948
cg15619737	1	0	0.125	1	1	0	0	0	0	0.0247422906004163	0.0117890108184032	0.035838165388756	0.000308277295146525	29.5429787776935	1.41930496443327	5.48883698197151	0.600530682031144	0.999999671616948
cg25907853	0	1	0.125	1	1	0	0	0	0	-0.0405309755847998	0.0193168065131735	0.0358854147879452	0.000644620577611883	22.2289967704587	1.28582628289942	4.51153771106738	0.71932749662187	0.999999671616948
cg23896898	0	2	0.25	1	2	0	0	0	0	-0.0642997301384158	0.0306454327080388	0.0358889706472417	0.00268595130623725	39.2189506420899	1.64524964699356	10.8950542945946	0.143262663482692	0.999999671616948
cg21545013	0	2	0.25	1	2	0	0	0	0	-0.043778329642846	0.0208649974212812	0.0358900545215702	0.00093739650842378	28.5327990574752	1.39924327077566	6.62111333445425	0.469365113022186	0.999999671616948
cg03534031	0	1	0.125	1	1	0	0	0	0	-0.067682150181282	0.0322640843391591	0.0359267772948996	0.00246017692362355	30.8609488576656	1.44636060732354	5.98512142058836	0.541487723942029	0.999999671616948
cg03274654	1	0	0.125	1	1	0	0	0	0	0.0336524083632856	0.0160421484093851	0.0359272821017523	0.000688477336655944	35.1159479785874	1.54121077344243	6.14833420524617	0.522540000708512	0.999999671616948
cg08473330	1	0	0.125	1	1	0	0	0	0	0.0322116144181245	0.0153584041356172	0.035964530347363	0.000554247007568249	30.9164614247299	1.4475228406409	7.1765287519327	0.41073426529345	0.999999671616948
cg09216797	0	1	0.125	1	1	0	0	0	0	-0.0292715819647515	0.0139571799523384	0.0359721711617183	0.000114213199678884	6.9627427670258	1.07483822045173	2.85255944988318	0.898298394532217	0.999999671616948
cg03220166	2	0	0.25	1	2	0	0	0	0	0.0613611663006923	0.0292587993108733	0.0359770467612574	0.00377912720229842	62.3287240614265	2.65454242014683	12.1505017579181	0.0957169048668066	0.999999671616948
cg02838932	2	0	0.25	1	2	0	0	0	0	0.0242673077127382	0.011571525279271	0.035979660650675	0.000310909121743293	30.8955462415419	1.44708473276602	5.90441646391324	0.550953553852383	0.999999671616948
cg22058990	3	0	0.375	1	3	0	0	0	0	0.0808444966841079	0.0385525111428469	0.0359938490050648	0.006163146765618	60.1286440715398	2.50806619617919	14.1102763564855	0.0492543850376079	0.999999671616948
cg12780322	1	0	0.125	1	1	0	0	0	0	0.0293548818870938	0.0140005860039964	0.036021069218269	0.000347615354326696	22.8605534619924	1.29635361009142	5.68236346952736	0.577288135082535	0.999999671616948
cg27454102	1	0	0.125	1	1	0	0	0	0	0.0260797980358199	0.0124389610885895	0.0360270604547479	0.000165750413989923	13.031559863799	1.14984240079954	3.63909038050776	0.820281147669893	0.999999671616948
cg15194100	1	0	0.125	1	1	0	0	0	0	0.0543094011128268	0.0259077932620522	0.0360593711634535	0.00139503410371305	27.1904205609936	1.37344564781852	5.23549592480273	0.631248884134176	0.999999671616948
cg06495310	0	2	0.25	1	2	0	0	0	0	-0.0704711794905341	0.0336241623445282	0.0360955551551867	0.00461766800354748	55.0568543804921	2.22503339767554	9.6880297516032	0.20695252001472	0.999999671616948
cg14522302	1	0	0.125	1	1	0	0	0	0	0.0331811296583358	0.01583334834273	0.036113400556216	0.00104135706551339	56.8862589636954	2.31944613472056	11.8166134228051	0.106753220850861	0.999999671616948
cg20263853	2	0	0.25	1	2	0	0	0	0	0.0355467807502796	0.016964964489154	0.0361438577513383	0.000836931650941025	39.8954876907326	1.66376859503411	9.88426350098098	0.195227582424	0.999999671616948
cg14110709	2	0	0.25	1	2	0	0	0	0	0.064299659569343	0.0306927151254419	0.0361755648428786	0.00386284410344799	55.9564714483142	2.27048111921024	14.6840749811695	0.0402692011559405	0.999999671616948
cg04848107	0	1	0.125	1	1	0	0	0	0	-0.0223992330888793	0.0106928117664695	0.0361893489971377	0.000298637896742961	35.3379486232231	1.54650212714895	10.6000216716499	0.157042421862342	0.999999671616948
cg15014069	0	1	0.125	1	1	0	0	0	0	-0.0347066710793999	0.0165681119076308	0.0361899009773888	0.000439314204420843	20.566822321883	1.25891979803735	3.96867213201499	0.783378626883135	0.999999671616948
cg17372245	1	0	0.125	1	1	0	0	0	0	0.0378148413600656	0.0180538853902298	0.0362106407483471	0.00101704996044224	45.1117542272405	1.82188369462572	8.07684002995228	0.325867048261315	0.999999671616948
cg18505959	1	0	0.125	1	1	0	0	0	0	0.0349750638965301	0.0167014841352309	0.0362484816849769	0.000446837766497897	20.4638408935718	1.25728978018902	3.09969608095364	0.875628848836556	0.999999671616948
cg03303325	1	0	0.125	1	1	0	0	0	0	0.0526128433526849	0.0251241249782615	0.0362496082328925	0.0023124572720484	47.7795502708172	1.91495861331344	9.40351498328852	0.224968422048293	0.999999671616948
cg23039279	2	0	0.25	1	2	0	0	0	0	0.0389176898624876	0.0185848625946792	0.0362552467995436	0.000893428814429016	34.5015413142306	1.52675348407438	6.98223420462255	0.430731972505677	0.999999671616948
cg05725666	1	0	0.125	1	1	0	0	0	0	0.0284789086179007	0.0136018707662146	0.0362823107061727	0.000279217537487437	19.1030577867547	1.23614066569289	4.50178785402104	0.720501975242436	0.999999671616948
cg13614606	1	0	0.125	1	1	0	0	0	0	0.0297448495258295	0.0142120577638455	0.036355356822764	0.000226043979046155	13.7198078115772	1.15901457175264	5.20863162062655	0.634519593083787	0.999999671616948
cg25468529	1	0	0.125	1	1	0	0	0	0	0.0271033509658932	0.0129518407186502	0.0363826066391115	0.00042087722252418	32.8040760493238	1.488185504725	5.47621893260029	0.602053847597229	0.999999671616948
cg07379741	0	1	0.125	1	1	0	0	0	0	-0.0332721940559407	0.0159037733931243	0.036430078752918	0.00100017893796269	54.7141307356253	2.20819433576971	9.36146203400693	0.227735553004202	0.999999671616948
cg19762797	0	1	0.125	1	1	0	0	0	0	-0.0375867613227401	0.0179681440827755	0.0364514423648069	0.000674324590752383	27.1710992296124	1.37308127600712	4.76095664235217	0.689108002560181	0.999999671616948
cg13443797	0	1	0.125	1	1	0	0	0	0	-0.0350171413824795	0.0167426026512051	0.0364833309446559	0.000470956442614187	21.700972777884	1.27715507520066	3.59654102212071	0.824896705116116	0.999999671616948
cg02529547	0	1	0.125	1	1	0	0	0	0	-0.0212913959174499	0.010180149608013	0.0364866706467638	0.000231770822415832	29.8639040351287	1.42579934945462	8.22441387684402	0.313222029426115	0.999999671616948
cg05099185	2	0	0.25	1	2	0	0	0	0	0.0390019983611753	0.0186484239205811	0.0364889343608733	0.00128008913022024	50.5729190027807	2.02318239277828	13.4760431486892	0.0613248513530134	0.999999671616948
cg10776313	0	1	0.125	1	1	0	0	0	0	-0.0341562982150874	0.0163325141478474	0.0365005689127633	0.000384634321119728	18.1964958530656	1.2224415206026	4.1263151744402	0.765118887408629	0.999999671616948
cg07504581	2	0	0.25	1	2	0	0	0	0	0.0484986338698766	0.0231935484600312	0.0365244927587875	0.00261225327415577	66.4636298836209	2.98183732028769	22.259467010529	0.00229146686025416	0.999999671616948
cg15253243	2	0	0.25	1	2	0	0	0	0	0.0434012856192019	0.0207575785033698	0.0365402051851679	0.00200164396080439	62.5012803016036	2.66675771344472	11.6728353938992	0.11184427795416	0.999999671616948
cg07333191	1	0	0.125	1	1	0	0	0	0	0.0310415602819131	0.0148462897197565	0.0365403320730325	0.0003833351980284	22.6060559461726	1.29209076010456	4.65492513113309	0.701990264797067	0.999999671616948
cg25925582	1	0	0.125	1	1	0	0	0	0	0.0461677145989043	0.0220809582016606	0.0365425554828012	0.00170454125616081	48.0924461693645	1.92650187921167	7.62483069042049	0.366834640544786	0.999999671616948
cg10912268	2	0	0.25	1	2	0	0	0	0	0.0451895122014992	0.0216156453035773	0.0365645827122547	0.00161845788307239	49.5826121184027	1.98344270105474	9.44282962162533	0.222405999136356	0.999999671616948
cg01264747	1	0	0.125	1	1	0	0	0	0	0.0268353406926292	0.0128369535620906	0.0365750805736078	0.000203223550146304	15.4592808056394	1.18286195046553	4.54876926525679	0.714836952734936	0.999999671616948
cg04215800	1	0	0.125	1	1	0	0	0	0	0.0336931597966961	0.0161176166675455	0.0365769052300027	0.000278028302587349	13.0165857256725	1.14964445617898	3.75968554516335	0.807003486897186	0.999999671616948
cg17692403	1	0	0.125	1	1	0	0	0	0	0.032556769853401	0.015575006773304	0.036588938816659	0.000371764130417145	19.4791631559045	1.24191456422168	3.24491842798661	0.86145886119924	0.999999671616948
cg05304361	0	1	0.125	1	1	0	0	0	0	-0.0709919378338236	0.0339672775707096	0.0366169330505022	0.00211511453703407	23.6172556933036	1.30919621843481	5.28841922441549	0.624811492053947	0.999999671616948
cg02905426	0	2	0.25	1	2	0	0	0	0	-0.0409660102130182	0.019601322589376	0.0366212552910348	0.0011925000092909	42.4038650886738	1.73622761586273	8.06436929762111	0.326952139877253	0.999999671616948
cg02731540	3	0	0.375	1	3	0	0	0	0	0.0274593434236524	0.0131399465219229	0.0366393041483561	0.00036217776140158	27.9780922658088	1.38846641453968	5.04070857832031	0.65499522952381	0.999999671616948
cg20403557	3	0	0.375	1	3	0	0	0	0	0.0714934956668424	0.0342185600719963	0.0366789962582629	0.00553712079923992	65.3385950812963	2.88505328143923	14.7666325292913	0.0391099380280383	0.999999671616948
cg13916266	2	0	0.25	1	2	0	0	0	0	0.0594207216584908	0.0284409218257162	0.0366835616029761	0.00339157630126655	57.6922291348162	2.36363197481275	6.10440919231042	0.527612386995074	0.999999671616948
cg19854470	1	0	0.125	1	1	0	0	0	0	0.0260525919450797	0.0124739201159805	0.03674690593385	0.000373971377671288	32.2050489455505	1.475036097005	7.57460282800609	0.371593455875736	0.999999671616948
cg10458876	2	0	0.25	1	2	0	0	0	0	0.0307043637189252	0.0147051602277923	0.0367979011591991	0.000784589495879258	50.6135231201296	2.02484579418864	13.7635185254672	0.0555508550604646	0.999999671616948
cg12793238	0	1	0.125	1	1	0	0	0	0	-0.0348379664312976	0.0166865564834153	0.0368171028900438	0.000710958294650272	35.210024696031	1.54344865128964	4.69559085453658	0.697054681314606	0.999999671616948
cg17237951	0	1	0.125	1	1	0	0	0	0	-0.0405516124097008	0.0194242588597211	0.0368268231803198	0.000319055850187963	10.1897877092005	1.1134591206199	2.89913001541555	0.894174043272597	0.999999671616948
cg16379513	0	2	0.25	1	2	0	0	0	0	-0.0495520894192717	0.0237360272146968	0.0368310451947857	0.00185371180397673	44.006474889094	1.78592077926744	7.29572473226455	0.398752115790121	0.999999671616948
cg11344013	1	0	0.125	1	1	0	0	0	0	0.0325858815389871	0.0156112752526396	0.0368583242065872	0.000712400294760451	39.6887535878309	1.65806555076969	9.15185556529508	0.241936589281968	0.999999671616948
cg02058358	3	0	0.375	1	3	0	0	0	0	0.0604447746176565	0.0289610847717498	0.036878800899906	0.00371819609733105	62.3674559259536	2.65727450695968	9.58850526602056	0.213116036251554	0.999999671616948
cg00594040	1	0	0.125	1	1	0	0	0	0	0.048386916679925	0.023184264111093	0.0368828421316345	0.00128422282174653	31.0437628413253	1.45019513999714	5.84393231873559	0.558086390058124	0.999999671616948
cg00015024	1	0	0.125	1	1	0	0	0	0	0.0354156356418653	0.0169704980637291	0.0368976904499895	0.000839255784799962	39.6461095843922	1.65689401812181	6.95230240039236	0.433862982398998	0.999999671616948
cg16664537	2	0	0.25	1	2	1	0	0.125	1	0.0344443331363738	0.0165081480736723	0.0369329047373083	0.00116625488862503	58.6776310720756	2.4199967861093	12.6841542879897	0.080188202989757	0.999999671616948
cg20725256	2	0	0.25	1	2	0	0	0	0	0.050413945769056	0.0241631716378481	0.0369427628468843	0.00199079727077868	48.0487022031926	1.92487972853193	16.0242963193423	0.0248953106761321	0.999999671616948
cg06205614	1	0	0.125	1	1	0	0	0	0	0.0617901850531133	0.0296178542347355	0.0369561768606979	0.0022044210793308	33.1335269160062	1.49551778922728	5.28927906876736	0.624706976097788	0.999999671616948
cg00602295	0	2	0.25	1	2	0	0	0	0	-0.046656656200262	0.0223675850038277	0.0369872341433144	0.00183461313808135	51.145648924613	2.04690058917557	14.6450052144293	0.0408289188029332	0.999999671616948
cg10135682	0	1	0.125	1	1	0	0	0	0	-0.0462898194907989	0.0221924701404073	0.03699361863072	0.00134567072638544	36.8858731236905	1.58443133018348	7.70839588270208	0.359008139607185	0.999999671616948
cg22127703	1	0	0.125	1	1	0	0	0	0	0.0265048220339804	0.0127072767349731	0.0369968559625147	9.78400818050229e-05	7.35852505191125	1.07943013705292	2.31091507725646	0.940650212665967	0.999999671616948
cg11782550	2	0	0.25	1	2	0	0	0	0	0.0402429648141661	0.0192942428918914	0.0370012854957356	0.00126017348347263	45.7272229995548	1.84254437540905	11.7365054573772	0.109563831637004	0.999999671616948
cg25218453	1	0	0.125	1	1	0	0	0	0	0.031501194799211	0.0151059589378682	0.0370376420143234	0.000515890072852835	31.0482366281794	1.45028923278949	4.61432441705184	0.706910541395399	0.999999671616948
cg14725580	2	0	0.25	1	2	0	0	0	0	0.0426785849201444	0.0204682906898869	0.0370595503243029	0.00151875601738517	48.8393437629456	1.95462699963517	10.3672160553311	0.168701015722991	0.999999671616948
cg01467209	1	0	0.125	1	1	0	0	0	0	0.0435468129490762	0.020886185586753	0.0370731425930059	0.00219979973438642	70.7986852852174	3.424503347768	7.02800212231683	0.425970126049422	0.999999671616948
cg20600404	0	1	0.125	1	1	0	1	0.125	1	-0.0335952770797037	0.0161140329743894	0.0370832822980792	0.000638820593712088	33.4587523367015	1.50282724643223	9.72899019967436	0.204458558292386	0.999999671616948
cg08451582	1	0	0.125	1	1	0	0	0	0	0.0484924511598951	0.0232595915431329	0.037084121902076	0.00170630525074089	42.5476366884468	1.74057243664145	8.57443041937935	0.284670345020362	0.999999671616948
cg19256400	3	0	0.375	1	3	0	0	0	0	0.0486146892620791	0.0233196936532759	0.0370960580740137	0.00144449258494341	35.6716775706074	1.55452522657902	6.99128411953747	0.429787917684525	0.999999671616948
cg14571761	1	0	0.125	1	1	0	0	0	0	0.0318560845847789	0.015281360733466	0.0371022954227784	0.000295347748478696	15.8848663753876	1.18884671153562	3.46526576042514	0.838890687497857	0.999999671616948
cg22962396	2	0	0.25	1	2	0	0	0	0	0.0572783260828298	0.0274787706172997	0.0371185835432789	0.00195553333368482	34.2841998359109	1.52170406128062	7.08923163476394	0.419648664623976	0.999999671616948
cg01725318	1	0	0.125	1	1	0	0	0	0	0.0483989548004243	0.0232193365391862	0.0371215678946418	0.00151103126621236	37.5052193833693	1.60013362737349	7.59851030385053	0.369323254890258	0.999999671616948
cg01816515	2	0	0.25	1	2	0	0	0	0	0.0266546503571961	0.0127879148171012	0.0371272043444103	0.000402849870856059	32.0881548536056	1.47249717312841	7.82299237998724	0.348460883753201	0.999999671616948
cg02699436	0	3	0.375	1	3	0	0	0	0	-0.0387096634826165	0.018572015863917	0.0371328344066118	0.0012495870085702	51.446516342715	2.05958445136194	7.22338788364455	0.405997455709652	0.999999671616948
cg16236296	0	1	0.125	1	1	0	0	0	0	-0.0273022792750008	0.0130992949000513	0.0371369200728113	0.000339450678502936	26.2801033185879	1.356485894604	4.75781002194705	0.689490873933319	0.999999671616948
cg26373716	0	1	0.125	1	1	0	0	0	0	-0.0408365593360057	0.0195934943002176	0.0371429137612914	0.000868784831756848	29.7053453126791	1.42258327386075	6.35169239361957	0.499335658291669	0.999999671616948
cg14543179	2	0	0.25	1	2	0	0	0	0	0.0663319001618101	0.0318262306095538	0.0371429206122559	0.00436140398559508	58.9099738935138	2.43368061487346	15.1328280118194	0.0343339413269118	0.999999671616948
cg25936358	1	0	0.125	1	1	0	0	0	0	0.0504381585203591	0.0242014523413896	0.0371514038911472	0.00221871533499182	50.3765553146467	2.01517650848442	11.6216972067566	0.113706173819162	0.999999671616948
cg08159447	2	0	0.25	1	2	0	0	0	0	0.0277360356233368	0.0133084239705648	0.0371514190273683	0.00049897154651038	39.2863719605783	1.64707666514459	4.31655052826324	0.742680018929185	0.999999671616948
cg26337985	1	0	0.125	1	1	0	0	0	0	0.0327391000613841	0.0157103938111806	0.0371680459388489	0.000584910655392534	31.3745470404271	1.45718528166087	6.31654291154797	0.50331229332526	0.999999671616948
cg12502815	2	0	0.25	1	2	0	0	0	0	0.0382338049672837	0.0183472557761446	0.0371694693789964	0.000907471933053049	35.9509202335932	1.56130268170456	7.60669980637621	0.36854772654733	0.999999671616948
cg17915125	2	0	0.25	1	2	0	0	0	0	0.0326463629417585	0.0156663708036773	0.0371738360208783	0.000718010735600404	40.3662274551886	1.67690212664067	7.32715770922313	0.395629258591759	0.999999671616948
cg14176347	1	0	0.125	1	1	0	0	0	0	0.0646510019505575	0.0310303024923169	0.037207530089302	0.00364324232279093	61.702182428513	2.61111484520859	14.8596095726682	0.0378417081448172	0.999999671616948
cg06391660	1	0	0.125	1	1	0	0	0	0	0.0353214470420129	0.0169533307223382	0.0372100628044517	0.000669204381641877	32.0593736976411	1.47187339067153	7.49558319843383	0.379162637114625	0.999999671616948
cg21926698	2	0	0.25	1	2	0	0	0	0	0.0307347680826097	0.014752215943819	0.0372147697222971	0.000538121538457842	33.4537971161265	1.50271534161769	5.81006599067296	0.562093959832721	0.999999671616948
cg08548444	2	0	0.25	1	2	0	0	0	0	0.0501131830863554	0.0240536010580018	0.0372151166155901	0.00217045272176098	50.8146361440981	2.03312514456474	7.61217227149548	0.368030101911835	0.999999671616948
cg02412050	1	0	0.125	1	1	0	0	0	0	0.0342708714517061	0.0164539107754917	0.0372657662218286	0.000788867212190965	40.9294994877659	1.69289237661511	6.15782269403656	0.521446993857272	0.999999671616948
cg14098132	1	0	0.125	1	1	0	0	0	0	0.0272367361963708	0.013077078502113	0.0372708725337663	0.000510337870532685	40.4755969550804	1.67998324862722	4.96608756227707	0.664101875588652	0.999999671616948
cg16512895	0	1	0.125	1	1	0	0	0	0	-0.0398137167487159	0.0191166594304898	0.037281200931674	0.000859905101956588	31.202722748903	1.45354589593741	5.00826918027453	0.658954047502437	0.999999671616948
cg14011833	4	0	0.5	1	4	0	0	0	0	0.0624277481475129	0.0299754159653472	0.0372848176513056	0.00445501896832744	68.6029368408283	3.18501126978139	10.1049310268015	0.182704702623209	0.999999671616948
cg24142735	1	0	0.125	1	1	0	0	0	0	0.0437628158376409	0.0210160117007538	0.0373099739610195	0.00157207196406469	49.5457906616416	1.98199518556272	9.7923233896572	0.200650965509389	0.999999671616948
cg14938561	0	1	0.125	1	1	0	0	0	0	-0.0530684399518137	0.0254878543568479	0.0373326973727557	0.00183925465743271	38.1331205992569	1.61637375229886	6.56709505452957	0.475299218670711	0.999999671616948
cg17174613	1	0	0.125	1	1	0	0	0	0	0.030016819866414	0.0144170226280077	0.0373388030874931	0.000294572566708898	17.7737343989906	1.2161564102307	4.20029342541594	0.756440182379248	0.999999671616948
cg00044372	1	0	0.125	1	1	0	0	0	0	0.0242002839534527	0.0116234669816913	0.0373406961490764	0.000163691835822142	15.086911282025	1.17767474378577	3.93471045084364	0.787266066684321	0.999999671616948
cg07469815	1	0	0.125	1	1	0	0	0	0	0.0299803231825125	0.0144013101754624	0.0373627998221073	0.000126066723235013	7.30359947759964	1.07879054026305	1.8219651581626	0.96903391634878	0.999999671616948
cg19840693	1	0	0.125	1	1	0	0	0	0	0.0315392079024132	0.0151507236804182	0.0373702038876221	0.000565936564702527	32.7245927862531	1.48642727174108	5.90944023327374	0.550362564667446	0.999999671616948
cg05084793	1	0	0.125	1	1	0	0	0	0	0.0468017838627323	0.0224827745926571	0.0373723524145827	0.00127231103415017	33.0532528051078	1.49372455257437	7.08861246919945	0.419712305513133	0.999999671616948
cg13595212	1	0	0.125	1	1	0	0	0	0	0.0341251299049857	0.0163945702880567	0.0373891019187008	0.000346215192800221	16.0570559053273	1.19128535552932	3.67298660440433	0.816577794183382	0.999999671616948
cg07635747	1	0	0.125	1	1	0	0	0	0	0.0325846673021346	0.0156545938304972	0.0373903238464638	0.000444515704691922	23.5491324104203	1.30802962939338	3.6188756077736	0.822478629121537	0.999999671616948
cg22470426	1	0	0.125	1	1	0	0	0	0	0.0650017662660818	0.0312312675501961	0.0374060770060953	0.00432174140258591	58.0412959981841	2.38329572800133	12.2815287956991	0.0916725288215735	0.999999671616948
cg24695832	3	0	0.375	1	3	0	0	0	0	0.0309875167412443	0.0148893864593442	0.0374172894899401	0.000834370650966684	52.2262512247677	2.09319977108105	11.1017536498122	0.134241749794935	0.999999671616948
cg00405086	0	2	0.25	1	2	0	0	0	0	-0.0492105730233273	0.0236492468076598	0.0374474915693309	0.00160370665948295	37.7696019580273	1.6069317109711	8.39962132584426	0.298677229030106	0.999999671616948
cg03882001	0	1	0.125	1	1	0	0	0	0	-0.0473900413220491	0.0227750352051156	0.0374532291080861	0.00170171530885836	44.030489567733	1.78668705921624	8.94352228891382	0.256736402043217	0.999999671616948
cg20305024	1	0	0.125	1	1	0	0	0	0	0.0275643405645007	0.0132477299116006	0.0374628333004582	0.000353400698370463	26.5735753631091	1.36190752163844	5.94505211164774	0.546179838291469	0.999999671616948
cg13749815	2	0	0.25	1	2	0	0	0	0	0.0304656037717487	0.0146424909949473	0.0374677999443288	0.000560935134997717	35.6288471975493	1.55349089842916	8.44720763307289	0.294814446371803	0.999999671616948
cg26202847	0	1	0.125	1	1	0	0	0	0	-0.0494676830350977	0.0237763158887592	0.0374756192693571	0.00127422962744717	29.4235326939677	1.41690288303015	5.59137617272635	0.588186279135157	0.999999671616948
cg08906153	0	2	0.25	1	2	0	0	0	0	-0.0501657515907937	0.0241164328368009	0.0375119522550732	0.00205332793244155	50.2141558554709	2.00860308222752	15.3432661839595	0.0318425122825497	0.999999671616948
cg08824350	1	0	0.125	1	1	0	0	0	0	0.034050654700797	0.0163695145596102	0.0375139669850595	0.000481572576806636	23.1696862737101	1.30156959082912	5.71498941003222	0.573394425389032	0.999999671616948
cg15611624	1	0	0.125	1	1	0	0	0	0	0.0386265820357765	0.0185701811458612	0.0375225434983966	0.000749798674833905	28.8774850957889	1.40602452169586	4.7639024521191	0.688749537805529	0.999999671616948
cg21204492	0	2	0.25	1	2	0	0	0	0	-0.0539740030241735	0.0259504961347485	0.0375362399586419	0.00174474848555478	34.2670313484377	1.52130661449478	6.77696890179536	0.452465489883411	0.999999671616948
cg21099470	3	0	0.375	1	3	0	0	0	0	0.0441376534347149	0.0212218176606663	0.0375416454568957	0.00187794320441316	58.2863121781335	2.39729463448637	16.9652127319879	0.0176218798918719	0.999999671616948
cg02812207	1	0	0.125	1	1	0	0	0	0	0.036533245406443	0.0175659314969578	0.0375458605550913	0.000606929992761936	26.1400597980253	1.35391390416163	4.26397609375262	0.748919924151023	0.999999671616948
cg02859111	1	0	0.125	1	1	0	0	0	0	0.0326663853485588	0.0157082932755799	0.037565634492568	0.000488718180913259	25.7500500095384	1.34680225391191	3.01527508838058	0.883585572450937	0.999999671616948
cg06998965	0	1	0.125	1	1	0	0	0	0	-0.0527963415087996	0.0253916975583661	0.0375920107974296	0.00205682668908626	42.3955021825991	1.73597555380116	9.68120585050058	0.207370417480887	0.999999671616948
cg16365064	2	0	0.25	1	2	0	0	0	0	0.0405188929867044	0.0194874872018975	0.0375965692115156	0.00144433581145737	51.4020991524109	2.05770204588911	13.1215132120896	0.069202512788111	0.999999671616948
cg00402586	0	1	0.125	1	1	0	0	0	0	-0.0342772801933088	0.0164865739630776	0.037607913375091	0.000410905374203735	19.3543411020798	1.23999234883279	4.13535773668431	0.764061570014596	0.999999671616948
cg25458871	1	0	0.125	1	1	0	0	0	0	0.0375969202399803	0.018083503861407	0.0376106635955859	0.000876355611692236	35.8146230320279	1.55798726631923	6.41832922557616	0.491837652396329	0.999999671616948
cg16361303	2	0	0.25	1	2	0	0	0	0	0.0334330468449885	0.016080904626475	0.0376125145517011	0.000869233261136803	46.4379271802845	1.86699271957958	9.80697590865881	0.199778414708186	0.999999671616948
cg18161100	2	0	0.25	1	2	0	0	0	0	0.0571414205662283	0.0274885851038328	0.0376419262148589	0.00243917389553382	45.6883062523008	1.84122411030932	8.72447138100449	0.273047830239502	0.999999671616948
cg12632264	0	1	0.125	1	1	0	0	0	0	-0.033373902983901	0.0160556851065739	0.0376509460045135	0.000723571078921007	39.3192692717104	1.64796960748166	5.44952673413196	0.605278679334087	0.999999671616948
cg17925329	0	1	0.125	1	1	0	0	0	0	-0.0359971430844501	0.0173195959175385	0.0376720283179923	0.000515894537544099	22.0477523916433	1.28283664766684	4.12762098010979	0.764966266022029	0.999999671616948
cg10023915	0	1	0.125	1	1	0	0	0	0	-0.0314238062074278	0.0151196697132838	0.0376781043139425	0.000228634585017424	12.3638017876234	1.14108099209942	3.16334090939523	0.869491841875704	0.999999671616948
cg02297936	2	0	0.25	1	2	0	0	0	0	0.0346356943897648	0.0166668024844843	0.0376978725906041	0.000932477428839875	46.0133566670185	1.85231001274176	8.21083735735928	0.314370284590412	0.999999671616948
cg15423853	0	1	0.125	1	1	0	0	0	0	-0.0284838443767347	0.0137072636146265	0.0377083473160101	0.000271927524544034	18.8836613666234	1.23279725989572	2.79479722372672	0.903314155827099	0.999999671616948
cg24817403	1	0	0.125	1	1	0	0	0	0	0.0268935458979621	0.012943932463666	0.0377374446475828	0.000216994224450816	16.3042490302813	1.194803784438	3.46776409108533	0.838627989210813	0.999999671616948
cg02401556	1	0	0.125	1	1	0	0	0	0	0.0353847949315834	0.0170313438657837	0.037743645817681	0.000607309351315199	27.7409165520561	1.38390905652769	5.66675880956782	0.57915317526681	0.999999671616948
cg09856611	0	2	0.25	1	2	0	0	0	0	-0.0423773367124032	0.0203986279852851	0.0377591097532364	0.00153038554906613	50.1125339964386	2.00451151383117	9.87464961736934	0.195788958152917	0.999999671616948
cg25898500	1	0	0.125	1	1	1	0	0.125	1	0.0388370704803021	0.0186959018972106	0.0377735166164872	0.00154738690407992	62.2813840632528	2.65121074876386	11.9825275290617	0.101134926299724	0.999999671616948
cg25131727	2	0	0.25	1	2	0	0	0	0	0.0384978154812425	0.0185326320332295	0.0377739838086292	0.00155575750796794	62.2868838868327	2.65159738325324	10.340538966052	0.170082670147233	0.999999671616948
cg21182407	1	0	0.125	1	1	0	0	0	0	0.0237340607084428	0.0114269419246145	0.0377991173478819	0.000201991458176808	19.690302314489	1.2451796343649	3.37841167732785	0.84793120234896	0.999999671616948
cg11347033	1	0	0.125	1	1	0	0	0	0	0.0615324063372412	0.0296257237657637	0.0378022506080594	0.00215681101267409	32.8283298071098	1.48872284570028	6.31518296438196	0.503466445754116	0.999999671616948
cg24683061	1	0	0.125	1	1	0	0	0	0	0.0494843915259742	0.0238265809789068	0.0378147981074863	0.00198080321072431	49.8853107031744	1.99542292695276	8.53883103801943	0.287482049581366	0.999999671616948
cg12193249	0	1	0.125	1	1	0	0	0	0	-0.0406817605740468	0.0195896374655412	0.0378294430683079	0.00103779282019812	36.7061699413361	1.57993282927127	6.25344005330162	0.510487876522692	0.999999671616948
cg03067403	0	2	0.25	1	2	0	0	0	0	-0.0355790387082963	0.0171338936421784	0.0378449888807778	0.00139241317607774	65.2487672928547	2.87759576308321	16.4800726833463	0.0210745688319336	0.999999671616948
cg12059793	0	1	0.125	1	1	0	0	0	0	-0.0316442136091913	0.0152391015007386	0.0378464013115412	0.000394688517460334	21.9121456612348	1.28060888401638	4.27012442222259	0.748191612958958	0.999999671616948
cg07380405	2	0	0.25	1	2	0	0	0	0	0.0604551179015652	0.0291193096661403	0.0378830547952624	0.00312159743614421	48.9527110874447	1.95896789291399	11.600656642172	0.114480158330552	0.999999671616948
cg23490887	1	0	0.125	1	1	0	0	0	0	0.0462505189740703	0.0222792405670856	0.037898868239581	0.00100032541382181	26.6076133268929	1.36253914790105	4.82150020712972	0.68173584240597	0.999999671616948
cg13117953	0	1	0.125	1	1	0	0	0	0	-0.0601336057453265	0.0289722141210247	0.0379345459466824	0.00255212299740049	40.9965568097528	1.69481634618451	11.4238604999019	0.121169329667842	0.999999671616948
cg02352181	2	0	0.25	1	2	0	0	0	0	0.0363775599450317	0.0175269085809663	0.0379377827744898	0.00116885055248988	53.158193958771	2.13484509781673	14.6255613421981	0.0411101695436274	0.999999671616948
cg23587050	1	0	0.125	1	1	0	0	0	0	0.0223126816690386	0.0107508613397947	0.0379465148579748	0.000230782376223488	26.3265225782333	1.3573405722051	6.26714431598659	0.50892560818146	0.999999671616948
cg03118960	1	2	0.375	0.666666666666667	3	0	0	0	0	-0.0628253795744558	0.0302723335403742	0.0379550503745613	0.00408781276404641	62.5963964545764	2.67353919198075	18.0931491091463	0.0115567266265488	0.999999671616948
cg14638609	1	0	0.125	1	1	0	0	0	0	0.0275222877977246	0.0132631587378486	0.0379779167727996	0.000415785431634421	31.7281477704446	1.46473248834326	5.1983295830461	0.635774337158967	0.999999671616948
cg08871101	2	0	0.25	1	2	0	0	0	0	0.0355261462080768	0.0171219974237933	0.0379973534973676	0.000804585050862117	37.9149448554235	1.61069358426326	6.65196398118604	0.465993557034267	0.999999671616948
cg04767758	0	2	0.25	1	2	0	0	0	0	-0.0455787238277775	0.0219713504344364	0.0380364570609415	0.00198089530328815	56.5571262817434	2.30187350515847	10.2411544417266	0.175314383793322	0.999999671616948
cg22427475	2	0	0.25	1	2	0	0	0	0	0.0578432084139337	0.0278864892431534	0.0380572368654469	0.00248948673301407	44.4041737686659	1.79869617521107	6.78911992672253	0.451162101362961	0.999999671616948
cg20540372	0	1	0.125	1	1	0	0	0	0	-0.033223304302947	0.0160177841164225	0.0380652814480291	0.000597690099641492	32.2498130787499	1.4760106878559	3.36763155266991	0.849040499054418	0.999999671616948
cg23673107	2	0	0.25	1	2	0	0	0	0	0.023777689445327	0.0114641141416952	0.0380702651101466	0.000233000294023623	22.9890392472382	1.29851645820967	4.47579450860212	0.723630030335266	0.999999671616948
cg02892258	0	1	0.125	1	1	0	0	0	0	-0.0289796887309231	0.0139737187683643	0.0380913022024317	0.000526014266785122	37.2527368543792	1.59369500734916	9.99700142258169	0.188743457930911	0.999999671616948
cg27439964	1	0	0.125	1	1	0	0	0	0	0.0213136843931468	0.0102785223041027	0.0381152042852612	0.000117435218463637	13.8544114870483	1.16082554807743	3.80731855837237	0.80168389083636	0.999999671616948
cg16593941	0	1	0.125	1	1	0	0	0	0	-0.038106811976529	0.0183779816098478	0.0381254316359335	0.000917128277706948	40.6782256156348	1.6857216601794	13.8457078434898	0.0539946316274326	0.999999671616948
cg17105151	1	0	0.125	1	1	0	0	0	0	0.0471691764166126	0.0227524110099095	0.0381582584593732	0.00157336695665474	41.88647092386	1.72076970009824	9.39827721492744	0.225311592265381	0.999999671616948
cg21961583	1	0	0.125	1	1	0	0	0	0	0.0256955629851647	0.0123944548735524	0.0381583304950539	0.000180148914242108	14.7068780370005	1.1724274794793	3.10580203533262	0.875045154494535	0.999999671616948
cg21772826	0	1	0.125	1	1	0	0	0	0	-0.0353158578509534	0.0170366374932265	0.0381782433819666	0.000550247807919159	24.8657181615403	1.33095036717064	3.54012555788944	0.83095733528467	0.999999671616948
cg26966989	0	1	0.125	1	1	0	0	0	0	-0.0555455256853901	0.0267958319062805	0.0381800386852291	0.00310155536200757	59.51534617136	2.47007175665307	11.0009412947475	0.138577967319377	0.999999671616948
cg03644378	0	1	0.125	1	1	0	0	0	0	-0.0360421798774159	0.017388529799856	0.0381949910366617	0.00074079022045165	33.1029040023909	1.49483319879198	5.9555367979925	0.544950616524127	0.999999671616948
cg14419102	3	0	0.375	1	3	1	0	0.125	1	0.0948270992037941	0.0457516730571454	0.038205079865327	0.0111055702735373	74.0367573351434	3.85159901984656	22.8199125683752	0.0018321390834856	0.999999671616948
cg17852588	1	0	0.125	1	1	0	0	0	0	0.0413129859610188	0.0199370989937294	0.0382499289204543	0.000645818293492894	20.785858510531	1.26240085570194	4.80113870149403	0.684216253282581	0.999999671616948
cg25457886	0	1	0.125	1	1	0	0	0	0	-0.080121332012201	0.0386668710268956	0.0382568191140582	0.00438983093423287	39.1025758992434	1.64210558125656	8.46546759015547	0.293342120298635	0.999999671616948
cg11362604	1	0	0.125	1	1	0	0	0	0	0.0491307389150033	0.0237119432627032	0.0382670440058658	0.00247627127624377	62.5101513897556	2.66738873873911	10.885277408752	0.143702039358063	0.999999671616948
cg04197548	1	0	0.125	1	1	0	0	0	0	0.0425575934930441	0.0205429719998403	0.0382992493730964	0.00112690827463679	35.3481031582751	1.54674502814374	5.06875856906467	0.651572485970557	0.999999671616948
cg23591298	1	0	0.125	1	1	0	0	0	0	0.0420291016983114	0.0202883853061119	0.0383042196865849	0.00180435930499202	61.6464008069663	2.6073172297781	11.4971106338402	0.118357248701699	0.999999671616948
cg07363185	1	0	0.125	1	1	0	0	0	0	0.0397072547787732	0.019168860403296	0.038317157464688	0.00114677247162981	41.5444947656767	1.71070286022065	8.67515371486614	0.276827521317317	0.999999671616948
cg03685475	0	1	0.125	1	1	0	0	0	0	-0.0399052805770712	0.0192649090700823	0.0383216832841465	0.00093785556880426	35.4800717581484	1.54990872936424	7.14683079590319	0.413753822028924	0.999999671616948
cg25104637	0	1	0.125	1	1	0	0	0	0	-0.0354457030478923	0.0171156714664805	0.0383634512699734	0.00104590187147235	50.8108860440204	2.03297014232646	5.32769573632183	0.620039955323691	0.999999671616948
cg04801647	1	0	0.125	1	1	0	0	0	0	0.0368835142724614	0.0178118511489345	0.038384141378531	0.000458462722881493	18.1704868147572	1.22205297462327	5.6240619324463	0.584264882170729	0.999999671616948
cg13970341	1	0	0.125	1	1	0	0	0	0	0.039856143311502	0.0192502429122331	0.0384127613610191	0.00136255724311342	52.0736151332521	2.08653334229225	7.13828966546357	0.414624748833539	0.999999671616948
cg19410364	2	0	0.25	1	2	0	0	0	0	0.0448525214408226	0.021663856718452	0.0384163164085367	0.00154739551623024	45.4292268552776	1.83248274190286	8.7140303302109	0.273844722676778	0.999999671616948
cg06167556	0	2	0.25	1	2	0	0	0	0	-0.0613333057365969	0.0296331188379307	0.0384752622019669	0.00350798740068397	55.260923717178	2.23518249165095	6.8433308011207	0.445372633833469	0.999999671616948
cg13501181	2	0	0.25	1	2	0	0	0	0	0.0448983620590929	0.0216950072454683	0.0384968383724811	0.00160137801103676	45.9408809518043	1.84982666681723	9.77403139965873	0.201744644345051	0.999999671616948
cg09452692	2	0	0.25	1	2	0	0	0	0	0.046055673746825	0.0222545437832155	0.0384996319862388	0.00240216752979372	67.1381118994219	3.04303878383181	10.0501842909286	0.18574736337469	0.999999671616948
cg13981325	0	1	0.125	1	1	0	0	0	0	-0.0529124821914476	0.0255689749077768	0.0385083996086999	0.0011239742305649	22.1401148750265	1.28435843232352	5.55213684360945	0.592902856684818	0.999999671616948
cg07439409	1	0	0.125	1	1	0	0	0	0	0.0271438135509807	0.0131169667184432	0.0385116930452294	0.000591624838186676	48.2536223127604	1.93250241793561	7.24366683355333	0.403958072197877	0.999999671616948
cg14266722	0	1	0.125	1	1	0	0	0	0	-0.0223331129913781	0.010792621358922	0.0385184509999322	0.000250973919546813	28.5475838834196	1.39953280007833	5.82586467211366	0.560223225828075	0.999999671616948
cg06493846	1	0	0.125	1	1	0	0	0	0	0.0256437825106765	0.012393669179019	0.0385363887396316	0.000312812874156552	26.9085851328625	1.36814973662469	8.19759532188454	0.315493190517864	0.999999671616948
cg00261690	2	0	0.25	1	2	0	0	0	0	0.0321748737806664	0.0155532227611598	0.0385747189986357	0.000712259757225008	41.2281547317708	1.70149498528776	7.11211783004685	0.417300387951527	0.999999671616948
cg13829189	2	0	0.25	1	2	0	0	0	0	0.0268765785092625	0.0129958677138224	0.038631890394601	0.00030246177561329	23.4172233650661	1.30577663012527	4.97290559417269	0.663269831634832	0.999999671616948
cg04397137	1	0	0.125	1	1	0	0	0	0	0.0396778707682088	0.0191864997886243	0.0386390958066543	0.000476978554578719	16.183752307666	1.19308609909468	3.93139533869672	0.787644587603778	0.999999671616948
cg07000514	0	1	0.125	1	1	0	0	0	0	-0.0416085597828767	0.0201205591253785	0.0386435586893298	0.00126129817318144	41.0745371058257	1.69705921834831	10.0627648897048	0.185044454673422	0.999999671616948
cg19435835	1	0	0.125	1	1	0	0	0	0	0.0302474141401176	0.0146268465605637	0.0386458386536367	0.000443137399230226	27.3754241408511	1.37694435825614	4.74294502512692	0.691299180785377	0.999999671616948
cg02346057	1	0	0.125	1	1	0	0	0	0	0.0345577500779004	0.0167117785624734	0.0386524486753429	0.000837512749386911	40.7276517626405	1.68712735320599	6.95974376963435	0.433083344494888	0.999999671616948
cg12911763	1	0	0.125	1	1	0	0	0	0	0.0358552379432598	0.0173399716456093	0.0386607619915566	0.000671039250145192	29.449234664314	1.41741906730837	4.38628780592056	0.734363313860858	0.999999671616948
cg22189019	1	0	0.125	1	1	0	0	0	0	0.0358401648777149	0.0173370466949464	0.0387097604708819	0.000467517927081099	19.8230496419062	1.24724125267138	4.54387966406501	0.715427182964262	0.999999671616948
cg14402017	1	0	0.125	1	1	0	0	0	0	0.0494188306958619	0.0239055890531223	0.0387105961959688	0.000542440355643594	11.7544349969889	1.13320142487147	3.31318450908547	0.854598553689875	0.999999671616948
cg11945565	0	3	0.375	1	3	0	0	0	0	-0.0541860760326172	0.0262147892953943	0.0387337709361788	0.00293280906793466	57.7362118729618	2.36609174027221	7.29966700596867	0.398359601519511	0.999999671616948
cg02466173	0	1	0.125	1	1	0	0	0	0	-0.0650033347379406	0.0314496403294518	0.0387433585637195	0.00318333602934414	42.8353534579594	1.74933295400431	6.92908328068891	0.43630089989417	0.999999671616948
cg07187607	0	3	0.375	1	3	0	0	0	0	-0.0807752170293448	0.039080531355294	0.0387443813816953	0.00837760250874774	74.5545744060823	3.92997946255234	13.1869890517456	0.0676813972695513	0.999999671616948
cg15020645	2	0	0.25	1	2	0	0	0	0	0.0436582143242832	0.0211249179060684	0.0387653480892023	0.00113881709505297	33.3470757647085	1.50030926845745	6.323851114337	0.502484270052029	0.999999671616948
cg00433050	1	0	0.125	1	1	0	0	0	0	0.0269572808333853	0.013047868152029	0.0388256918800714	0.00016977019735929	11.986026464167	1.13618322162545	3.21002290886854	0.864917492380479	0.999999671616948
cg13423394	2	0	0.25	1	2	0	0	0	0	0.0373560118559525	0.0180824461424444	0.038840605584195	0.00115352070731848	51.1220009800754	2.0459102664828	8.31409379061976	0.305713852324407	0.999999671616948
cg22676424	1	0	0.125	1	1	0	0	0	0	0.06666601096529	0.0322789175701485	0.0388935616416804	0.00494149412646807	71.8176999887668	3.54832643042409	12.4843888690424	0.0857130930260979	0.999999671616948
cg08469202	0	1	0.125	1	1	0	0	0	0	-0.0395342988366939	0.01914367644741	0.0389101170436405	0.00141463609273461	55.7478685748971	2.25977815710981	7.65982192126439	0.363543612293664	0.999999671616948
cg15593337	1	0	0.125	1	1	0	0	0	0	0.0409389142558284	0.0198252380363103	0.038923965753965	0.000958755451220711	32.5681240658353	1.4829781704076	4.93102530256967	0.668380334648597	0.999999671616948
cg04513214	2	0	0.25	1	2	0	0	0	0	0.0401458388931035	0.0194429496300318	0.0389417501880576	0.00115250336394543	41.8659459596083	1.72016216055601	6.76161881337355	0.454114998021673	0.999999671616948
cg07531663	1	0	0.125	1	1	0	0	0	0	0.0584909945345772	0.0283278475724768	0.0389430811481816	0.00251778084958602	41.9603199211862	1.7229591869598	7.77821466914851	0.352556519754652	0.999999671616948
cg08785215	1	0	0.125	1	1	0	0	0	0	0.0350484797406732	0.0169746684101511	0.0389464761633991	0.000591612160403764	27.0067989854388	1.36999061022206	8.53565343649541	0.287734033982589	0.999999671616948
cg20791744	0	2	0.25	1	2	0	0	0	0	-0.0679705879038929	0.0329245391931017	0.0389764424211013	0.00298317887279913	37.4480944750868	1.59867232118408	5.96478386101913	0.543867350777619	0.999999671616948
cg23513504	1	0	0.125	1	1	0	0	0	0	0.0282611019420504	0.013690317702985	0.0389880413792343	0.000340954846497972	23.6772492734923	1.31022531352855	4.90364587949341	0.67172059610689	0.999999671616948
cg24795461	0	3	0.375	1	3	0	0	0	0	-0.0380739845143733	0.0184474598167382	0.0390257994773333	0.00132323918816616	55.7641410486877	2.26060943249828	14.8760050815233	0.0376220950872453	0.999999671616948
cg06082897	1	0	0.125	1	1	0	0	0	0	0.0293283654082689	0.0142102125581137	0.0390278146710432	0.000515399076563406	34.2186328368279	1.520187316143	10.9767393309049	0.139636863258708	0.999999671616948
cg07123170	2	0	0.25	1	2	0	0	0	0	0.0428081708758063	0.020742360383944	0.0390362828824357	0.00135164049356695	42.9156418887581	1.75179336877411	10.7923609867636	0.147936075291525	0.999999671616948
cg02144924	0	1	0.125	1	1	0	0	0	0	-0.0423434877500781	0.0205172929852174	0.0390371523852244	0.000560758921916082	16.805693460342	1.20200533136641	3.18528001421263	0.867349607364218	0.999999671616948
cg08264335	2	0	0.25	1	2	0	0	0	0	0.0368649421859285	0.0178635125899136	0.0390461095933839	0.000685117158547664	28.0687995876223	1.39021731080123	6.00491378140436	0.539175709264617	0.999999671616948
cg24668150	1	0	0.125	1	1	0	0	0	0	0.0283862975467104	0.0137590601648026	0.0391032626666974	0.000471906308358216	33.449102868544	1.50260934578347	6.95955979443054	0.433102609879953	0.999999671616948
cg03736781	0	1	0.125	1	1	0	0	0	0	-0.0566294619622378	0.0274531426032624	0.0391346829829494	0.00205636760436912	35.8569709280217	1.55901586574255	7.67825439901847	0.361817996052049	0.999999671616948
cg25737891	0	1	0.125	1	1	0	0	0	0	-0.0378792833043697	0.0183638448486824	0.0391402053133538	0.000990349550124262	39.991656972229	1.66643494811582	6.05704331392227	0.533104730360747	0.999999671616948
cg03570332	1	0	0.125	1	1	0	0	0	0	0.0499778119087923	0.0242296342030597	0.0391437082649469	0.000750836035279339	16.0819735434905	1.19163908188219	4.9225529172582	0.669414037327304	0.999999671616948
cg02760218	0	1	0.125	1	1	0	0	0	0	-0.0423884467031088	0.0205504580870928	0.0391456885011931	0.00119053874022547	38.5566517084016	1.6275154720641	6.30904575725759	0.504162380436746	0.999999671616948
cg25012529	0	3	0.375	1	3	0	0	0	0	-0.0664441453660723	0.0322149938315364	0.0391580302244773	0.00439308287306408	60.0229691172143	2.50143639464382	9.59550409271946	0.212677767832768	0.999999671616948
cg13219107	3	0	0.375	1	3	0	0	0	0	0.0326779480447899	0.0158437768749298	0.0391592076744052	0.00102129611173227	56.7384580181144	2.3115218602673	8.02220911486653	0.330639600165039	0.999999671616948
cg10087092	2	0	0.25	1	2	0	0	0	0	0.0407930168108022	0.019779005277115	0.0391658395277712	0.00174735052994955	61.5344966834356	2.599732003427	11.3962346668737	0.122245034949173	0.999999671616948
cg07192857	1	0	0.125	1	1	0	0	0	0	0.0262496920834865	0.0127276709923898	0.0391685973327303	0.000317484390843461	26.0412399516325	1.35210487486002	4.44837500592449	0.726924548194072	0.999999671616948
cg09365624	1	0	0.125	1	1	0	0	0	0	0.031452503178116	0.0152508117479683	0.0391744785208491	0.000654637669864722	38.9052599771291	1.63680212015903	8.08843689158551	0.324860303174191	0.999999671616948
cg06179159	1	0	0.125	1	1	0	0	0	0	0.0310632824128163	0.0150621134150422	0.0391748503187269	0.000385081874754516	21.8493981710354	1.27958067704781	3.34083441324176	0.851785394221166	0.999999671616948
cg26320663	1	0	0.125	1	1	0	0	0	0	0.11058676678244	0.0536255218833981	0.0391883161874431	0.00786846833067775	37.5994151477657	1.60254908246135	5.2011035848079	0.635436450847359	0.999999671616948
cg11229663	1	0	0.125	1	1	0	0	0	0	0.080577008476065	0.0390777210409592	0.0392107871062752	0.00178291998390719	14.6002129651893	1.17096310742834	3.95119582044103	0.785381248616764	0.999999671616948
cg00674681	0	1	0.125	1	1	0	0	0	0	-0.0334356444731162	0.016216598901929	0.0392252490111177	0.00059235888402578	31.0483082807908	1.45029073988827	8.87775439012738	0.261552392195694	0.999999671616948
cg03966955	0	2	0.25	1	2	0	0	0	0	-0.0438533398621251	0.0212703111646532	0.0392347868069095	0.00152811114314597	44.018797355211	1.78631389244205	10.7932201858902	0.147896436325951	0.999999671616948
cg16502931	0	1	0.125	1	1	0	0	0	0	-0.0310938191980046	0.0150824145438834	0.0392463813116871	0.000291046833815578	15.9943863721032	1.19039663757413	3.39878354855485	0.845827065909074	0.999999671616948
cg22763649	1	0	0.125	1	1	0	0	0	0	0.0285945024883106	0.0138722167812055	0.0392764761560752	9.72098443462029e-05	5.72492874819829	1.06072579603687	2.04357410523104	0.957389286072611	0.999999671616948
cg04975617	1	0	0.125	1	1	0	0	0	0	0.0303074624669488	0.014703412916751	0.039278854570043	0.000477462891903045	28.7610590145256	1.40372665029355	6.63969585885592	0.467332759430748	0.999999671616948
cg13077517	1	0	0.125	1	1	0	0	0	0	0.042748945158053	0.0207433742658482	0.0393175260844932	0.0014118642832384	45.6726685782107	1.84069412914128	6.03327811464715	0.53586905663967	0.999999671616948
cg01922580	0	1	0.125	1	1	0	0	0	0	-0.0361841854697078	0.0175632597880216	0.0393774790094111	0.000757050884916582	33.2944266115689	1.49912510934721	7.34550268236653	0.393813872211945	0.999999671616948
cg09760574	1	0	0.125	1	1	0	0	0	0	0.0325970360658947	0.0158222417453199	0.0393791010724654	0.000549809702526101	28.8224857919454	1.40493807788364	5.57689301046019	0.589926050517906	0.999999671616948
cg14972210	0	1	0.125	1	1	0	0	0	0	-0.0687185603142703	0.0333577875685839	0.0393941908496336	0.00194598567048113	22.5092592872068	1.29047675993489	4.66010057097155	0.701362517132768	0.999999671616948
cg27637521	1	0	0.125	1	1	0	0	0	0	0.0489186609931094	0.0237491906687798	0.0394173502653814	0.00168846955706714	40.8873554972134	1.69168543957268	7.79065894321025	0.351414989657207	0.999999671616948
cg15772133	0	1	0.125	1	1	0	0	0	0	-0.0578952296694805	0.0281074292460152	0.0394192063056972	0.00289779015077057	49.1294660191867	1.96577452946959	6.21362993612445	0.515038299603821	0.999999671616948
cg25546651	1	0	0.125	1	1	0	0	0	0	0.0459976866138947	0.0223326366888411	0.0394308497350821	0.00215459890981094	63.6237230358211	2.74904438677091	10.0642353245827	0.184962442945925	0.999999671616948
cg03730941	0	1	0.125	1	1	0	0	0	0	-0.0670974249521658	0.0325786743071929	0.0394415325558136	0.00404502138438283	55.2869052606241	2.23648129441455	11.7175994889247	0.110236642867679	0.999999671616948
cg01609836	1	0	0.125	1	1	0	0	0	0	0.0408916014079724	0.0198554857826328	0.0394500838666089	0.00122467883764995	42.0359321850847	1.72520673185514	6.09839653790202	0.528308302426324	0.999999671616948
cg10663655	1	0	0.125	1	1	0	0	0	0	0.0349134115825889	0.0169534683956229	0.0394591045247539	0.000734515319962744	33.6939431424176	1.50815784770294	4.25749827563344	0.749686847570207	0.999999671616948
cg11939940	1	0	0.125	1	1	0	0	0	0	0.0353642082674443	0.0171760642826514	0.0395015346860926	0.000662984242269922	29.6406323111284	1.42127485343812	4.58234829719465	0.710779803980987	0.999999671616948
cg13086574	1	0	0.125	1	1	0	0	0	0	0.046587107009802	0.0226323347419032	0.039548746387856	0.00147412451798841	40.7824564339232	1.68868875637195	7.53186505398186	0.375674756921274	0.999999671616948
cg00590260	1	1	0.25	0.5	2	0	0	0	0	0.11723174739726	0.0569538548209913	0.0395552334787384	0.015511686182607	62.7324747011307	2.6833013246263	18.8372762369382	0.00871266331900198	0.999999671616948
cg00523161	2	0	0.25	1	2	1	0	0.125	1	0.220654162595474	0.107225626144333	0.0396046172056196	0.0561661834321453	72.9834268011191	3.70143168283616	24.8518446542439	0.000806075177775551	0.999999671616948
cg21687775	1	0	0.125	1	1	0	0	0	0	0.0327156311877517	0.0158988121796594	0.039615041559579	0.000661301931071592	36.5383295132073	1.57575429756157	4.62256886169359	0.705912066956594	0.999999671616948
cg05082738	1	0	0.125	1	1	0	0	0	0	0.0551195448071115	0.0267870666178288	0.0396196653376997	0.000870251586197969	15.1392812910836	1.17840152100306	4.12370198199384	0.765424251589132	0.999999671616948
cg09785512	1	0	0.125	1	1	0	0	0	0	0.0722192262786259	0.0351072611443371	0.0396763902763577	0.0021581191997243	22.4524094057877	1.28953071570303	5.71216243534734	0.573731498007621	0.999999671616948
cg01821149	0	2	0.25	1	2	0	0	0	0	-0.064490600688557	0.0313515974623422	0.0396851069019565	0.00357629837060743	51.2834017531807	2.05268847987614	10.3022831064243	0.172080689383227	0.999999671616948
cg18015044	3	0	0.375	1	3	0	0	0	0	0.0672650111922145	0.0327079789848857	0.0397312481539788	0.00489746139553164	59.6228448690341	2.47664798759704	12.1724200724993	0.0950294198197726	0.999999671616948
cg23393892	1	0	0.125	1	1	0	0	0	0	0.0269317759553739	0.0130964594097622	0.0397423818203423	0.00025292275957146	18.8280481930341	1.23195263602641	4.05643157099641	0.773255138352582	0.999999671616948
cg26576155	2	0	0.25	1	2	0	0	0	0	0.0363794240739699	0.0176921533110402	0.0397587853814927	0.000826923054435242	35.0845436355794	1.54046517733193	7.71331640423294	0.358550845817377	0.999999671616948
cg14328408	0	1	0.125	1	1	0	0	0	0	-0.0468926654106507	0.022805062601442	0.0397594582202264	0.00178256637948299	48.6319801693411	1.94673651679902	10.3955631368703	0.167243287992804	0.999999671616948
cg09919471	2	0	0.25	1	2	0	0	0	0	0.0385697050010753	0.0187608277648864	0.0397956547973633	0.000988514573875391	37.3262005466683	1.59556307216483	7.50637701033658	0.378122785149139	0.999999671616948
cg26527655	0	3	0.375	1	3	0	0	0	0	-0.0370626231268408	0.018029508639695	0.0398148538800424	0.0012343809127182	54.3100336944109	2.18866434111962	14.202592370532	0.0476931650887773	0.999999671616948
cg14042653	0	2	0.25	1	2	0	0	0	0	-0.0526229551914312	0.0255994811792771	0.0398185944122166	0.00223538450483048	46.2826889238531	1.86159727649519	5.17011043974828	0.639212534373997	0.999999671616948
cg08230268	1	0	0.125	1	1	0	0	0	0	0.0510557880115462	0.0248391312700844	0.039834800286257	0.000805470820468163	16.3704350120923	1.19574937421305	4.07761109324715	0.770796002560712	0.999999671616948
cg18505978	0	4	0.5	1	4	0	0	0	0	-0.0820028338942473	0.0398977384213071	0.0398475886907964	0.00786742471099398	70.0957075016741	3.34400153441511	12.3190259604753	0.0905436819717187	0.999999671616948
cg00290028	1	0	0.125	1	1	0	0	0	0	0.033354318002289	0.016228393404439	0.039849436350517	0.000326955525497379	15.6454732978783	1.18547283601183	3.73551452509279	0.809687065232172	0.999999671616948
cg03719092	1	0	0.125	1	1	0	0	0	0	0.045102623097342	0.0219451969751315	0.0398559329081708	0.00111864374418774	30.7108481633415	1.44322736459149	6.72868779702512	0.457664858821838	0.999999671616948
cg19573464	1	0	0.125	1	1	0	0	0	0	0.0259019488606158	0.0126029935243567	0.0398575724682939	0.000461460443933383	40.1870880435112	1.67187981205037	5.46178577244722	0.603797144799344	0.999999671616948
cg03613717	1	0	0.125	1	1	0	0	0	0	0.0288133513605063	0.0140204007613038	0.0398691695362464	0.000675644916807008	48.1534618321543	1.92876908533921	6.16913313933549	0.520145384191114	0.999999671616948
cg21708738	0	1	0.125	1	1	0	0	0	0	-0.0538589640118201	0.0262095511997694	0.0398851362097203	0.00064328261876875	11.4431692570708	1.12921836927847	2.74116837859768	0.9078698794578	0.999999671616948
cg11004323	1	0	0.125	1	1	0	0	0	0	0.024038110181601	0.0116989855858332	0.0399063005913446	7.32714409462767e-05	5.88170274859579	1.06249265998603	2.70970513985381	0.910496446696109	0.999999671616948
cg13407881	1	0	0.125	1	1	0	0	0	0	0.0300335056203383	0.0146170427855014	0.0399088640057314	0.000427840139238516	26.2998563915974	1.35684945922682	5.53751014955877	0.594663376308159	0.999999671616948
cg06039387	1	0	0.125	1	1	0	0	0	0	0.038606084007315	0.0187956760228885	0.0399768994835263	0.00108169454710919	42.1895140471501	1.72978999141367	7.37894553408679	0.39051809665505	0.999999671616948
cg02152271	0	1	0.125	1	1	0	0	0	0	-0.0502288256553837	0.0244575078765539	0.0400029874490386	0.00190118378094204	44.0155857023895	1.78621141713486	12.0622476442991	0.0985303141450075	0.999999671616948
cg16042668	0	2	0.25	1	2	0	0	0	0	-0.0721835543511703	0.0351479848676741	0.0400043567931751	0.00531805158037057	56.9305124703079	2.32182934452285	14.3337768973849	0.0455534531033843	0.999999671616948
cg00463502	0	1	0.125	1	1	0	0	0	0	-0.0302006876875394	0.014706387868303	0.0400167304312662	0.000548731911893493	33.9327243894431	1.51360865232985	4.07118481597662	0.771542782257893	0.999999671616948
cg22488268	2	0	0.25	1	2	0	0	0	0	0.0830338268935513	0.0404404257099777	0.0400494812528389	0.00777690344739282	66.0955092612784	2.94946179167329	5.16739173160516	0.639543867906065	0.999999671616948
cg03515927	1	0	0.125	1	1	0	0	0	0	0.0339323857920986	0.0165265244093679	0.0400524460463617	0.000603215587008601	29.0751140525842	1.40994234483705	5.06115495144986	0.652500248743608	0.999999671616948
cg17313945	1	0	0.125	1	1	0	0	0	0	0.0657699067640989	0.0320337038639773	0.0400583113876742	0.00328364414056197	42.7667315925264	1.74723552895927	6.58302578219426	0.473545146891456	0.999999671616948
cg10112943	1	0	0.125	1	1	0	0	0	0	0.0375521656069283	0.0182916508057809	0.0400757244311873	0.000610706337577931	23.649665402009	1.30975195493945	5.03143415797463	0.656127020211361	0.999999671616948
cg10418862	0	2	0.25	1	2	0	0	0	0	-0.0308182273756855	0.0150116278679559	0.0400767424846133	0.000551699746568864	32.9952858375559	1.49243230495041	8.473534348855	0.292693435577802	0.999999671616948
cg06407434	1	0	0.125	1	1	0	0	0	0	0.0677711877022657	0.0330172416377084	0.0401113948600511	0.00343862181439576	42.1503339274867	1.72861844828373	9.82452861872558	0.198737275918992	0.999999671616948
cg12169889	0	2	0.25	1	2	0	0	0	0	-0.0594932812947956	0.0289919450921995	0.0401635955763244	0.00478917653150674	75.5143100666693	4.0840180641133	11.7956565397715	0.107482251416635	0.999999671616948
cg00172803	1	0	0.125	1	1	0	0	0	0	0.0502813074004416	0.0245048758781444	0.0401803633062904	0.00165196964141126	35.5905012589424	1.55256603380854	7.32051093046139	0.396288319989635	0.999999671616948
cg25918267	1	0	0.125	1	1	0	0	0	0	0.0209744956451214	0.0102222958653878	0.040185403784389	6.25161934242121e-05	6.56684903688967	1.07028392994562	2.24537078115759	0.94502144585731	0.999999671616948
cg27027375	0	2	0.25	1	2	0	0	0	0	-0.0292492854755828	0.0142562708146309	0.0402009096826508	0.000455563898355285	29.1729436328117	1.41188982190041	7.64155919409594	0.365258791910978	0.999999671616948
cg18206859	2	0	0.25	1	2	0	0	0	0	0.0225180125548325	0.0109756763499197	0.0402057612069089	0.000202788432624116	21.8612754789183	1.27977517694213	4.4920930419247	0.721669194993163	0.999999671616948
cg01016637	0	1	0.125	1	1	0	0	0	0	-0.0343700004135006	0.0167539823948815	0.0402228930552022	0.000520146759022214	24.1996938451447	1.3192558852692	4.32878472510544	0.741224163718933	0.999999671616948
cg14504479	1	0	0.125	1	1	0	0	0	0	0.0412923806037528	0.0201317540695204	0.0402565330595538	0.00166202289690845	57.3712345907432	2.34583382933921	5.94135181201981	0.546613905517696	0.999999671616948
cg25735425	3	0	0.375	1	3	0	0	0	0	0.0853026354854437	0.0415889268627698	0.0402581748191472	0.00912285883622766	72.9396403282003	3.69544238187686	19.4388983110526	0.00691811782957599	0.999999671616948
cg12865888	0	1	0.125	1	1	0	0	0	0	-0.0700900197888993	0.0341765705792449	0.0402844069719926	0.00319155836338916	36.9825834770651	1.58686289469841	11.2173815472563	0.129414007175552	0.999999671616948
cg02513673	1	0	0.125	1	1	0	0	0	0	0.0281875058942588	0.013746271748663	0.0403101632874074	0.00050135631564449	37.4771155699466	1.59941437301847	7.5732200571746	0.371725043667923	0.999999671616948
cg01210663	1	0	0.125	1	1	0	0	0	0	0.0326841230116462	0.0159398996238209	0.0403195851553847	0.000427618825871855	21.6475565501893	1.27628438370344	4.79136615831023	0.685406366604007	0.999999671616948
cg17346857	1	0	0.125	1	1	0	0	0	0	0.0339824910160836	0.0165740842032262	0.0403313625810276	0.00106171298767822	54.4979104494292	2.19770127015509	11.116772430769	0.133605949064361	0.999999671616948
cg15998421	2	0	0.25	1	2	0	0	0	0	0.0615859233995097	0.0300396225216938	0.0403491742545316	0.00355464931966644	51.6273483461706	2.06728381804729	10.6923975121216	0.152610652490652	0.999999671616948
cg01176823	0	3	0.375	1	3	0	0	0	0	-0.0550448788025427	0.0268512490653199	0.0403650914541349	0.00328174624588936	66.4845517339082	2.98369871726203	11.7325861161827	0.1097030105259	0.999999671616948
cg24598145	0	1	0.125	1	1	0	0	0	0	-0.0265067668533099	0.012932822764824	0.0404060985507904	0.000180854912012344	13.2457857735723	1.15268175605857	3.01655418705258	0.88346662013001	0.999999671616948
cg17509872	2	0	0.25	1	2	0	0	0	0	0.0417845724585404	0.0203876594641637	0.0404129393450022	0.0014130926593987	48.089025806675	1.92637494391039	5.69349099572591	0.575959258521838	0.999999671616948
cg13726459	2	0	0.25	1	2	0	0	0	0	0.0629118132524363	0.0306982349413852	0.0404266757369894	0.00267824110591101	37.7923924470455	1.60752042931204	7.0444260246209	0.424268954334497	0.999999671616948
cg14711067	1	0	0.125	1	1	0	0	0	0	0.0371828930515491	0.0181446811532271	0.040438185765341	0.000854940346630463	34.0778325749892	1.51694041482714	6.90659835373487	0.438669252436762	0.999999671616948
cg12894126	1	0	0.125	1	1	0	0	0	0	0.0180564506292088	0.00881228241068905	0.0404611831754641	0.000150907897478598	25.5486089729798	1.34315824889971	5.81577585049829	0.561417611365861	0.999999671616948
cg03198009	1	0	0.125	1	1	0	0	0	0	0.187135292142214	0.0913399186413277	0.0404837462346364	0.0132157056154545	20.1883658165034	1.25295016225439	5.52027445175382	0.596739526975857	0.999999671616948
cg17954695	1	0	0.125	1	1	0	0	0	0	0.0369349460177026	0.0180279539422864	0.0404856155099577	0.000736817413840536	30.969954155953	1.44864455437159	4.21999194304359	0.75411866150945	0.999999671616948
cg08724371	1	0	0.125	1	1	0	0	0	0	0.0354640542278358	0.0173112027665182	0.0404994116789084	0.000852711072226606	39.1068936212538	1.64222201734979	6.6115930470897	0.470408133069096	0.999999671616948
cg09595185	1	0	0.125	1	1	0	0	0	0	0.0259604871727989	0.0126722084105493	0.0404996922261993	0.000283049396521563	22.9144973719614	1.29726078952265	4.42442922356965	0.729797122963457	0.999999671616948
cg02817925	0	1	0.125	1	1	0	0	0	0	-0.0340192031464316	0.0166066045298347	0.0405076502554317	0.000549442428228741	27.8664306724374	1.38631709108826	7.70354262944546	0.359459569146548	0.999999671616948
cg04355250	2	0	0.25	1	2	0	0	0	0	0.0375080792515917	0.0183130292468398	0.0405439752930586	0.00127458498262064	52.1897948961395	2.09160366040608	9.21660220004921	0.237476798566129	0.999999671616948
cg23201340	0	2	0.25	1	2	0	0	0	0	-0.0314501413104568	0.01535545440373	0.0405461499922961	0.000905878797849734	54.4447801941201	2.1951381296396	8.17125153312286	0.317735741407828	0.999999671616948
cg23982237	2	0	0.25	1	2	0	0	0	0	0.0591812112855905	0.028899294128468	0.04057540548924	0.00355965005810101	56.6625941274913	2.30747544728873	9.1683542133849	0.240793903334907	0.999999671616948
cg26152485	0	1	0.125	1	1	0	0	0	0	-0.0309778419612269	0.0151280105797431	0.040588012419546	0.00032791001985546	18.1575104453139	1.22185921449984	5.18512888461165	0.637382484483332	0.999999671616948
cg14576319	1	0	0.125	1	1	0	0	0	0	0.0272961947335454	0.0133375916661185	0.0407012088916921	0.000470149859022831	35.3007862074094	1.54561383575038	5.03069054008512	0.656217768109641	0.999999671616948
cg05060534	0	1	0.125	1	1	0	0	0	0	-0.0286356740690411	0.0139925763919921	0.040708140321044	0.000309364837860033	20.1148374640873	1.25179691479059	4.49796892865874	0.72096183532312	0.999999671616948
cg12181353	2	0	0.25	1	2	0	0	0	0	0.0325805675179472	0.0159206530832491	0.0407136790061172	0.000791323296700928	42.3281792699205	1.73394907138494	6.78910716425396	0.45116346924579	0.999999671616948
cg14871601	0	2	0.25	1	2	0	0	0	0	-0.0725026333124637	0.0354294489407172	0.040717562054201	0.00444250209910298	48.2141267556834	1.93102855537875	7.28443700153102	0.399877330274825	0.999999671616948
cg01177709	0	1	0.125	1	1	0	0	0	0	-0.0495373258703426	0.0242075683487667	0.0407212637957265	0.00137615891972211	30.6448766106479	1.44185454675945	4.94775357324058	0.666339171502345	0.999999671616948
cg04386149	2	0	0.25	1	2	0	0	0	0	0.0878984981892976	0.0429593598811946	0.0407480169405279	0.0103757675435916	83.5942350798827	6.09541831709269	15.8187481684672	0.0268248854592637	0.999999671616948
cg07297964	2	0	0.25	1	2	0	0	0	0	0.0317264725684104	0.0155073932279553	0.0407668654777013	0.000724064786310862	42.2307018484689	1.7310232805269	11.2273239213419	0.129006048791574	0.999999671616948
cg23371050	1	0	0.125	1	1	0	0	0	0	0.0257783463671305	0.012600478102698	0.040773800357512	0.000288387739654264	23.3842325948698	1.30521436235466	5.62300377979409	0.58439172197938	0.999999671616948
cg05249393	1	0	0.125	1	1	0	0	0	0	0.0573003848486088	0.0280122460586427	0.0408008938667945	0.00296479118581214	50.7962807191568	2.03236668816078	8.49010735219983	0.291364087219419	0.999999671616948
cg27198696	1	0	0.125	1	1	0	0	0	0	0.0263234285266324	0.0128690967148369	0.0408079525446722	0.000129994197449429	9.33129531404834	1.10291638494637	3.50040555600016	0.835182524687433	0.999999671616948
cg27393769	0	1	0.125	1	1	0	0	0	0	-0.0425562343707661	0.0208055998806524	0.0408132592848592	0.00163185430319995	60.3460590117935	2.52181744129142	12.7344695719623	0.0788484173543626	0.999999671616948
cg24915717	2	0	0.25	1	2	0	0	0	0	0.043462225704442	0.0212487152406912	0.0408149589033431	0.00153086346647816	45.0288292062895	1.81913534960477	8.09175229564752	0.324572896035722	0.999999671616948
cg01014262	1	0	0.125	1	1	0	0	0	0	0.0287352587473378	0.0140488032068265	0.0408165842229974	0.000427125030398635	28.5016341175302	1.39863336407411	5.66826492199932	0.578973092262496	0.999999671616948
cg11383374	2	0	0.25	1	2	0	0	0	0	0.0356290888888584	0.0174206724047698	0.0408332795153671	0.000938828055581783	43.0793574546153	1.75683188959553	7.24216216084985	0.404109172504155	0.999999671616948
cg07582047	1	0	0.125	1	1	0	0	0	0	0.0571473182792834	0.0279437492510481	0.040846564053911	0.00196672489126292	36.5554006914857	1.57617828924612	3.58835432681595	0.825780422244158	0.999999671616948
cg01181053	1	0	0.125	1	1	0	0	0	0	0.0295693905988484	0.0144588880506	0.040848281852111	0.000472089813179712	29.8570960413428	1.42566096292422	4.07298667101857	0.771333448750968	0.999999671616948
cg19402939	0	1	0.125	1	1	0	0	0	0	-0.0692528477094576	0.0338672892539743	0.0408716250163065	0.00172782508769137	19.0411836856539	1.23519592494684	4.47446900857392	0.723789416491107	0.999999671616948
cg00738085	0	1	0.125	1	1	0	0	0	0	-0.050518604005356	0.0247086054435011	0.040896748218713	0.00266569316508418	63.2587760571163	2.7217383981398	7.20907567550968	0.407440623154389	0.999999671616948
cg19175742	1	0	0.125	1	1	0	0	0	0	0.0291901469807189	0.0142780844404882	0.040913831963657	0.000342155295929763	21.6815990797744	1.2768391441222	4.31340580701797	0.743054010523584	0.999999671616948
cg00411697	1	0	0.125	1	1	0	0	0	0	0.0205072462085618	0.0100310237069013	0.0409158054127929	9.97594652160261e-05	12.2025314311757	1.13898500298571	3.04700611874302	0.880619980925079	0.999999671616948
cg09022607	1	0	0.125	1	1	0	0	0	0	0.040060404854044	0.0195954146948334	0.0409163693360855	0.00108038228840431	38.5043124526874	1.62613028634022	6.1819675394479	0.518670086507396	0.999999671616948
cg25805189	1	0	0.125	1	1	0	0	0	0	0.0244072951718679	0.0119393980975321	0.0409273623297073	4.45674942188833e-05	3.56580549138799	1.03697656738419	1.66528869525599	0.976029997202228	0.999999671616948
cg02415651	0	1	0.125	1	1	0	0	0	0	-0.043136503257179	0.0211045231611423	0.0409588935233332	0.00078828150828517	23.1603052747413	1.30141068828489	4.38054402807371	0.735049910059717	0.999999671616948
cg23526298	1	0	0.125	1	1	0	0	0	0	0.0683123861973991	0.0334228138354455	0.0409649142326251	0.00244507169101991	28.4106631684526	1.39685607418468	4.93787871749761	0.667544114880156	0.999999671616948
cg13468149	0	1	0.125	1	1	0	0	0	0	-0.0271097352731329	0.0132649266289005	0.0409816676567654	0.000272218054102929	19.8457405470966	1.24759433475594	5.12371425035841	0.644868757929274	0.999999671616948
cg14736911	0	1	0.125	1	1	0	0	0	0	-0.0436592471365267	0.021364024199897	0.0409943414203114	0.00081865478798659	23.8890552836001	1.31387148553489	5.87506117812882	0.554411383877775	0.999999671616948
cg16868994	2	0	0.25	1	2	0	0	0	0	0.0667653081501483	0.032676737741694	0.0410320453989615	0.0049614080560823	65.6082893955867	2.9076774095432	20.0422318793973	0.00547918190783367	0.999999671616948
cg15420153	2	0	0.25	1	2	0	0	0	0	0.0386456397246082	0.0189165696896087	0.0410572117203463	0.000990190335166849	36.6007206435611	1.5773049948689	8.77779425989025	0.269005708208471	0.999999671616948
cg03869874	0	1	0.125	1	1	0	0	0	0	-0.0419290017554796	0.0205348094734039	0.041166407786899	0.000850976192525472	25.8904239841779	1.34935328706577	6.04392737631956	0.534629651180416	0.999999671616948
cg07062847	0	1	0.125	1	1	0	0	0	0	-0.057422446846571	0.0281288381731378	0.0412102490940588	0.00201562996468015	34.248638509516	1.52088105452345	6.53234085984181	0.479137425575225	0.999999671616948
cg20848216	1	0	0.125	1	1	0	0	0	0	0.0288336887989014	0.0141246488685318	0.0412136819401626	0.000363520062180731	24.7147490178689	1.32828141894267	3.89103641475099	0.792238935425046	0.999999671616948
cg24394865	1	0	0.125	1	1	0	0	0	0	0.0292220911336468	0.0143157465884933	0.0412254747109871	0.000229559561411309	13.8901848090207	1.16130779956053	3.11440969857199	0.874220464216569	0.999999671616948
cg06609882	1	0	0.125	1	1	0	0	0	0	0.0403980288974118	0.0197969535689614	0.0412887658895252	0.000910170477186873	31.3601128416636	1.4568788519323	7.2665574184935	0.401663729872101	0.999999671616948
cg22129323	0	2	0.25	1	2	0	0	0	0	-0.103744699062726	0.0508426832838334	0.0413001521597812	0.0108206688020962	59.9474610291078	2.49672062169826	14.717866537532	0.0397908808626556	0.999999671616948
cg23862908	1	0	0.125	1	1	0	0	0	0	0.037612789268064	0.0184331237233763	0.0413005493597885	0.000579903668600282	22.0100195005306	1.28221598927929	6.12630979023324	0.525080782780365	0.999999671616948
cg19586199	0	2	0.25	1	2	0	0	0	0	-0.0388677402666457	0.0190482075151442	0.0413012153045682	0.00059217252713352	20.9777460075916	1.26546630787837	4.73148644324658	0.692692607067059	0.999999671616948
cg19217130	0	1	0.125	1	1	0	0	0	0	-0.0587193812818372	0.0287810770908759	0.0413296217570047	0.00280488769673696	45.2822591891528	1.82756083343587	8.01598597755494	0.331186385706214	0.999999671616948
cg22708168	0	2	0.25	1	2	0	0	0	0	-0.0503480165234659	0.0246791656210369	0.0413401619962194	0.00218860650810399	50.4801667008113	2.01939290457261	7.79887192616844	0.350662993647633	0.999999671616948
cg00827176	1	0	0.125	1	1	0	0	0	0	0.0233767371146781	0.0114590739977613	0.0413483600369151	0.000304507524623292	30.4349220619983	1.43750288167754	7.09448122453182	0.419109319272571	0.999999671616948
cg16643422	1	0	0.125	1	1	0	0	0	0	0.0326931842711833	0.0160283342047742	0.0413790273812566	0.000463626416865392	23.7933791769364	1.31222194239763	4.61107874627173	0.707303526623298	0.999999671616948
cg13716638	1	0	0.125	1	1	0	0	0	0	0.0382020174844126	0.0187294968029571	0.0413830732021998	0.000966898560027855	37.4866195426912	1.59965753361061	8.19705183007539	0.315539339891253	0.999999671616948
cg27598129	0	1	0.125	1	1	0	0	0	0	-0.0562286185385624	0.0275676335742961	0.0413841326911592	0.00233076788582569	42.3900654281261	1.73581172662573	10.3842534011405	0.167823598901759	0.999999671616948
cg00064840	1	0	0.125	1	1	0	0	0	0	0.0328832639195064	0.0161237638959297	0.041407278550351	0.000590593488177659	30.2227772921683	1.43313241942454	6.12263544781137	0.52550516563655	0.999999671616948
cg13984181	1	0	0.125	1	1	0	0	0	0	0.0378877367032585	0.0185783170585414	0.0414148628666314	0.000976909349204547	38.8275519447118	1.63472287245427	7.40424220970411	0.388036889310373	0.999999671616948
cg22641632	0	2	0.25	1	2	0	0	0	0	-0.0565792658132009	0.0277510760086971	0.04146865377614	0.00212609380503231	37.5737694220823	1.6018907288529	7.00367034621467	0.428497802146772	0.999999671616948
cg12256038	0	2	0.25	1	2	0	0	0	0	-0.0392112836977314	0.0192348298610326	0.0414943298631322	0.00109649347538986	39.0219600915829	1.63993464122806	9.40301935912995	0.225000876531006	0.999999671616948
cg06659926	0	1	0.125	1	1	0	0	0	0	-0.0528183952040972	0.0259118722197339	0.0415113543938272	0.00190919740048794	38.9056304137581	1.6368120446654	8.16680190062736	0.318115657009063	0.999999671616948
cg17479763	1	0	0.125	1	1	0	0	0	0	0.0308971352937734	0.0151616187817916	0.0415647352682132	0.00040500205089357	22.6194750900114	1.29231483136517	4.31180205376234	0.743244703739509	0.999999671616948
cg05098011	2	0	0.25	1	2	0	0	0	0	0.0337075037411326	0.0165422011224573	0.0415832078056876	0.000763724851556383	37.7941572500288	1.60756603526678	7.13727732239849	0.414728049935117	0.999999671616948
cg03431585	0	1	0.125	1	1	0	0	0	0	-0.024309785575825	0.0119310349707711	0.0415974295179294	0.000337033069525528	32.6743835068623	1.48531874208969	6.558306030638	0.476268374347267	0.999999671616948
cg26280695	0	1	0.125	1	1	0	0	0	0	-0.034715570394371	0.0170385182372875	0.0416023739604762	0.00100170448985274	49.2692159772845	1.97118972092415	7.91870003057751	0.33981746976727	0.999999671616948
cg11946336	2	0	0.25	1	2	0	0	0	0	0.0436030836732479	0.0214008349614939	0.04160518996179	0.00159554499016353	47.1699453669809	1.89286194562251	6.9017122182379	0.439184887455312	0.999999671616948
cg22403266	1	0	0.125	1	1	0	0	0	0	0.0293747875315025	0.0144181619059607	0.0416153600167361	0.000267946779300985	16.0280200980235	1.19087343321824	4.90779948484176	0.671213911927248	0.999999671616948
cg21282907	0	2	0.25	1	2	0	0	0	0	-0.0331735047737038	0.0162831026905981	0.0416203589583794	0.000895611136446535	45.7370604304949	1.84287841376361	9.41001174197278	0.224543349166083	0.999999671616948
cg15660466	2	0	0.25	1	2	0	0	0	0	0.0316317633856358	0.0155294149610097	0.0416607221519853	0.000337238244694669	17.7477892020511	1.21577279236479	5.11448052912772	0.645994868471827	0.999999671616948
cg02432487	0	1	0.125	1	1	0	0	0	0	-0.0331922587844793	0.0162959232958675	0.0416656454733627	0.000554272816255352	28.1220736461557	1.39124770388777	3.07752753286714	0.87773883381719	0.999999671616948
cg10012711	0	2	0.25	1	2	0	0	0	0	-0.057177904212172	0.0280734806989876	0.0416778069599746	0.00324939761028628	56.2721512016132	2.28687215922886	8.05418858196048	0.327839883156112	0.999999671616948
cg09814975	2	0	0.25	1	2	0	0	0	0	0.034880926457361	0.0171264176716227	0.0416827400010894	0.000897798869854786	41.7974123694592	1.71813666833477	8.12743239963016	0.321491362880139	0.999999671616948
cg02276614	0	2	0.25	1	2	0	0	0	0	-0.0396537945342813	0.0194709619266861	0.0416940912473957	0.00129698807145382	46.6980032336362	1.87610232386463	10.7005452576421	0.152224953584749	0.999999671616948
cg24200165	0	1	0.125	1	1	0	0	0	0	-0.0401268157309776	0.0197096598238005	0.0417608090882309	0.000846112665794893	28.5538162040695	1.39965488269642	4.04563245776515	0.774506694600178	0.999999671616948
cg11038322	1	0	0.125	1	1	0	0	0	0	0.0470369586059278	0.0231077553652316	0.0417957057057812	0.000738502881751409	17.4781417234834	1.2118001471188	4.21854861371468	0.754288906642263	0.999999671616948
cg11155356	0	1	0.125	1	1	0	0	0	0	-0.0285325938964994	0.0140180301274912	0.0418085229407125	0.000243509133420872	15.511899838532	1.1835986347058	3.43811810041201	0.841735828337132	0.999999671616948
cg00333154	0	2	0.25	1	2	0	0	0	0	-0.0575301329852308	0.0282653928870283	0.0418150795189752	0.00244104817035614	44.9214053560411	1.81558735560382	5.65835838928104	0.580157889427803	0.999999671616948
cg08638320	2	0	0.25	1	2	0	0	0	0	0.0453062478761289	0.0222596778323929	0.041815611591574	0.00124935581710585	33.4483980786092	1.50259343295925	7.43104009863548	0.385419529786895	0.999999671616948
cg17976588	1	0	0.125	1	1	0	0	0	0	0.0357005583477539	0.0175417145691139	0.0418326976549683	0.000380941148877035	15.3988745033103	1.18201737167093	4.67206295095409	0.699911106879087	0.999999671616948
cg11157771	1	0	0.125	1	1	0	0	0	0	0.0329389578789322	0.0161900778011518	0.0418996869547326	0.000596775261698092	30.1676387961056	1.43200084138675	7.7476912195638	0.355367228373864	0.999999671616948
cg10588679	2	0	0.25	1	2	0	0	0	0	0.0332789242652971	0.0163574708788121	0.0419033652652157	0.000840919480634412	42.146216635716	1.72849542734892	7.8138211534796	0.349297057272215	0.999999671616948
cg27514366	1	0	0.125	1	1	0	0	0	0	0.0367129532118169	0.0180456841905121	0.0419067417311531	0.000480216632562364	18.815268058379	1.23175870152418	3.11279858191694	0.874374987428885	0.999999671616948
cg16977735	0	1	0.125	1	1	0	0	0	0	0.0668380845914832	0.0328545210178771	0.0419148173815565	0.0039379838808848	48.7042470146142	1.94947913189792	16.3962766445946	0.0217325086987614	0.999999671616948
cg13754720	1	0	0.125	1	1	0	0	0	0	0.0566319689281098	0.0278403160363181	0.041934337774421	0.00122985321152993	20.2210082507758	1.25346282031663	5.96362101871668	0.544003529878817	0.999999671616948
cg09354589	0	1	0.125	1	1	0	0	0	0	-0.0317600342454339	0.0156148200719758	0.0419548872194771	0.00045071497215117	24.0675379250605	1.31695979910816	4.69573493307115	0.697037182439769	0.999999671616948
cg03586390	0	1	0.125	1	1	0	0	0	0	-0.0388853397867215	0.0191197826828937	0.0419742664184846	0.00070412562451887	25.6923365565042	1.34575621632943	3.78359865300903	0.804337992364004	0.999999671616948
cg08314208	0	2	0.25	1	2	0	0	0	0	-0.0445138077086897	0.0218877340816438	0.0419785202081597	0.00159778749662735	44.4909464410701	1.80150792687966	7.45064871904877	0.383511599755943	0.999999671616948
cg16051954	0	2	0.25	1	2	0	0	0	0	-0.0414613886264255	0.0203869621892422	0.0419797558862588	0.000990745299259467	31.2886600720494	1.45536384685349	5.5518371987116	0.592938910243295	0.999999671616948
cg16270051	0	1	0.125	1	1	0	0	0	0	-0.0574763712134986	0.0282629033896649	0.0419886184356858	0.00271197956644597	48.0693928691787	1.92564665666404	6.61511326125596	0.470022325468202	0.999999671616948
cg21912060	1	0	0.125	1	1	0	0	0	0	0.0329681802896684	0.0162119237849248	0.0419943564098171	0.000127430345107124	5.73104871713233	1.06079465867755	2.12147343167085	0.952812045729032	0.999999671616948
cg09977376	2	0	0.25	1	2	0	0	0	0	0.0299077424779112	0.0147076339773598	0.0420036202548403	0.000563531181693885	36.1084810618074	1.56515296023464	6.78380355901841	0.451732109254904	0.999999671616948
cg11639825	0	1	0.125	1	1	0	0	0	0	-0.0625488763687284	0.0307639269165982	0.0420334366741309	0.00344442822401625	50.0930626053306	2.0037294456518	10.8445476598522	0.145544982330114	0.999999671616948
cg13512394	0	1	0.125	1	1	0	0	0	0	-0.0223812649107607	0.0110092071918382	0.0420566831510194	5.76719477457109e-05	5.16457641504082	1.05445830492246	2.04441221524618	0.957341371131757	0.999999671616948
cg05794695	1	0	0.125	1	1	0	0	0	0	0.0382273702218763	0.0188040102422472	0.0420588772855869	0.000848327136188629	31.5539163983544	1.46100397185612	5.24427080727691	0.630180966338242	0.999999671616948
cg27162705	1	0	0.125	1	1	0	0	0	0	0.0404477773231849	0.0199006267871173	0.0421043171018332	0.000521917508210571	16.5328109644746	1.19807556904112	3.71974841136461	0.811431602767976	0.999999671616948
cg01673669	3	0	0.375	1	3	0	0	0	0	0.0872937773877055	0.0429506522873642	0.0421111252444901	0.00979311359590534	73.6041779139865	3.78847833093206	13.8641351287037	0.0536512849015814	0.999999671616948
cg16497921	1	0	0.125	1	1	0	0	0	0	0.0261475846714948	0.0128659136606019	0.0421218134529834	0.000491254335519359	41.5251033679307	1.71013555832704	6.90744226867987	0.438580229090803	0.999999671616948
cg03339016	1	0	0.125	1	1	0	0	0	0	0.0255314413484936	0.0125628030681029	0.0421228380648467	0.000393900803492558	33.8762303854794	1.51231547419281	5.94183344049756	0.546557400411086	0.999999671616948
cg10029496	1	0	0.125	1	1	0	0	0	0	0.0331191371082427	0.0162994661811625	0.0421622164874706	0.000497086785717719	24.8903673439307	1.33138715320184	3.74009668957981	0.809179166617944	0.999999671616948
cg03630800	0	1	0.125	1	1	0	0	0	0	-0.0222283560134129	0.0109396527370739	0.0421630806519897	0.000222290068810419	24.2096097989162	1.31942848868682	4.43681987696307	0.728311265499543	0.999999671616948
cg22990543	0	2	0.25	1	2	0	0	0	0	-0.03727939478046	0.0183471055938521	0.0421642721545053	0.000816183353750448	32.2219271073831	1.47540341193284	7.29387560421467	0.398936308976452	0.999999671616948
cg24115835	0	1	0.125	1	1	0	0	0	0	-0.020796906547931	0.0102352739763281	0.0421652313079426	0.000140338825696632	16.7745454793426	1.20155546852771	3.45887691475173	0.839561810121184	0.999999671616948
cg08612601	1	0	0.125	1	1	0	0	0	0	0.0226725127444755	0.0111589408432433	0.0421759335340865	0.000231023457121211	24.56269144349	1.32560402688664	4.82631997664861	0.681148563668337	0.999999671616948
cg09764221	1	0	0.125	1	1	0	0	0	0	0.0275747013304223	0.0135718796752532	0.0421787115986411	0.00042935359788128	30.9833686024002	1.44892612077671	8.09490771043293	0.324299527135977	0.999999671616948
cg20687414	1	0	0.125	1	1	0	0	0	0	0.0406872877890397	0.02002670948987	0.0421889824154133	0.000590082435596396	18.6142433006288	1.2287162281895	3.91076229795105	0.789996620650195	0.999999671616948
cg17105041	0	1	0.125	1	1	0	0	0	0	-0.0316738604422915	0.0155904814752056	0.0421926182343226	0.000723032924915039	41.987882695141	1.7237778010151	4.69648449398871	0.696946144156642	0.999999671616948
cg26621790	3	0	0.375	1	3	0	0	0	0	0.165751680555927	0.0815865782225217	0.042193684574499	0.0292695269138536	60.894922554878	2.55721268268385	10.7804828213721	0.148485009196764	0.999999671616948
cg21454031	3	0	0.375	1	3	0	0	0	0	0.0777624069122821	0.0382853417764279	0.0422420720508719	0.00869892932326745	80.865379404968	5.22612923017473	16.2442837018722	0.0229758884814822	0.999999671616948
cg21561596	2	0	0.25	1	2	0	0	0	0	0.0461633808697286	0.022729174826026	0.042253089813966	0.00158314281346032	43.205697180904	1.76073998687025	8.60495872414526	0.282275720156216	0.999999671616948
cg02548542	0	2	0.25	1	2	0	0	0	0	-0.0359429748249302	0.0176971434320866	0.0422545560167391	0.000963006373739081	41.4410708256401	1.70768149981447	11.0756782433378	0.135351869071453	0.999999671616948
cg03533382	1	0	0.125	1	1	0	0	0	0	0.0277566185473257	0.0136671547377588	0.0422651844078625	0.000480563727348241	36.1196162196508	1.56542578616696	6.13763448029133	0.523773695471376	0.999999671616948
cg16580197	0	1	0.125	1	1	0	0	0	0	-0.0336751351644765	0.0165814385865114	0.0422658034729326	0.000474100201305487	22.2026055200156	1.28539009138317	5.72488972716603	0.572214438205666	0.999999671616948
cg11577329	0	1	0.125	1	1	0	0	0	0	-0.0408305487676366	0.0201049741168132	0.0422683857165104	0.0010344355702345	32.9341623542538	1.49107210929382	6.34149775081099	0.500487511380403	0.999999671616948
cg26908825	0	1	0.125	1	1	0	0	0	0	-0.0368659190393337	0.0181544867108094	0.042287656768245	0.000755014045194101	30.1673346473313	1.43199460445882	6.3738746664269	0.496833692407911	0.999999671616948
cg13408776	1	0	0.125	1	1	0	0	0	0	0.0405993030023055	0.0199942410342064	0.0423006800877886	0.00146869104696827	51.1444321395888	2.04684960956174	10.6895108508116	0.152747502431054	0.999999671616948
cg18497162	0	1	0.125	1	1	0	0	0	0	-0.0284126349573625	0.0139931007471872	0.0423083254429545	0.000285304757974187	18.4558633546463	1.22632974133889	4.30536818438114	0.74400947273397	0.999999671616948
cg21776419	1	0	0.125	1	1	0	0	0	0	0.0247111256150381	0.0121713568917145	0.0423292282823053	0.000267717128256074	23.1753317855501	1.30166523753618	6.47535820520917	0.485464340995142	0.999999671616948
cg03868220	0	2	0.25	1	2	0	0	0	0	-0.0461993959456347	0.0227599247335646	0.0423710618163764	0.00207961883500464	53.5920109315779	2.1548014039687	11.7356200692454	0.109595258780874	0.999999671616948
cg12819826	0	1	0.125	1	1	0	0	0	0	-0.0538789416126418	0.0265432289927439	0.0423711443004052	0.00280570815410559	53.6388919903116	2.15698037197692	10.5030143187915	0.161814260621828	0.999999671616948
cg25356697	1	0	0.125	1	1	0	0	0	0	0.0332794210442476	0.0163951224996584	0.0423731430243267	0.000575771244701499	28.3137886672791	1.39496840662795	6.82134218127021	0.447715872720681	0.999999671616948
cg18757077	0	1	0.125	1	1	0	0	0	0	-0.0335355067988426	0.0165224608403385	0.0423878552993139	0.000636440701026636	30.6148211257311	1.44122998055835	5.86826950229919	0.555212477008548	0.999999671616948
cg03436478	3	0	0.375	1	3	0	0	0	0	0.0565711127793667	0.0278747280393037	0.0424097536181016	0.00447506616866347	81.8221518111626	5.50120118515501	26.6438316981419	0.000386217737251253	0.999999671616948
cg14789039	2	0	0.25	1	2	0	0	0	0	0.0496984706794341	0.0244930868292093	0.0424499844007622	0.00258202049557772	60.6110556910257	2.53878345191435	10.5724459930871	0.158386510480619	0.999999671616948
cg27086442	1	0	0.125	1	1	0	0	0	0	0.0418481293858731	0.0206246741160925	0.0424550033552714	0.00135756574775537	42.5788985063739	1.74152005793724	9.41967726922613	0.223912145122291	0.999999671616948
[truncated: 156,619 more rows]
