# Supplementary material for: Decoding depression: a comprehensive multi-cohort exploration of blood DNA methylation using machine learning and deep learning approaches
Source: Transl Psychiatry. 2024 Jul 15;14:287. doi: 10.1038/s41398-024-02992-y (PMC11250806; doi:10.1038/s41398-024-02992-y)
Supplement: Supplementary file 3 — Data S3_S10 [file 41398_2024_2992_MOESM3_ESM.zip › Data S7.xlsx]

## Sheet: Enrichment_BP_init
ONTOLOGY	TERM	N	DE	P.DE	FDR
BP	dopaminergic neuron axon guidance	3	3	0.00142661	1
BP	planar cell polarity pathway involved in axon guidance	3	3	0.00142661	1
BP	regulation of mitotic DNA damage checkpoint	3	3	0.0024392	1
BP	neuroligin clustering involved in postsynaptic membrane assembly	3	3	0.00331186	1
BP	positive regulation of dendritic cell chemotaxis	9	4	0.0033417	1
BP	semaphorin-plexin signaling pathway involved in axon guidance	12	6	0.00342367	1
BP	sphinganine biosynthetic process	2	2	0.00351053	1
BP	negative regulation of DNA-binding transcription factor activity	170	26	0.00357021	1
BP	antiviral innate immune response	22	6	0.00391088	1
BP	regulation of membrane tubulation	6	4	0.00391682	1
BP	regulation of heart induction by regulation of canonical Wnt signaling pathway	4	3	0.00404178	1
BP	positive regulation of heart induction by negative regulation of canonical Wnt signaling pathway	4	3	0.00404178	1
BP	positive regulation of heart induction	4	3	0.00404178	1
BP	tube closure	92	19	0.00434536	1
BP	Purkinje myocyte action potential	4	3	0.00483548	1
BP	radial glia guided migration of Purkinje cell	3	3	0.00514435	1
BP	regulation of endodermal cell fate specification	2	2	0.00514893	1
BP	homophilic cell adhesion via plasma membrane adhesion molecules	162	26	0.00543491	1
BP	N-acetylglucosamine biosynthetic process	2	2	0.00558819	1
BP	glucosamine-containing compound biosynthetic process	2	2	0.00558819	1
BP	postsynaptic density organization	30	9	0.0057874	1
BP	motor learning	8	4	0.0060798	1
BP	regulation of dendritic cell chemotaxis	11	4	0.00611332	1
BP	substrate-dependent cell migration, cell extension	8	4	0.00628682	1
BP	detoxification of zinc ion	2	2	0.00644835	1
BP	regulation of zinc ion transport	2	2	0.00644835	1
BP	stress response to zinc ion	2	2	0.00644835	1
BP	positive regulation of cell cycle process	247	34	0.00677261	1
BP	commissural neuron axon guidance	11	5	0.00679069	1
BP	cellular response to nerve growth factor stimulus	45	11	0.00682205	1
BP	regulation of hematopoietic stem cell proliferation	14	5	0.00694193	1
BP	cellular response to brain-derived neurotrophic factor stimulus	8	4	0.00764671	1
BP	maintenance of synapse structure	21	7	0.00772619	1
BP	positive regulation of mitotic cell cycle	122	21	0.0080188	1
BP	semaphorin-plexin signaling pathway involved in neuron projection guidance	14	6	0.00838215	1
BP	positive regulation of hematopoietic stem cell proliferation	9	4	0.00845836	1
BP	cellular amino acid metabolic process	274	34	0.00847852	1
BP	regulation of histone H3-K9 methylation	24	7	0.00864463	1
BP	neural tube closure	91	18	0.00869994	1
BP	retina layer formation	25	8	0.00884497	1
BP	postsynaptic density protein 95 clustering	8	4	0.00900573	1
BP	postsynaptic membrane assembly	7	4	0.00912563	1
BP	axonogenesis involved in innervation	8	4	0.00942394	1
BP	cell proliferation in midbrain	8	4	0.00944552	1
BP	positive regulation of ATP-dependent activity	43	9	0.0094855	1
BP	regulation of ATP-dependent activity	67	12	0.00966884	1
BP	response to nerve growth factor	47	11	0.00970118	1
BP	postsynaptic specialization organization	32	9	0.00971622	1
BP	semicircular canal formation	2	2	0.00997358	1
BP	cellular hyperosmotic response	15	5	0.0102555	1
BP	negative regulation of membrane tubulation	2	2	0.0107479	1
BP	protein K63-linked ubiquitination	56	11	0.0112346	1
BP	negative regulation of osteoblast differentiation	51	11	0.011546	1
BP	B cell proliferation	85	14	0.0115902	1
BP	serine family amino acid biosynthetic process	19	5	0.0120539	1
BP	regulation of calcium ion binding	3	2	0.0121313	1
BP	negative regulation of calcium ion binding	3	2	0.0121313	1
BP	activation of cysteine-type endopeptidase activity involved in apoptotic process by cytochrome c	7	3	0.0121456	1
BP	positive regulation of synaptic vesicle clustering	2	2	0.0122612	1
BP	regulation of heart induction	5	3	0.0124725	1
BP	regulation of heart induction by canonical Wnt signaling pathway	5	3	0.0124725	1
BP	positive regulation of lamellipodium assembly	27	7	0.0126037	1
BP	Golgi to secretory granule transport	2	2	0.0130639	1
BP	positive regulation of mitotic cell cycle phase transition	94	16	0.0138329	1
BP	positive regulation of mitotic DNA damage checkpoint	2	2	0.0138372	1
BP	motor neuron migration	13	5	0.0138684	1
BP	calcium export from the mitochondrion	2	2	0.0141077	1
BP	vesicle-mediated cholesterol transport	5	3	0.014201	1
BP	endosome to lysosome transport of low-density lipoprotein particle	2	2	0.0144505	1
BP	germ-line stem cell division	2	2	0.0150155	1
BP	male germ-line stem cell asymmetric division	2	2	0.0150155	1
BP	asymmetric stem cell division	2	2	0.0150155	1
BP	germline stem cell asymmetric division	2	2	0.0150155	1
BP	primary neural tube formation	97	18	0.0152876	1
BP	midbrain dopaminergic neuron differentiation	17	6	0.0154288	1
BP	positive regulation of postsynaptic membrane organization	2	2	0.0157387	1
BP	positive regulation of AMPA glutamate receptor clustering	2	2	0.0157387	1
BP	chemorepulsion of dopaminergic neuron axon	2	2	0.0159267	1
BP	serotonergic neuron axon guidance	2	2	0.0159919	1
BP	sphinganine metabolic process	3	2	0.0166063	1
BP	postsynaptic membrane organization	33	8	0.0167011	1
BP	protein localization to synapse	65	14	0.0167432	1
BP	regulation of DNA-binding transcription factor activity	419	52	0.0169394	1
BP	positive regulation of timing of anagen	2	2	0.0170969	1
BP	aminoacyl-tRNA metabolism involved in translational fidelity	13	4	0.017411	1
BP	positive regulation of chondrocyte development	2	2	0.0182049	1
BP	maintenance of postsynaptic specialization structure	5	3	0.0183581	1
BP	gephyrin clustering involved in postsynaptic density assembly	5	3	0.0184189	1
BP	membrane assembly	54	11	0.0186809	1
BP	astral microtubule organization	10	4	0.0187129	1
BP	monoacylglycerol catabolic process	7	3	0.0190794	1
BP	positive regulation of cell cycle phase transition	115	18	0.0192644	1
BP	malonyl-CoA biosynthetic process	2	2	0.0194166	1
BP	Purkinje myocyte to ventricular cardiac muscle cell signaling	6	3	0.0194964	1
BP	Purkinje myocyte to ventricular cardiac muscle cell communication	6	3	0.0194964	1
BP	negative regulation of glucose transmembrane transport	21	5	0.0204518	1
BP	endosomal vesicle fusion	12	4	0.0206989	1
BP	T-helper cell lineage commitment	18	5	0.020773	1
BP	positive regulation of cell cycle	325	41	0.0211433	1
BP	macromolecule depalmitoylation	14	4	0.0211805	1
BP	regulation of B cell proliferation	63	11	0.0212234	1
BP	positive regulation of protein kinase C signaling	10	4	0.0215763	1
BP	cell differentiation involved in embryonic placenta development	23	6	0.0216952	1
BP	formation of cytoplasmic translation initiation complex	14	4	0.0222453	1
BP	regulation of P-type sodium:potassium-exchanging transporter activity	3	2	0.0222791	1
BP	positive regulation of P-type sodium:potassium-exchanging transporter activity	3	2	0.0222791	1
BP	negative regulation of Wnt signaling pathway involved in heart development	7	3	0.0226575	1
BP	cellular hyperosmotic salinity response	7	3	0.0230533	1
BP	sarcomere organization	44	9	0.023336	1
BP	T cell homeostatic proliferation	4	2	0.0237306	1
BP	exocyst localization	6	3	0.0240872	1
BP	DNA methylation on cytosine	6	3	0.0244775	1
BP	regulation of non-canonical Wnt signaling pathway	25	7	0.024854	1
BP	positive regulation of lamellipodium organization	35	8	0.024895	1
BP	cell cycle switching, mitotic to meiotic cell cycle	3	2	0.0249393	1
BP	germline cell cycle switching, mitotic to meiotic cell cycle	3	2	0.0249393	1
BP	cell cycle switching	3	2	0.0249393	1
BP	membrane biogenesis	58	11	0.0256285	1
BP	mitochondrial transmembrane transport	81	12	0.0256359	1
BP	positive regulation of cell cycle checkpoint	19	5	0.0257519	1
BP	positive regulation of non-canonical Wnt signaling pathway	14	5	0.0263943	1
BP	negative regulation of mesodermal cell fate specification	3	2	0.0263946	1
BP	negative regulation of mesodermal cell differentiation	3	2	0.0263946	1
BP	embryonic epithelial tube formation	126	21	0.0268456	1
BP	neural tube formation	105	18	0.0275584	1
BP	histone H3-K9 methylation	32	7	0.0279015	1
BP	Arp2/3 complex-mediated actin nucleation	41	8	0.0279678	1
BP	atrial septum secundum morphogenesis	2	2	0.0282855	1
BP	proteasome-mediated ubiquitin-dependent protein catabolic process	429	49	0.0285919	1
BP	AV node cell action potential	11	4	0.0298487	1
BP	AV node cell to bundle of His cell signaling	11	4	0.0298487	1
BP	long-term memory	34	8	0.0303244	1
BP	negative regulation of glucose import	16	4	0.0304187	1
BP	hyperosmotic salinity response	14	4	0.03046	1
BP	negative regulation of intrinsic apoptotic signaling pathway in response to DNA damage by p53 class mediator	14	4	0.0311428	1
BP	B cell receptor signaling pathway	55	10	0.0313477	1
BP	adenosine to inosine editing	7	3	0.0313535	1
BP	branching involved in salivary gland morphogenesis	21	6	0.0317465	1
BP	organelle fusion	149	20	0.0323234	1
BP	mitotic chromosome movement towards spindle pole	4	2	0.0326769	1
BP	hyperosmotic response	28	6	0.0326857	1
BP	regulation of fat cell proliferation	11	4	0.0332039	1
BP	positive regulation of response to reactive oxygen species	8	3	0.0335014	1
BP	positive regulation of hydrogen peroxide-induced cell death	8	3	0.0335014	1
BP	lamellipodium organization	87	15	0.0335979	1
BP	cell junction maintenance	40	9	0.0337256	1
BP	SNARE complex assembly	22	5	0.0338344	1
BP	CD4-positive, alpha-beta T cell lineage commitment	20	5	0.0340673	1
BP	cardiac septum development	107	19	0.0347181	1
BP	cell-cell adhesion via plasma-membrane adhesion molecules	267	35	0.0351215	1
BP	regulation of generation of precursor metabolites and energy	125	18	0.0351468	1
BP	calcium ion regulated lysosome exocytosis	3	2	0.0351909	1
BP	epithelial tube formation	138	22	0.0355446	1
BP	negative regulation of synapse assembly	7	3	0.0359894	1
BP	execution phase of apoptosis	68	11	0.03605	1
BP	membrane depolarization during AV node cell action potential	6	3	0.036088	1
BP	regulation of postsynaptic membrane organization	3	2	0.0365731	1
BP	positive regulation of vasoconstriction	31	7	0.0367015	1
BP	membrane depolarization during Purkinje myocyte cell action potential	3	2	0.0369204	1
BP	positive regulation of protein localization to synapse	6	3	0.0373152	1
BP	spermatid differentiation	182	21	0.0375464	1
BP	negative regulation of mini excitatory postsynaptic potential	1	1	0.0377109	1
BP	negative regulation of calcium ion import	10	3	0.0379212	1
BP	atrial septum development	23	6	0.0385791	1
BP	tube formation	153	24	0.0389168	1
BP	regulation of histone methylation	74	12	0.0389999	1
BP	regulation of branching involved in salivary gland morphogenesis	8	3	0.0393636	1
BP	dendritic cell chemotaxis	26	5	0.039931	1
BP	positive regulation of protein monoubiquitination	5	2	0.0399834	1
BP	microglia development	4	2	0.0400837	1
BP	substrate-dependent cell migration	25	6	0.040256	1
BP	viral penetration into host nucleus	4	2	0.0404607	1
BP	establishment or maintenance of transmembrane electrochemical gradient	11	3	0.0406005	1
BP	pharyngeal system development	29	7	0.0410393	1
BP	regulation of sodium ion export across plasma membrane	4	2	0.0410943	1
BP	positive regulation of sodium ion export across plasma membrane	4	2	0.0410943	1
BP	positive regulation of midbrain dopaminergic neuron differentiation	3	2	0.0412221	1
BP	positive regulation of spindle assembly	8	3	0.0412273	1
BP	AV node cell to bundle of His cell communication	12	4	0.0414799	1
BP	negative regulation of pathway-restricted SMAD protein phosphorylation	12	4	0.0427381	1
BP	regulation of intrinsic apoptotic signaling pathway in response to DNA damage by p53 class mediator	16	4	0.0428157	1
BP	negative regulation of RNA polymerase II regulatory region sequence-specific DNA binding	4	2	0.0429126	1
BP	cell junction assembly	403	55	0.0429151	1
BP	positive regulation of fibroblast proliferation	52	10	0.0429876	1
BP	serine family amino acid metabolic process	38	6	0.0433787	1
BP	phosphatidylserine catabolic process	4	2	0.0433828	1
BP	chemosensory behavior	18	5	0.0434159	1
BP	response to water	13	4	0.0434939	1
BP	N-acetylglucosamine metabolic process	16	4	0.0436323	1
BP	autophagosome-lysosome fusion	9	3	0.0436851	1
BP	regulation of Wnt signaling pathway involved in heart development	9	3	0.0439794	1
BP	lamellipodium assembly	68	12	0.0440846	1
BP	base conversion or substitution editing	19	4	0.0442401	1
BP	negative regulation of Golgi to plasma membrane protein transport	5	2	0.0443532	1
BP	B cell apoptotic process	26	6	0.0446816	1
BP	white fat cell proliferation	3	2	0.0447075	1
BP	regulation of white fat cell proliferation	3	2	0.0447075	1
BP	microtubule polymerization	81	13	0.0447768	1
BP	neuromuscular process controlling balance	50	10	0.0449852	1
BP	regulation of B cell receptor signaling pathway	23	5	0.0455287	1
BP	regulation of fibroblast proliferation	85	14	0.0455901	1
BP	proteasomal protein catabolic process	495	54	0.0457965	1
BP	positive regulation of cytosolic calcium ion concentration	188	25	0.0461029	1
BP	connecting tubule development	1	1	0.046211	1
BP	metanephric connecting tubule development	1	1	0.046211	1
BP	positive regulation of histone methylation	47	8	0.0463515	1
BP	carboxylic acid metabolic process	868	84	0.0465583	1
BP	macromolecule deacylation	125	18	0.0466294	1
BP	positive regulation of receptor binding	8	3	0.046873	1
BP	chemorepulsion of axon	6	3	0.0469581	1
BP	cardiac atrium development	37	8	0.0469861	1
BP	stress response to metal ion	17	3	0.0470647	1
BP	determination of pancreatic left/right asymmetry	4	2	0.047081	1
BP	regulation of NIK/NF-kappaB signaling	99	13	0.0471091	1
BP	positive regulation of isotype switching	27	5	0.0471986	1
BP	oxoacid metabolic process	892	86	0.0472425	1
BP	syncytiotrophoblast cell differentiation involved in labyrinthine layer development	3	2	0.0475207	1
BP	glial cell development	115	18	0.0477361	1
BP	cellular component maintenance	65	12	0.0477452	1
BP	epithelial cell differentiation involved in embryonic placenta development	3	2	0.0478541	1
BP	epithelial cell morphogenesis involved in placental branching	3	2	0.0478541	1
BP	negative regulation of B cell proliferation	17	4	0.047883	1
BP	short-term synaptic potentiation	4	2	0.0478938	1
BP	negative regulation of reactive oxygen species biosynthetic process	17	4	0.047959	1
BP	non-canonical Wnt signaling pathway	69	13	0.0487135	1
BP	serotonin biosynthetic process	4	2	0.049288	1
BP	diencephalon morphogenesis	3	2	0.0493567	1
BP	regulation of grooming behavior	4	2	0.0495418	1
BP	Wnt signaling pathway involved in midbrain dopaminergic neuron differentiation	12	4	0.0495463	1
BP	positive regulation of neuron death	85	14	0.0496016	1
BP	cellular response to heat	62	10	0.0496725	1
BP	positive regulation of axon extension involved in axon guidance	7	3	0.0498503	1
BP	adherens junction assembly	13	4	0.0506902	1
BP	glycine metabolic process	15	3	0.0507767	1
BP	neurotransmitter loading into synaptic vesicle	8	3	0.0510166	1
BP	actin nucleation	53	9	0.051466	1
BP	organelle membrane fusion	118	16	0.0515024	1
BP	regulation of actin nucleation	36	7	0.0519719	1
BP	positive regulation of response to oxidative stress	10	3	0.0519735	1
BP	podocyte apoptotic process	4	2	0.052237	1
BP	regulation of execution phase of apoptosis	16	4	0.0523867	1
BP	antigen processing and presentation of peptide or polysaccharide antigen via MHC class II	29	6	0.0525916	1
BP	positive regulation of tyrosine phosphorylation of STAT protein	62	9	0.0527942	1
BP	alpha-beta T cell lineage commitment	22	5	0.0527949	1
BP	Fc-epsilon receptor signaling pathway	23	5	0.05307	1
BP	positive regulation of pentose-phosphate shunt	3	2	0.0531951	1
BP	release of matrix enzymes from mitochondria	1	1	0.0532432	1
BP	B cell receptor apoptotic signaling pathway	1	1	0.0532432	1
BP	plasma membrane tubulation	20	5	0.0534623	1
BP	regulation of translational fidelity	19	4	0.0535039	1
BP	positive regulation of G2/M transition of mitotic cell cycle	27	6	0.0539634	1
BP	response to antibiotic	46	8	0.0543818	1
BP	receptor clustering	54	10	0.0543874	1
BP	semaphorin-plexin signaling pathway	41	9	0.0545095	1
BP	organic acid metabolic process	899	86	0.0547486	1
BP	NADH oxidation	5	2	0.0551243	1
BP	vocalization behavior	15	5	0.0557244	1
BP	determination of intestine left/right asymmetry	1	1	0.0558448	1
BP	determination of stomach left/right asymmetry	1	1	0.0558448	1
BP	regulation of planar cell polarity pathway involved in neural tube closure	1	1	0.0558448	1
BP	regulation of cytokine activity	4	2	0.0560571	1
BP	cellular response to leucine	10	3	0.0563054	1
BP	positive regulation of interferon-gamma production	72	10	0.0564066	1
BP	neuromuscular process	149	22	0.0568223	1
BP	T cell lineage commitment	29	6	0.0571224	1
BP	positive regulation of defense response to virus by host	30	5	0.057139	1
BP	regulation of B cell apoptotic process	21	5	0.0573584	1
BP	regulation of protein monoubiquitination	6	2	0.0576596	1
BP	regulation of cellular hyperosmotic salinity response	4	2	0.05793	1
BP	regulation of response to salt stress	4	2	0.05793	1
BP	fibroblast proliferation	100	15	0.058468	1
BP	regulation of receptor recycling	22	5	0.0584739	1
BP	negative regulation of glomerular filtration	4	2	0.0587311	1
BP	regulation of lipophagy	5	2	0.0590556	1
BP	positive regulation of lipophagy	5	2	0.0590556	1
BP	synapse organization	397	54	0.0594178	1
BP	L-serine metabolic process	12	3	0.059513	1
BP	activated T cell proliferation	47	7	0.0596134	1
BP	positive regulation of centriole elongation	5	2	0.0597382	1
BP	positive regulation of fat cell proliferation	4	2	0.0597426	1
BP	neutral lipid catabolic process	40	7	0.0606536	1
BP	acylglycerol catabolic process	40	7	0.0606536	1
BP	nitrate metabolic process	4	2	0.0607665	1
BP	appendage morphogenesis	139	23	0.0607686	1
BP	limb morphogenesis	139	23	0.0607686	1
BP	negative regulation of mitochondrial membrane potential	11	3	0.0607923	1
BP	negative regulation of membrane potential	11	3	0.0607923	1
BP	fat cell proliferation	13	4	0.0609444	1
BP	sinus venosus development	1	1	0.0610892	1
BP	sinus venosus morphogenesis	1	1	0.0610892	1
BP	cardioblast anterior-lateral migration	1	1	0.0610892	1
BP	cardioblast migration	1	1	0.0610892	1
BP	cell migration to the midline involved in heart development	1	1	0.0610892	1
BP	negative regulation of endodermal cell fate specification	1	1	0.0610892	1
BP	cardioblast migration to the midline involved in heart field formation	1	1	0.0610892	1
BP	positive regulation of hepatocyte differentiation	1	1	0.0610892	1
BP	negative regulation of insulin receptor signaling pathway	38	7	0.0612958	1
BP	maintenance of location	322	38	0.0612989	1
BP	diacylglycerol catabolic process	4	2	0.0613815	1
BP	neural plate pattern specification	8	3	0.0614406	1
BP	diol biosynthetic process	21	4	0.0615838	1
BP	L-alanine catabolic process, by transamination	1	1	0.0616646	1
BP	positive regulation of histone H3-K9 methylation	10	3	0.0618312	1
BP	regulation of zinc ion transmembrane transport	1	1	0.0620656	1
BP	regulation of zinc ion transmembrane import	1	1	0.0620656	1
BP	negative regulation of zinc ion transport	1	1	0.0620656	1
BP	negative regulation of zinc ion transmembrane transport	1	1	0.0620656	1
BP	negative regulation of zinc ion transmembrane import	1	1	0.0620656	1
BP	cellular response to abiotic stimulus	316	37	0.0623371	1
BP	cellular response to environmental stimulus	316	37	0.0623371	1
BP	cellular response to fatty acid	34	6	0.0625173	1
BP	response to fungicide	4	2	0.0629277	1
BP	positive regulation of activation of Janus kinase activity	7	2	0.0631674	1
BP	morphogenesis of embryonic epithelium	151	23	0.0632163	1
BP	DNA strand elongation involved in cell cycle DNA replication	1	1	0.0633056	1
BP	DNA strand elongation involved in nuclear cell cycle DNA replication	1	1	0.0633056	1
BP	DNA strand elongation involved in mitotic DNA replication	1	1	0.0633056	1
BP	lipoate metabolic process	1	1	0.0634661	1
BP	lipoate biosynthetic process	1	1	0.0634661	1
BP	membrane depolarization during atrial cardiac muscle cell action potential	3	2	0.063563	1
BP	neurotransmitter-gated ion channel clustering	15	4	0.064436	1
BP	septum secundum development	3	2	0.0649541	1
BP	heart valve formation	13	4	0.0652376	1
BP	charged-tRNA amino acid modification	1	1	0.0652912	1
BP	conversion of methionyl-tRNA to N-formyl-methionyl-tRNA	1	1	0.0652912	1
BP	protein-containing complex assembly	1480	144	0.0654466	1
BP	determination of liver left/right asymmetry	5	2	0.0664966	1
BP	neuron remodeling	14	4	0.0677587	1
BP	positive regulation of endocytic recycling	8	3	0.06777	1
BP	positive regulation of high voltage-gated calcium channel activity	4	2	0.0678653	1
BP	ubiquinone-6 metabolic process	1	1	0.0679037	1
BP	ubiquinone-6 biosynthetic process	1	1	0.0679037	1
BP	anagen	5	2	0.0681572	1
BP	regulation of timing of anagen	5	2	0.0681572	1
BP	protein deglycosylation involved in glycoprotein catabolic process	5	2	0.0684579	1
BP	ubiquitin-dependent glycoprotein ERAD pathway	5	2	0.0684579	1
BP	mannose trimming involved in glycoprotein ERAD pathway	5	2	0.0684579	1
BP	L-serine biosynthetic process	6	2	0.0689184	1
BP	L-serine catabolic process	5	2	0.0690336	1
BP	aminergic neurotransmitter loading into synaptic vesicle	4	2	0.06956	1
BP	regulation of sequestering of calcium ion	121	17	0.0695612	1
BP	pigment metabolic process involved in pigmentation	4	2	0.0698108	1
BP	membrane depolarization	82	13	0.0702308	1
BP	monoacylglycerol metabolic process	12	3	0.0702353	1
BP	glycine biosynthetic process	7	2	0.0702436	1
BP	regulation of Wnt signaling pathway, planar cell polarity pathway	15	4	0.0710319	1
BP	prostatic bud formation	8	3	0.0710412	1
BP	positive regulation of hydrogen peroxide-mediated programmed cell death	5	2	0.0719436	1
BP	positive regulation of actin nucleation	15	4	0.0719864	1
BP	positive regulation of smooth muscle contraction	31	6	0.0721312	1
BP	negative regulation of ATPase-coupled calcium transmembrane transporter activity	5	2	0.0722527	1
BP	negative regulation of cytoskeleton organization	148	21	0.0725546	1
BP	phosphatidylserine metabolic process	25	5	0.0725724	1
BP	peptide catabolic process	27	5	0.0727635	1
BP	maintenance of postsynaptic density structure	4	2	0.0730097	1
BP	hindbrain radial glia guided cell migration	8	3	0.0731574	1
BP	Harderian gland development	4	2	0.0732448	1
BP	regulation of lamellipodium assembly	38	7	0.0735773	1
BP	neuropilin signaling pathway	4	2	0.0739011	1
BP	positive regulation of cell cycle G2/M phase transition	30	6	0.0739842	1
BP	CD4-positive or CD8-positive, alpha-beta T cell lineage commitment	23	5	0.0739916	1
BP	microtubule polymerization or depolymerization	116	16	0.0741005	1
BP	mammary gland morphogenesis	44	9	0.0741459	1
BP	positive regulation of meiotic cell cycle	24	5	0.0743261	1
BP	atrioventricular valve formation	8	3	0.0746701	1
BP	excitatory synapse assembly	26	6	0.074732	1
BP	antigen processing and presentation of polysaccharide antigen via MHC class II	1	1	0.0748466	1
BP	antigen processing and presentation following phagocytosis	1	1	0.0748466	1
BP	viral exocytosis	1	1	0.0748466	1
BP	amino acid salvage	7	2	0.0750152	1
BP	L-methionine biosynthetic process	7	2	0.0750152	1
BP	L-methionine salvage	7	2	0.0750152	1
BP	positive regulation of beta-galactosidase activity	1	1	0.0750617	1
BP	ganglioside GM1 transport to membrane	1	1	0.0750617	1
BP	negative regulation of cellular response to insulin stimulus	40	7	0.0752742	1
BP	epithelial cilium movement involved in determination of left/right asymmetry	12	3	0.0753414	1
BP	response to human chorionic gonadotropin	5	2	0.0757301	1
BP	modification-dependent protein catabolic process	633	66	0.0759253	1
BP	establishment or maintenance of monopolar cell polarity	23	5	0.0762566	1
BP	regulation of tyrosine phosphorylation of STAT protein	76	10	0.0770701	1
BP	regulation of meiotic cell cycle	63	9	0.0770949	1
BP	cellular amino acid catabolic process	108	13	0.0771782	1
BP	T-helper cell differentiation	65	10	0.0772138	1
BP	serotonin metabolic process	10	3	0.0772508	1
BP	cardiac chamber formation	14	4	0.0776324	1
BP	N-acetylneuraminate biosynthetic process	1	1	0.0776523	1
BP	sphingosine biosynthetic process	14	3	0.0778902	1
BP	sphingoid biosynthetic process	14	3	0.0778902	1
BP	inner cell mass cell proliferation	14	3	0.0780073	1
BP	regulation of ripoptosome assembly involved in necroptotic process	1	1	0.0785346	1
BP	negative regulation of ripoptosome assembly involved in necroptotic process	1	1	0.0785346	1
BP	cellular response to lipid hydroperoxide	1	1	0.0788186	1
BP	mannose to fructose-6-phosphate metabolic process	1	1	0.0788354	1
BP	regulation of axon extension	87	15	0.0788602	1
BP	mitochondrial phosphate ion transmembrane transport	1	1	0.0790894	1
BP	regulation of receptor binding	22	5	0.079321	1
BP	ammonium transmembrane transport	10	3	0.0796629	1
BP	negative regulation of supramolecular fiber organization	151	21	0.0800377	1
BP	cell cycle comprising mitosis without cytokinesis	1	1	0.0800595	1
BP	peptidyl-L-cysteine S-palmitoylation	21	4	0.0802899	1
BP	peptidyl-S-diacylglycerol-L-cysteine biosynthetic process from peptidyl-cysteine	21	4	0.0802899	1
BP	ubiquitin-dependent protein catabolic process	623	65	0.0805741	1
BP	regulation of renal water transport	1	1	0.0810445	1
BP	positive regulation of renal water transport	1	1	0.0810445	1
BP	negative regulation of interferon-alpha production	6	2	0.0811301	1
BP	sympathetic neuron axon guidance	4	2	0.0811625	1
BP	platelet activation	127	17	0.0813196	1
BP	regulation of lipoprotein lipase activity	20	4	0.0814279	1
BP	peptidyl-proline hydroxylation to 3-hydroxy-L-proline	1	1	0.0814374	1
BP	vesicle fusion	116	15	0.0814547	1
BP	malonyl-CoA metabolic process	6	2	0.0816158	1
BP	ventricular septum development	74	13	0.0818026	1
BP	synaptic vesicle endocytosis	61	10	0.0819672	1
BP	presynaptic endocytosis	61	10	0.0819672	1
BP	regulation of Wnt signaling pathway, calcium modulating pathway	1	1	0.0823459	1
BP	positive regulation of Wnt signaling pathway, calcium modulating pathway	1	1	0.0823459	1
BP	negative regulation of canonical Wnt signaling pathway involved in cardiac muscle cell fate commitment	1	1	0.0823459	1
BP	Wnt-Frizzled-LRP5/6 complex assembly	1	1	0.0823459	1
BP	regulation of Wnt-Frizzled-LRP5/6 complex assembly	1	1	0.0823459	1
BP	negative regulation of Wnt-Frizzled-LRP5/6 complex assembly	1	1	0.0823459	1
BP	negative regulation of canonical Wnt signaling pathway involved in heart development	1	1	0.0823459	1
BP	negative regulation of presynapse assembly	1	1	0.0823459	1
BP	regulation of hydrogen peroxide-induced cell death	28	5	0.0825357	1
BP	negative regulation of cAMP-dependent protein kinase activity	11	3	0.0826366	1
BP	CD4-positive, alpha-beta T cell differentiation involved in immune response	67	10	0.082672	1
BP	regulation of glutamate-cysteine ligase activity	1	1	0.0827636	1
BP	positive regulation of glutamate-cysteine ligase activity	1	1	0.0827636	1
BP	indole-containing compound biosynthetic process	5	2	0.0828387	1
BP	convergent extension	15	4	0.0836353	1
BP	regulation of protein binding	193	25	0.0838466	1
BP	postsynapse assembly	25	6	0.0840122	1
BP	regulation of oxidative phosphorylation	20	4	0.0840979	1
BP	blastocyst growth	21	4	0.084598	1
BP	synapse assembly	169	25	0.0846833	1
BP	rDNA heterochromatin formation	7	2	0.0846972	1
BP	fructose metabolic process	13	3	0.0848949	1
BP	microglia differentiation	6	2	0.0851819	1
BP	cytoplasmic microtubule organization	62	10	0.0856427	1
BP	melanocyte proliferation	5	2	0.0856775	1
BP	sequestering of calcium ion	125	17	0.0857097	1
BP	convergent extension involved in gastrulation	9	3	0.0858998	1
BP	microtubule plus-end directed mitotic chromosome migration	1	1	0.0862374	1
BP	regulation of BMP signaling pathway	104	16	0.0864067	1
BP	'de novo' actin filament nucleation	1	1	0.0865768	1
BP	retina blood vessel maintenance	1	1	0.0869102	1
BP	protein-containing complex localization to centriolar satellite	1	1	0.0870818	1
BP	protein aggregate center assembly	1	1	0.0873492	1
BP	negative regulation of exit from mitosis	1	1	0.0875864	1
BP	growth involved in heart morphogenesis	5	2	0.0878142	1
BP	positive regulation of G1/S transition of mitotic cell cycle	50	8	0.0878835	1
BP	protein amidation	1	1	0.0881993	1
BP	fatty acid primary amide biosynthetic process	1	1	0.0881993	1
BP	fatty acid primary amide metabolic process	1	1	0.0881993	1
BP	convergent extension involved in organogenesis	5	2	0.0887369	1
BP	mitochondrial alanyl-tRNA aminoacylation	1	1	0.0887415	1
BP	C-5 methylation of cytosine	5	2	0.0887972	1
BP	regulation of homocysteine metabolic process	1	1	0.0889324	1
BP	'de novo' L-methionine biosynthetic process	1	1	0.0889324	1
BP	negative regulation of TORC2 signaling	1	1	0.0890412	1
BP	sequestering of neurotransmitter	1	1	0.089088	1
BP	alpha-beta T cell activation involved in immune response	68	10	0.0892475	1
BP	alpha-beta T cell differentiation involved in immune response	68	10	0.0892475	1
BP	appendage development	174	26	0.0893481	1
BP	limb development	174	26	0.0893481	1
BP	mammary stem cell proliferation	1	1	0.0895281	1
BP	positive regulation of somatic stem cell division	1	1	0.0895281	1
BP	regulation of mammary stem cell proliferation	1	1	0.0895281	1
BP	positive regulation of mammary stem cell proliferation	1	1	0.0895281	1
BP	positive regulation of Fc receptor mediated stimulatory signaling pathway	5	2	0.0897037	1
BP	cellular response to UV	85	11	0.0899433	1
BP	embryonic heart tube formation	1	1	0.0900683	1
BP	high-density lipoprotein particle assembly	15	3	0.0902023	1
BP	homocysteine metabolic process	13	3	0.090225	1
BP	formate transport	1	1	0.0906186	1
BP	mannitol transmembrane transport	1	1	0.0906186	1
BP	T-helper 17 cell differentiation	29	5	0.0909269	1
BP	regulation of ubiquitin-dependent protein catabolic process	158	20	0.091025	1
BP	regulation of cell fate specification	23	5	0.0913416	1
BP	regulation of cellular respiration	46	7	0.0914063	1
BP	B cell proliferation involved in immune response	6	2	0.0915081	1
BP	positive regulation of dopaminergic neuron differentiation	5	2	0.0915931	1
BP	regulation of protein-containing complex assembly	392	45	0.0916849	1
BP	positive regulation of histone ubiquitination	1	1	0.0916854	1
BP	peptidyl-cysteine methylation	2	1	0.091873	1
BP	regulation of cell communication by chemical coupling	1	1	0.0919801	1
BP	positive regulation of cell communication by chemical coupling	1	1	0.0919801	1
BP	atrial cardiac muscle cell to AV node cell communication by electrical coupling	1	1	0.0919801	1
BP	Purkinje myocyte to ventricular cardiac muscle cell communication by electrical coupling	1	1	0.0919801	1
BP	regulation of Purkinje myocyte action potential	1	1	0.0919801	1
BP	vasomotion	1	1	0.0919801	1
BP	negative regulation of cell fate specification	5	2	0.092039	1
BP	response to Thyroglobulin triiodothyronine	5	2	0.0920614	1
BP	positive regulation of oxidative stress-induced cell death	20	4	0.0921572	1
BP	cellular response to leptomycin B	1	1	0.0922558	1
BP	response to leptomycin B	1	1	0.0922558	1
BP	positive regulation of cellular pH reduction	6	2	0.0922729	1
BP	regulation of activated T cell proliferation	44	6	0.0923475	1
BP	Wnt signaling pathway involved in heart development	12	3	0.0924318	1
BP	positive regulation of wound healing, spreading of epidermal cells	4	2	0.0928248	1
BP	positive regulation of clathrin-dependent endocytosis	5	2	0.0929521	1
BP	negative regulation of B cell receptor signaling pathway	7	2	0.0929858	1
BP	negative regulation of binding	156	19	0.0932697	1
BP	atrioventricular valve development	27	6	0.0934651	1
BP	TRIF-dependent toll-like receptor signaling pathway	7	2	0.0935083	1
BP	modification-dependent macromolecule catabolic process	645	66	0.0936161	1
BP	myoblast differentiation involved in skeletal muscle regeneration	1	1	0.0937832	1
BP	trigeminal ganglion development	4	2	0.0939382	1
BP	nucleolar chromatin organization	8	2	0.0939999	1
BP	negative regulation of antigen receptor-mediated signaling pathway	31	5	0.0940447	1
BP	negative regulation of glutamate metabolic process	1	1	0.0942779	1
BP	somatic recombination of immunoglobulin genes involved in immune response	50	7	0.0944518	1
BP	somatic diversification of immunoglobulins involved in immune response	50	7	0.0944518	1
BP	isotype switching	50	7	0.0944518	1
BP	diet induced thermogenesis	13	3	0.0945692	1
BP	response to dithiothreitol	1	1	0.0954395	1
BP	cell junction organization	658	82	0.0957337	1
BP	regulation of Arp2/3 complex-mediated actin nucleation	27	5	0.0957876	1
BP	regulation of oxidative stress-induced cell death	75	10	0.0957884	1
BP	regulation of atrial cardiac muscle cell action potential	4	2	0.0958912	1
BP	B cell negative selection	2	1	0.0960819	1
BP	facultative heterochromatin formation	30	5	0.096122	1
BP	negative regulation of synapse organization	10	3	0.096229	1
BP	embryonic genitalia morphogenesis	1	1	0.0962517	1
BP	urothelial cell proliferation	1	1	0.0962517	1
BP	regulation of urothelial cell proliferation	1	1	0.0962517	1
BP	positive regulation of urothelial cell proliferation	1	1	0.0962517	1
BP	lung pattern specification process	1	1	0.0962517	1
BP	bronchiole morphogenesis	1	1	0.0962517	1
BP	mesenchymal-epithelial cell signaling involved in lung development	1	1	0.0962517	1
BP	submandibular salivary gland formation	1	1	0.0962517	1
BP	semicircular canal fusion	1	1	0.0962517	1
BP	lung proximal/distal axis specification	1	1	0.0962517	1
BP	regulation of hair follicle cell proliferation	1	1	0.0962517	1
BP	positive regulation of hair follicle cell proliferation	1	1	0.0962517	1
BP	NIK/NF-kappaB signaling	130	15	0.0965409	1
BP	sperm capacitation	30	4	0.0967196	1
BP	glial cell differentiation	223	30	0.0980945	1
BP	regulation of cellular response to manganese ion	1	1	0.0982312	1
BP	sequestering of TGFbeta in extracellular matrix	4	2	0.098516	1
BP	dichotomous subdivision of terminal units involved in salivary gland branching	4	2	0.0985721	1
BP	cardiac chamber development	167	24	0.0986496	1
BP	olfactory behavior	10	3	0.0987474	1
BP	apoptotic signaling pathway	572	61	0.0987536	1
BP	autophagosome-endosome fusion	1	1	0.0994348	1
BP	proteolysis involved in protein catabolic process	725	73	0.100685	1
BP	positive regulation of hair follicle maturation	5	2	0.100952	1
BP	protein deacylation	121	16	0.101058	1
BP	primary amino compound biosynthetic process	6	2	0.101099	1
BP	negative regulation of glycogen biosynthetic process	7	2	0.101502	1
BP	regulation of plasma membrane organization	16	4	0.102	1
BP	biosynthetic process of antibacterial peptides active against Gram-negative bacteria	1	1	0.102373	1
BP	membrane fusion	170	19	0.102467	1
BP	negative regulation of integrin biosynthetic process	1	1	0.102852	1
BP	positive regulation of keratinocyte migration	12	3	0.102957	1
BP	release of sequestered calcium ion into cytosol	118	16	0.103366	1
BP	postsynapse organization	148	22	0.103404	1
BP	negative regulation of microtubule depolymerization	23	5	0.103558	1
BP	protein localization to cell junction	94	15	0.103687	1
BP	assembly of actomyosin apparatus involved in cytokinesis	6	2	0.103803	1
BP	actomyosin contractile ring assembly	6	2	0.103803	1
BP	attachment of spindle microtubules to kinetochore	43	6	0.103939	1
BP	regulation of defense response to virus	70	9	0.104164	1
BP	antigen processing and presentation of peptide antigen via MHC class II	27	5	0.104223	1
BP	regulation of centriole elongation	7	2	0.104368	1
BP	meiotic DNA integrity checkpoint signaling	2	1	0.104594	1
BP	positive regulation of chondrocyte differentiation	20	5	0.104609	1
BP	interleukin-13 production	19	4	0.104797	1
BP	regulation of interleukin-13 production	19	4	0.104797	1
BP	astral microtubule nucleation	1	1	0.10517	1
BP	regulation of histone H3-K27 trimethylation	2	1	0.105171	1
BP	positive regulation of histone H3-K27 trimethylation	2	1	0.105171	1
BP	fungiform papilla development	6	2	0.105439	1
BP	tyrosine phosphorylation of STAT protein	79	10	0.105652	1
BP	cardiac atrium morphogenesis	29	6	0.105759	1
BP	determination of digestive tract left/right asymmetry	6	2	0.105775	1
BP	positive regulation of hair follicle development	11	3	0.105795	1
BP	positive regulation of cell cycle G1/S phase transition	62	9	0.106184	1
BP	programmed necrotic cell death	50	7	0.106358	1
BP	B cell homeostatic proliferation	2	1	0.106562	1
BP	Wnt signaling pathway, calcium modulating pathway	5	2	0.106716	1
BP	L-lysine transport	7	2	0.106784	1
BP	L-lysine transmembrane transport	7	2	0.106784	1
BP	detection of triacyl bacterial lipopeptide	2	1	0.107233	1
BP	negative regulation of T cell cytokine production	7	2	0.107537	1
BP	anterior/posterior pattern specification	208	29	0.107619	1
BP	heart valve morphogenesis	54	10	0.107794	1
BP	indole-containing compound metabolic process	22	4	0.107866	1
BP	regulation of mesodermal cell fate specification	5	2	0.107957	1
BP	positive regulation of protein depolymerization	18	4	0.108127	1
BP	negative regulation of sequestering of calcium ion	119	16	0.108195	1
BP	T-helper 17 cell lineage commitment	14	3	0.108256	1
BP	regulation of aerobic respiration	29	5	0.108761	1
BP	negative regulation of NIK/NF-kappaB signaling	33	5	0.108932	1
BP	regulation of hydrogen peroxide-mediated programmed cell death	13	3	0.109008	1
BP	positive regulation of membrane tubulation	4	2	0.109113	1
BP	sensory perception of umami taste	7	2	0.10924	1
BP	histone H3-K9 modification	43	7	0.109507	1
BP	transcription-dependent tethering of RNA polymerase II gene DNA at nuclear periphery	6	2	0.10953	1
BP	DN3 thymocyte differentiation	1	1	0.109726	1
BP	beta-alanine transport	1	1	0.109951	1
BP	sulfur amino acid metabolic process	31	5	0.109954	1
BP	developmental induction	34	7	0.110084	1
BP	glucosamine-containing compound metabolic process	23	4	0.110544	1
BP	regulation of glutamate receptor clustering	6	2	0.110602	1
BP	regulation of AMPA glutamate receptor clustering	6	2	0.110602	1
BP	sensory perception of sweet taste	7	2	0.110742	1
BP	gamma-delta T cell differentiation	13	3	0.111313	1
BP	cellular response to salt stress	12	3	0.111329	1
BP	regulation of activation of Janus kinase activity	9	2	0.111598	1
BP	response to nutrient levels	445	49	0.111722	1
BP	regulation of SNARE complex assembly	14	3	0.111763	1
BP	neural plate anterior/posterior regionalization	5	2	0.112014	1
BP	intrinsic apoptotic signaling pathway by p53 class mediator	78	11	0.112697	1
BP	negative regulation of interleukin-4 production	7	2	0.112728	1
BP	negative regulation of intrinsic apoptotic signaling pathway in response to DNA damage	29	5	0.112924	1
BP	positive regulation of miRNA catabolic process	7	2	0.113012	1
BP	sucrose biosynthetic process	2	1	0.113107	1
BP	establishment or maintenance of epithelial cell apical/basal polarity	47	8	0.113255	1
BP	regulation of histone H3-K4 methylation	36	6	0.113278	1
BP	somatic diversification of immune receptors via germline recombination within a single locus	68	9	0.114042	1
BP	somatic cell DNA recombination	68	9	0.114042	1
BP	acute-phase response	44	6	0.114044	1
BP	heart induction	10	3	0.114713	1
BP	ATP transport	15	3	0.114727	1
BP	negative regulation of cytokine activity	2	1	0.114923	1
BP	protein dephosphorylation	248	29	0.11499	1
BP	cytoplasmic translational initiation	33	5	0.115101	1
BP	ganglion development	17	4	0.115237	1
BP	S-adenosylmethionine cycle	7	2	0.115551	1
BP	response to jasmonic acid	4	1	0.115625	1
BP	cellular response to jasmonic acid stimulus	4	1	0.115625	1
BP	female genitalia development	18	4	0.115935	1
BP	regulation of cell size	171	24	0.116546	1
BP	outer dynein arm assembly	22	4	0.116637	1
BP	axonemal dynein complex assembly	38	6	0.116813	1
BP	response to progesterone	38	7	0.117138	1
BP	cellular response to carbon monoxide	1	1	0.117294	1
BP	mitotic cell cycle	904	90	0.117624	1
BP	protein homotetramerization	57	8	0.117869	1
BP	positive regulation of response to macrophage colony-stimulating factor	2	1	0.118032	1
BP	positive regulation of cellular response to macrophage colony-stimulating factor stimulus	2	1	0.118032	1
BP	positive regulation of matrix metallopeptidase secretion	2	1	0.118032	1
BP	regulation of metaphase plate congression	13	3	0.118144	1
BP	behavioral response to pain	16	4	0.118345	1
BP	cellular component assembly	2753	264	0.118393	1
BP	regulation of ventricular cardiac muscle cell membrane depolarization	7	2	0.118459	1
BP	response to follicle-stimulating hormone	17	4	0.11855	1
BP	bicellular tight junction assembly	63	9	0.118842	1
BP	cell death in response to hydrogen peroxide	32	5	0.118899	1
BP	apical junction assembly	71	10	0.119078	1
BP	chromosome movement towards spindle pole	7	2	0.119225	1
BP	cell-cell junction assembly	143	19	0.119329	1
BP	positive regulation of trophoblast cell migration	6	2	0.11947	1
BP	cytoplasm protein quality control by the ubiquitin-proteasome system	1	1	0.119904	1
BP	cytoplasm protein quality control	1	1	0.119904	1
BP	Wnt signaling pathway, planar cell polarity pathway	50	9	0.119941	1
BP	calcium ion transport into cytosol	29	6	0.120146	1
BP	jump response	1	1	0.120189	1
BP	regulation of t-SNARE clustering	1	1	0.120189	1
BP	positive regulation of t-SNARE clustering	1	1	0.120189	1
BP	t-SNARE clustering	1	1	0.120189	1
BP	cellular response to follicle-stimulating hormone stimulus	11	3	0.120227	1
BP	synaptic vesicle recycling	73	11	0.120233	1
BP	intracellular cholesterol transport	29	5	0.120242	1
BP	energy homeostasis	42	7	0.12033	1
BP	T cell differentiation involved in immune response	76	10	0.120605	1
BP	spermatid development	175	18	0.12076	1
BP	response to hydrostatic pressure	5	2	0.120803	1
BP	cranial ganglion development	5	2	0.120812	1
BP	toll-like receptor TLR6:TLR2 signaling pathway	2	1	0.120919	1
BP	detection of diacyl bacterial lipopeptide	2	1	0.120919	1
BP	hindbrain formation	1	1	0.120948	1
BP	cerebellum formation	1	1	0.120948	1
BP	midbrain-hindbrain boundary maturation	1	1	0.120948	1
BP	midbrain-hindbrain boundary maturation during brain development	1	1	0.120948	1
BP	interferon-gamma production	107	12	0.121329	1
BP	regulation of interferon-gamma production	107	12	0.121329	1
BP	presynaptic membrane assembly	5	2	0.12137	1
BP	regulation of tumor necrosis factor-mediated signaling pathway	55	7	0.121393	1
BP	positive regulation of potassium ion import across plasma membrane	6	2	0.121491	1
BP	detoxification of cadmium ion	2	1	0.121545	1
BP	stress response to cadmium ion	2	1	0.121545	1
BP	fat cell apoptotic process	2	1	0.121905	1
BP	regulation of fat cell apoptotic process	2	1	0.121905	1
BP	positive regulation of DNA damage checkpoint	6	2	0.121955	1
BP	response to organophosphorus	121	16	0.122069	1
BP	fibroblast activation	13	3	0.122394	1
BP	negative regulation of actin filament bundle assembly	32	6	0.122509	1
BP	positive regulation of receptor clustering	6	2	0.122595	1
BP	negative regulation of protein localization to centrosome	2	1	0.122674	1
BP	cellular response to radiation	177	20	0.122758	1
BP	pyrimidine deoxyribonucleotide biosynthetic process	7	2	0.123208	1
BP	negative regulation of glycogen metabolic process	8	2	0.123218	1
BP	leukocyte activation involved in inflammatory response	48	7	0.123247	1
BP	positive regulation of calcium ion transport into cytosol	13	3	0.123296	1
BP	retina vasculature development in camera-type eye	18	4	0.12332	1
BP	regulation of proteasomal ubiquitin-dependent protein catabolic process	130	16	0.123357	1
BP	regulation of cell cycle phase transition	428	44	0.123399	1
BP	multi-ciliated epithelial cell differentiation	8	2	0.123422	1
BP	retina morphogenesis in camera-type eye	62	10	0.123423	1
BP	glycine biosynthetic process, by transamination of glyoxylate	2	1	0.123633	1
BP	protein K63-linked deubiquitination	33	5	0.123787	1
BP	embryonic digit morphogenesis	56	10	0.123811	1
BP	regulation of cell cycle checkpoint	47	7	0.123928	1
BP	negative regulation of intrinsic apoptotic signaling pathway by p53 class mediator	22	4	0.124081	1
BP	positive regulation of cytoskeleton organization	191	24	0.124122	1
BP	cellular potassium ion homeostasis	14	3	0.124305	1
BP	glycerolipid catabolic process	65	9	0.124363	1
BP	response to leucine	14	3	0.124492	1
BP	luteolysis	7	2	0.124662	1
BP	lncRNA-mediated gene silencing	2	1	0.124775	1
BP	negative regulation of cellular senescence	26	5	0.125282	1
BP	positive regulation of receptor recycling	12	3	0.125603	1
BP	negative regulation of RNA export from nucleus	2	1	0.126776	1
BP	establishment of apical/basal cell polarity	20	4	0.1268	1
BP	lipophagy	7	2	0.127163	1
BP	septum primum development	5	2	0.127471	1
BP	atrial septum primum morphogenesis	5	2	0.127471	1
BP	cell adhesion	1453	154	0.127895	1
BP	sphingoid catabolic process	1	1	0.127899	1
BP	regulation of endosomal vesicle fusion	1	1	0.127899	1
BP	pyrimidine-containing compound biosynthetic process	34	5	0.128088	1
BP	spindle organization	184	20	0.128163	1
BP	negative regulation of cell adhesion	287	33	0.128459	1
BP	regulation of protein localization to synapse	17	4	0.128636	1
BP	heart growth	96	14	0.128656	1
BP	hypoglossal nerve development	1	1	0.128842	1
BP	hypoglossal nerve morphogenesis	1	1	0.128842	1
BP	positive regulation of microtubule binding	6	2	0.129337	1
BP	primary amino compound metabolic process	13	3	0.129464	1
BP	positive regulation of substrate adhesion-dependent cell spreading	43	7	0.129629	1
BP	cell migration involved in heart formation	2	1	0.129771	1
BP	regulation of hepatocyte differentiation	2	1	0.129858	1
BP	phenol-containing compound biosynthetic process	46	7	0.13016	1
BP	dendritic cell migration	33	5	0.130163	1
BP	negative regulation of protein binding	92	12	0.13021	1
BP	Cdc42 protein signal transduction	14	3	0.130321	1
BP	tRNA aminoacylation for protein translation	40	6	0.130664	1
BP	oligodendrocyte development	41	7	0.130698	1
BP	glutathione biosynthetic process	15	3	0.130742	1
BP	purine nucleobase metabolic process	18	3	0.13098	1
BP	positive regulation of histone H4 acetylation	7	2	0.130985	1
BP	myofibril assembly	68	10	0.1313	1
BP	regulation of protein K63-linked ubiquitination	15	3	0.13137	1
BP	negative regulation of smooth muscle cell apoptotic process	15	3	0.131424	1
BP	pyrimidine nucleoside triphosphate biosynthetic process	18	3	0.131547	1
BP	exocyst assembly	1	1	0.131614	1
BP	regulation of exocyst assembly	1	1	0.131614	1
BP	regulation of exocyst localization	1	1	0.131614	1
BP	regulation of branching involved in salivary gland morphogenesis by extracellular matrix-epithelial cell signaling	1	1	0.131632	1
BP	positive regulation of plasma cell differentiation	3	1	0.131804	1
BP	threonine transport	1	1	0.131812	1
BP	hydroxyproline transport	1	1	0.131812	1
BP	response to interleukin-17	15	3	0.131827	1
BP	cellular response to interleukin-17	15	3	0.131827	1
BP	thromboxane A2 signaling pathway	1	1	0.131902	1
BP	centriole elongation	8	2	0.131982	1
BP	axon guidance	228	34	0.13199	1
BP	regulation of microtubule polymerization	52	8	0.132145	1
BP	regulation of oligopeptide transport	2	1	0.132518	1
BP	regulation of dipeptide transport	2	1	0.132518	1
BP	positive regulation of oligopeptide transport	2	1	0.132518	1
BP	positive regulation of dipeptide transport	2	1	0.132518	1
BP	regulation of dipeptide transmembrane transport	2	1	0.132518	1
BP	positive regulation of dipeptide transmembrane transport	2	1	0.132518	1
BP	positive regulation of peptidyl-threonine phosphorylation	27	5	0.132562	1
BP	cell migration in hindbrain	16	4	0.132656	1
BP	soft palate development	5	2	0.132696	1
BP	negative regulation of execution phase of apoptosis	8	2	0.13298	1
BP	xylulose metabolic process	2	1	0.133048	1
BP	trans-synaptic signaling by lipid	6	2	0.133107	1
BP	trans-synaptic signaling by endocannabinoid	6	2	0.133107	1
BP	mammary gland duct morphogenesis	29	6	0.133213	1
BP	organ induction	23	5	0.133398	1
BP	melanin biosynthetic process	22	4	0.133403	1
BP	regulation of miRNA catabolic process	8	2	0.133515	1
BP	positive regulation of very-low-density lipoprotein particle remodeling	2	1	0.13354	1
BP	early viral transcription	2	1	0.133598	1
BP	neutrophil-mediated killing of fungus	2	1	0.1338	1
BP	atrial cardiac muscle cell action potential	17	4	0.133865	1
BP	atrial cardiac muscle cell to AV node cell signaling	17	4	0.133865	1
BP	atrial cardiac muscle cell to AV node cell communication	17	4	0.133865	1
BP	sulfur amino acid biosynthetic process	16	3	0.133883	1
BP	regulation of peptidyl-threonine phosphorylation	42	7	0.134153	1
BP	histone H3-K27 trimethylation	9	2	0.134375	1
BP	T cell cytokine production	32	5	0.134919	1
BP	regulation of T cell cytokine production	32	5	0.134919	1
BP	regulation of endocytic recycling	18	4	0.135447	1
BP	regulation of bundle of His cell action potential	2	1	0.135544	1
BP	protein depalmitoylation	10	2	0.135597	1
BP	cellular response to water stimulus	6	2	0.135842	1
BP	neuron projection extension	162	23	0.136131	1
BP	regulation of heart morphogenesis	11	3	0.136142	1
BP	endocannabinoid signaling pathway	6	2	0.136279	1
BP	negative regulation of lipoprotein particle clearance	19	3	0.136379	1
BP	regulation of midbrain dopaminergic neuron differentiation	5	2	0.136658	1
BP	organ growth	168	22	0.137132	1
BP	response to salt stress	30	5	0.137238	1
BP	cell morphogenesis involved in differentiation	685	87	0.137283	1
BP	extracellular regulation of signal transduction	12	3	0.137384	1
BP	extracellular negative regulation of signal transduction	12	3	0.137384	1
BP	negative regulation of signal transduction by p53 class mediator	32	5	0.137569	1
BP	positive regulation of centriole replication	9	2	0.137657	1
BP	neural tube development	162	22	0.137693	1
BP	androgen receptor signaling pathway	43	7	0.137785	1
BP	negative regulation of renin secretion into blood stream	1	1	0.137812	1
BP	axon extension	113	17	0.137856	1
BP	regulation of protein K63-linked deubiquitination	2	1	0.13787	1
BP	positive regulation of protein K63-linked deubiquitination	2	1	0.13787	1
BP	synaptic vesicle uncoating	7	2	0.138465	1
BP	tear secretion	2	1	0.138689	1
BP	negative regulation of striated muscle cell differentiation	37	6	0.138798	1
BP	postsynaptic density assembly	17	4	0.138868	1
BP	neuron projection guidance	229	34	0.138918	1
BP	cardiac ventricle development	126	18	0.138952	1
BP	regulation of attachment of spindle microtubules to kinetochore	18	3	0.13898	1
BP	optokinetic behavior	2	1	0.139049	1
BP	pulmonary valve morphogenesis	17	4	0.139273	1
BP	negative regulation of peptidyl-serine phosphorylation	29	5	0.139489	1
BP	macrophage activation	104	13	0.139619	1
BP	histone H3-K4 dimethylation	6	2	0.139668	1
BP	ribosomal large subunit biogenesis	73	8	0.139698	1
BP	tRNA import into mitochondrion	2	1	0.139733	1
BP	transcription initiation at RNA polymerase III promoter	8	2	0.139804	1
BP	salivary gland morphogenesis	31	6	0.14013	1
BP	negative regulation of secretion of lysosomal enzymes	1	1	0.140279	1
BP	cardiac atrium formation	2	1	0.140335	1
BP	regulation of lamellipodium organization	50	8	0.141032	1
BP	regulation of isotype switching	36	5	0.141386	1
BP	regulation of pentose-phosphate shunt	6	2	0.141647	1
BP	positive regulation of motor neuron apoptotic process	2	1	0.1417	1
BP	regulation of microtubule polymerization or depolymerization	80	11	0.141901	1
BP	bundle of His cell to Purkinje myocyte signaling	7	2	0.142011	1
BP	bundle of His cell action potential	7	2	0.142011	1
BP	development of secondary sexual characteristics	8	2	0.142026	1
BP	regulation of vasoconstriction	61	9	0.142035	1
BP	colon epithelial cell migration	1	1	0.142057	1
BP	striated muscle cell development	69	10	0.14216	1
BP	positive regulation of bone development	3	1	0.142719	1
BP	regulation of astrocyte activation	8	2	0.142899	1
BP	modulation by host of viral transcription	2	1	0.143224	1
BP	peptidyl-serine dephosphorylation	15	3	0.143301	1
BP	strand displacement	1	1	0.143696	1
BP	positive regulation of telomeric loop disassembly	1	1	0.143696	1
BP	endodermal cell fate specification	8	2	0.143703	1
BP	negative regulation of necrotic cell death	26	4	0.143859	1
BP	exploration behavior	27	5	0.143887	1
BP	protein-containing complex organization	1667	156	0.144078	1
BP	antibiotic metabolic process	1	1	0.144275	1
BP	cellular lactam catabolic process	1	1	0.144275	1
BP	midbrain development	86	12	0.144343	1
BP	positive regulation of plasma membrane bounded cell projection assembly	106	14	0.144456	1
BP	response to UV	143	16	0.14463	1
BP	diencephalon development	71	11	0.144776	1
BP	actomyosin contractile ring organization	7	2	0.144855	1
BP	regulation of chondrocyte hypertrophy	1	1	0.144883	1
BP	positive regulation of chondrocyte hypertrophy	1	1	0.144883	1
BP	branching involved in labyrinthine layer morphogenesis	13	3	0.144947	1
BP	regulation of postsynaptic density protein 95 clustering	2	1	0.145066	1
BP	positive regulation of atrial cardiac muscle cell action potential	1	1	0.145171	1
BP	positive regulation of regulation of vascular associated smooth muscle cell membrane depolarization	1	1	0.145171	1
BP	regulation of vascular associated smooth muscle cell membrane depolarization	1	1	0.145171	1
BP	lateral sprouting from an epithelium	10	3	0.145506	1
BP	positive regulation of endosome to plasma membrane protein transport	2	1	0.145857	1
BP	histone H3-K4 acetylation	1	1	0.145997	1
BP	heart valve development	64	11	0.146091	1
BP	epithelial cell morphogenesis	30	6	0.146224	1
BP	biphenyl metabolic process	3	1	0.146451	1
BP	regulation of small GTPase mediated signal transduction	281	36	0.146613	1
BP	L-methionine salvage from S-adenosylmethionine	3	1	0.146687	1
BP	regulation of apoptotic DNA fragmentation	9	2	0.147018	1
BP	energy derivation by oxidation of organic compounds	299	29	0.14703	1
BP	negative regulation of meiotic cell cycle	16	3	0.147054	1
BP	apoptotic process involved in mammary gland involution	2	1	0.147188	1
BP	positive regulation of apoptotic process involved in mammary gland involution	2	1	0.147188	1
BP	thymus development	48	8	0.147323	1
BP	antigen processing and presentation of exogenous peptide antigen via MHC class II	23	4	0.147497	1
BP	regulation of cellular pH reduction	7	2	0.147875	1
BP	tumor necrosis factor-mediated signaling pathway	103	12	0.147964	1
BP	microtubule nucleation	37	6	0.148013	1
BP	keratan sulfate catabolic process	2	1	0.148203	1
BP	positive regulation of cartilage development	31	6	0.148321	1
BP	chromosome passenger complex localization to spindle midzone	1	1	0.14839	1
BP	positive regulation of NK T cell activation	9	2	0.14859	1
BP	secondary metabolic process	55	7	0.14887	1
BP	hydrogen peroxide-mediated programmed cell death	15	3	0.148882	1
BP	positive regulation of isotype switching to IgG isotypes	10	2	0.148931	1
BP	negative regulation of skeletal muscle hypertrophy	1	1	0.149156	1
BP	negative regulation of determination of dorsal identity	2	1	0.149417	1
BP	secondary metabolite biosynthetic process	24	4	0.149518	1
BP	lipoprotein catabolic process	16	3	0.149716	1
BP	negative regulation of heart looping	1	1	0.149732	1
BP	regulation of cardiac chamber formation	1	1	0.149732	1
BP	negative regulation of cardiac chamber formation	1	1	0.149732	1
BP	sperm entry	1	1	0.149763	1
BP	regulation of Golgi lumen acidification	1	1	0.149763	1
BP	positive regulation of Golgi lumen acidification	1	1	0.149763	1
BP	regulation of system process	565	64	0.14996	1
BP	positive regulation of cytokine activity	1	1	0.149997	1
BP	VEGF-activated neuropilin signaling pathway involved in axon guidance	1	1	0.149997	1
BP	otic placode development	1	1	0.149997	1
BP	protein tetramerization	87	11	0.150121	1
BP	alditol phosphate metabolic process	9	2	0.150128	1
BP	response to extracellular stimulus	475	51	0.150353	1
BP	response to interferon-alpha	19	3	0.150608	1
BP	oxalic acid secretion	2	1	0.150676	1
BP	immune response-regulating cell surface receptor signaling pathway involved in phagocytosis	25	5	0.150726	1
BP	Fc-gamma receptor signaling pathway involved in phagocytosis	25	5	0.150726	1
BP	detection of bacterial lipopeptide	3	1	0.150974	1
BP	regulation of somatic stem cell division	2	1	0.151215	1
BP	response to water deprivation	7	2	0.151234	1
BP	protein homooligomerization	185	21	0.151247	1
BP	negative regulation of mitotic cell cycle, embryonic	2	1	0.151285	1
BP	sinoatrial node cell differentiation	6	2	0.151317	1
BP	regulation of T-helper cell differentiation	41	6	0.151468	1
BP	regulation of cell fate commitment	40	6	0.151528	1
BP	prostate gland development	50	8	0.151874	1
BP	branching involved in blood vessel morphogenesis	34	6	0.15189	1
BP	immunoglobulin production involved in immunoglobulin-mediated immune response	63	8	0.152	1
BP	cardiac septum morphogenesis	72	12	0.152193	1
BP	lysobisphosphatidic acid metabolic process	2	1	0.15236	1
BP	ectodermal placode development	12	3	0.152589	1
BP	ripoptosome assembly	2	1	0.152643	1
BP	ripoptosome assembly involved in necroptotic process	2	1	0.152643	1
BP	endoplasmic reticulum membrane fusion	2	1	0.152873	1
BP	activation of GTPase activity	102	15	0.153258	1
BP	posterior lateral line neuromast hair cell development	1	1	0.153618	1
BP	mechanosensory lateral line system development	1	1	0.153618	1
BP	posterior lateral line system development	1	1	0.153618	1
BP	posterior lateral line development	1	1	0.153618	1
BP	posterior lateral line neuromast development	1	1	0.153618	1
BP	posterior lateral line neuromast hair cell differentiation	1	1	0.153618	1
BP	signal transduction by p53 class mediator	164	19	0.15371	1
BP	embryonic limb morphogenesis	117	18	0.153717	1
BP	embryonic appendage morphogenesis	117	18	0.153717	1
BP	miRNA catabolic process	14	3	0.153855	1
BP	negative regulation of nucleobase-containing compound transport	3	1	0.153865	1
BP	negative regulation of insulin-like growth factor receptor signaling pathway	9	2	0.15389	1
BP	cellular response to light stimulus	113	13	0.154139	1
BP	histone lysine methylation	121	15	0.154142	1
BP	glucocorticoid mediated signaling pathway	1	1	0.154188	1
BP	branched-chain amino acid catabolic process	20	3	0.154248	1
BP	establishment or maintenance of apical/basal cell polarity	51	8	0.154268	1
BP	establishment or maintenance of bipolar cell polarity	51	8	0.154268	1
BP	negative regulation of pre-miRNA processing	2	1	0.154312	1
BP	metabolite repair	1	1	0.15445	1
BP	regulation of respiratory system process	13	3	0.154458	1
BP	calcium-dependent cell-cell adhesion via plasma membrane cell adhesion molecules	42	6	0.154521	1
BP	secretion by lung epithelial cell involved in lung growth	3	1	0.154572	1
BP	response to capsazepine	1	1	0.154743	1
BP	clathrin coat disassembly	8	2	0.15509	1
BP	epithelial cell apoptotic process	133	16	0.155228	1
BP	acylglycerol metabolic process	124	15	0.155315	1
BP	receptor signaling pathway via JAK-STAT	147	16	0.155362	1
BP	tight junction organization	75	10	0.155554	1
BP	phosphatidylglycerol acyl-chain remodeling	9	2	0.155761	1
BP	positive regulation of interleukin-13 production	13	3	0.155913	1
BP	gastrulation with mouth forming second	25	5	0.155964	1
BP	mitral valve development	11	3	0.156143	1
BP	lateral attachment of mitotic spindle microtubules to kinetochore	2	1	0.156162	1
BP	intrinsic apoptotic signaling pathway	286	31	0.156259	1
BP	response to BMP	167	22	0.156267	1
BP	cellular response to BMP stimulus	167	22	0.156267	1
BP	ectodermal cell fate commitment	2	1	0.156327	1
BP	regulation of microtubule depolymerization	27	5	0.156387	1
BP	calcium ion transmembrane import into cytosol	174	22	0.156517	1
BP	negative regulation of ossification	35	6	0.156752	1
BP	protein K33-linked ubiquitination	2	1	0.156809	1
BP	apoptotic process	1793	176	0.156912	1
BP	protein transport into plasma membrane raft	2	1	0.156931	1
BP	positive regulation of triglyceride biosynthetic process	14	3	0.156983	1
BP	regulation of calcium-dependent ATPase activity	1	1	0.157295	1
BP	positive regulation of calcium-dependent ATPase activity	1	1	0.157295	1
BP	regulation of establishment of planar polarity	54	9	0.157524	1
BP	cysteine biosynthetic process from serine	1	1	0.157559	1
BP	protein methylation	196	22	0.157616	1
BP	protein alkylation	196	22	0.157616	1
BP	hypothalamus development	22	4	0.157781	1
BP	regulation of binding	357	40	0.158054	1
BP	tRNA aminoacylation	43	6	0.158162	1
BP	positive regulation of mitotic centrosome separation	3	1	0.158374	1
BP	mature ribosome assembly	3	1	0.158838	1
BP	positive regulation of stem cell proliferation	52	8	0.158883	1
BP	positive regulation of triglyceride metabolic process	23	4	0.158961	1
BP	regulation of spindle elongation	1	1	0.159076	1
BP	regulation of mitotic spindle elongation	1	1	0.159076	1
BP	anastral spindle assembly	1	1	0.159076	1
BP	regulation of protein localization to spindle pole body	1	1	0.159076	1
BP	positive regulation of protein localization to spindle pole body	1	1	0.159076	1
BP	positive regulation of mitotic spindle elongation	1	1	0.159076	1
BP	epithelial tube morphogenesis	324	42	0.159215	1
BP	transitional one stage B cell differentiation	1	1	0.159343	1
BP	DN4 thymocyte differentiation	1	1	0.159343	1
BP	protein localization to cytoplasmic microtubule plus-end	1	1	0.159343	1
BP	programmed cell death in response to reactive oxygen species	16	3	0.159626	1
BP	middle ear morphogenesis	20	4	0.15991	1
BP	fibroblast growth factor receptor apoptotic signaling pathway	1	1	0.160324	1
BP	negative regulation of cardiac muscle cell differentiation	9	2	0.160386	1
BP	nonribosomal peptide biosynthetic process	17	3	0.160393	1
BP	viral life cycle	298	31	0.160462	1
BP	response to ATP	30	5	0.160492	1
BP	signal clustering	1	1	0.160818	1
BP	neural plate regionalization	6	2	0.1609	1
BP	nuclear pore complex assembly	9	2	0.161319	1
BP	cellular respiration	213	20	0.161605	1
BP	regulation of endodermal cell differentiation	7	2	0.161646	1
BP	modulation of excitatory postsynaptic potential	42	8	0.161693	1
BP	adaptive thermogenesis	156	20	0.161871	1
BP	cellular response to human chorionic gonadotropin stimulus	2	1	0.161934	1
BP	oligodendrocyte progenitor proliferation	7	2	0.161981	1
BP	regulation of oligodendrocyte progenitor proliferation	7	2	0.161981	1
BP	neutral lipid metabolic process	125	15	0.162456	1
BP	neurotransmitter receptor transport postsynaptic membrane to endosome	1	1	0.162512	1
BP	selenocysteine biosynthetic process	2	1	0.162559	1
BP	regulation of meiotic cell cycle phase transition	8	2	0.162757	1
BP	regulation of branching involved in salivary gland morphogenesis by epithelial-mesenchymal signaling	1	1	0.16302	1
BP	leucyl-tRNA aminoacylation	2	1	0.163062	1
BP	thermosensory behavior	1	1	0.163069	1
BP	regulation of neuromuscular junction development	7	2	0.163156	1
BP	maintenance of protein location in extracellular region	7	2	0.163499	1
BP	somatic diversification of immune receptors	75	9	0.163941	1
BP	trans-synaptic signaling	695	81	0.16396	1
BP	atrioventricular valve morphogenesis	24	5	0.163998	1
BP	regulation of antigen receptor-mediated signaling pathway	63	8	0.164025	1
BP	positive regulation of DNA endoreduplication	2	1	0.164041	1
BP	negative regulation of shelterin complex assembly	1	1	0.164129	1
BP	cell migration involved in heart development	21	4	0.164286	1
BP	regulation of diacylglycerol kinase activity	1	1	0.164581	1
BP	positive regulation of diacylglycerol kinase activity	1	1	0.164581	1
BP	negative regulation of translational initiation	17	3	0.164648	1
BP	epithelial cell apoptotic process involved in palatal shelf morphogenesis	1	1	0.164699	1
BP	melanin metabolic process	23	4	0.164723	1
BP	mesodermal cell fate specification	13	3	0.165013	1
BP	dendritic cell homeostasis	2	1	0.165233	1
BP	pyrimidine nucleotide biosynthetic process	29	4	0.165294	1
BP	cellular response to osmotic stress	45	7	0.165454	1
BP	negative regulation of stress fiber assembly	29	5	0.165574	1
BP	determination of affect	1	1	0.16565	1
BP	regulation of B cell activation	122	14	0.165787	1
BP	regulation of potassium ion import	8	2	0.165814	1
BP	establishment of epithelial cell apical/basal polarity	15	3	0.165832	1
BP	positive T cell selection	37	6	0.165884	1
BP	glycine biosynthetic process from serine	2	1	0.165894	1
BP	regulation of apoptotic process	1380	136	0.165936	1
BP	isotype switching to IgA isotypes	7	2	0.166118	1
BP	regulation of keratinocyte migration	14	3	0.166218	1
BP	T-helper 17 type immune response	42	6	0.166219	1
BP	chemoattraction of serotonergic neuron axon	1	1	0.166287	1
BP	lateral sprouting involved in mammary gland duct morphogenesis	1	1	0.166287	1
BP	non-canonical Wnt signaling pathway involved in heart development	1	1	0.166287	1
BP	planar cell polarity pathway involved in heart morphogenesis	1	1	0.166287	1
BP	planar cell polarity pathway involved in outflow tract morphogenesis	1	1	0.166287	1
BP	planar cell polarity pathway involved in ventricular septum morphogenesis	1	1	0.166287	1
BP	planar cell polarity pathway involved in cardiac right atrium morphogenesis	1	1	0.166287	1
BP	planar cell polarity pathway involved in cardiac muscle tissue morphogenesis	1	1	0.166287	1
BP	planar cell polarity pathway involved in pericardium morphogenesis	1	1	0.166287	1
BP	negative regulation of cell proliferation in midbrain	1	1	0.166287	1
BP	planar cell polarity pathway involved in midbrain dopaminergic neuron differentiation	1	1	0.166287	1
BP	regulation of erythrocyte differentiation	44	7	0.166416	1
BP	magnesium ion transmembrane transport	16	3	0.166523	1
BP	negative regulation of type B pancreatic cell apoptotic process	6	2	0.166592	1
BP	regulation of T-helper 17 cell differentiation	20	3	0.166637	1
BP	regulation of ventricular cardiac muscle cell action potential	12	3	0.166716	1
BP	post-transcriptional tethering of RNA polymerase II gene DNA at nuclear periphery	2	1	0.16678	1
BP	glyoxylate catabolic process	3	1	0.166871	1
BP	regulation of tube diameter	142	17	0.167133	1
BP	blood vessel diameter maintenance	142	17	0.167133	1
BP	synaptic signaling	716	83	0.167343	1
BP	calcitonin catabolic process	1	1	0.167408	1
BP	endothelin maturation	1	1	0.167408	1
BP	intracellular sterol transport	32	5	0.167473	1
BP	positive regulation of flagellated sperm motility involved in capacitation	3	1	0.167617	1
BP	positive regulation of histone modification	96	12	0.167635	1
BP	regulation of NLRP3 inflammasome complex assembly	19	3	0.167703	1
BP	negative regulation of mitotic DNA damage checkpoint	1	1	0.167745	1
BP	regulation of synaptic plasticity by receptor localization to synapse	1	1	0.167763	1
BP	cardiac chamber ballooning	1	1	0.167834	1
BP	developmental growth	617	71	0.167955	1
BP	fibroblast growth factor receptor signaling pathway involved in neural plate anterior/posterior pattern formation	2	1	0.167974	1
BP	regulation of fibroblast growth factor receptor signaling pathway involved in neural plate anterior/posterior pattern formation	2	1	0.167974	1
BP	negative regulation of non-membrane spanning protein tyrosine kinase activity	2	1	0.168074	1
BP	extrinsic apoptotic signaling pathway	214	25	0.168211	1
BP	vesicle organization	336	34	0.168275	1
BP	regulation of sulfur amino acid metabolic process	2	1	0.168376	1
BP	cellular response to raffinose	2	1	0.168414	1
BP	response to raffinose	2	1	0.168414	1
BP	generation of precursor metabolites and energy	456	43	0.168607	1
BP	regulation of Cdc42 protein signal transduction	8	2	0.168772	1
BP	mesenchymal-epithelial cell signaling	7	2	0.168906	1
BP	non-membrane-bounded organelle assembly	365	36	0.169056	1
BP	positive regulation of chemotaxis	134	16	0.169122	1
BP	developmental growth involved in morphogenesis	218	30	0.169367	1
BP	presynaptic membrane organization	6	2	0.169767	1
BP	negative regulation of cytoplasmic translation	6	2	0.169813	1
BP	protein deacetylation	110	14	0.169902	1
BP	regulation of stem cell proliferation	86	12	0.169955	1
BP	salivary gland development	33	6	0.169955	1
BP	chemical synaptic transmission	689	80	0.170007	1
BP	anterograde trans-synaptic signaling	689	80	0.170007	1
BP	social behavior	46	8	0.170154	1
BP	amino acid activation	44	6	0.170233	1
BP	detoxification of inorganic compound	16	2	0.170309	1
BP	negative regulation of intracellular steroid hormone receptor signaling pathway	36	6	0.170426	1
BP	hair follicle cell proliferation	2	1	0.170485	1
BP	response to triacyl bacterial lipopeptide	3	1	0.170488	1
BP	cellular response to triacyl bacterial lipopeptide	3	1	0.170488	1
BP	regulation of cardiac muscle contraction	73	10	0.170677	1
BP	B cell activation	248	27	0.17077	1
BP	protein farnesylation	3	1	0.17079	1
BP	negative regulation of lymphocyte proliferation	78	9	0.170831	1
BP	innervation	26	5	0.170895	1
BP	regulation of systemic arterial blood pressure by aortic arch baroreceptor feedback	1	1	0.171093	1
BP	regulation of ATP metabolic process	68	9	0.171238	1
BP	sulfur compound biosynthetic process	134	16	0.171374	1
BP	cellular component biogenesis	3003	279	0.171423	1
BP	positive regulation of activated T cell proliferation	28	4	0.171679	1
BP	establishment of monopolar cell polarity	22	4	0.171778	1
BP	intrinsic apoptotic signaling pathway in response to nitrosative stress	3	1	0.171866	1
BP	cell-cell adhesion involved in neuronal-glial interactions involved in cerebral cortex radial glia guided migration	1	1	0.172248	1
BP	response to interleukin-11	1	1	0.172345	1
BP	cellular response to interleukin-11	1	1	0.172345	1
BP	male genitalia morphogenesis	3	1	0.172547	1
BP	male anatomical structure morphogenesis	3	1	0.172547	1
BP	malonate catabolic process	1	1	0.172836	1
BP	negative regulation of intracellular estrogen receptor signaling pathway	15	3	0.172928	1
BP	regulation of tube size	143	17	0.172996	1
BP	U2 snRNA 3'-end processing	1	1	0.173172	1
BP	protein ubiquitination	752	74	0.173274	1
BP	tight junction assembly	69	9	0.173604	1
BP	necrotic cell death	66	8	0.174106	1
BP	regulation of definitive erythrocyte differentiation	1	1	0.174156	1
BP	negative regulation of mast cell differentiation	1	1	0.174156	1
BP	dUDP biosynthetic process	2	1	0.174254	1
BP	dTDP biosynthetic process	2	1	0.174254	1
BP	pyrimidine deoxyribonucleoside diphosphate metabolic process	2	1	0.174254	1
BP	pyrimidine deoxyribonucleoside diphosphate biosynthetic process	2	1	0.174254	1
BP	dTDP metabolic process	2	1	0.174254	1
BP	dUDP metabolic process	2	1	0.174254	1
BP	regulation of morphogenesis of an epithelium	62	10	0.174292	1
BP	protein localization to pericentric heterochromatin	1	1	0.174522	1
BP	establishment of epithelial cell apical/basal polarity involved in camera-type eye morphogenesis	1	1	0.174625	1
BP	radial glia-guided pyramidal neuron migration	6	2	0.174671	1
BP	siRNA-mediated gene silencing by mRNA destabilization	1	1	0.174727	1
BP	siRNA-mediated gene silencing	1	1	0.174727	1
BP	MHC class Ib protein complex assembly	1	1	0.174748	1
BP	peptide stabilization	1	1	0.174748	1
BP	peptide antigen stabilization	1	1	0.174748	1
BP	response to starvation	198	22	0.174931	1
BP	regulation of skeletal muscle hypertrophy	2	1	0.175075	1
BP	actomyosin contractile ring assembly actin filament organization	1	1	0.175347	1
BP	vesicle localization	203	24	0.175824	1
BP	respiratory electron transport chain	103	10	0.176089	1
BP	regulation of chondrocyte development	6	2	0.176129	1
BP	DNA methylation on cytosine within a CG sequence	1	1	0.176186	1
BP	negative regulation of microtubule polymerization or depolymerization	35	6	0.176624	1
BP	negative regulation of cell-cell adhesion mediated by integrin	2	1	0.176731	1
BP	plus-end-directed organelle transport along microtubule	7	2	0.177129	1
BP	hepatic immune response	2	1	0.177293	1
BP	cellular response to thyroxine stimulus	2	1	0.17739	1
BP	cellular response to L-phenylalanine derivative	2	1	0.17739	1
BP	negative regulation of T-helper 17 cell differentiation	10	2	0.177472	1
BP	response to lipoteichoic acid	10	2	0.177533	1
BP	cellular response to lipoteichoic acid	10	2	0.177533	1
BP	protein modification by small protein conjugation or removal	934	90	0.177749	1
BP	Ran protein signal transduction	3	1	0.177757	1
BP	neural plate development	8	2	0.177789	1
BP	regulation of mitochondrial membrane permeability involved in programmed necrotic cell death	3	1	0.177792	1
BP	UV-damage excision repair	12	2	0.177873	1
BP	central nervous system myelin formation	6	2	0.17814	1
BP	hepatocyte differentiation	16	3	0.178295	1
BP	regulation of lymphocyte proliferation	222	23	0.178303	1
BP	vesicle coating	38	5	0.178319	1
BP	glutamyl-tRNA aminoacylation	2	1	0.178845	1
BP	mitochondrial calcium ion transmembrane transport	17	3	0.178866	1
BP	radial glial cell differentiation	14	3	0.17893	1
BP	free ubiquitin chain polymerization	9	2	0.178999	1
BP	cardiac muscle cell proliferation	58	9	0.179036	1
BP	inner dynein arm assembly	16	3	0.179095	1
BP	negative regulation of mononuclear cell proliferation	79	9	0.17919	1
BP	cell communication involved in cardiac conduction	59	9	0.179202	1
BP	negative regulation of apoptotic signaling pathway	220	24	0.179229	1
BP	positive regulation of protein K48-linked ubiquitination	3	1	0.179233	1
BP	regulation of supramolecular fiber organization	359	41	0.179355	1
BP	regulation of cellular senescence	51	7	0.179479	1
BP	cellular response to gonadotropin stimulus	19	4	0.179632	1
BP	neurotransmitter catabolic process	8	2	0.179689	1
BP	heterophilic cell-cell adhesion via plasma membrane cell adhesion molecules	47	7	0.179866	1
BP	chemotaxis	578	65	0.180425	1
BP	positive regulation of somatic stem cell population maintenance	2	1	0.180459	1
BP	negative regulation of Arp2/3 complex-mediated actin nucleation	7	2	0.180738	1
BP	cellular component morphogenesis	732	90	0.180823	1
BP	regulation of osteoblast differentiation	134	17	0.181131	1
BP	regulation of synaptic vesicle clustering	6	2	0.181141	1
BP	positive regulation of retrograde protein transport, ER to cytosol	2	1	0.181334	1
BP	pulmonary valve formation	2	1	0.181349	1
BP	ATF6-mediated unfolded protein response	8	2	0.181504	1
BP	positive regulation of animal organ morphogenesis	33	6	0.181653	1
BP	regulation of synapse structural plasticity	6	2	0.181739	1
BP	cell death in response to oxidative stress	95	11	0.181814	1
BP	blood vessel maturation	8	2	0.181853	1
BP	endothelial cell chemotaxis	27	5	0.181992	1
BP	RIG-I signaling pathway	26	4	0.182088	1
BP	protein monoubiquitination	78	10	0.182303	1
BP	dendrite development	221	30	0.182885	1
BP	RNA repair	2	1	0.182907	1
BP	proximal/distal pattern formation involved in metanephric nephron development	2	1	0.183018	1
BP	somatic recombination of immunoglobulin gene segments	58	7	0.183141	1
BP	calcium-dependent cell-matrix adhesion	2	1	0.183182	1
BP	positive regulation of ATP biosynthetic process	10	2	0.183491	1
BP	protein localization to non-motile cilium	11	2	0.1838	1
BP	chondrocyte hypertrophy	6	2	0.184025	1
BP	bundle of His cell to Purkinje myocyte communication	15	3	0.184664	1
BP	taxis	580	65	0.184688	1
BP	cell-cell signaling involved in cardiac conduction	35	6	0.185094	1
BP	positive regulation of B cell mediated immunity	38	5	0.185178	1
BP	positive regulation of immunoglobulin mediated immune response	38	5	0.185178	1
BP	regulation of defense response to virus by host	40	5	0.18523	1
BP	cellular response to chemical stress	331	35	0.185452	1
BP	negative regulation of CD40 signaling pathway	2	1	0.185499	1
BP	regulation of Golgi to plasma membrane protein transport	10	2	0.185544	1
BP	plasma membrane to endosome transport	8	2	0.185726	1
BP	cellular response to parathyroid hormone stimulus	8	2	0.186137	1
BP	chorion development	9	2	0.186237	1
BP	regulation of neuroinflammatory response	39	5	0.186314	1
BP	corticospinal neuron axon guidance	2	1	0.186388	1
BP	positive regulation of ERK5 cascade	2	1	0.186501	1
BP	neurotransmitter secretion	144	19	0.186506	1
BP	signal release from synapse	144	19	0.186506	1
BP	morphogenesis of a polarized epithelium	90	13	0.186623	1
BP	dephosphorylation	337	36	0.186636	1
BP	nucleoside diphosphate phosphorylation	95	12	0.186682	1
BP	small GTPase mediated signal transduction	469	54	0.186945	1
BP	regulation of cell cycle	1057	101	0.18724	1
BP	tubulin deacetylation	19	3	0.187244	1
BP	regulation of axon extension involved in axon guidance	32	6	0.18728	1
BP	regulation of chemokine production	93	10	0.187518	1
BP	biological process involved in intraspecies interaction between organisms	48	8	0.187781	1
BP	positive regulation of lipoprotein lipase activity	10	2	0.188013	1
BP	peptide amidation	2	1	0.188033	1
BP	regulation of protein kinase C activity	6	2	0.188399	1
BP	positive regulation of protein kinase C activity	6	2	0.188399	1
BP	abducens nerve development	2	1	0.1884	1
BP	abducens nerve morphogenesis	2	1	0.1884	1
BP	abducens nerve formation	2	1	0.1884	1
BP	dUMP biosynthetic process	2	1	0.188432	1
BP	positive regulation of organelle assembly	80	10	0.18856	1
BP	positive regulation of T-helper 17 cell lineage commitment	4	1	0.18859	1
BP	guanine metabolic process	3	1	0.188675	1
BP	protein complex oligomerization	241	26	0.188922	1
BP	developmental cell growth	214	28	0.188937	1
BP	nucleobase metabolic process	31	4	0.189178	1
BP	protein folding in endoplasmic reticulum	11	2	0.18951	1
BP	regulation of branching involved in salivary gland morphogenesis by mesenchymal-epithelial signaling	3	1	0.189556	1
BP	protein polyubiquitination	237	25	0.18985	1
BP	regulation of plasma lipoprotein oxidation	2	1	0.189878	1
BP	negative regulation of plasma lipoprotein oxidation	2	1	0.189878	1
BP	histone deacetylation	92	12	0.190038	1
BP	histone H3-K27 methylation	16	3	0.190167	1
BP	protein unfolding	3	1	0.190285	1
BP	regulation of necroptotic process	29	4	0.190376	1
BP	regulation of cellular response to insulin stimulus	68	9	0.190932	1
BP	norepinephrine-epinephrine-mediated vasodilation involved in regulation of systemic arterial blood pressure	3	1	0.191087	1
BP	outflow tract morphogenesis	80	12	0.191307	1
BP	thigmotaxis	2	1	0.191381	1
BP	synaptic vesicle cycle	181	23	0.191584	1
BP	protein modification by small protein conjugation	824	80	0.19159	1
BP	negative regulation of cardiac epithelial to mesenchymal transition	2	1	0.191598	1
BP	negative regulation of epithelial to mesenchymal transition involved in endocardial cushion formation	2	1	0.191598	1
BP	magnesium ion transport	17	3	0.191652	1
BP	programmed cell death	1850	179	0.191872	1
BP	cell communication by chemical coupling	2	1	0.192092	1
BP	glycerophosphate shuttle	2	1	0.192366	1
BP	positive regulation of execution phase of apoptosis	8	2	0.192921	1
BP	positive regulation of calcium ion transmembrane transport via high voltage-gated calcium channel	2	1	0.193132	1
BP	fatty acid biosynthetic process	151	15	0.193154	1
BP	hindbrain morphogenesis	42	7	0.193299	1
BP	positive regulation by host of viral process	19	3	0.193313	1
BP	postsynaptic specialization assembly	19	4	0.193358	1
BP	regulation of extent of cell growth	100	15	0.193456	1
BP	cardiac muscle cell action potential involved in contraction	51	8	0.193583	1
BP	cellular response to ATP	16	3	0.193692	1
BP	meiotic cell cycle phase transition	10	2	0.193759	1
BP	amino-acid betaine catabolic process	3	1	0.194275	1
BP	intracellular transport of virus	10	2	0.194288	1
BP	chemokine production	94	10	0.194337	1
BP	electron transport chain	153	14	0.194765	1
BP	regulation of ATP biosynthetic process	19	3	0.194926	1
BP	BMP signaling pathway	156	20	0.194954	1
BP	telomere maintenance via semi-conservative replication	9	2	0.19523	1
BP	regulation of T cell homeostatic proliferation	3	1	0.195457	1
BP	fructose catabolic process	3	1	0.195468	1
BP	fructose catabolic process to hydroxyacetone phosphate and glyceraldehyde-3-phosphate	3	1	0.195468	1
BP	intracellular lipid transport	46	6	0.195665	1
BP	dichotomous subdivision of an epithelial terminal unit	7	2	0.195818	1
BP	lymphocyte activation involved in immune response	181	19	0.196041	1
BP	cellular response to cadmium ion	33	4	0.196324	1
BP	kinin cascade	3	1	0.19646	1
BP	plasma kallikrein-kinin cascade	3	1	0.19646	1
BP	positive regulation of B cell proliferation	43	6	0.196615	1
BP	righting reflex	8	2	0.196754	1
BP	leukotriene D4 catabolic process	2	1	0.196973	1
BP	regulation of vesicle docking	2	1	0.197251	1
BP	polarized epithelial cell differentiation	22	4	0.19753	1
BP	regulation of NADP metabolic process	8	2	0.1976	1
BP	negative regulation of phosphorylation	368	40	0.197608	1
BP	cell surface receptor signaling pathway involved in heart development	31	5	0.197907	1
BP	negative regulation of axon extension involved in axon guidance	26	5	0.198193	1
BP	ureteric bud formation	7	2	0.198207	1
BP	eye pigment biosynthetic process	2	1	0.198247	1
BP	eye pigment metabolic process	2	1	0.198247	1
BP	pigment metabolic process involved in developmental pigmentation	2	1	0.198247	1
BP	negative regulation of astrocyte differentiation	15	3	0.198876	1
BP	aspartate family amino acid metabolic process	47	6	0.198947	1
BP	regulation of cellular catabolic process	751	75	0.199184	1
BP	vesicle uncoating	9	2	0.199227	1
BP	response to gonadotropin	28	5	0.199275	1
BP	negative regulation of cold-induced thermogenesis	45	7	0.199279	1
BP	gliogenesis	299	36	0.19929	1
BP	regulation of DNA catabolic process	10	2	0.199301	1
BP	labyrinthine layer morphogenesis	22	4	0.199618	1
BP	positive regulation of B cell apoptotic process	3	1	0.199794	1
BP	negative regulation of cell size	9	2	0.199927	1
BP	negative regulation of B cell apoptotic process	15	3	0.200067	1
BP	morphogenesis of an epithelium	502	60	0.200465	1
BP	rhombomere 2 development	2	1	0.200967	1
BP	regulation of oxidative stress-induced intrinsic apoptotic signaling pathway	27	4	0.201141	1
BP	intestinal epithelial cell migration	2	1	0.201374	1
BP	DNA conformation change	99	11	0.201621	1
BP	outer mitochondrial membrane organization	13	2	0.201905	1
BP	protein insertion into mitochondrial outer membrane	13	2	0.201905	1
BP	dorsal root ganglion development	7	2	0.201921	1
BP	microglial cell activation	45	6	0.201963	1
BP	response to growth factor	700	78	0.202092	1
BP	cellular component assembly involved in morphogenesis	119	15	0.202147	1
BP	interleukin-12 production	61	7	0.202234	1
BP	regulation of interleukin-12 production	61	7	0.202234	1
BP	negative regulation of mitochondrial calcium ion concentration	2	1	0.202299	1
BP	regulation of cellular component biogenesis	903	96	0.202417	1
BP	negative regulation of developmental growth	108	15	0.202671	1
BP	positive regulation of intracellular protein transport	149	17	0.202726	1
BP	regulation of receptor internalization	54	8	0.202739	1
BP	cellular response to nitric oxide	16	3	0.202774	1
BP	positive regulation of triglyceride lipase activity	11	2	0.202833	1
BP	positive regulation of leukocyte apoptotic process	28	4	0.202926	1
BP	SA node cell to atrial cardiac muscle cell communication by electrical coupling	2	1	0.203327	1
BP	AV node cell to bundle of His cell communication by electrical coupling	2	1	0.203327	1
BP	positive regulation of icosanoid secretion	21	3	0.203566	1
BP	response to methylglyoxal	2	1	0.203589	1
BP	negative regulation of T-helper 17 type immune response	11	2	0.204052	1
BP	synaptic vesicle maturation	10	2	0.204557	1
BP	N-acetylneuraminate metabolic process	10	2	0.20515	1
BP	positive regulation of axon extension	34	6	0.205217	1
BP	diol metabolic process	30	4	0.205337	1
BP	negative regulation of activated T cell proliferation	14	2	0.205412	1
BP	lysine transport	2	1	0.205815	1
BP	regulation of mononuclear cell proliferation	226	23	0.205884	1
BP	neural retina development	78	11	0.206025	1
BP	establishment of protein localization to mitochondrion	115	12	0.206064	1
BP	positive regulation of mitochondrial ATP synthesis coupled electron transport	4	1	0.206067	1
BP	positive regulation of actin filament binding	2	1	0.20627	1
BP	positive regulation of actin binding	2	1	0.20627	1
BP	cell-cell adhesion	900	94	0.206287	1
BP	phosphatidylserine acyl-chain remodeling	9	2	0.206291	1
BP	skeletal muscle hypertrophy	3	1	0.206343	1
BP	regulation of DNA damage checkpoint	25	4	0.20635	1
BP	positive regulation of calcium:sodium antiporter activity	2	1	0.206455	1
BP	regulation of proteasomal protein catabolic process	178	19	0.206513	1
BP	NLRP3 inflammasome complex assembly	21	3	0.206555	1
BP	positive regulation of endothelial cell chemotaxis	13	3	0.206735	1
BP	mitochondrial translational termination	4	1	0.206866	1
BP	regulation of atrial cardiac muscle cell membrane depolarization	9	2	0.207009	1
BP	negative regulation of necroptotic process	20	3	0.207019	1
BP	glycerol ether metabolic process	20	3	0.207025	1
BP	ether lipid metabolic process	20	3	0.207025	1
BP	histone H3-K4 monomethylation	8	2	0.207103	1
BP	nucleotide phosphorylation	97	12	0.207302	1
BP	positive regulation of excitatory postsynaptic potential	29	6	0.20766	1
BP	blood vessel remodeling	44	6	0.207672	1
BP	sodium ion export across plasma membrane	16	3	0.207942	1
BP	renal artery morphogenesis	2	1	0.208137	1
BP	regulation of systemic arterial blood pressure by norepinephrine-epinephrine	9	2	0.208152	1
BP	regulation of mesodermal cell differentiation	9	2	0.208193	1
BP	hindbrain structural organization	2	1	0.208267	1
BP	cerebellum structural organization	2	1	0.208267	1
BP	artery morphogenesis	79	11	0.208289	1
BP	negative regulation of erythrocyte differentiation	8	2	0.208323	1
BP	mitochondrial magnesium ion transmembrane transport	2	1	0.20834	1
BP	regulation of platelet activation	50	7	0.208661	1
BP	post-embryonic retina morphogenesis in camera-type eye	2	1	0.208751	1
BP	disaccharide biosynthetic process	4	1	0.208827	1
BP	negative regulation of transmembrane receptor protein serine/threonine kinase signaling pathway	145	18	0.20897	1
BP	prolyl-tRNA aminoacylation	2	1	0.209038	1
BP	B-1a B cell differentiation	2	1	0.209056	1
BP	hemostasis	217	24	0.209186	1
BP	regulation of protein kinase C signaling	19	4	0.209322	1
BP	gamma-aminobutyric acid metabolic process	7	2	0.20944	1
BP	positive regulation of macrophage migration inhibitory factor signaling pathway	2	1	0.209822	1
BP	cerebellar granule cell precursor tangential migration	2	1	0.210128	1
BP	regulation of microglial cell activation	19	3	0.2104	1
BP	regulation of programmed cell death	1412	137	0.210641	1
BP	sphingosine metabolic process	20	3	0.210704	1
BP	mitotic spindle elongation	11	2	0.210904	1
BP	negative regulation of osteoblast proliferation	15	3	0.211034	1
BP	negative regulation of transforming growth factor beta receptor signaling pathway	93	12	0.211165	1
BP	activation of cysteine-type endopeptidase activity involved in apoptotic process	74	9	0.211195	1
BP	regulation of hematopoietic stem cell differentiation	17	3	0.211208	1
BP	positive regulation of toll-like receptor signaling pathway	27	4	0.211217	1
BP	receptor recycling	33	5	0.211282	1
BP	pyrimidine-containing compound metabolic process	78	8	0.211308	1
BP	regulation of membrane depolarization	43	6	0.211369	1
BP	interleukin-23-mediated signaling pathway	3	1	0.211611	1
BP	embryonic pattern specification	70	10	0.211626	1
BP	leukocyte activation involved in immune response	261	26	0.211663	1
BP	regulation of mini excitatory postsynaptic potential	3	1	0.211776	1
BP	mini excitatory postsynaptic potential	3	1	0.211776	1
BP	negative regulation of T cell proliferation	63	7	0.211958	1
BP	regulation of systemic arterial blood pressure mediated by a chemical signal	44	6	0.212177	1
BP	protein palmitoylation	29	4	0.212635	1
BP	L-histidine import across plasma membrane	2	1	0.212644	1
BP	detoxification of nitrogen compound	4	1	0.212816	1
BP	cellular detoxification of nitrogen compound	4	1	0.212816	1
BP	cysteine biosynthetic process via cystathionine	2	1	0.212953	1
BP	positive regulation of adipose tissue development	8	2	0.213009	1
BP	platelet alpha granule organization	2	1	0.213024	1
BP	cellular response to growth factor stimulus	674	75	0.21346	1
BP	post-embryonic camera-type eye morphogenesis	4	1	0.213888	1
BP	regulation of receptor-mediated endocytosis	107	13	0.214106	1
BP	nuclear-transcribed mRNA catabolic process, endonucleolytic cleavage-dependent decay	2	1	0.21421	1
BP	habituation	2	1	0.214354	1
BP	neuron maturation	44	7	0.214382	1
BP	methionine biosynthetic process	12	2	0.214554	1
BP	smooth muscle cell apoptotic process	30	4	0.214864	1
BP	regulation of smooth muscle cell apoptotic process	30	4	0.214864	1
BP	thiamine diphosphate metabolic process	2	1	0.215163	1
BP	response to nitrosative stress	10	2	0.215176	1
BP	phthalate metabolic process	2	1	0.215246	1
BP	cell cycle phase transition	547	54	0.215277	1
BP	negative regulation of polyamine transmembrane transport	3	1	0.215292	1
BP	regulation of phosphatidylinositol 3-kinase activity	52	8	0.215298	1
BP	atrial cardiac muscle tissue development	21	4	0.215304	1
BP	embryonic axis specification	41	6	0.215492	1
BP	regulation of cardiac muscle cell action potential	30	5	0.215511	1
BP	RISC complex assembly	9	2	0.215572	1
BP	receptor signaling pathway via STAT	157	16	0.215868	1
BP	response to lipid hydroperoxide	3	1	0.216087	1
BP	positive regulation of NIK/NF-kappaB signaling	62	7	0.216127	1
BP	triglyceride biosynthetic process	37	5	0.216193	1
BP	response to cadmium ion	56	6	0.216401	1
BP	neural plate axis specification	2	1	0.216516	1
BP	cell morphogenesis involved in neuron differentiation	533	68	0.216616	1
BP	protein localization to tricellular tight junction	3	1	0.216677	1
BP	gamma-aminobutyric acid catabolic process	2	1	0.216679	1
BP	B cell selection	3	1	0.216707	1
BP	mitochondrion morphogenesis	19	3	0.216729	1
BP	CTP biosynthetic process	13	2	0.216929	1
BP	intrinsic apoptotic signaling pathway in response to DNA damage by p53 class mediator	43	6	0.216959	1
BP	regulation of secretion of lysosomal enzymes	2	1	0.217016	1
BP	fructose 1,6-bisphosphate metabolic process	10	2	0.217046	1
BP	regulation of cell cycle G1/S phase transition	197	21	0.217124	1
BP	regulation of ERK5 cascade	3	1	0.217872	1
BP	midbrain morphogenesis	3	1	0.218336	1
BP	mitotic nuclear membrane reassembly	9	2	0.21837	1
BP	mitotic nuclear membrane organization	9	2	0.21837	1
BP	positive regulation of astrocyte activation	2	1	0.218393	1
BP	positive regulation of Wnt signaling pathway, planar cell polarity pathway	8	2	0.218562	1
BP	positive regulation of release of cytochrome c from mitochondria	27	4	0.218604	1
BP	negative regulation of establishment of blood-brain barrier	2	1	0.21871	1
BP	long-term synaptic depression	29	5	0.218915	1
BP	ribonucleoprotein complex assembly	189	18	0.219245	1
BP	histone methylation	158	18	0.219424	1
BP	axis specification	89	12	0.219486	1
BP	cellular lactam metabolic process	2	1	0.219618	1
BP	locomotory exploration behavior	15	3	0.219656	1
BP	interleukin-18 production	13	2	0.219697	1
BP	regulation of interleukin-18 production	13	2	0.219697	1
BP	negative regulation of vitamin D receptor signaling pathway	2	1	0.219784	1
BP	establishment of synaptic specificity at neuromuscular junction	2	1	0.219935	1
BP	tyrosine transport	2	1	0.219979	1
BP	regulation of pre-miRNA processing	3	1	0.219997	1
BP	protein localization to cytoplasmic microtubule	2	1	0.220737	1
BP	regulation of NK T cell activation	11	2	0.220738	1
BP	positive regulation of white fat cell proliferation	2	1	0.220868	1
BP	negative regulation of programmed necrotic cell death	21	3	0.220903	1
BP	amino sugar biosynthetic process	11	2	0.220938	1
BP	mitochondrial ADP transmembrane transport	3	1	0.22113	1
BP	mitochondrial ATP transmembrane transport	3	1	0.22113	1
BP	potassium ion import across plasma membrane	48	7	0.221135	1
BP	tryptophan catabolic process to kynurenine	5	1	0.221385	1
BP	endothelin receptor signaling pathway involved in heart process	3	1	0.221492	1
BP	interleukin-5 production	16	3	0.221739	1
BP	regulation of interleukin-5 production	16	3	0.221739	1
BP	response to cAMP	85	11	0.221786	1
BP	positive regulation of translational elongation	3	1	0.221815	1
BP	negative regulation of cytoplasmic translational elongation	2	1	0.221831	1
BP	regulation of cellular response to oxidative stress	88	10	0.221833	1
BP	negative regulation of phosphatidylinositol 3-kinase signaling	17	3	0.222011	1
BP	vasoconstriction	80	10	0.222112	1
BP	cell cycle DNA replication	40	5	0.222172	1
BP	regulation of icosanoid secretion	22	3	0.222254	1
BP	positive regulation of supramolecular fiber organization	173	21	0.222321	1
BP	regulation of protein localization to cell leading edge	2	1	0.222374	1
BP	serine import across plasma membrane	2	1	0.222681	1
BP	L-serine import across plasma membrane	2	1	0.222681	1
BP	response to purine-containing compound	135	16	0.223081	1
BP	RNA import into nucleus	4	1	0.2231	1
BP	central nervous system myelination	23	4	0.223162	1
BP	axon ensheathment in central nervous system	23	4	0.223162	1
BP	regulation of gamma-delta T cell differentiation	9	2	0.223278	1
BP	positive regulation of Arp2/3 complex-mediated actin nucleation	9	2	0.223424	1
BP	hematopoietic stem cell proliferation	32	5	0.223429	1
BP	endochondral ossification	27	5	0.22355	1
BP	replacement ossification	27	5	0.22355	1
BP	hypophysis morphogenesis	2	1	0.223702	1
BP	mitochondrial mRNA catabolic process	3	1	0.223817	1
BP	hair cycle phase	9	2	0.223992	1
BP	regulation of hair follicle maturation	9	2	0.223992	1
BP	regulation of osteoblast proliferation	30	5	0.224031	1
BP	nucleoside monophosphate phosphorylation	10	2	0.224335	1
BP	positive regulation of interleukin-21 production	2	1	0.224588	1
BP	cognition	300	36	0.224598	1
BP	regulation of vitamin D receptor signaling pathway	9	2	0.22461	1
BP	regulation of protein depolymerization	82	11	0.225042	1
BP	regulation of intrinsic apoptotic signaling pathway in response to DNA damage	37	5	0.225225	1
BP	DNA methylation involved in embryo development	10	2	0.225258	1
BP	changes to DNA methylation involved in embryo development	10	2	0.225258	1
BP	negative regulation of oocyte maturation	4	1	0.225269	1
BP	maintenance of location in cell	213	23	0.225503	1
BP	regulation of protein polyubiquitination	28	4	0.225579	1
BP	interleukin-17 production	45	5	0.225585	1
BP	regulation of interleukin-17 production	45	5	0.225585	1
BP	pyrimidine nucleoside triphosphate metabolic process	23	3	0.225703	1
BP	peptidyl-lysine methylation	134	15	0.226013	1
BP	B cell activation involved in immune response	81	9	0.226082	1
BP	maturation of LSU-rRNA from tricistronic rRNA transcript (SSU-rRNA, 5.8S rRNA, LSU-rRNA)	15	2	0.226195	1
BP	protein localization to microtubule organizing center	34	5	0.226257	1
BP	microtubule anchoring at centrosome	11	2	0.22637	1
BP	regulation of response to reactive oxygen species	38	5	0.226579	1
BP	semicircular canal morphogenesis	7	2	0.22665	1
BP	regulation of G2/MI transition of meiotic cell cycle	3	1	0.227128	1
BP	positive regulation of G2/MI transition of meiotic cell cycle	3	1	0.227128	1
BP	Fc receptor signaling pathway	50	7	0.22718	1
BP	Fc-gamma receptor signaling pathway	30	5	0.227333	1
BP	NADP biosynthetic process	2	1	0.227457	1
BP	modulation by host of viral process	41	5	0.227458	1
BP	translational attenuation	2	1	0.22756	1
BP	short-term memory	10	2	0.227582	1
BP	DNA methylation involved in gamete generation	20	3	0.227786	1
BP	notochord morphogenesis	8	2	0.227788	1
BP	L-lysine catabolic process to acetyl-CoA via saccharopine	3	1	0.227877	1
BP	response to Gram-positive bacterium	3	1	0.228161	1
BP	NLS-bearing protein import into nucleus	15	2	0.228364	1
BP	response to glycoprotein	9	2	0.228572	1
BP	camera-type eye morphogenesis	126	17	0.228755	1
BP	negative regulation of axon extension	43	7	0.228933	1
BP	interleukin-11-mediated signaling pathway	3	1	0.229158	1
BP	sensory perception of taste	59	6	0.229186	1
BP	negative regulation of ubiquitin-dependent protein catabolic process	45	6	0.229369	1
BP	non-canonical Wnt signaling pathway involved in midbrain dopaminergic neuron differentiation	2	1	0.229431	1
BP	B cell homeostasis	30	4	0.229519	1
BP	cellular modified amino acid catabolic process	28	4	0.229957	1
BP	locomotor rhythm	15	3	0.230019	1
BP	myo-inositol transport	4	1	0.230048	1
BP	translational initiation	106	11	0.23023	1
BP	axo-dendritic protein transport	8	2	0.230245	1
BP	anterograde axonal protein transport	8	2	0.230245	1
BP	regulation of mast cell differentiation	2	1	0.230327	1
BP	negative regulation of peptidyl-serine dephosphorylation	3	1	0.230334	1
BP	regulation of canonical Wnt signaling pathway involved in cardiac muscle cell fate commitment	3	1	0.230432	1
BP	regulation of canonical Wnt signaling pathway involved in heart development	3	1	0.230432	1
BP	developmental process involved in reproduction	870	83	0.230518	1
BP	morphogenesis of an epithelial bud	14	3	0.230662	1
BP	toll-like receptor 5 signaling pathway	2	1	0.230664	1
BP	regulation of ATP citrate synthase activity	2	1	0.230745	1
BP	DNA replication initiation	34	4	0.230882	1
BP	shelterin complex assembly	2	1	0.230915	1
BP	regulation of shelterin complex assembly	2	1	0.230915	1
BP	sucrose metabolic process	3	1	0.230941	1
BP	inorganic cation import across plasma membrane	119	15	0.231215	1
BP	inorganic ion import across plasma membrane	119	15	0.231215	1
BP	positive regulation of cell-substrate junction organization	31	5	0.231361	1
BP	cellular response to leucine starvation	12	2	0.231398	1
BP	canonical Wnt signaling pathway involved in positive regulation of epithelial to mesenchymal transition	2	1	0.231736	1
BP	regulation of Fc receptor mediated stimulatory signaling pathway	10	2	0.231774	1
BP	mannose metabolic process	9	2	0.231775	1
BP	response to parathyroid hormone	10	2	0.231975	1
BP	regulation of glutamate metabolic process	3	1	0.232005	1
BP	negative regulation of dendritic spine development	12	3	0.232112	1
BP	positive regulation of DNA-binding transcription factor activity	251	28	0.232129	1
BP	negative regulation of stem cell proliferation	24	4	0.232202	1
BP	intrinsic apoptotic signaling pathway in response to DNA damage	101	12	0.232545	1
BP	viral genome packaging	2	1	0.232677	1
BP	viral RNA genome packaging	2	1	0.232677	1
BP	bud outgrowth involved in lung branching	2	1	0.233067	1
BP	regulation of DNA endoreduplication	3	1	0.233176	1
BP	clathrin-coated pit assembly	2	1	0.233588	1
BP	peptidyl-lysine dimethylation	25	4	0.23415	1
BP	VEGF-activated neuropilin signaling pathway	2	1	0.234355	1
BP	positive regulation of neuron apoptotic process	51	7	0.23442	1
BP	selenocysteine metabolic process	3	1	0.234471	1
BP	negative regulation of antigen processing and presentation of peptide antigen via MHC class II	2	1	0.234492	1
BP	regulation of proteolysis involved in protein catabolic process	209	22	0.234628	1
BP	cellular response to arsenic-containing substance	19	3	0.234781	1
BP	T cell activation involved in immune response	100	11	0.235144	1
BP	regulation of establishment of protein localization to mitochondrion	49	6	0.235251	1
BP	cerebellar Purkinje cell layer maturation	2	1	0.235609	1
BP	spermine catabolic process	2	1	0.236116	1
BP	renal system vasculature morphogenesis	8	2	0.236364	1
BP	kidney vasculature morphogenesis	8	2	0.236364	1
BP	heart morphogenesis	255	31	0.236758	1
BP	blood coagulation	212	23	0.237256	1
BP	cardiac muscle contraction	131	16	0.237474	1
BP	mature B cell apoptotic process	4	1	0.237619	1
BP	regulation of mature B cell apoptotic process	4	1	0.237619	1
BP	negative regulation of mature B cell apoptotic process	4	1	0.237619	1
BP	icosanoid metabolic process	111	10	0.237951	1
BP	response to lead ion	19	3	0.238097	1
BP	pyrimidine ribonucleoside triphosphate biosynthetic process	14	2	0.238392	1
BP	UDP-galactose transmembrane transport	3	1	0.238615	1
BP	cell fate specification	106	15	0.238634	1
BP	positive regulation of cholesterol esterification	4	1	0.238642	1
BP	gland morphogenesis	119	16	0.238748	1
BP	cell activation involved in immune response	265	26	0.238803	1
BP	regulation of lipase activity	87	10	0.239263	1
BP	cellular process involved in reproduction in multicellular organism	404	37	0.239899	1
BP	positive regulation of voltage-gated calcium channel activity	18	3	0.239957	1
BP	somatic diversification of immunoglobulins	64	7	0.240277	1
BP	protein localization to mitochondrion	120	12	0.240434	1
BP	positive regulation of receptor signaling pathway via JAK-STAT	41	5	0.240783	1
BP	alanyl-tRNA aminoacylation	3	1	0.241194	1
BP	CMP biosynthetic process	3	1	0.241212	1
BP	regulation of muscle system process	246	27	0.241265	1
BP	regulation of COPII vesicle coating	4	1	0.241541	1
BP	regulation of ER to Golgi vesicle-mediated transport by GTP hydrolysis	4	1	0.241541	1
BP	negative regulation of protein phosphorylation	328	35	0.241582	1
BP	lipid phosphorylation	15	3	0.241778	1
BP	learning or memory	262	32	0.241972	1
BP	regulation of glucose transmembrane transport	74	9	0.242083	1
BP	retrograde transport, plasma membrane to Golgi	2	1	0.24235	1
BP	CD4-positive, alpha-beta T cell differentiation	83	10	0.242767	1
BP	positive regulation of fatty acid biosynthetic process	20	3	0.242768	1
BP	positive regulation of microtubule polymerization or depolymerization	35	5	0.24307	1
BP	proteasomal ubiquitin-independent protein catabolic process	3	1	0.243147	1
BP	cysteinyl-tRNA aminoacylation	2	1	0.243343	1
BP	transepithelial ammonium transport	3	1	0.243503	1
BP	vocal learning	6	2	0.243506	1
BP	imitative learning	6	2	0.243506	1
BP	cell cycle	1697	157	0.243765	1
BP	regulation of mitotic cell cycle phase transition	336	33	0.243907	1
BP	positive regulation of histone H4-K16 acetylation	2	1	0.243942	1
BP	glial cell apoptotic process	15	3	0.243975	1
BP	regulation of spindle checkpoint	21	3	0.244	1
BP	regulation of mitotic cell cycle spindle assembly checkpoint	21	3	0.244	1
BP	regulation of mitotic spindle checkpoint	21	3	0.244	1
BP	CTP salvage	3	1	0.24406	1
BP	nucleoside diphosphate biosynthetic process	13	2	0.244197	1
BP	negative regulation of glycogen (starch) synthase activity	3	1	0.244398	1
BP	negative regulation of blood-brain barrier permeability	3	1	0.24443	1
BP	positive regulation of toll-like receptor 4 signaling pathway	12	2	0.244475	1
BP	negative regulation of actin nucleation	9	2	0.24459	1
BP	positive regulation of BMP signaling pathway	40	6	0.24493	1
BP	negative regulation of cell-cell adhesion mediated by cadherin	8	2	0.245062	1
BP	endothelial cell activation	11	2	0.245115	1
BP	negative regulation of systemic arterial blood pressure	20	3	0.245521	1
BP	positive regulation of interleukin-8 production	61	7	0.245601	1
BP	sulfur compound catabolic process	32	4	0.245802	1
BP	regulation of programmed necrotic cell death	32	4	0.245911	1
BP	positive regulation of protein-containing complex disassembly	34	5	0.24594	1
BP	cardiac left ventricle formation	2	1	0.24595	1
BP	interleukin-17-mediated signaling pathway	11	2	0.246023	1
BP	positive regulation of podosome assembly	10	2	0.246106	1
BP	somite development	83	11	0.246194	1
BP	regulation of RIG-I signaling pathway	19	3	0.246424	1
BP	inflammasome complex assembly	23	3	0.246438	1
BP	amino sugar metabolic process	38	5	0.246473	1
BP	skeletal muscle fiber adaptation	4	1	0.246612	1
BP	regulation of dendritic spine development	50	8	0.246622	1
BP	pulmonary valve development	21	4	0.246644	1
BP	regulation of leukocyte chemotaxis	115	12	0.246905	1
BP	bundle of His cell to Purkinje myocyte communication by electrical coupling	2	1	0.247535	1
BP	cell-cell signaling involved in lung development	2	1	0.247587	1
BP	positive regulation of myotube differentiation	17	3	0.247661	1
BP	regulation of lipid storage	53	7	0.247758	1
BP	establishment of planar polarity	70	10	0.247829	1
BP	establishment of tissue polarity	70	10	0.247829	1
BP	fibroblast growth factor receptor signaling pathway involved in mammary gland specification	2	1	0.247973	1
BP	mammary gland bud formation	2	1	0.247973	1
BP	branch elongation involved in salivary gland morphogenesis	2	1	0.247973	1
BP	mesenchymal cell differentiation involved in lung development	2	1	0.247973	1
BP	mitotic DNA damage checkpoint signaling	79	9	0.248015	1
BP	cellular response to vascular endothelial growth factor stimulus	69	9	0.248031	1
BP	epithelial to mesenchymal transition involved in endocardial cushion formation	17	3	0.248051	1
BP	trimming of terminal mannose on C branch	3	1	0.248127	1
BP	positive regulation of transcription by RNA polymerase III	17	3	0.248519	1
BP	inhibitory synapse assembly	17	3	0.248595	1
BP	oxalate transport	11	2	0.248597	1
BP	negative regulation of transcription regulatory region DNA binding	17	3	0.248828	1
BP	negative regulation of androgen receptor signaling pathway	15	3	0.248895	1
BP	response to caloric restriction	3	1	0.248901	1
BP	positive regulation of tumor necrosis factor-mediated signaling pathway	13	2	0.249018	1
BP	mediolateral intercalation	2	1	0.249058	1
BP	planar cell polarity pathway involved in gastrula mediolateral intercalation	2	1	0.249058	1
BP	Fc receptor mediated stimulatory signaling pathway	32	5	0.24915	1
BP	negative regulation of single stranded viral RNA replication via double stranded DNA intermediate	16	2	0.249446	1
BP	lipid storage	85	10	0.249498	1
BP	leukocyte migration involved in inflammatory response	19	3	0.249664	1
BP	benzene-containing compound metabolic process	26	3	0.249812	1
BP	NADH metabolic process	36	5	0.250011	1
BP	mammary gland involution	9	2	0.250284	1
BP	thiamine metabolic process	3	1	0.250339	1
BP	glomerular endothelium development	4	1	0.25048	1
BP	antimicrobial peptide biosynthetic process	3	1	0.250615	1
BP	antibacterial peptide biosynthetic process	3	1	0.250615	1
BP	alpha-amino acid biosynthetic process	66	7	0.250775	1
BP	positive regulation of neuromuscular junction development	2	1	0.25095	1
BP	regulation of heart looping	2	1	0.250951	1
BP	regulation of mitotic sister chromatid segregation	55	6	0.250968	1
BP	phenol-containing compound metabolic process	102	12	0.251125	1
BP	intracellular steroid hormone receptor signaling pathway	111	13	0.251435	1
BP	cellular magnesium ion homeostasis	4	1	0.251533	1
BP	ribosomal large subunit assembly	24	3	0.251653	1
BP	positive regulation of intracellular transport	189	21	0.252125	1
BP	protein kinase B signaling	210	22	0.252337	1
BP	negative regulation of protein depolymerization	66	9	0.252479	1
BP	regulation of immunoglobulin production	66	7	0.252485	1
BP	protein polymerization	265	29	0.252497	1
BP	positive regulation of chromosome condensation	5	1	0.25277	1
BP	regulation of inflammatory response	380	34	0.252801	1
BP	Fc receptor mediated inhibitory signaling pathway	5	1	0.253005	1
BP	regulation of mitochondrial translation	25	3	0.25303	1
BP	anterior neural tube closure	3	1	0.253038	1
BP	cardiac muscle cell action potential	74	10	0.25319	1
BP	heterochromatin organization	86	10	0.253604	1
BP	dibenzo-p-dioxin metabolic process	3	1	0.253698	1
BP	regulation of systemic arterial blood pressure by vasopressin	4	1	0.253885	1
BP	positive regulation of filopodium assembly	29	5	0.254021	1
BP	positive regulation of JUN kinase activity	43	6	0.254051	1
BP	succinate metabolic process	4	1	0.254529	1
BP	centrosome duplication	71	8	0.254643	1
BP	temperature homeostasis	175	21	0.254706	1
BP	sphingoid metabolic process	22	3	0.254789	1
BP	regulation of transcription by RNA polymerase III	28	4	0.254847	1
BP	mRNA localization resulting in post-transcriptional regulation of gene expression	3	1	0.25485	1
BP	cellular response to reactive nitrogen species	18	3	0.254951	1
BP	female genitalia morphogenesis	3	1	0.255008	1
BP	heterochromatin formation	78	9	0.255229	1
BP	pantothenate metabolic process	4	1	0.255232	1
BP	response to interleukin-7	12	2	0.255238	1
BP	cellular response to interleukin-7	12	2	0.255238	1
BP	protein sumoylation	59	7	0.255393	1
BP	positive regulation of B cell receptor signaling pathway	10	2	0.255411	1
BP	coagulation	217	23	0.256208	1
BP	response to zinc ion	48	5	0.256405	1
BP	T cell selection	50	7	0.256447	1
BP	response to unfolded protein	138	14	0.256466	1
BP	response to diacyl bacterial lipopeptide	4	1	0.256799	1
BP	cellular response to diacyl bacterial lipopeptide	4	1	0.256799	1
BP	response to organic substance	2904	271	0.256833	1
BP	sympathetic ganglion development	9	2	0.256854	1
BP	polyamine biosynthetic process	12	2	0.257003	1
BP	regulation of translational initiation	74	8	0.257036	1
BP	regulation of cell death	1558	149	0.257077	1
BP	extracellular matrix disassembly	57	7	0.257092	1
BP	regulation of branching involved in mammary gland duct morphogenesis	3	1	0.257223	1
BP	regulation of cell cycle process	692	65	0.257296	1
BP	AMPA glutamate receptor clustering	9	2	0.257314	1
BP	glutamate receptor clustering	9	2	0.257314	1
BP	positive regulation of chemokine production	67	7	0.257449	1
BP	response to sterol depletion	18	3	0.257901	1
BP	progesterone receptor signaling pathway	9	2	0.258169	1
BP	positive regulation of reproductive process	81	10	0.258308	1
BP	regulation of cohesin loading	3	1	0.258474	1
BP	negative regulation of signal transduction	1236	123	0.258539	1
BP	ventricular septum morphogenesis	43	7	0.258863	1
BP	cannabinoid signaling pathway	10	2	0.258865	1
BP	tricuspid valve formation	2	1	0.258991	1
BP	positive regulation of extracellular matrix constituent secretion	5	1	0.259514	1
BP	prolactin secreting cell differentiation	2	1	0.259622	1
BP	regulation of animal organ morphogenesis	123	17	0.259648	1
BP	regulation of primary miRNA processing	3	1	0.259698	1
BP	negative regulation of primary miRNA processing	3	1	0.259698	1
BP	regulation of isotype switching to IgG isotypes	13	2	0.25976	1
BP	histone H4-K20 methylation	11	2	0.259819	1
BP	negative regulation of muscle cell differentiation	61	8	0.259883	1
BP	artery development	107	14	0.260013	1
BP	potassium ion homeostasis	35	5	0.260399	1
BP	inorganic diphosphate transport	3	1	0.260439	1
BP	leukocyte migration involved in immune response	3	1	0.260476	1
BP	positive regulation of T cell differentiation in thymus	10	2	0.260538	1
BP	NK T cell activation	12	2	0.260567	1
BP	positive regulation of cellular component biogenesis	476	52	0.260813	1
BP	regulation of neuronal synaptic plasticity	54	8	0.26109	1
BP	urea homeostasis	3	1	0.261143	1
BP	sphingomyelin biosynthetic process	11	2	0.26117	1
BP	protein kinase C-activating G protein-coupled receptor signaling pathway	26	4	0.261211	1
BP	transforming growth factor beta1 activation	3	1	0.261225	1
BP	oxidative single-stranded DNA demethylation	3	1	0.261528	1
BP	maintenance of sister chromatid cohesion	10	2	0.261579	1
BP	maintenance of mitotic sister chromatid cohesion	10	2	0.261579	1
BP	spindle assembly	120	12	0.261659	1
BP	DNA methylation or demethylation	101	11	0.261727	1
BP	serine family amino acid catabolic process	14	2	0.261846	1
BP	positive regulation of neutrophil chemotaxis	23	3	0.261897	1
BP	positive regulation of sodium ion transport	32	5	0.262148	1
BP	regulation of catabolic process	936	91	0.262219	1
BP	positive regulation of spindle checkpoint	12	2	0.26243	1
BP	positive regulation of mitotic cell cycle spindle assembly checkpoint	12	2	0.26243	1
BP	positive regulation of immunoglobulin production	47	5	0.262515	1
BP	heat generation	17	3	0.262526	1
BP	negative regulation of protein-containing complex disassembly	76	10	0.2626	1
BP	regulation of nitrogen utilization	3	1	0.262641	1
BP	lymphocyte proliferation	271	26	0.262798	1
BP	intracellular pH elevation	4	1	0.262917	1
BP	homocysteine catabolic process	3	1	0.2632	1
BP	regulation of Wnt-mediated midbrain dopaminergic neuron differentiation	2	1	0.263303	1
BP	positive regulation of Wnt-mediated midbrain dopaminergic neuron differentiation	2	1	0.263303	1
BP	regulation of striated muscle contraction	90	11	0.263337	1
BP	regulation of peptidyl-serine dephosphorylation	4	1	0.263361	1
BP	negative regulation of muscle hypertrophy	36	5	0.2634	1
BP	positive regulation of gastric acid secretion	2	1	0.263409	1
BP	regulation of mitochondrial fusion	11	2	0.263816	1
BP	response to heat	110	12	0.263822	1
BP	cellular catabolic process	1992	179	0.263832	1
BP	mitochondrial large ribosomal subunit assembly	4	1	0.263947	1
BP	negative regulation of cell-cell adhesion	186	19	0.264311	1
BP	negative regulation of leukocyte proliferation	86	9	0.264311	1
BP	growth plate cartilage chondrocyte proliferation	4	1	0.264547	1
BP	nucleolus organization	15	2	0.264601	1
BP	neurofilament bundle assembly	3	1	0.264738	1
BP	activation of protein kinase A activity	3	1	0.264918	1
BP	protein localization to lipid droplet	4	1	0.264962	1
BP	medium-chain fatty acid catabolic process	5	1	0.265228	1
BP	membranous septum morphogenesis	8	2	0.265246	1
BP	positive regulation of neuron projection arborization	8	2	0.265343	1
BP	positive regulation of histone H3-K9 trimethylation	3	1	0.265474	1
BP	neuroinflammatory response	71	8	0.265569	1
BP	gamete generation	680	61	0.265879	1
BP	regulation of synaptic plasticity	195	24	0.2659	1
BP	glutamate secretion	26	4	0.265934	1
BP	maturation of LSU-rRNA	27	3	0.26599	1
BP	astrocyte-dopaminergic neuron signaling	3	1	0.265995	1
BP	regulation of protein localization to centrosome	10	2	0.266239	1
BP	growth plate cartilage chondrocyte differentiation	10	2	0.266418	1
BP	negative regulation of cell junction assembly	30	5	0.266497	1
BP	negative regulation of cardiac muscle cell proliferation	17	3	0.266795	1
BP	negative regulation of cell growth involved in cardiac muscle cell development	11	2	0.266971	1
BP	response to osmotic stress	83	10	0.267002	1
BP	extrinsic apoptotic signaling pathway via death domain receptors	81	10	0.267143	1
BP	necroptotic process	43	5	0.267145	1
BP	negative regulation of interleukin-18 production	5	1	0.267152	1
BP	membrane depolarization during cardiac muscle cell action potential	22	4	0.267293	1
BP	negative regulation of dendrite extension	3	1	0.267408	1
BP	RNA import into mitochondrion	5	1	0.267636	1
BP	spindle elongation	13	2	0.267806	1
BP	regulation of mitotic cell cycle	496	48	0.268031	1
BP	cerebellum morphogenesis	39	6	0.268048	1
BP	positive regulation of cell migration by vascular endothelial growth factor signaling pathway	8	2	0.268087	1
BP	cellular response to cAMP	53	7	0.268374	1
BP	anterior/posterior axis specification	53	7	0.26862	1
BP	carboxylic acid catabolic process	236	22	0.268701	1
BP	negative regulation of fibroblast growth factor production	5	1	0.268819	1
BP	activation of cysteine-type endopeptidase activity involved in apoptotic signaling pathway	3	1	0.268936	1
BP	atrial septum morphogenesis	15	3	0.268978	1
BP	cellular response to fructose stimulus	3	1	0.26902	1
BP	regulation of defense response to bacterium	22	3	0.269273	1
BP	male gamete generation	541	48	0.26928	1
BP	regulation of type B pancreatic cell apoptotic process	9	2	0.269535	1
BP	GDP-mannose biosynthetic process	4	1	0.269746	1
BP	germ cell development	295	28	0.269866	1
BP	movement in host	170	18	0.26994	1
BP	transferrin transport	10	2	0.270069	1
BP	regulation of G1/S transition of mitotic cell cycle	173	18	0.270085	1
BP	negative regulation of low-density lipoprotein particle clearance	15	2	0.27014	1
BP	cysteine metabolic process	12	2	0.270177	1
BP	negative regulation of MDA-5 signaling pathway	4	1	0.270241	1
BP	eosinophil activation involved in immune response	4	1	0.270258	1
BP	eosinophil degranulation	4	1	0.270258	1
BP	sensory perception of bitter taste	35	3	0.270304	1
BP	sister chromatid biorientation	3	1	0.270434	1
BP	ammonium ion metabolic process	22	3	0.270485	1
BP	negative regulation of DNA binding	49	6	0.270785	1
BP	regulation of blood circulation	248	28	0.270876	1
BP	detection of chemical stimulus involved in sensory perception of pain	3	1	0.271088	1
BP	deltoid tuberosity development	2	1	0.271092	1
BP	optic cup formation involved in camera-type eye development	2	1	0.271125	1
BP	mammary gland formation	7	2	0.271156	1
BP	neuron cell-cell adhesion	13	3	0.271212	1
BP	positive regulation of potassium ion transmembrane transporter activity	28	4	0.271282	1
BP	transitional stage B cell differentiation	2	1	0.27153	1
BP	secretory granule maturation	3	1	0.27187	1
BP	dense core granule maturation	3	1	0.27187	1
BP	negative regulation of non-motile cilium assembly	3	1	0.272083	1
BP	regulation of cAMP-dependent protein kinase activity	19	3	0.272297	1
BP	cytoplasmic pattern recognition receptor signaling pathway in response to virus	32	4	0.27257	1
BP	regulation of calcium:sodium antiporter activity	3	1	0.27262	1
BP	positive regulation of blood vessel branching	3	1	0.272682	1
BP	response to nitric oxide	20	3	0.272694	1
BP	late viral transcription	4	1	0.272822	1
BP	regulation of DNA primase activity	5	1	0.272861	1
BP	positive regulation of DNA primase activity	5	1	0.272861	1
BP	thelarche	3	1	0.272863	1
BP	mammary gland branching involved in thelarche	3	1	0.272863	1
BP	muscle cell fate determination	2	1	0.272961	1
BP	transport of virus	20	3	0.273095	1
BP	regulation of respiratory gaseous exchange by nervous system process	10	2	0.273099	1
BP	vagina development	10	2	0.273111	1
BP	regulation of animal organ formation	28	5	0.27324	1
BP	rhombomere morphogenesis	2	1	0.273387	1
BP	rhombomere 3 morphogenesis	2	1	0.273387	1
BP	establishment of epithelial cell polarity	31	5	0.273503	1
BP	cytoplasmic translation	145	13	0.273619	1
BP	negative regulation of ATF6-mediated unfolded protein response	2	1	0.273628	1
BP	negative regulation of BMP signaling pathway	58	8	0.273651	1
BP	vesicle-mediated transport in synapse	201	24	0.273735	1
BP	regulation of integrin biosynthetic process	3	1	0.274029	1
BP	response to vitamin A	17	3	0.274171	1
BP	ubiquitin recycling	12	2	0.274335	1
BP	vesicle targeting, rough ER to cis-Golgi	25	3	0.274339	1
BP	COPII vesicle coating	25	3	0.274339	1
BP	DNA duplex unwinding	87	9	0.274471	1
BP	negative regulation of B cell activation	31	4	0.274508	1
BP	protein catabolic process	936	88	0.274645	1
BP	regulation of actin filament bundle assembly	103	13	0.274955	1
BP	regulation of telomeric loop disassembly	3	1	0.275073	1
BP	regulation of protein kinase B signaling	181	19	0.275284	1
BP	keratinocyte migration	20	3	0.275377	1
BP	protein localization to early endosome	9	2	0.275539	1
BP	regulation of cell proliferation in midbrain	2	1	0.275696	1
BP	protein localization to heterochromatin	3	1	0.27571	1
BP	ER overload response	12	2	0.275713	1
BP	epigenetic regulation of gene expression	153	16	0.275762	1
BP	regulation of cellular amino acid metabolic process	13	2	0.275843	1
BP	positive regulation of histone H3-K36 trimethylation	3	1	0.275906	1
BP	peptide modification	3	1	0.276005	1
BP	response to anisomycin	4	1	0.276109	1
BP	negative regulation of ubiquitin-protein transferase activity	22	3	0.276128	1
BP	plasma lipoprotein particle oxidation	3	1	0.276153	1
BP	regulation of AV node cell action potential	4	1	0.276169	1
BP	proximal/distal axis specification	3	1	0.276194	1
BP	regulation of synapse assembly	95	13	0.276237	1
BP	mitotic telomere maintenance via semi-conservative replication	3	1	0.276291	1
BP	response to staurosporine	4	1	0.27642	1
BP	cellular response to staurosporine	4	1	0.27642	1
BP	negative regulation of phospholipase C activity	2	1	0.276455	1
BP	cellular response to corticosterone stimulus	3	1	0.276885	1
BP	inositol phosphate-mediated signaling	58	8	0.276902	1
BP	positive regulation of protein dephosphorylation	48	6	0.276968	1
BP	regulation of hair follicle development	18	3	0.276995	1
BP	natural killer cell activation	76	8	0.276995	1
BP	phytoalexin metabolic process	2	1	0.277253	1
BP	signal transduction in response to DNA damage	175	18	0.277322	1
BP	UV protection	13	2	0.277527	1
BP	negative regulation of protein localization to membrane	31	4	0.277581	1
BP	endothelial tip cell fate specification	2	1	0.278153	1
BP	phosphatidylinositol dephosphorylation	28	4	0.278187	1
BP	ribosomal protein import into nucleus	4	1	0.278217	1
BP	positive regulation of organelle organization	494	49	0.278549	1
BP	pharyngeal arch artery morphogenesis	10	2	0.278549	1
BP	ectoderm formation	3	1	0.27856	1
BP	ureter smooth muscle contraction	2	1	0.278561	1
BP	ureteric peristalsis	2	1	0.278561	1
BP	NADP metabolic process	39	5	0.278622	1
BP	regulation of RNA polymerase II regulatory region sequence-specific DNA binding	12	2	0.278797	1
BP	endothelial cell apoptotic process	63	7	0.2788	1
BP	negative regulation of gene expression, epigenetic	88	10	0.278931	1
BP	alpha-amino acid metabolic process	193	18	0.278944	1
BP	negative regulation of very-low-density lipoprotein particle clearance	4	1	0.279149	1
BP	cytosolic transport	157	17	0.279189	1
BP	positive regulation of DNA-templated DNA replication	13	2	0.279278	1
BP	nervous system development	2361	252	0.279307	1
BP	protein succinylation	4	1	0.279316	1
BP	histone succinylation	4	1	0.279316	1
BP	cell communication by electrical coupling involved in cardiac conduction	25	4	0.279438	1
BP	establishment of planar polarity of embryonic epithelium	16	3	0.27963	1
BP	positive chemotaxis	53	7	0.279696	1
BP	negative regulation of axonogenesis	60	9	0.279739	1
BP	mitotic spindle assembly checkpoint signaling	46	5	0.279768	1
BP	spindle assembly checkpoint signaling	46	5	0.279768	1
BP	mitotic spindle checkpoint signaling	46	5	0.279768	1
BP	macropinocytosis	10	2	0.27986	1
BP	regulation of G1 to G0 transition	4	1	0.280086	1
BP	protein localization to cytoskeleton	56	7	0.280152	1
BP	L-lysine catabolic process to acetyl-CoA	4	1	0.280512	1
BP	L-lysine catabolic process	4	1	0.280512	1
BP	L-lysine metabolic process	4	1	0.280512	1
BP	chondroitin sulfate biosynthetic process	17	3	0.280536	1
BP	muscle cell differentiation	394	44	0.280624	1
BP	defense response to virus	276	24	0.281198	1
BP	nuclear pore organization	14	2	0.281231	1
BP	regulation of prostaglandin secretion	14	2	0.281389	1
BP	positive regulation of prostaglandin secretion	14	2	0.281389	1
BP	regulation of vascular permeability involved in acute inflammatory response	4	1	0.281415	1
BP	positive regulation of phosphatidylinositol 3-kinase activity	32	5	0.2815	1
BP	regulation of cellular response to growth factor stimulus	314	36	0.281908	1
BP	protein import into mitochondrial matrix	17	2	0.281992	1
BP	cerebrospinal fluid secretion	3	1	0.282146	1
BP	negative regulation of t-circle formation	3	1	0.282459	1
BP	cardiac cell fate determination	3	1	0.282662	1
BP	glycosphingolipid metabolic process	60	7	0.282667	1
BP	sequestering of extracellular ligand from receptor	10	2	0.282857	1
[truncated: 13,842 more rows]

## Sheet: Gene_CpG_eQTM
PValue	SNPName	SNPChr	SNPChrPos	ProbeName	ProbeChr	ProbeCenterChrPos	CisTrans	SNPType	AlleleAssessed	OverallZScore	DatasetsWhereSNPProbePairIsAvailableAndPassesQC	DatasetsZScores	DatasetsNrSamples	IncludedDatasetsMeanProbeExpression	IncludedDatasetsProbeExpressionVariance	HGNCName	IncludedDatasetsCorrelationCoefficient	Meta-Beta (SE)	Beta (SE)	FoldChange	FDR
1.52e-138	cg07100532	18	713085	ENSG00000132199	18	712676	cis	C/T	C	-25.0557	RS-Methylation_GPL13534;LLD-Methylation_GPL13534;LLS-Methylation_GPL13534;CODAM-Methylation_GPL13534	15.4625163;13.6499423;12.5004273;7.1093826	649;621;647;184	0;0;0;0	35154.1666667;32188.5;34938;2836.6666667	ENOSF1	0.5558637;0.5102215;0.463572;0.4927652	0E0 (0E0)	0.5558637 (0.0326807);0.5102215 (0.034568);0.463572 (0.0348885);0.4927652 (0.0645007)	0;0;0;0	0
7.51e-65	cg18805066	7	27134211	ENSG00000105991	7	27135615	cis	C/T	C	17.0054	RS-Methylation_GPL13534;LLD-Methylation_GPL13534;LLS-Methylation_GPL13534;CODAM-Methylation_GPL13534	9.9554234;8.1741986;9.4582756;6.0132376	649;621;647;184	0;0;0;0	35154.1666667;32188.5;34938;2836.6666667	HOXA1	0.3767496;0.319519;0.3603162;0.4249703	0E0 (0E0)	0.3767496 (0.0364172);0.319519 (0.0380865);0.3603162 (0.0367302);0.4249703 (0.0670984)	0;0;0;0	0
4.35e-56	cg07278425	7	27137922	ENSG00000105991	7	27135615	cis	C/T	C	15.7789	RS-Methylation_GPL13534;LLD-Methylation_GPL13534;LLS-Methylation_GPL13534;CODAM-Methylation_GPL13534	9.3038884;8.0126051;8.565011;5.0642295	649;621;647;184	0;0;0;0	35154.1666667;32188.5;34938;2836.6666667	HOXA1	0.3538718;0.3144279;0.3279836;0.3625744	0E0 (0E0)	0.3538718 (0.0367702);0.3144279 (0.0381548);0.3279836 (0.0371969);0.3625744 (0.0690811)	0;0;0;0	0
1.28e-54	cg09568217	17	7311868	ENSG00000169992	17	7308193	cis	C/T	C	-15.5637	RS-Methylation_GPL13534;LLD-Methylation_GPL13534;LLS-Methylation_GPL13534;CODAM-Methylation_GPL13534	-8.7169838;-8.5533064;-8.1792839;-5.1693608	649;621;647;184	0;0;0;0	35154.1666667;32188.5;34938;2836.6666667	NLGN2	-0.332801;-0.3342384;-0.3142541;-0.3701354	0E0 (0E0)	-0.332801 (0.037073);-0.3342384 (0.0378818);-0.3142541 (0.0373802);-0.3701354 (0.0688604)	0;0;0;0	0
3.55e-37	cg02760218	6	31866586	ENSG00000224389	6	31982539	cis	C/T	C	12.7397	RS-Methylation_GPL13534;LLD-Methylation_GPL13534;LLS-Methylation_GPL13534;CODAM-Methylation_GPL13534	-7.3192968;-5.8756898;-8.0148483;-3.4791796	649;621;647;184	0;0;0;0	35154.1666667;32188.5;34938;2836.6666667	C4B	-0.2815425;-0.2330006;-0.3082527;-0.2541583	0E0 (0E0)	-0.2815425 (0.0377238);-0.2330006 (0.0390871);-0.3082527 (0.0374576);-0.2541583 (0.0716909)	0;0;0;0	0
1.88e-33	cg07112131	12	14926861	ENSG00000246705	12	14927270	cis	C/T	C	-12.0525	RS-Methylation_GPL13534;LLD-Methylation_GPL13534;LLS-Methylation_GPL13534;CODAM-Methylation_GPL13534	-7.4547582;-6.1876134;-6.1834797;-3.7636738	649;621;647;184	0;0;0;0	35154.1666667;32188.5;34938;2836.6666667	H2AFJ	-0.2872412;-0.2454421;-0.2403433;-0.2743166	0E0 (0E0)	-0.2872412 (0.0376573);-0.2454421 (0.0389639);-0.2403433 (0.0382208);-0.2743166 (0.0712815)	0;0;0;0	0
2.21e-33	cg10369169	17	7312041	ENSG00000169992	17	7308193	cis	C/T	C	-12.0393	RS-Methylation_GPL13534;LLD-Methylation_GPL13534;LLS-Methylation_GPL13534;CODAM-Methylation_GPL13534	6.4327535;6.2397414;7.7691389;2.5694496	649;621;647;184	0;0;0;0	35154.1666667;32188.5;34938;2836.6666667	NLGN2	0.2494389;0.2469746;0.2990694;0.1888243	0E0 (0E0)	0.2494389 (0.0380714);0.2469746 (0.0389483);0.2990694 (0.0375728);0.1888243 (0.0727915)	0;0;0;0	0
8.75e-33	cg06235246	3	195380716	ENSG00000242086	3	195384933	cis	C/T	C	-11.9252	RS-Methylation_GPL13534;LLD-Methylation_GPL13534;LLS-Methylation_GPL13534;CODAM-Methylation_GPL13534	-8.3020467;-5.3588527;-6.8772218;-1.9638631	649;621;647;184	0;0;0;0	35154.1666667;32188.5;34938;2836.6666667	AC069513.3	-0.3181006;-0.2125673;-0.2663892;-0.1451473	0E0 (0E0)	-0.3181006 (0.037272);-0.2125673 (0.0392748);-0.2663892 (0.0379522);-0.1451473 (0.07334)	0;0;0;0	0
7.65e-32	cg03251349	6	30104868	ENSG00000234127	6	30181204	cis	C/T	C	11.7431	RS-Methylation_GPL13534;LLD-Methylation_GPL13534;LLS-Methylation_GPL13534;CODAM-Methylation_GPL13534	-7.8084725;-5.3331048;-6.5828165;-2.8750792	649;621;647;184	0;0;0;0	35154.1666667;32188.5;34938;2836.6666667	TRIM26	-0.2997751;-0.2122976;-0.2552454;-0.2106897	0E0 (0E0)	-0.2997751 (0.037506);-0.2122976 (0.0392772);-0.2552454 (0.0380707);-0.2106897 (0.072461)	0;0;0;0	0
1.22e-28	cg02760218	6	31866586	ENSG00000244731	6	31949801	cis	C/T	C	11.1026	RS-Methylation_GPL13534;LLD-Methylation_GPL13534;LLS-Methylation_GPL13534;CODAM-Methylation_GPL13534	-6.1399161;-5.4877228;-6.7164683;-3.3096103	649;621;647;184	0;0;0;0	35154.1666667;32188.5;34938;2836.6666667	C4A	-0.2380374;-0.2180365;-0.2602732;-0.2423051	0E0 (0E0)	-0.2380374 (0.038184);-0.2180365 (0.0392264);-0.2602732 (0.0380179);-0.2423051 (0.071916)	0;0;0;0	0
2.09e-27	cg09163005	12	14926938	ENSG00000246705	12	14927270	cis	C/T	C	-10.8457	RS-Methylation_GPL13534;LLD-Methylation_GPL13534;LLS-Methylation_GPL13534;CODAM-Methylation_GPL13534	-6.3794165;-6.3180109;-5.3127578;-3.0987483	649;621;647;184	0;0;0;0	35154.1666667;32188.5;34938;2836.6666667	H2AFJ	-0.2465843;-0.2503056;-0.206742;-0.2265176	0E0 (0E0)	-0.2465843 (0.0381001);-0.2503056 (0.0389139);-0.206742 (0.0385243);-0.2265176 (0.0721982)	0;0;0;0	0
1.43e-25	cg00061695	17	7311266	ENSG00000169992	17	7308193	cis	C/T	C	-10.4519	RS-Methylation_GPL13534;LLD-Methylation_GPL13534;LLS-Methylation_GPL13534;CODAM-Methylation_GPL13534	-5.6633295;-5.4619312;-5.6282164;-4.094013	649;621;647;184	0;0;0;0	35154.1666667;32188.5;34938;2836.6666667	NLGN2	-0.2200632;-0.2165126;-0.2191441;-0.2972043	0E0 (0E0)	-0.2200632 (0.0383503);-0.2165126 (0.03924);-0.2191441 (0.0384179);-0.2972043 (0.0707755)	0;0;0;0	0
5.77e-25	cg02760218	6	31866586	ENSG00000168477	6	32083111	cis	C/T	C	-10.3193	RS-Methylation_GPL13534;LLD-Methylation_GPL13534;LLS-Methylation_GPL13534;CODAM-Methylation_GPL13534	3.9909723;6.2658208;7.1191366;2.5141005	649;621;647;184	0;0;0;0	35154.1666667;32188.5;34938;2836.6666667	TNXB	0.1558732;0.2484183;0.2748995;0.1846371	0E0 (0E0)	0.1558732 (0.0388335);0.2484183 (0.0389334);0.2748995 (0.037858);0.1846371 (0.0728505)	0;0;0;0	0
2.42e-22	cg18805066	7	27134211	ENSG00000233429	7	27135266	cis	C/T	C	9.72225	RS-Methylation_GPL13534;LLD-Methylation_GPL13534;LLS-Methylation_GPL13534;CODAM-Methylation_GPL13534	5.2947224;5.4619312;5.7600401;2.0734735	649;621;647;184	0;0;0;0	35154.1666667;32188.5;34938;2836.6666667	HOTAIRM1	0.2064475;0.2170671;0.2237759;0.1527819	0E0 (0E0)	0.2064475 (0.0384671);0.2170671 (0.0392351);0.2237759 (0.0383764);0.1527819 (0.0732547)	0;0;0;0	0
3.35e-22	cg00288824	15	26108615	ENSG00000206190	15	26110317	cis	C/T	C	-9.68909	RS-Methylation_GPL13534;LLD-Methylation_GPL13534;LLS-Methylation_GPL13534;CODAM-Methylation_GPL13534	-8.4123638;-3.221657;-4.165975;-3.2110609	649;621;647;184	0;0;0;0	35154.1666667;32188.5;34938;2836.6666667	ATP10A	-0.3223856;-0.1286348;-0.1634144;-0.2346604	0E0 (0E0)	-0.3223856 (0.037215);-0.1286348 (0.0398595);-0.1634144 (0.0388457);-0.2346604 (0.0720552)	0;0;0;0	0
1.57e-21	cg07278425	7	27137922	ENSG00000233429	7	27135266	cis	C/T	C	9.53008	RS-Methylation_GPL13534;LLD-Methylation_GPL13534;LLS-Methylation_GPL13534;CODAM-Methylation_GPL13534	5.5051425;5.2044932;5.2865262;2.3897957	649;621;647;184	0;0;0;0	35154.1666667;32188.5;34938;2836.6666667	HOTAIRM1	0.2141839;0.2071648;0.2057089;0.1759892	0E0 (0E0)	0.2141839 (0.0384017);0.2071648 (0.0393214);0.2057089 (0.0385329);0.1759892 (0.072968)	0;0;0;0	0
3.61e-20	cg10592478	12	53612641	ENSG00000172819	12	53626764	cis	C/T	C	-9.19921	RS-Methylation_GPL13534;LLD-Methylation_GPL13534;LLS-Methylation_GPL13534;CODAM-Methylation_GPL13534	5.6105643;3.8529355;5.3127578;3.5075209	649;621;647;184	0;0;0;0	35154.1666667;32188.5;34938;2836.6666667	RARG	0.2178642;0.1542863;0.2073263;0.2562639	0E0 (0E0)	0.2178642 (0.0383697);0.1542863 (0.0397121);0.2073263 (0.0385194);0.2562639 (0.0716497)	0;0;0;0	0
2.45e-19	cg02760218	6	31866586	ENSG00000248290	6	31980249	cis	C/T	C	-8.99094	RS-Methylation_GPL13534;LLD-Methylation_GPL13534;LLS-Methylation_GPL13534;CODAM-Methylation_GPL13534	3.3710421;5.6426607;6.1038927;2.2382803	649;621;647;184	0;0;0;0	35154.1666667;32188.5;34938;2836.6666667	TNXA	0.1317057;0.2240496;0.2372087;0.1650739	0E0 (0E0)	0.1317057 (0.0389716);0.2240496 (0.0391716);0.2372087 (0.0382511);0.1650739 (0.073108)	0;0;0;0	0
5.13e-19	cg13754720	9	98274805	ENSG00000185920	9	98279339	cis	C/T	C	8.90954	RS-Methylation_GPL13534;LLD-Methylation_GPL13534;LLS-Methylation_GPL13534;CODAM-Methylation_GPL13534	4.5363317;3.9796202;6.6095247;1.8817839	649;621;647;184	0;0;0;0	35154.1666667;32188.5;34938;2836.6666667	PTCH1	0.1766437;0.1587268;0.2559707;0.1385852	0E0 (0E0)	0.1766437 (0.0386958);0.1587268 (0.0396838);0.2559707 (0.0380632);0.1385852 (0.0734097)	0;0;0;0	0
1.04e-17	cg00649377	6	30881728	ENSG00000204580	6	30844198	cis	C/T	C	8.56978	RS-Methylation_GPL13534;LLD-Methylation_GPL13534;LLS-Methylation_GPL13534;CODAM-Methylation_GPL13534	-4.3542152;-4.4624847;-5.391504;-2.4726306	649;621;647;184	0;0;0;0	35154.1666667;32188.5;34938;2836.6666667	DDR1	-0.1697404;-0.1781634;-0.2103504;-0.1820096	0E0 (0E0)	-0.1697404 (0.0387436);-0.1781634 (0.0395503);-0.2103504 (0.038494);-0.1820096 (0.0728868)	0;0;0;0	0
5.12e-16	cg13507964	21	42792703	ENSG00000157601	21	42792231	cis	C/T	C	-8.10846	RS-Methylation_GPL13534;LLD-Methylation_GPL13534;LLS-Methylation_GPL13534;CODAM-Methylation_GPL13534	-4.4842633;-4.2843076;-4.6854456;-2.3208705	649;621;647;184	0;0;0;0	35154.1666667;32188.5;34938;2836.6666667	MX1	-0.1751697;-0.1709059;-0.1827219;-0.1708026	0E0 (0E0)	-0.1751697 (0.0387062);-0.1709059 (0.039602);-0.1827219 (0.0387121);-0.1708026 (0.0730357)	0;0;0;0	0
3.16e-15	cg18770635	22	50984320	ENSG00000130487	22	50986462	cis	C/T	C	-7.88427	RS-Methylation_GPL13534;LLD-Methylation_GPL13534;LLS-Methylation_GPL13534;CODAM-Methylation_GPL13534	-4.7187985;-5.3846092;-2.6730282;-2.8750792	649;621;647;184	0;0;0;0	35154.1666667;32188.5;34938;2836.6666667	KLHDC7B	-0.1835511;-0.2141315;-0.1048532;-0.2108155	0E0 (0E0)	-0.1835511 (0.0386461);-0.2141315 (0.0392611);-0.1048532 (0.0391579);-0.2108155 (0.072459)	0;0;0;0	0
4.8e-15	cg07379741	17	7311030	ENSG00000169992	17	7308193	cis	C/T	C	-7.83214	RS-Methylation_GPL13534;LLD-Methylation_GPL13534;LLS-Methylation_GPL13534;CODAM-Methylation_GPL13534	3.8615444;5.7979287;3.7006911;1.6225348	649;621;647;184	0;0;0;0	35154.1666667;32188.5;34938;2836.6666667	NLGN2	0.1511898;0.2297454;0.1452208;0.1197989	0E0 (0E0)	0.1511898 (0.0388621);0.2297454 (0.0391183);0.1452208 (0.0389576);0.1197989 (0.0735911)	0;0;0;0	0
2.78e-14	cg23206851	7	27142998	ENSG00000105991	7	27135615	cis	C/T	C	7.60841	RS-Methylation_GPL13534;LLD-Methylation_GPL13534;LLS-Methylation_GPL13534;CODAM-Methylation_GPL13534	3.4225805;3.8782603;4.9201531;2.9308812	649;621;647;184	0;0;0;0	35154.1666667;32188.5;34938;2836.6666667	HOXA1	0.134002;0.1547149;0.1921995;0.2150701	0E0 (0E0)	0.134002 (0.0389595);0.1547149 (0.0397094);0.1921995 (0.0386409);0.2150701 (0.0723903)	0;0;0;0	0
5.49e-14	cg17313945	6	32977983	ENSG00000204252	6	32977389	cis	C/T	C	-7.51999	RS-Methylation_GPL13534;LLD-Methylation_GPL13534;LLS-Methylation_GPL13534;CODAM-Methylation_GPL13534	2.933771;5.5135233;3.9589366;2.3484295	649;621;647;184	0;0;0;0	35154.1666667;32188.5;34938;2836.6666667	HLA-DOA	0.115133;0.2193746;0.1551168;0.1728337	0E0 (0E0)	0.115133 (0.0390526);0.2193746 (0.0392143);0.1551168 (0.0388984);0.1728337 (0.0730094)	0;0;0;0	0
7.1e-14	cg02587602	11	123301999	ENSG00000023171	11	123396344	cis	C/T	C	-7.4859	RS-Methylation_GPL13534;LLD-Methylation_GPL13534;LLS-Methylation_GPL13534;CODAM-Methylation_GPL13534	-5.9012328;-4.538951;-2.8523239;-0.5256166	649;621;647;184	0;0;0;0	35154.1666667;32188.5;34938;2836.6666667	GRAMD1B	-0.2292085;-0.180805;-0.1124373;-0.0387953	0E0 (0E0)	-0.2292085 (0.0382674);-0.180805 (0.039531);-0.1124373 (0.0391253);-0.0387953 (0.0740691)	0;0;0;0	0
1.9e-13	cg11829870	22	50988403	ENSG00000130487	22	50986462	cis	C/T	C	-7.35564	RS-Methylation_GPL13534;LLD-Methylation_GPL13534;LLS-Methylation_GPL13534;CODAM-Methylation_GPL13534	3.8874178;3.9796202;3.9072395;2.9169236	649;621;647;184	0;0;0;0	35154.1666667;32188.5;34938;2836.6666667	KLHDC7B	0.1521437;0.1589584;0.1525521;0.2143295	0E0 (0E0)	0.1521437 (0.0388564);0.1589584 (0.0396823);0.1525521 (0.0389141);0.2143295 (0.0724024)	0;0;0;0	0
8.73e-13	cg13757845	9	139926740	ENSG00000180549	9	139927462	cis	C/T	C	-7.14919	RS-Methylation_GPL13534;LLD-Methylation_GPL13534;LLS-Methylation_GPL13534;CODAM-Methylation_GPL13534	-4.8493552;-3.3980748;-4.1141771;-1.0930469	649;621;647;184	0;0;0;0	35154.1666667;32188.5;34938;2836.6666667	FUT7	-0.1887854;-0.1355166;-0.1608748;-0.0814794	0E0 (0E0)	-0.1887854 (0.0386071);-0.1355166 (0.0398226);-0.1608748 (0.0388621);-0.0814794 (0.0738785)	0;0;0;0	0
1.17e-12	cg09984339	15	26108626	ENSG00000206190	15	26110317	cis	C/T	C	-7.10898	RS-Methylation_GPL13534;LLD-Methylation_GPL13534;LLS-Methylation_GPL13534;CODAM-Methylation_GPL13534	-5.8482993;-3.423298;-2.1107648;-2.7915147	649;621;647;184	0;0;0;0	35154.1666667;32188.5;34938;2836.6666667	ATP10A	-0.2268263;-0.1369371;-0.0832197;-0.20476	0E0 (0E0)	-0.2268263 (0.0382893);-0.1369371 (0.0398148);-0.0832197 (0.0392384);-0.20476 (0.0725544)	0;0;0;0	0
2.65e-12	cg27424853	16	89167154	ENSG00000176715	16	89154783	cis	C/T	C	-6.99523	RS-Methylation_GPL13534;LLD-Methylation_GPL13534;LLS-Methylation_GPL13534;CODAM-Methylation_GPL13534	5.0324591;4.2080478;2.3150227;2.1146301	649;621;647;184	0;0;0;0	35154.1666667;32188.5;34938;2836.6666667	ACSF3	0.1963113;0.1675833;0.0905591;0.1561962	0E0 (0E0)	0.1963113 (0.0385491);0.1675833 (0.039625);0.0905591 (0.0392132);0.1561962 (0.0732151)	0;0;0;0	0
4.72e-12	cg00830029	12	2943854	ENSG00000111203	12	2921788	cis	C/T	C	-6.91373	RS-Methylation_GPL13534;LLD-Methylation_GPL13534;LLS-Methylation_GPL13534;CODAM-Methylation_GPL13534	-3.2680272;-3.4485265;-5.2603031;-1.0253725	649;621;647;184	0;0;0;0	35154.1666667;32188.5;34938;2836.6666667	ITFG2	-0.1280675;-0.138114;-0.2047266;-0.0759207	0E0 (0E0)	-0.1280675 (0.0389903);-0.138114 (0.0398082);-0.2047266 (0.038541);-0.0759207 (0.073911)	0;0;0;0	0
1.28e-11	cg04252928	16	89168551	ENSG00000176715	16	89154783	cis	C/T	C	-6.77106	RS-Methylation_GPL13534;LLD-Methylation_GPL13534;LLS-Methylation_GPL13534;CODAM-Methylation_GPL13534	4.1983827;3.0203336;3.7264892;2.4588152	649;621;647;184	0;0;0;0	35154.1666667;32188.5;34938;2836.6666667	ACSF3	0.1638396;0.1206253;0.1460713;0.1812275	0E0 (0E0)	0.1638396 (0.0387828);0.1206253 (0.0398999);0.1460713 (0.0389526);0.1812275 (0.0728975)	0;0;0;0	0
3.1e-11	cg02760218	6	31866586	ENSG00000204387	6	31802385	cis	C/T	C	-6.64181	RS-Methylation_GPL13534;LLD-Methylation_GPL13534;LLS-Methylation_GPL13534;CODAM-Methylation_GPL13534	3.4999279;2.97005;4.9201531;1.1878613	649;621;647;184	0;0;0;0	35154.1666667;32188.5;34938;2836.6666667	C6orf48	0.1371716;0.1185699;0.192108;0.0878476	0E0 (0E0)	0.1371716 (0.0389424);0.1185699 (0.0399099);0.192108 (0.0386416);0.0878476 (0.0738384)	0;0;0;0	0
9.36e-11	cg00460983	10	91133941	ENSG00000204010	10	91137813	cis	C/T	C	-6.47697	RS-Methylation_GPL13534;LLD-Methylation_GPL13534;LLS-Methylation_GPL13534;CODAM-Methylation_GPL13534	-4.1205557;-2.5433421;-3.8814001;-2.1970328	649;621;647;184	0;0;0;0	35154.1666667;32188.5;34938;2836.6666667	IFIT1B	-0.1612064;-0.1016689;-0.1524523;-0.1622364	0E0 (0E0)	-0.1612064 (0.0387999);-0.1016689 (0.0399851);-0.1524523 (0.0389147);-0.1622364 (0.0731429)	0;0;0;0	0
1.25e-10	cg19178742	6	30070099	ENSG00000243753	6	30227361	cis	C/T	C	6.43316	RS-Methylation_GPL13534;LLD-Methylation_GPL13534;LLS-Methylation_GPL13534;CODAM-Methylation_GPL13534	-1.8586052;-3.776997;-5.1293131;-1.6906649	649;621;647;184	0;0;0;0	35154.1666667;32188.5;34938;2836.6666667	HLA-L	-0.0728641;-0.150536;-0.199939;-0.125463	0E0 (0E0)	-0.0728641 (0.0392096);-0.150536 (0.0397354);-0.199939 (0.0385799);-0.125463 (0.0735392)	0;0;0;0	0
2.99e-10	cg09688588	3	191047460	ENSG00000152492	3	191046866	cis	C/T	C	-6.29931	RS-Methylation_GPL13534;LLD-Methylation_GPL13534;LLS-Methylation_GPL13534;CODAM-Methylation_GPL13534	-4.8493552;-2.7941985;-2.5195058;-2.3208705	649;621;647;184	0;0;0;0	35154.1666667;32188.5;34938;2836.6666667	CCDC50	-0.1892285;-0.1116581;-0.0990253;-0.1712671	0E0 (0E0)	-0.1892285 (0.0386038);-0.1116581 (0.0399421);-0.0990253 (0.0391814);-0.1712671 (0.0730297)	0;0;0;0	0
4.01e-10	cg27413008	16	28519597	ENSG00000205609	16	28415200	cis	C/T	C	6.25395	RS-Methylation_GPL13534;LLD-Methylation_GPL13534;LLS-Methylation_GPL13534;CODAM-Methylation_GPL13534	4.4322232;2.944915;3.3915505;1.0389042	649;621;647;184	0;0;0;0	35154.1666667;32188.5;34938;2836.6666667	EIF3CL	0.1727231;0.1184407;0.1332483;0.0772375	0E0 (0E0)	0.1727231 (0.0387232);0.1184407 (0.0399105);0.1332483 (0.0390238);0.0772375 (0.0739035)	0;0;0;0	0
4.31e-10	cg13201172	8	144891810	ENSG00000180900	8	144897549	cis	C/T	C	-6.24254	RS-Methylation_GPL13534;LLD-Methylation_GPL13534;LLS-Methylation_GPL13534;CODAM-Methylation_GPL13534	3.9650744;4.0303373;2.7754575;1.0389042	649;621;647;184	0;0;0;0	35154.1666667;32188.5;34938;2836.6666667	SCRIB	0.1552103;0.1608323;0.1091176;0.0772824	0E0 (0E0)	0.1552103 (0.0388376);0.1608323 (0.0396701);0.1091176 (0.0391398);0.0772824 (0.0739032)	0;0;0;0	0
5.56e-10	cg23673107	19	11908712	ENSG00000171291	19	11959541	cis	C/T	C	-6.20246	RS-Methylation_GPL13534;LLD-Methylation_GPL13534;LLS-Methylation_GPL13534;CODAM-Methylation_GPL13534	4.7709985;1.743015;3.803918;1.6634053	649;621;647;184	0;0;0;0	35154.1666667;32188.5;34938;2836.6666667	ZNF439	0.1861974;0.0703731;0.1486435;0.1230937	0E0 (0E0)	0.1861974 (0.0386265);0.0703731 (0.0400937);0.1486435 (0.0389375);0.1230937 (0.0735612)	0;0;0;0	0
1.09e-09	cg03251349	6	30104868	ENSG00000228078	6	29901878	cis	C/T	C	6.09516	RS-Methylation_GPL13534;LLD-Methylation_GPL13534;LLS-Methylation_GPL13534;CODAM-Methylation_GPL13534	-1.3485454;-3.221657;-5.4440448;-1.9364914	649;621;647;184	0;0;0;0	35154.1666667;32188.5;34938;2836.6666667	HLA-U	-0.0533374;-0.1286813;-0.2124091;-0.1428096	0E0 (0E0)	-0.0533374 (0.0392581);-0.1286813 (0.0398592);-0.2124091 (0.0384765);-0.1428096 (0.0733652)	0;0;0;0	0
1.49e-09	cg03251349	6	30104868	ENSG00000206503	6	29909037	cis	C/T	C	-6.04574	RS-Methylation_GPL13534;LLD-Methylation_GPL13534;LLS-Methylation_GPL13534;CODAM-Methylation_GPL13534	1.8586052;3.095794;5.4966207;0.9442142	649;621;647;184	0;0;0;0	35154.1666667;32188.5;34938;2836.6666667	HLA-A	0.0728047;0.1236584;0.2137396;0.0695594	0E0 (0E0)	0.0728047 (0.0392097);0.1236584 (0.0398849);0.2137396 (0.038465);0.0695594 (0.0739454)	0;0;0;0	0
1.79e-09	cg19178742	6	30070099	ENSG00000230795	6	29894236	cis	C/T	C	6.016	RS-Methylation_GPL13534;LLD-Methylation_GPL13534;LLS-Methylation_GPL13534;CODAM-Methylation_GPL13534	-3.190819;-2.3429381;-4.4773217;-1.6361558	649;621;647;184	0;0;0;0	35154.1666667;32188.5;34938;2836.6666667	HLA-K	-0.1248321;-0.0937593;-0.1745485;-0.1205295	0E0 (0E0)	-0.1248321 (0.0390065);-0.0937593 (0.0400163);-0.1745485 (0.0387705);-0.1205295 (0.0735845)	0;0;0;0	0
2.27e-09	cg14010720	20	62168878	ENSG00000125534	20	62152077	cis	C/T	C	-5.97716	RS-Methylation_GPL13534;LLD-Methylation_GPL13534;LLS-Methylation_GPL13534;CODAM-Methylation_GPL13534	-3.4483576;-4.258881;-1.8557281;-2.4173921	649;621;647;184	0;0;0;0	35154.1666667;32188.5;34938;2836.6666667	PPDPF	-0.1349752;-0.1703697;-0.0728361;-0.1784539	0E0 (0E0)	-0.1349752 (0.0389543);-0.1703697 (0.0396058);-0.0728361 (0.0392704);-0.1784539 (0.0729351)	0;0;0;0	0
2.84e-09	cg08659494	16	89167990	ENSG00000176715	16	89154783	cis	C/T	C	-5.94062	RS-Methylation_GPL13534;LLD-Methylation_GPL13534;LLS-Methylation_GPL13534;CODAM-Methylation_GPL13534	3.9909723;3.4737603;2.0597331;2.3346481	649;621;647;184	0;0;0;0	35154.1666667;32188.5;34938;2836.6666667	ACSF3	0.1558321;0.1392405;0.0812415;0.1717562	0E0 (0E0)	0.1558321 (0.0388338);0.1392405 (0.0398019);0.0812415 (0.0392448);0.1717562 (0.0730234)	0;0;0;0	0
3.44e-09	cg18587364	19	9785731	ENSG00000171466	19	9785776	cis	C/T	C	-5.90917	RS-Methylation_GPL13534;LLD-Methylation_GPL13534;LLS-Methylation_GPL13534;CODAM-Methylation_GPL13534	-4.3282263;-2.1677724;-3.2372672;-1.7861569	649;621;647;184	0;0;0;0	35154.1666667;32188.5;34938;2836.6666667	ZNF562	-0.168988;-0.087393;-0.1271578;-0.1316715	0E0 (0E0)	-0.168988 (0.0387486);-0.087393 (0.0400396);-0.1271578 (0.0390553);-0.1316715 (0.0734796)	0;0;0;0	0
7.85e-09	cg05522011	4	81122678	ENSG00000152784	4	81105033	cis	C/T	C	5.77143	RS-Methylation_GPL13534;LLD-Methylation_GPL13534;LLS-Methylation_GPL13534;CODAM-Methylation_GPL13534	-3.3968087;-2.1927859;-3.5975561;-2.3484295	649;621;647;184	0;0;0;0	35154.1666667;32188.5;34938;2836.6666667	PRDM8	-0.1332403;-0.0882602;-0.1409737;-0.1726894	0E0 (0E0)	-0.1332403 (0.0389635);-0.0882602 (0.0400365);-0.1409737 (0.0389817);-0.1726894 (0.0730113)	0;0;0;0	0
9.27e-09	cg14010720	20	62168878	ENSG00000101213	20	62168723	cis	C/T	C	-5.74358	RS-Methylation_GPL13534;LLD-Methylation_GPL13534;LLS-Methylation_GPL13534;CODAM-Methylation_GPL13534	-4.380211;-2.3679757;-1.9832089;-3.1127694	649;621;647;184	0;0;0;0	35154.1666667;32188.5;34938;2836.6666667	PTK6	-0.1710136;-0.0947232;-0.0776384;-0.2282556	0E0 (0E0)	-0.1710136 (0.0387349);-0.0947232 (0.0400127);-0.0776384 (0.0392561);-0.2282556 (0.0721681)	0;0;0;0	0
1.07e-08	cg01286685	6	30038977	ENSG00000066379	6	30026676	cis	C/T	C	5.71893	RS-Methylation_GPL13534;LLD-Methylation_GPL13534;LLS-Methylation_GPL13534;CODAM-Methylation_GPL13534	-4.0946263;-2.2428229;-3.4172824;-1.1065867	649;621;647;184	0;0;0;0	35154.1666667;32188.5;34938;2836.6666667	ZNRD1	-0.1603932;-0.0903491;-0.1344945;-0.0820305	0E0 (0E0)	-0.1603932 (0.0388051);-0.0903491 (0.040029);-0.1344945 (0.0390172);-0.0820305 (0.0738751)	0;0;0;0	0
1.31e-08	cg12819826	19	10216676	ENSG00000130812	19	10213472	cis	C/T	C	-5.68512	RS-Methylation_GPL13534;LLD-Methylation_GPL13534;LLS-Methylation_GPL13534;CODAM-Methylation_GPL13534	-3.9650744;-3.2972341;-2.8779547;-0.3099021	649;621;647;184	0;0;0;0	35154.1666667;32188.5;34938;2836.6666667	ANGPTL6	-0.1547029;-0.1323054;-0.1129761;-0.0228304	0E0 (0E0)	-0.1547029 (0.0388408);-0.1323054 (0.0398401);-0.1129761 (0.0391229);-0.0228304 (0.0741056)	0;0;0;0	0
1.44e-08	cg23206851	7	27142998	ENSG00000233429	7	27135266	cis	C/T	C	5.66896	RS-Methylation_GPL13534;LLD-Methylation_GPL13534;LLS-Methylation_GPL13534;CODAM-Methylation_GPL13534	2.933771;1.9677797;4.2437207;2.0734735	649;621;647;184	0;0;0;0	35154.1666667;32188.5;34938;2836.6666667	HOTAIRM1	0.1148843;0.079135;0.1659122;0.1531782	0E0 (0E0)	0.1148843 (0.0390538);0.079135 (0.0400673);0.1659122 (0.0388292);0.1531782 (0.0732502)	0;0;0;0	0
2.25e-08	cg16154810	22	47135210	ENSG00000100422	22	47134158	cis	C/T	C	5.59196	RS-Methylation_GPL13534;LLD-Methylation_GPL13534;LLS-Methylation_GPL13534;CODAM-Methylation_GPL13534	3.7839601;5.1531074;2.2639379;-1.9228101	649;621;647;184	0;0;0;0	35154.1666667;32188.5;34938;2836.6666667	CERK	0.1478962;0.2051969;0.08904;-0.1416066	0E0 (0E0)	0.1478962 (0.0388817);0.2051969 (0.0393381);0.08904 (0.0392186);-0.1416066 (0.073378)	0;0;0;0	0
4e-08	cg27413008	16	28519597	ENSG00000184110	16	28699879	cis	C/T	C	5.49112	RS-Methylation_GPL13534;LLD-Methylation_GPL13534;LLS-Methylation_GPL13534;CODAM-Methylation_GPL13534	4.2243381;1.8678562;3.4172824;0.7820474	649;621;647;184	0;0;0;0	35154.1666667;32188.5;34938;2836.6666667	EIF3C	0.1645521;0.074549;0.134372;0.0581281	0E0 (0E0)	0.1645521 (0.0387781);0.074549 (0.0400815);0.134372 (0.0390179);0.0581281 (0.0739996)	0;0;0;0	9.61e-06
8.34e-08	cg02760218	6	31866586	ENSG00000204428	6	31651817	cis	C/T	C	-5.35964	RS-Methylation_GPL13534;LLD-Methylation_GPL13534;LLS-Methylation_GPL13534;CODAM-Methylation_GPL13534	1.0938398;3.3980748;4.6073448;1.1743111	649;621;647;184	0;0;0;0	35154.1666667;32188.5;34938;2836.6666667	LY6G5C	0.0430561;0.1356858;0.1796422;0.087207	0E0 (0E0)	0.0430561 (0.0392776);0.1356858 (0.0398217);0.1796422 (0.0387344);0.087207 (0.0738425)	0;0;0;0	9.17e-06
9.55e-08	cg03716852	19	49669233	ENSG00000130529	19	49660998	cis	C/T	C	5.33483	RS-Methylation_GPL13534;LLD-Methylation_GPL13534;LLS-Methylation_GPL13534;CODAM-Methylation_GPL13534	-3.6547698;-3.751696;-1.5500512;-1.3641852	649;621;647;184	0;0;0;0	35154.1666667;32188.5;34938;2836.6666667	TRPM4	-0.1428037;-0.1499815;-0.0612137;-0.1007318	0E0 (0E0)	-0.1428037 (0.0389111);-0.1499815 (0.0397388);-0.0612137 (0.0393011);-0.1007318 (0.0737479)	0;0;0;0	1.82e-05
1.13e-07	cg07100532	18	713085	ENSG00000176890	18	657604	cis	C/T	C	-5.30527	RS-Methylation_GPL13534;LLD-Methylation_GPL13534;LLS-Methylation_GPL13534;CODAM-Methylation_GPL13534	1.5779531;3.8023039;3.7006911;1.0389042	649;621;647;184	0;0;0;0	35154.1666667;32188.5;34938;2836.6666667	TYMS	0.0624588;0.1522906;0.1446887;0.0770704	0E0 (0E0)	0.0624588 (0.0392373);0.1522906 (0.0397246);0.1446887 (0.0389606);0.0770704 (0.0739045)	0;0;0;0	3.59e-05
1.13e-07	cg21474062	3	141087315	ENSG00000177311	3	141043055	cis	C/T	C	-5.30381	RS-Methylation_GPL13534;LLD-Methylation_GPL13534;LLS-Methylation_GPL13534;CODAM-Methylation_GPL13534	-3.1393715;-2.5684096;-3.0318335;-1.6225348	649;621;647;184	0;0;0;0	35154.1666667;32188.5;34938;2836.6666667	ZBTB38	-0.1226341;-0.1033542;-0.1189555;-0.1199336	0E0 (0E0)	-0.1226341 (0.0390173);-0.1033542 (0.0399781);-0.1189555 (0.0390954);-0.1199336 (0.0735899)	0;0;0;0	3.59e-05
1.15e-07	cg02760218	6	31866586	ENSG00000250535	6	31981047	cis	C/T	C	5.30086	RS-Methylation_GPL13534;LLD-Methylation_GPL13534;LLS-Methylation_GPL13534;CODAM-Methylation_GPL13534	-3.4741401;-3.4485265;-2.8523239;0.2964247	649;621;647;184	0;0;0;0	35154.1666667;32188.5;34938;2836.6666667	STK19P	-0.1358405;-0.1383449;-0.1117401;0.0223781	0E0 (0E0)	-0.1358405 (0.0389496);-0.1383449 (0.0398069);-0.1117401 (0.0391284);0.0223781 (0.0741064)	0;0;0;0	3.58e-05
1.27e-07	cg25823142	21	47394306	ENSG00000142156	21	47401651	cis	C/T	C	5.28319	RS-Methylation_GPL13534;LLD-Methylation_GPL13534;LLS-Methylation_GPL13534;CODAM-Methylation_GPL13534	2.1651609;3.0706359;3.3401022;1.8817839	649;621;647;184	0;0;0;0	35154.1666667;32188.5;34938;2836.6666667	COL6A1	0.0847727;0.1225567;0.1312433;0.1385696	0E0 (0E0)	0.0847727 (0.0391725);0.1225567 (0.0398904);0.1312433 (0.0390344);0.1385696 (0.0734098)	0;0;0;0	4.45e-05
1.75e-07	cg17940013	1	9188688	ENSG00000180758	1	9189229	cis	C/T	C	-5.22347	RS-Methylation_GPL13534;LLD-Methylation_GPL13534;LLS-Methylation_GPL13534;CODAM-Methylation_GPL13534	-2.7541073;-2.2178027;-2.7242345;-3.2955157	649;621;647;184	0;0;0;0	35154.1666667;32188.5;34938;2836.6666667	GPR157	-0.1077415;-0.0888199;-0.1074639;-0.2410126	0E0 (0E0)	-0.1077415 (0.0390852);-0.0888199 (0.0400345);-0.1074639 (0.0391469);-0.2410126 (0.0719399)	0;0;0;0	6.08e-05
1.8e-07	cg07482220	6	32146520	ENSG00000204308	6	32146131	cis	C/T	C	-5.21929	RS-Methylation_GPL13534;LLD-Methylation_GPL13534;LLS-Methylation_GPL13534;CODAM-Methylation_GPL13534	-2.4209825;-3.095794;-2.9805224;-1.8134648	649;621;647;184	0;0;0;0	35154.1666667;32188.5;34938;2836.6666667	RNF5	-0.0954453;-0.1237708;-0.116609;-0.1343306	0E0 (0E0)	-0.0954453 (0.0391346);-0.1237708 (0.0398843);-0.116609 (0.0391063);-0.1343306 (0.0734531)	0;0;0;0	6.07e-05
3.46e-07	cg08638320	1	47900217	ENSG00000237424	1	47900313	cis	C/T	C	5.09652	RS-Methylation_GPL13534;LLD-Methylation_GPL13534;LLS-Methylation_GPL13534;CODAM-Methylation_GPL13534	2.0118282;3.6505497;2.6474312;1.7725071	649;621;647;184	0;0;0;0	35154.1666667;32188.5;34938;2836.6666667	FOXD2-AS1	0.078848;0.1455875;0.1044786;0.1312253	0E0 (0E0)	0.078848 (0.0391917);0.1455875 (0.0397651);0.1044786 (0.0391595);0.1312253 (0.0734839)	0;0;0;0	9.92e-05
3.71e-07	cg13829189	9	140353134	ENSG00000165802	9	140353786	cis	C/T	C	-5.08307	RS-Methylation_GPL13534;LLD-Methylation_GPL13534;LLS-Methylation_GPL13534;CODAM-Methylation_GPL13534	-3.6031337;-1.443656;-3.3658238;-1.4456812	649;621;647;184	0;0;0;0	35154.1666667;32188.5;34938;2836.6666667	NSMF	-0.1409032;-0.0583212;-0.1324904;-0.1066501	0E0 (0E0)	-0.1409032 (0.0389218);-0.0583212 (0.040125);-0.1324904 (0.0390278);-0.1066501 (0.0737022)	0;0;0;0	9.87e-05
4.66e-07	cg27420590	19	5206640	ENSG00000105426	19	5340814	cis	C/T	C	-5.03995	RS-Methylation_GPL13534;LLD-Methylation_GPL13534;LLS-Methylation_GPL13534;CODAM-Methylation_GPL13534	2.4977989;2.8444198;2.8266975;1.8134648	649;621;647;184	0;0;0;0	35154.1666667;32188.5;34938;2836.6666667	PTPRS	0.0975286;0.1141132;0.1108326;0.1337637	0E0 (0E0)	0.0975286 (0.0391266);0.1141132 (0.0399308);0.1108326 (0.0391324);0.1337637 (0.0734588)	0;0;0;0	0.000121
5.07e-07	cg19178742	6	30070099	ENSG00000231130	6	29864431	cis	C/T	C	5.02349	RS-Methylation_GPL13534;LLD-Methylation_GPL13534;LLS-Methylation_GPL13534;CODAM-Methylation_GPL13534	-0.8138522;-2.5934811;-4.0365285;-3.1127694	649;621;647;184	0;0;0;0	35154.1666667;32188.5;34938;2836.6666667	HLA-T	-0.0323616;-0.104429;-0.1577124;-0.227982	0E0 (0E0)	-0.0323616 (0.0392935);-0.104429 (0.0399736);-0.1577124 (0.0388822);-0.227982 (0.0721729)	0;0;0;0	0.000136
9.8e-07	cg11161150	5	98119892	ENSG00000174136	5	98104354	cis	C/T	C	4.89579	RS-Methylation_GPL13534;LLD-Methylation_GPL13534;LLS-Methylation_GPL13534;CODAM-Methylation_GPL13534	3.3452807;1.2442616;3.3658238;1.6634053	649;621;647;184	0;0;0;0	35154.1666667;32188.5;34938;2836.6666667	RGMB	0.1306861;0.0502693;0.1315728;0.1233859	0E0 (0E0)	0.1306861 (0.0389769);0.0502693 (0.0401426);0.1315728 (0.0390327);0.1233859 (0.0735585)	0;0;0;0	0.000311
1.04e-06	cg07598936	19	55574719	ENSG00000160439	19	55582659	cis	C/T	C	-4.88288	RS-Methylation_GPL13534;LLD-Methylation_GPL13534;LLS-Methylation_GPL13534;CODAM-Methylation_GPL13534	-2.83108;-2.1427622;-3.2886746;-1.0795088	649;621;647;184	0;0;0;0	35154.1666667;32188.5;34938;2836.6666667	RDH13	-0.1111505;-0.086383;-0.1290721;-0.0799255	0E0 (0E0)	-0.1111505 (0.0390705);-0.086383 (0.0400432);-0.1290721 (0.0390456);-0.0799255 (0.0738878)	0;0;0;0	0.000333
1.45e-06	cg03251349	6	30104868	ENSG00000204622	6	29974360	cis	C/T	C	-4.81873	RS-Methylation_GPL13534;LLD-Methylation_GPL13534;LLS-Methylation_GPL13534;CODAM-Methylation_GPL13534	0.9410979;2.8695369;5.2603031;-0.6200504	649;621;647;184	0;0;0;0	35154.1666667;32188.5;34938;2836.6666667	HLA-J	0.0372299;0.1149614;0.2049145;-0.0456727	0E0 (0E0)	0.0372299 (0.0392868);0.1149614 (0.0399269);0.2049145 (0.0385394);-0.0456727 (0.0740476)	0;0;0;0	0.00048
1.88e-06	cg07596065	22	50984345	ENSG00000130487	22	50986462	cis	C/T	C	-4.76556	RS-Methylation_GPL13534;LLD-Methylation_GPL13534;LLS-Methylation_GPL13534;CODAM-Methylation_GPL13534	3.4483576;1.9677797;2.3916764;1.5272567	649;621;647;184	0;0;0;0	35154.1666667;32188.5;34938;2836.6666667	KLHDC7B	0.1353781;0.0791132;0.0937019;0.1134221	0E0 (0E0)	0.1353781 (0.0389521);0.0791132 (0.0400674);0.0937019 (0.0392017);0.1134221 (0.0736466)	0;0;0;0	0.000626
2.09e-06	cg02232284	6	168120876	ENSG00000130396	6	168227602	cis	C/T	C	4.74403	RS-Methylation_GPL13534;LLD-Methylation_GPL13534;LLS-Methylation_GPL13534;CODAM-Methylation_GPL13534	-3.6031337;-1.6681423;-1.6009721;-3.1970036	649;621;647;184	0;0;0;0	35154.1666667;32188.5;34938;2836.6666667	MLLT4	-0.1406427;-0.0674881;-0.0630062;-0.2341475	0E0 (0E0)	-0.1406427 (0.0389233);-0.0674881 (0.0401018);-0.0630062 (0.0392967);-0.2341475 (0.0720643)	0;0;0;0	0.000686
2.14e-06	cg22720761	1	159769215	ENSG00000181036	1	159770301	cis	C/T	C	-4.73953	RS-Methylation_GPL13534;LLD-Methylation_GPL13534;LLS-Methylation_GPL13534;CODAM-Methylation_GPL13534	-1.9096678;-2.8444198;-3.7264892;-0.2155693	649;621;647;184	0;0;0;0	35154.1666667;32188.5;34938;2836.6666667	FCRL6	-0.0746539;-0.1143319;-0.1461616;-0.0158514	0E0 (0E0)	-0.0746539 (0.0392044);-0.1143319 (0.0399298);-0.1461616 (0.0389521);-0.0158514 (0.0741156)	0;0;0;0	0.000692
2.27e-06	cg05267955	6	30881562	ENSG00000204580	6	30844198	cis	C/T	C	4.72746	RS-Methylation_GPL13534;LLD-Methylation_GPL13534;LLS-Methylation_GPL13534;CODAM-Methylation_GPL13534	4.9016314;1.0947955;1.9832089;1.0389042	649;621;647;184	0;0;0;0	35154.1666667;32188.5;34938;2836.6666667	DDR1	0.1907154;0.0440916;0.0781711;0.076852	0E0 (0E0)	0.1907154 (0.0385925);0.0440916 (0.0401543);0.0781711 (0.0392545);0.076852 (0.0739057)	0;0;0;0	0.000709
2.81e-06	cg13757845	9	139926740	ENSG00000107281	9	139940655	cis	C/T	C	-4.68425	RS-Methylation_GPL13534;LLD-Methylation_GPL13534;LLS-Methylation_GPL13534;CODAM-Methylation_GPL13534	-3.4999279;-0.3233193;-4.2955843;-0.6065573	649;621;647;184	0;0;0;0	35154.1666667;32188.5;34938;2836.6666667	NPDC1	-0.1370303;-0.0130037;-0.1682061;-0.0453777	0E0 (0E0)	-0.1370303 (0.0389432);-0.0130037 (0.04019);-0.1682061 (0.0388139);-0.0453777 (0.0740486)	0;0;0;0	0.000915
3.43e-06	cg09022607	10	114712647	ENSG00000148737	10	114710009	cis	C/T	C	4.64316	RS-Methylation_GPL13534;LLD-Methylation_GPL13534;LLS-Methylation_GPL13534;CODAM-Methylation_GPL13534	3.2937733;1.6930973;3.5460221;-0.2559953	649;621;647;184	0;0;0;0	35154.1666667;32188.5;34938;2836.6666667	TCF7L2	0.1291035;0.068205;0.1391159;-0.019427	0E0 (0E0)	0.1291035 (0.038985);0.068205 (0.0400998);0.1391159 (0.0389921);-0.019427 (0.0741109)	0;0;0;0	0.00105711
3.88e-06	cg02760218	6	31866586	ENSG00000204356	6	31926887	cis	C/T	C	-4.61793	RS-Methylation_GPL13534;LLD-Methylation_GPL13534;LLS-Methylation_GPL13534;CODAM-Methylation_GPL13534	3.0108364;1.9677797;2.6218382;1.4185072	649;621;647;184	0;0;0;0	35154.1666667;32188.5;34938;2836.6666667	NELFE	0.1175935;0.0792082;0.1028612;0.1047864	0E0 (0E0)	0.1175935 (0.0390413);0.0792082 (0.0400671);0.1028612 (0.0391661);0.1047864 (0.0737169)	0;0;0;0	0.00119984
4.41e-06	cg14130039	6	32121177	ENSG00000168477	6	32083111	cis	C/T	C	4.59132	RS-Methylation_GPL13534;LLD-Methylation_GPL13534;LLS-Methylation_GPL13534;CODAM-Methylation_GPL13534	1.6289578;1.8179115;3.6748989;2.2245276	649;621;647;184	0;0;0;0	35154.1666667;32188.5;34938;2836.6666667	TNXB	0.0640955;0.0733892;0.1442018;0.1635432	0E0 (0E0)	0.0640955 (0.0392332);0.0733892 (0.040085);0.1442018 (0.0389634);0.1635432 (0.0731269)	0;0;0;0	0.0013412
4.51e-06	cg02760218	6	31866586	ENSG00000204390	6	31783437	cis	C/T	C	-4.58627	RS-Methylation_GPL13534;LLD-Methylation_GPL13534;LLS-Methylation_GPL13534;CODAM-Methylation_GPL13534	0.9156461;1.5683471;4.165975;3.0847322	649;621;647;184	0;0;0;0	35154.1666667;32188.5;34938;2836.6666667	HSPA1L	0.0356832;0.0633328;0.1629223;0.2256112	0E0 (0E0)	0.0356832 (0.039289);0.0633328 (0.0401127);0.1629223 (0.0388489);0.2256112 (0.0722138)	0;0;0;0	0.00139762
5.58e-06	cg03251349	6	30104868	ENSG00000235290	6	29924373	cis	C/T	C	4.54159	RS-Methylation_GPL13534;LLD-Methylation_GPL13534;LLS-Methylation_GPL13534;CODAM-Methylation_GPL13534	-2.2674479;-1.6431898;-3.7781026;-0.9847866	649;621;647;184	0;0;0;0	35154.1666667;32188.5;34938;2836.6666667	HLA-W	-0.0890319;-0.0657018;-0.1475792;-0.0730274	0E0 (0E0)	-0.0890319 (0.0391579);-0.0657018 (0.0401065);-0.1475792 (0.0389438);-0.0730274 (0.073927)	0;0;0;0	0.00173342
8.53e-06	cg27117982	12	16500077	ENSG00000008394	12	16500076	cis	C/T	C	-4.45129	RS-Methylation_GPL13534;LLD-Methylation_GPL13534;LLS-Methylation_GPL13534;CODAM-Methylation_GPL13534	-3.6031337;-2.2428229;-1.3210183;-1.6770338	649;621;647;184	0;0;0;0	35154.1666667;32188.5;34938;2836.6666667	MGST1	-0.141324;-0.0899942;-0.0515941;-0.1239547	0E0 (0E0)	-0.141324 (0.0389195);-0.0899942 (0.0400303);-0.0515941 (0.0393225);-0.1239547 (0.0735533)	0;0;0;0	0.00246611
9.1e-06	cg27162705	10	114713024	ENSG00000148737	10	114710009	cis	C/T	C	4.43771	RS-Methylation_GPL13534;LLD-Methylation_GPL13534;LLS-Methylation_GPL13534;CODAM-Methylation_GPL13534	3.4999279;1.1944324;3.1345118;0.3503369	649;621;647;184	0;0;0;0	35154.1666667;32188.5;34938;2836.6666667	TCF7L2	0.1368826;0.0480957;0.1233715;0.026308	0E0 (0E0)	0.1368826 (0.038944);0.0480957 (0.0401469);0.1233715 (0.0390742);0.026308 (0.0740993)	0;0;0;0	0.00259449
1.08e-05	cg13201172	8	144891810	ENSG00000227184	8	144952632	cis	C/T	C	4.40122	RS-Methylation_GPL13534;LLD-Methylation_GPL13534;LLS-Methylation_GPL13534;CODAM-Methylation_GPL13534	-1.7820322;-2.9951895;-1.8047557;-2.638728	649;621;647;184	0;0;0;0	35154.1666667;32188.5;34938;2836.6666667	EPPK1	-0.0701408;-0.1196226;-0.0709078;-0.193835	0E0 (0E0)	-0.0701408 (0.0392172);-0.1196226 (0.0399048);-0.0709078 (0.0392758);-0.193835 (0.0727191)	0;0;0;0	0.00290905
1.17e-05	cg14130039	6	32121177	ENSG00000248290	6	31980249	cis	C/T	C	4.38258	RS-Methylation_GPL13534;LLD-Methylation_GPL13534;LLS-Methylation_GPL13534;CODAM-Methylation_GPL13534	1.6544638;1.7679778;3.4172824;2.046052	649;621;647;184	0;0;0;0	35154.1666667;32188.5;34938;2836.6666667	TNXA	0.0650796;0.0707546;0.1335165;0.1513973	0E0 (0E0)	0.0650796 (0.0392307);0.0707546 (0.0400927);0.1335165 (0.0390224);0.1513973 (0.0732705)	0;0;0;0	0.00318049
1.44e-05	cg23673107	19	11908712	ENSG00000198429	19	11998599	cis	C/T	C	-4.33858	RS-Methylation_GPL13534;LLD-Methylation_GPL13534;LLS-Methylation_GPL13534;CODAM-Methylation_GPL13534	2.4209825;1.9178121;3.0831632;0.8090624	649;621;647;184	0;0;0;0	35154.1666667;32188.5;34938;2836.6666667	ZNF69	0.0953471;0.0774675;0.1206838;0.0595235	0E0 (0E0)	0.0953471 (0.0391349);0.0774675 (0.0400726);0.1206838 (0.0390872);0.0595235 (0.0739935)	0;0;0;0	0.00387916
1.7e-05	cg14938561	18	43649078	ENSG00000152229	18	43652238	cis	C/T	C	-4.30084	RS-Methylation_GPL13534;LLD-Methylation_GPL13534;LLS-Methylation_GPL13534;CODAM-Methylation_GPL13534	-2.83108;-1.2442616;-3.1345118;-1.0524374	649;621;647;184	0;0;0;0	35154.1666667;32188.5;34938;2836.6666667	PSTPIP2	-0.1110759;-0.0495509;-0.1229916;-0.0783572	0E0 (0E0)	-0.1110759 (0.0390708);-0.0495509 (0.040144);-0.1229916 (0.039076);-0.0783572 (0.073897)	0;0;0;0	0.00443482
1.81e-05	cg00829063	2	8596022	ENSG00000236790	2	8523751	cis	C/T	C	-4.2867	-;LLD-Methylation_GPL13534;LLS-Methylation_GPL13534;CODAM-Methylation_GPL13534	-;-1.8678562;-2.6986293;-3.5500769	-;621;647;184	-;0;0;0	-;32188.5;34938;2836.6666667	LINC00299	-;-0.0749751;-0.1056038;-0.2594017	0E0 (0E0)	-;-0.0749751 (0.0400803);-0.1056038 (0.0391548);-0.2594017 (0.0715876)	-;0;0;0	0.00466481
2.32e-05	cg05267955	6	30881562	ENSG00000137331	6	30712331	cis	C/T	C	-4.23106	RS-Methylation_GPL13534;LLD-Methylation_GPL13534;LLS-Methylation_GPL13534;CODAM-Methylation_GPL13534	-3.3968087;-1.8678562;-1.9322078;-0.8631073	649;621;647;184	0;0;0;0	35154.1666667;32188.5;34938;2836.6666667	IER3	-0.1333001;-0.0749307;-0.0758881;-0.0643912	0E0 (0E0)	-0.1333001 (0.0389632);-0.0749307 (0.0400804);-0.0758881 (0.0392614);-0.0643912 (0.0739711)	0;0;0;0	0.00576836
2.84e-05	cg16608407	7	27225817	ENSG00000233429	7	27135266	cis	C/T	C	4.18593	RS-Methylation_GPL13534;LLD-Methylation_GPL13534;LLS-Methylation_GPL13534;CODAM-Methylation_GPL13534	1.246641;4.3860817;1.7028433;0.5525934	649;621;647;184	0;0;0;0	35154.1666667;32188.5;34938;2836.6666667	HOTAIRM1	0.0490533;0.1753439;0.0671631;0.0414447	0E0 (0E0)	0.0490533 (0.0392667);0.1753439 (0.0395707);0.0671631 (0.0392861);0.0414447 (0.0740612)	0;0;0;0	0.0068478
3.09e-05	cg02760218	6	31866586	ENSG00000204371	6	31865464	cis	C/T	C	4.16653	RS-Methylation_GPL13534;LLD-Methylation_GPL13534;LLS-Methylation_GPL13534;CODAM-Methylation_GPL13534	-2.7541073;-2.8946585;-1.6264362;-0.5391046	649;621;647;184	0;0;0;0	35154.1666667;32188.5;34938;2836.6666667	EHMT2	-0.1083745;-0.1162295;-0.0642452;-0.0396532	0E0 (0E0)	-0.1083745 (0.0390825);-0.1162295 (0.039921);-0.0642452 (0.0392936);-0.0396532 (0.0740666)	0;0;0;0	0.00735198
3.16e-05	cg23673107	19	11908712	ENSG00000171295	19	11925099	cis	C/T	C	-4.1617	RS-Methylation_GPL13534;LLD-Methylation_GPL13534;LLS-Methylation_GPL13534;CODAM-Methylation_GPL13534	4.3542152;0.5223206;1.4991396;2.1146301	649;621;647;184	0;0;0;0	35154.1666667;32188.5;34938;2836.6666667	ZNF440	0.169575;0.0205281;0.0593062;0.1563861	0E0 (0E0)	0.169575 (0.0387447);0.0205281 (0.0401849);0.0593062 (0.0393057);0.1563861 (0.0732129)	0;0;0;0	0.00751335
3.17e-05	cg02472486	20	42143454	ENSG00000185513	20	42136320	cis	C/T	C	-4.16089	RS-Methylation_GPL13534;LLD-Methylation_GPL13534;LLS-Methylation_GPL13534;CODAM-Methylation_GPL13534	3.3452807;0.9951849;3.2372672;-0.1212524	649;621;647;184	0;0;0;0	35154.1666667;32188.5;34938;2836.6666667	L3MBTL1	0.1309821;0.039762;0.1274522;-0.0090137	0E0 (0E0)	0.1309821 (0.0389754);0.039762 (0.0401616);0.1274522 (0.0390538);-0.0090137 (0.0741219)	0;0;0;0	0.00753731
3.25e-05	cg10592478	12	53612641	ENSG00000139626	12	53601091	cis	C/T	C	-4.15522	RS-Methylation_GPL13534;LLD-Methylation_GPL13534;LLS-Methylation_GPL13534;CODAM-Methylation_GPL13534	2.4721897;1.5683471;2.8779547;1.1201281	649;621;647;184	0;0;0;0	35154.1666667;32188.5;34938;2836.6666667	ITGB7	0.0972178;0.0630642;0.1128313;0.0833044	0E0 (0E0)	0.0972178 (0.0391278);0.0630642 (0.0401134);0.1128313 (0.0391235);0.0833044 (0.0738673)	0;0;0;0	0.00769482
3.32e-05	cg22720761	1	159769215	ENSG00000158714	1	159796540	cis	C/T	C	-4.15005	RS-Methylation_GPL13534;LLD-Methylation_GPL13534;LLS-Methylation_GPL13534;CODAM-Methylation_GPL13534	-2.6002744;-3.3980748;-2.0342219;0.9171731	649;621;647;184	0;0;0;0	35154.1666667;32188.5;34938;2836.6666667	SLAMF8	-0.1020767;-0.1360174;-0.0797345;0.0677731	0E0 (0E0)	-0.1020767 (0.0391087);-0.1360174 (0.0398199);-0.0797345 (0.0392496);0.0677731 (0.0739545)	0;0;0;0	0.00789931
4.2e-05	cg03251349	6	30104868	ENSG00000206341	6	29855350	cis	C/T	C	4.09617	RS-Methylation_GPL13534;LLD-Methylation_GPL13534;LLS-Methylation_GPL13534;CODAM-Methylation_GPL13534	-2.523412;-1.9427945;-2.1362854;-1.5272567	649;621;647;184	0;0;0;0	35154.1666667;32188.5;34938;2836.6666667	HLA-H	-0.0993155;-0.078299;-0.0835711;-0.1130752	0E0 (0E0)	-0.0993155 (0.0391197);-0.078299 (0.04007);-0.0835711 (0.0392372);-0.1130752 (0.0736495)	0;0;0;0	0.00956371
4.2e-05	cg18569885	14	78083170	ENSG00000100596	14	78083116	cis	C/T	C	-4.0958	RS-Methylation_GPL13534;LLD-Methylation_GPL13534;LLS-Methylation_GPL13534;CODAM-Methylation_GPL13534	-3.4225805;-0.9702861;-2.8010754;-0.3772961	649;621;647;184	0;0;0;0	35154.1666667;32188.5;34938;2836.6666667	SPTLC2	-0.1341228;-0.0389844;-0.1098072;-0.0280611	0E0 (0E0)	-0.1341228 (0.0389588);-0.0389844 (0.0401628);-0.1098072 (0.0391369);-0.0280611 (0.0740957)	0;0;0;0	0.0095785
4.43e-05	cg24780570	12	133067700	ENSG00000112787	12	133066137	cis	C/T	C	-4.08345	RS-Methylation_GPL13534;LLD-Methylation_GPL13534;LLS-Methylation_GPL13534;CODAM-Methylation_GPL13534	-1.1193023;-1.3439426;-3.4172824;-2.8193513	649;621;647;184	0;0;0;0	35154.1666667;32188.5;34938;2836.6666667	FBRSL1	-0.0435734;-0.0544866;-0.1339756;-0.2072817	0E0 (0E0)	-0.0435734 (0.0392767);-0.0544866 (0.0401337);-0.1339756 (0.03902);-0.2072817 (0.072515)	0;0;0;0	0.0100733
6.22e-05	cg11668638	6	42952412	ENSG00000112624	6	42749765	cis	C/T	C	4.00422	RS-Methylation_GPL13534;LLD-Methylation_GPL13534;LLS-Methylation_GPL13534;CODAM-Methylation_GPL13534	2.4721897;2.067751;1.9067117;1.513655	649;621;647;184	0;0;0;0	35154.1666667;32188.5;34938;2836.6666667	GLTSCR1L	0.0969947;0.0833873;0.0746456;0.1122952	0E0 (0E0)	0.0969947 (0.0391287);0.0833873 (0.0400534);0.0746456 (0.0392651);0.1122952 (0.0736561)	0;0;0;0	0.0134652
6.54e-05	cg03644378	17	7761411	ENSG00000182224	17	7761064	cis	C/T	C	-3.99238	RS-Methylation_GPL13534;LLD-Methylation_GPL13534;LLS-Methylation_GPL13534;CODAM-Methylation_GPL13534	-2.933771;-1.3439426;-2.0087139;-1.7452157	649;621;647;184	0;0;0;0	35154.1666667;32188.5;34938;2836.6666667	CYB5D1	-0.1150536;-0.0541635;-0.079384;-0.1285092	0E0 (0E0)	-0.1150536 (0.039053);-0.0541635 (0.0401344);-0.079384 (0.0392507);-0.1285092 (0.0735103)	0;0;0;0	0.0141122
6.57e-05	cg19178742	6	30070099	ENSG00000206503	6	29909037	cis	C/T	C	-3.99131	RS-Methylation_GPL13534;LLD-Methylation_GPL13534;LLS-Methylation_GPL13534;CODAM-Methylation_GPL13534	2.9080916;3.0454824;1.0158869;0.5256166	649;621;647;184	0;0;0;0	35154.1666667;32188.5;34938;2836.6666667	HLA-A	0.1140973;0.1218023;0.0403938;0.0385116	0E0 (0E0)	0.1140973 (0.0390573);0.1218023 (0.0398941);0.0403938 (0.0393428);0.0385116 (0.0740699)	0;0;0;0	0.0141666
8.38e-05	cg17796043	15	91137788	ENSG00000140577	15	91073157	cis	C/T	C	-3.9333	RS-Methylation_GPL13534;LLD-Methylation_GPL13534;LLS-Methylation_GPL13534;CODAM-Methylation_GPL13534	-2.0118282;-2.8444198;-2.3150227;0.0538891	649;621;647;184	0;0;0;0	35154.1666667;32188.5;34938;2836.6666667	CRTC3	-0.0791113;-0.1144889;-0.0913061;0.0040561	0E0 (0E0)	-0.0791113 (0.0391908);-0.1144889 (0.0399291);-0.0913061 (0.0392105);0.0040561 (0.0741243)	0;0;0;0	0.0174867
8.66e-05	cg19178742	6	30070099	ENSG00000066379	6	30026676	cis	C/T	C	-3.92547	RS-Methylation_GPL13534;LLD-Methylation_GPL13534;LLS-Methylation_GPL13534;CODAM-Methylation_GPL13534	3.0622363;1.8928327;2.0087139;0.2694713	649;621;647;184	0;0;0;0	35154.1666667;32188.5;34938;2836.6666667	ZNRD1	0.1203353;0.0757526;0.0789504;0.0199412	0E0 (0E0)	0.1203353 (0.0390284);0.0757526 (0.0400779);0.0789504 (0.0392521);0.0199412 (0.0741102)	0;0;0;0	0.0179954
9.7e-05	cg03705571	8	1845396	ENSG00000176595	8	1922044	cis	C/T	C	3.89782	RS-Methylation_GPL13534;LLD-Methylation_GPL13534;LLS-Methylation_GPL13534;CODAM-Methylation_GPL13534	-2.83108;-2.4431103;-1.8812185;0.1616725	649;621;647;184	0;0;0;0	35154.1666667;32188.5;34938;2836.6666667	KBTBD11	-0.1112961;-0.0982561;-0.073779;0.0117511	0E0 (0E0)	-0.1112961 (0.0390698);-0.0982561 (0.0399989);-0.073779 (0.0392676);0.0117511 (0.0741198)	0;0;0;0	0.0197599
0.0001058	cg15033776	11	2463691	ENSG00000064201	11	2323227	cis	C/T	C	3.87717	RS-Methylation_GPL13534;LLD-Methylation_GPL13534;LLS-Methylation_GPL13534;CODAM-Methylation_GPL13534	1.5779531;1.6930973;3.9847943;-0.4447044	649;621;647;184	0;0;0;0	35154.1666667;32188.5;34938;2836.6666667	TSPAN32	0.0615232;0.0682018;0.1555531;-0.0326901	0E0 (0E0)	0.0615232 (0.0392396);0.0682018 (0.0400998);0.1555531 (0.0388957);-0.0326901 (0.0740853)	0;0;0;0	0.0213098
0.0001133	cg03303325	17	80823240	ENSG00000141556	17	80709940	cis	C/T	C	-3.86027	RS-Methylation_GPL13534;LLD-Methylation_GPL13534;LLS-Methylation_GPL13534;CODAM-Methylation_GPL13534	3.0622363;2.8695369;0.7617817;0.593065	649;621;647;184	0;0;0;0	35154.1666667;32188.5;34938;2836.6666667	TBCD	0.119682;0.11519;0.0298834;0.0442314	0E0 (0E0)	0.119682 (0.0390315);0.11519 (0.0399258);0.0298834 (0.0393574);0.0442314 (0.0740524)	0;0;0;0	0.0224213
0.0001408	cg11848539	6	47277822	ENSG00000146072	6	47277641	cis	C/T	C	3.80698	RS-Methylation_GPL13534;LLD-Methylation_GPL13534;LLS-Methylation_GPL13534;CODAM-Methylation_GPL13534	2.3441991;1.743015;1.7283175;2.0186432	649;621;647;184	0;0;0;0	35154.1666667;32188.5;34938;2836.6666667	TNFRSF21	0.0919691;0.0701898;0.0676159;0.1487926	0E0 (0E0)	0.0919691 (0.0391474);0.0701898 (0.0400943);0.0676159 (0.0392848);0.1487926 (0.0732998)	0;0;0;0	0.0266872
0.0001621	cg06998965	5	68710760	ENSG00000183474	5	68856035	cis	C/T	C	-3.77176	RS-Methylation_GPL13534;LLD-Methylation_GPL13534;LLS-Methylation_GPL13534;CODAM-Methylation_GPL13534	-3.2165501;0.1740898;-3.3143858;-0.8090624	649;621;647;184	0;0;0;0	35154.1666667;32188.5;34938;2836.6666667	GTF2H2C	-0.1262842;0.0071639;-0.1296365;-0.0598225	0E0 (0E0)	-0.1262842 (0.0389993);0.0071639 (0.0401924);-0.1296365 (0.0390427);-0.0598225 (0.0739922)	0;0;0;0	0.0302392
0.0001727	cg05304361	19	55599320	ENSG00000131037	19	55583388	cis	C/T	C	3.75603	RS-Methylation_GPL13534;LLD-Methylation_GPL13534;LLS-Methylation_GPL13534;CODAM-Methylation_GPL13534	1.5014639;1.3439426;3.6748989;0.5121294	649;621;647;184	0;0;0;0	35154.1666667;32188.5;34938;2836.6666667	EPS8L1	0.0585656;0.0536314;0.1441584;0.0380569	0E0 (0E0)	0.0585656 (0.0392466);0.0536314 (0.0401355);0.1441584 (0.0389637);0.0380569 (0.0740712)	0;0;0;0	0.0319465
0.0001739	cg00312809	1	2028165	ENSG00000067606	1	1981909	cis	C/T	C	3.75437	RS-Methylation_GPL13534;LLD-Methylation_GPL13534;LLS-Methylation_GPL13534;CODAM-Methylation_GPL13534	3.4741401;2.2928735;1.2192793;-0.3368581	649;621;647;184	0;0;0;0	35154.1666667;32188.5;34938;2836.6666667	PRKCZ	0.1359496;0.0917865;0.0482366;-0.0253027	0E0 (0E0)	0.1359496 (0.0389491);0.0917865 (0.0400237);0.0482366 (0.0393291);-0.0253027 (0.0741012)	0;0;0;0	0.032117
0.0001883	cg00064840	7	4784485	ENSG00000164916	7	4683388	cis	C/T	C	-3.73405	RS-Methylation_GPL13534;LLD-Methylation_GPL13534;LLS-Methylation_GPL13534;CODAM-Methylation_GPL13534	-2.0373758;-1.3439426;-3.1345118;-0.4447044	649;621;647;184	0;0;0;0	35154.1666667;32188.5;34938;2836.6666667	FOXK1	-0.0796174;-0.053652;-0.1232819;-0.0327952	0E0 (0E0)	-0.0796174 (0.0391893);-0.053652 (0.0401355);-0.1232819 (0.0390746);-0.0327952 (0.0740851)	0;0;0;0	0.0339545
0.0001904	cg12728061	1	2383390	ENSG00000149527	1	2357419	cis	C/T	C	3.73141	RS-Methylation_GPL13534;LLD-Methylation_GPL13534;LLS-Methylation_GPL13534;CODAM-Methylation_GPL13534	1.9607421;1.1446105;3.1858797;0.8495942	649;621;647;184	0;0;0;0	35154.1666667;32188.5;34938;2836.6666667	PLCH2	0.0768708;0.046085;0.1252231;0.0629753	0E0 (0E0)	0.0768708 (0.0391977);0.046085 (0.0401507);0.1252231 (0.039065);0.0629753 (0.0739778)	0;0;0;0	0.0342625
0.0002008	cg04197548	10	75004897	ENSG00000213551	10	75008620	cis	C/T	C	-3.71787	RS-Methylation_GPL13534;LLD-Methylation_GPL13534;LLS-Methylation_GPL13534;CODAM-Methylation_GPL13534	-2.5490289;-1.7929433;-2.5195058;0.2425196	649;621;647;184	0;0;0;0	35154.1666667;32188.5;34938;2836.6666667	DNAJC9	-0.1004351;-0.072298;-0.0985406;0.0177805	0E0 (0E0)	-0.1004351 (0.0391153);-0.072298 (0.0400882);-0.0985406 (0.0391833);0.0177805 (0.0741132)	0;0;0;0	0.0357185
0.0002034	cg14530994	1	228499729	ENSG00000162910	1	228297013	cis	C/T	C	-3.71492	RS-Methylation_GPL13534;LLD-Methylation_GPL13534;LLS-Methylation_GPL13534;CODAM-Methylation_GPL13534	2.7028132;2.944915;0.6347744;0.8766217	649;621;647;184	0;0;0;0	35154.1666667;32188.5;34938;2836.6666667	MRPL55	0.105672;0.1182336;0.0245248;0.0652346	0E0 (0E0)	0.105672 (0.0390939);0.1182336 (0.0399115);0.0245248 (0.0393631);0.0652346 (0.073967)	0;0;0;0	0.0360399
0.0002129	cg24964103	6	133035379	ENSG00000112303	6	133084598	cis	C/T	C	3.7033	RS-Methylation_GPL13534;LLD-Methylation_GPL13534;LLS-Methylation_GPL13534;CODAM-Methylation_GPL13534	2.2674479;2.7941985;1.5500512;0.2155693	649;621;647;184	0;0;0;0	35154.1666667;32188.5;34938;2836.6666667	VNN2	0.0889277;0.1118228;0.0612491;0.0159875	0E0 (0E0)	0.0889277 (0.0391583);0.1118228 (0.0399413);0.0612491 (0.039301);0.0159875 (0.0741155)	0;0;0;0	0.037291
0.0002158	cg09824328	1	43425364	ENSG00000117394	1	43424530	cis	C/T	C	3.69973	RS-Methylation_GPL13534;LLD-Methylation_GPL13534;LLS-Methylation_GPL13534;CODAM-Methylation_GPL13534	-1.2211696;-1.5683471;-3.7781026;-0.2425196	649;621;647;184	0;0;0;0	35154.1666667;32188.5;34938;2836.6666667	SLC2A1	-0.0480539;-0.0632288;-0.1484513;-0.0178098	0E0 (0E0)	-0.0480539 (0.0392686);-0.0632288 (0.040113);-0.1484513 (0.0389387);-0.0178098 (0.0741132)	0;0;0;0	0.0377501
0.0002208	cg06446163	20	42142623	ENSG00000185513	20	42136320	cis	C/T	C	-3.69408	RS-Methylation_GPL13534;LLD-Methylation_GPL13534;LLS-Methylation_GPL13534;CODAM-Methylation_GPL13534	2.2162976;0.373066;3.3658238;1.3234655	649;621;647;184	0;0;0;0	35154.1666667;32188.5;34938;2836.6666667	L3MBTL1	0.0868617;0.0153148;0.131702;0.0977362	0E0 (0E0)	0.0868617 (0.0391655);0.0153148 (0.0401887);0.131702 (0.039032);0.0977362 (0.07377)	0;0;0;0	0.0384568
0.0002267	cg03198009	6	29648604	ENSG00000204642	6	29690552	cis	C/T	C	-3.6873	RS-Methylation_GPL13534;LLD-Methylation_GPL13534;LLS-Methylation_GPL13534;CODAM-Methylation_GPL13534	1.7820322;0.870705;3.7264892;0.5256166	649;621;647;184	0;0;0;0	35154.1666667;32188.5;34938;2836.6666667	HLA-F	0.0703055;0.0350607;0.1457063;0.039279	0E0 (0E0)	0.0703055 (0.0392168);0.0350607 (0.0401687);0.1457063 (0.0389547);0.039279 (0.0740677)	0;0;0;0	0.0392599
0.0002731	cg19178742	6	30070099	ENSG00000234127	6	30181204	cis	C/T	C	3.6395	RS-Methylation_GPL13534;LLD-Methylation_GPL13534;LLS-Methylation_GPL13534;CODAM-Methylation_GPL13534	-2.7797606;-2.0927515;-1.3718995;-0.6605357	649;621;647;184	0;0;0;0	35154.1666667;32188.5;34938;2836.6666667	TRIM26	-0.108584;-0.0837628;-0.0538397;-0.048718	0E0 (0E0)	-0.108584 (0.0390816);-0.0837628 (0.0400521);-0.0538397 (0.0393179);-0.048718 (0.0740369)	0;0;0;0	0.0459553
0.0002804	cg04938456	12	56131720	ENSG00000065357	12	56321103	cis	C/T	C	3.63269	RS-Methylation_GPL13534;LLD-Methylation_GPL13534;LLS-Methylation_GPL13534;CODAM-Methylation_GPL13534	-1.5779531;-3.7011114;-1.0667251;-0.5121294	649;621;647;184	0;0;0;0	35154.1666667;32188.5;34938;2836.6666667	DGKA	-0.0617086;-0.148389;-0.0421553;-0.0382066	0E0 (0E0)	-0.0617086 (0.0392391);-0.148389 (0.0397484);-0.0421553 (0.03934);-0.0382066 (0.0740708)	0;0;0;0	0.0468498

## Sheet: Gene_CpG_eQTM_freq
regulated_genes	Freq	CpG
HOTAIRM1	4	cg18805066;cg07278425;cg23206851;cg16608407
NLGN2	4	cg09568217;cg10369169;cg00061695;cg07379741
ACSF3	3	cg27424853;cg04252928;cg08659494
HOXA1	3	cg18805066;cg07278425;cg23206851
KLHDC7B	3	cg18770635;cg11829870;cg07596065
ATP10A	2	cg00288824;cg09984339
DDR1	2	cg00649377;cg05267955
H2AFJ	2	cg07112131;cg09163005
HLA-A	2	cg03251349;cg19178742
L3MBTL1	2	cg02472486;cg06446163
TCF7L2	2	cg09022607;cg27162705
TNXA	2	cg02760218;cg14130039
TNXB	2	cg02760218;cg14130039
TRIM26	2	cg03251349;cg19178742
ZNRD1	2	cg01286685;cg19178742
AC069513.3	1	cg06235246
ANGPTL6	1	cg12819826
C4A	1	cg02760218
C4B	1	cg02760218
C6orf48	1	cg02760218
CCDC50	1	cg09688588
CERK	1	cg16154810
COL6A1	1	cg25823142
CRTC3	1	cg17796043
CYB5D1	1	cg03644378
DGKA	1	cg04938456
DNAJC9	1	cg04197548
EHMT2	1	cg02760218
EIF3C	1	cg27413008
EIF3CL	1	cg27413008
ENOSF1	1	cg07100532
EPPK1	1	cg13201172
EPS8L1	1	cg05304361
FBRSL1	1	cg24780570
FCRL6	1	cg22720761
FOXD2-AS1	1	cg08638320
FOXK1	1	cg00064840
FUT7	1	cg13757845
GLTSCR1L	1	cg11668638
GPR157	1	cg17940013
GRAMD1B	1	cg02587602
GTF2H2C	1	cg06998965
HLA-DOA	1	cg17313945
HLA-F	1	cg03198009
HLA-H	1	cg03251349
HLA-J	1	cg03251349
HLA-K	1	cg19178742
HLA-L	1	cg19178742
HLA-T	1	cg19178742
HLA-U	1	cg03251349
HLA-W	1	cg03251349
HSPA1L	1	cg02760218
IER3	1	cg05267955
IFIT1B	1	cg00460983
ITFG2	1	cg00830029
ITGB7	1	cg10592478
KBTBD11	1	cg03705571
LINC00299	1	cg00829063
LY6G5C	1	cg02760218
MGST1	1	cg27117982
MLLT4	1	cg02232284
MRPL55	1	cg14530994
MX1	1	cg13507964
NELFE	1	cg02760218
NPDC1	1	cg13757845
NSMF	1	cg13829189
PLCH2	1	cg12728061
PPDPF	1	cg14010720
PRDM8	1	cg05522011
PRKCZ	1	cg00312809
PSTPIP2	1	cg14938561
PTCH1	1	cg13754720
PTK6	1	cg14010720
PTPRS	1	cg27420590
RARG	1	cg10592478
RDH13	1	cg07598936
RGMB	1	cg11161150
RNF5	1	cg07482220
SCRIB	1	cg13201172
SLAMF8	1	cg22720761
SLC2A1	1	cg09824328
SPTLC2	1	cg18569885
STK19P	1	cg02760218
TBCD	1	cg03303325
TNFRSF21	1	cg11848539
TRPM4	1	cg03716852
TSPAN32	1	cg15033776
TYMS	1	cg07100532
VNN2	1	cg24964103
ZBTB38	1	cg21474062
ZNF439	1	cg23673107
ZNF440	1	cg23673107
ZNF562	1	cg18587364
ZNF69	1	cg23673107

## Sheet: Enrichment_BP_eQTM
ONTOLOGY	TERM	N	DE	P.DE	FDR
BP	mammary gland morphogenesis	6	3	0.000493509	1
BP	mammary gland duct morphogenesis	6	3	0.000493509	1
BP	antigen processing and presentation of endogenous peptide antigen via MHC class I via ER pathway, TAP-independent	7	3	0.000844839	1
BP	antigen processing and presentation of endogenous peptide antigen via MHC class I via ER pathway	8	3	0.00132235	1
BP	T cell cytokine production	17	4	0.00135178	1
BP	regulation of T cell cytokine production	17	4	0.00135178	1
BP	regulation of T cell mediated immunity	43	6	0.00156331	1
BP	gland morphogenesis	18	4	0.00169832	1
BP	negative regulation of stem cell proliferation	3	2	0.00263295	1
BP	T cell mediated immunity	53	6	0.00462374	1
BP	antigen processing and presentation of endogenous peptide antigen via MHC class I	12	3	0.00475902	1
BP	negative regulation of keratinocyte proliferation	4	2	0.00516274	1
BP	interleukin-5 production	4	2	0.00516274	1
BP	regulation of interleukin-5 production	4	2	0.00516274	1
BP	cellular response to cholesterol	4	2	0.00516274	1
BP	positive regulation of apoptotic cell clearance	4	2	0.00516274	1
BP	antigen processing and presentation of endogenous peptide antigen	14	3	0.00753772	1
BP	receptor clustering	14	3	0.00753772	1
BP	mammary gland epithelium development	14	3	0.00753772	1
BP	positive regulation of T cell mediated immunity	27	4	0.00791913	1
BP	sensory organ morphogenesis	27	4	0.00791913	1
BP	cell fate determination	5	2	0.0084364	1
BP	formation of cytoplasmic translation initiation complex	5	2	0.0084364	1
BP	antigen processing and presentation of endogenous peptide antigen via MHC class Ib	5	2	0.0084364	1
BP	long-term memory	5	2	0.0084364	1
BP	cellular response to sterol	5	2	0.0084364	1
BP	lipid phosphorylation	5	2	0.0084364	1
BP	regulation of apoptotic cell clearance	5	2	0.0084364	1
BP	cell fate commitment	43	5	0.00861649	1
BP	antigen processing and presentation of peptide antigen via MHC class I	15	3	0.00921916	1
BP	protein localization to synapse	15	3	0.00921916	1
BP	tube formation	29	4	0.0102376	1
BP	negative regulation of autophagy	16	3	0.0111025	1
BP	cell adhesion	315	17	0.0111767	1
BP	regulation of cell adhesion	194	12	0.0122147	1
BP	cytoplasmic translational initiation	6	2	0.0124078	1
BP	antigen processing and presentation of peptide antigen via MHC class Ib	6	2	0.0124078	1
BP	prostate gland development	6	2	0.0124078	1
BP	hindlimb morphogenesis	6	2	0.0124078	1
BP	liver regeneration	6	2	0.0124078	1
BP	positive regulation of T cell mediated cytotoxicity	17	3	0.013192	1
BP	columnar/cuboidal epithelial cell differentiation	18	3	0.0154907	1
BP	antigen processing and presentation of endogenous antigen	18	3	0.0154907	1
BP	response to retinoic acid	18	3	0.0154907	1
BP	cell development	355	18	0.0166347	1
BP	cell differentiation	722	31	0.0169113	1
BP	leukocyte migration involved in inflammatory response	7	2	0.017033	1
BP	embryo implantation	7	2	0.017033	1
BP	regulation of keratinocyte proliferation	7	2	0.017033	1
BP	interleukin-13 production	7	2	0.017033	1
BP	regulation of interleukin-13 production	7	2	0.017033	1
BP	keratinocyte proliferation	7	2	0.017033	1
BP	intestinal epithelial cell differentiation	7	2	0.017033	1
BP	cellular developmental process	724	31	0.0175797	1
BP	antigen processing and presentation of peptide antigen	34	4	0.0178345	1
BP	ceramide metabolic process	19	3	0.0180011	1
BP	positive regulation of insulin secretion	19	3	0.0180011	1
BP	protein localization to cell junction	19	3	0.0180011	1
BP	cell-cell adhesion	207	12	0.0196676	1
BP	regulation of lymphocyte mediated immunity	72	6	0.0199407	1
BP	adaptive immune response based on somatic recombination of immune receptors built from immunoglobulin superfamily domains	137	9	0.0204948	1
BP	regulation of adaptive immune response based on somatic recombination of immune receptors built from immunoglobulin superfamily domains	73	6	0.0212134	1
BP	regulation of dendritic spine development	8	2	0.0222699	1
BP	protein localization to postsynapse	8	2	0.0222699	1
BP	regulation of protein localization to synapse	8	2	0.0222699	1
BP	protein localization to postsynaptic membrane	8	2	0.0222699	1
BP	positive regulation of excitatory postsynaptic potential	8	2	0.0222699	1
BP	developmental growth	117	8	0.0229501	1
BP	lymphocyte mediated immunity	140	9	0.0232684	1
BP	negative regulation of T cell proliferation	21	3	0.0236621	1
BP	antigen processing and presentation via MHC class Ib	9	2	0.0280784	1
BP	regulation of myelination	9	2	0.0280784	1
BP	negative regulation of osteoblast differentiation	9	2	0.0280784	1
BP	response to cholesterol	9	2	0.0280784	1
BP	cellular response to retinoic acid	9	2	0.0280784	1
BP	regulation of stem cell proliferation	9	2	0.0280784	1
BP	regulation of autophagosome assembly	9	2	0.0280784	1
BP	regulation of adaptive immune response	78	6	0.0284075	1
BP	regulation of type IV hypersensitivity	1	1	0.0300776	1
BP	thigmotaxis	1	1	0.0300776	1
BP	germinal center B cell differentiation	1	1	0.0300776	1
BP	B-1 B cell lineage commitment	1	1	0.0300776	1
BP	T cell mediated cytotoxicity directed against tumor cell target	1	1	0.0300776	1
BP	growth plate cartilage chondrocyte growth	1	1	0.0300776	1
BP	growth plate cartilage chondrocyte development	1	1	0.0300776	1
BP	chondrocyte development involved in endochondral bone morphogenesis	1	1	0.0300776	1
BP	termination of RNA polymerase I transcription	1	1	0.0300776	1
BP	response to lipid hydroperoxide	1	1	0.0300776	1
BP	tubulin complex assembly	1	1	0.0300776	1
BP	post-chaperonin tubulin folding pathway	1	1	0.0300776	1
BP	jump response	1	1	0.0300776	1
BP	optokinetic behavior	1	1	0.0300776	1
BP	epidermal cell fate specification	1	1	0.0300776	1
BP	response to chlorate	1	1	0.0300776	1
BP	DNA methylation on cytosine within a CG sequence	1	1	0.0300776	1
BP	negative regulation of macrophage chemotaxis	1	1	0.0300776	1
BP	regulation of heparan sulfate proteoglycan biosynthetic process	1	1	0.0300776	1
BP	positive regulation of heparan sulfate proteoglycan biosynthetic process	1	1	0.0300776	1
BP	pantothenate metabolic process	1	1	0.0300776	1
BP	synaptic vesicle targeting	1	1	0.0300776	1
BP	uracil metabolic process	1	1	0.0300776	1
BP	abducens nerve development	1	1	0.0300776	1
BP	abducens nerve morphogenesis	1	1	0.0300776	1
BP	abducens nerve formation	1	1	0.0300776	1
BP	neural plate axis specification	1	1	0.0300776	1
BP	outer ear morphogenesis	1	1	0.0300776	1
BP	negative regulation of natural killer cell degranulation	1	1	0.0300776	1
BP	canonical Wnt signaling pathway involved in positive regulation of epithelial to mesenchymal transition	1	1	0.0300776	1
BP	neuron fate specification	1	1	0.0300776	1
BP	semicircular canal morphogenesis	1	1	0.0300776	1
BP	keratinocyte migration	1	1	0.0300776	1
BP	regulation of keratinocyte migration	1	1	0.0300776	1
BP	negative regulation of keratinocyte migration	1	1	0.0300776	1
BP	regulation of respiratory burst involved in inflammatory response	1	1	0.0300776	1
BP	negative regulation of respiratory burst involved in inflammatory response	1	1	0.0300776	1
BP	cell adhesion molecule production	1	1	0.0300776	1
BP	regulation of cell adhesion molecule production	1	1	0.0300776	1
BP	trachea development	1	1	0.0300776	1
BP	trachea cartilage development	1	1	0.0300776	1
BP	semicircular canal development	1	1	0.0300776	1
BP	semicircular canal formation	1	1	0.0300776	1
BP	response to fungicide	1	1	0.0300776	1
BP	Harderian gland development	1	1	0.0300776	1
BP	cellular response to cocaine	1	1	0.0300776	1
BP	cellular response to lipid hydroperoxide	1	1	0.0300776	1
BP	adrenergic receptor signaling pathway	1	1	0.0300776	1
BP	negative regulation of adenylate cyclase-activating adrenergic receptor signaling pathway	1	1	0.0300776	1
BP	adenylate cyclase-activating adrenergic receptor signaling pathway	1	1	0.0300776	1
BP	protein localization to adherens junction	1	1	0.0300776	1
BP	atrial cardiac muscle cell action potential	1	1	0.0300776	1
BP	AV node cell action potential	1	1	0.0300776	1
BP	Purkinje myocyte action potential	1	1	0.0300776	1
BP	cell-cell signaling involved in cardiac conduction	1	1	0.0300776	1
BP	atrial cardiac muscle cell to AV node cell signaling	1	1	0.0300776	1
BP	AV node cell to bundle of His cell signaling	1	1	0.0300776	1
BP	bundle of His cell to Purkinje myocyte signaling	1	1	0.0300776	1
BP	Purkinje myocyte to ventricular cardiac muscle cell signaling	1	1	0.0300776	1
BP	bundle of His cell action potential	1	1	0.0300776	1
BP	membrane depolarization during AV node cell action potential	1	1	0.0300776	1
BP	membrane depolarization during Purkinje myocyte cell action potential	1	1	0.0300776	1
BP	membrane depolarization during bundle of His cell action potential	1	1	0.0300776	1
BP	atrial cardiac muscle cell to AV node cell communication	1	1	0.0300776	1
BP	AV node cell to bundle of His cell communication	1	1	0.0300776	1
BP	Purkinje myocyte to ventricular cardiac muscle cell communication	1	1	0.0300776	1
BP	negative regulation of monocyte chemotaxis	1	1	0.0300776	1
BP	malonate catabolic process	1	1	0.0300776	1
BP	presynaptic membrane organization	1	1	0.0300776	1
BP	synaptic vesicle clustering	1	1	0.0300776	1
BP	presynaptic membrane assembly	1	1	0.0300776	1
BP	gephyrin clustering involved in postsynaptic density assembly	1	1	0.0300776	1
BP	postsynaptic density protein 95 clustering	1	1	0.0300776	1
BP	oligodendrocyte apoptotic process	1	1	0.0300776	1
BP	regulation of atrial cardiac muscle cell action potential	1	1	0.0300776	1
BP	neurotransmitter receptor transport postsynaptic membrane to endosome	1	1	0.0300776	1
BP	regulation of postsynaptic neurotransmitter receptor internalization	1	1	0.0300776	1
BP	negative regulation of adenylate cyclase-activating G protein-coupled receptor signaling pathway	1	1	0.0300776	1
BP	positive regulation of proteoglycan biosynthetic process	1	1	0.0300776	1
BP	negative regulation of autophagosome assembly	1	1	0.0300776	1
BP	positive regulation of membrane tubulation	1	1	0.0300776	1
BP	positive regulation of atrial cardiac muscle cell action potential	1	1	0.0300776	1
BP	response to Thyroglobulin triiodothyronine	1	1	0.0300776	1
BP	regulation of t-SNARE clustering	1	1	0.0300776	1
BP	positive regulation of t-SNARE clustering	1	1	0.0300776	1
BP	positive regulation of regulation of vascular associated smooth muscle cell membrane depolarization	1	1	0.0300776	1
BP	regulation of epithelium regeneration	1	1	0.0300776	1
BP	positive regulation of cell fate determination	1	1	0.0300776	1
BP	epithelium regeneration	1	1	0.0300776	1
BP	t-SNARE clustering	1	1	0.0300776	1
BP	regulation of vascular associated smooth muscle cell membrane depolarization	1	1	0.0300776	1
BP	negative regulation of dendritic cell chemotaxis	1	1	0.0300776	1
BP	negative regulation of type B pancreatic cell apoptotic process	1	1	0.0300776	1
BP	regulation of synaptic vesicle clustering	1	1	0.0300776	1
BP	positive regulation of synaptic vesicle clustering	1	1	0.0300776	1
BP	positive regulation of peptide secretion	23	3	0.0301787	1
BP	positive regulation of peptide hormone secretion	23	3	0.0301787	1
BP	response to starvation	40	4	0.03067	1
BP	neuron development	196	11	0.031186	1
BP	cytokine production involved in immune response	41	4	0.0332254	1
BP	regulation of cytokine production involved in immune response	41	4	0.0332254	1
BP	neural tube closure	24	3	0.0337561	1
BP	primary neural tube formation	24	3	0.0337561	1
BP	mammary gland development	24	3	0.0337561	1
BP	tube closure	24	3	0.0337561	1
BP	response to sterol	10	2	0.03442	1
BP	synaptic vesicle endocytosis	10	2	0.03442	1
BP	regulation of histone H3-K4 methylation	10	2	0.03442	1
BP	presynaptic endocytosis	10	2	0.03442	1
BP	protein localization to plasma membrane	61	5	0.0349167	1
BP	regeneration	42	4	0.0359022	1
BP	neural tube formation	25	3	0.0375443	1
BP	regulation of T cell mediated cytotoxicity	25	3	0.0375443	1
BP	antigen processing and presentation of exogenous peptide antigen	25	3	0.0375443	1
BP	negative regulation of mononuclear cell proliferation	25	3	0.0375443	1
BP	negative regulation of lymphocyte proliferation	25	3	0.0375443	1
BP	hexose catabolic process	11	2	0.0412582	1
BP	animal organ regeneration	11	2	0.0412582	1
BP	regulation of vacuole organization	11	2	0.0412582	1
BP	negative regulation of natural killer cell mediated cytotoxicity	11	2	0.0412582	1
BP	detection of external biotic stimulus	11	2	0.0412582	1
BP	embryonic epithelial tube formation	26	3	0.0415411	1
BP	positive regulation of hormone secretion	26	3	0.0415411	1
BP	negative regulation of leukocyte proliferation	26	3	0.0415411	1
BP	epithelial tube formation	26	3	0.0415411	1
BP	leukocyte cell-cell adhesion	132	8	0.0429789	1
BP	neuron differentiation	233	12	0.0441626	1
BP	positive regulation of adaptive immune response	45	4	0.0446641	1
BP	positive regulation of adaptive immune response based on somatic recombination of immune receptors built from immunoglobulin superfamily domains	45	4	0.0446641	1
BP	positive regulation of leukocyte mediated cytotoxicity	27	3	0.0457439	1
BP	neurogenesis	288	14	0.0465583	1
BP	positive regulation of lymphocyte mediated immunity	46	4	0.047829	1
BP	antigen processing and presentation	46	4	0.047829	1
BP	regulation of cell-cell adhesion	135	8	0.0480573	1
BP	cell fate specification	12	2	0.048558	1
BP	columnar/cuboidal epithelial cell development	12	2	0.048558	1
BP	mature B cell differentiation	12	2	0.048558	1
BP	dendritic cell chemotaxis	12	2	0.048558	1
BP	negative regulation of natural killer cell mediated immunity	12	2	0.048558	1
BP	positive regulation of T cell cytokine production	12	2	0.048558	1
BP	detection of biotic stimulus	12	2	0.048558	1
BP	monosaccharide catabolic process	12	2	0.048558	1
BP	eye morphogenesis	12	2	0.048558	1
BP	establishment of protein localization to plasma membrane	12	2	0.048558	1
BP	bicellular tight junction assembly	12	2	0.048558	1
BP	modulation of excitatory postsynaptic potential	12	2	0.048558	1
BP	regulation of postsynaptic membrane neurotransmitter receptor levels	12	2	0.048558	1
BP	regulation of neutrophil migration	12	2	0.048558	1
BP	immune effector process	211	11	0.049383	1
BP	sphingolipid metabolic process	28	3	0.0501496	1
BP	female pregnancy	28	3	0.0501496	1
BP	morphogenesis of embryonic epithelium	28	3	0.0501496	1
BP	antigen processing and presentation of exogenous antigen	28	3	0.0501496	1
BP	regulation of nervous system process	28	3	0.0501496	1
BP	ear development	28	3	0.0501496	1
BP	negative regulation of innate immune response	28	3	0.0501496	1
BP	positive regulation of protein secretion	28	3	0.0501496	1
BP	cell-matrix adhesion	47	4	0.0511158	1
BP	response to alcohol	47	4	0.0511158	1
BP	generation of neurons	239	12	0.0519884	1
BP	gland development	68	5	0.0519935	1
BP	positive regulation of protein transport	68	5	0.0519935	1
BP	T cell mediated cytotoxicity	29	3	0.0547548	1
BP	carbohydrate catabolic process	29	3	0.0547548	1
BP	protein localization to membrane	115	7	0.0557254	1
BP	regulation of DNA replication	13	2	0.0562861	1
BP	cellular response to glucose starvation	13	2	0.0562861	1
BP	histone H3-K4 methylation	13	2	0.0562861	1
BP	membrane depolarization	13	2	0.0562861	1
BP	adipose tissue development	13	2	0.0562861	1
BP	receptor localization to synapse	13	2	0.0562861	1
BP	sensory organ development	70	5	0.057634	1
BP	positive regulation of establishment of protein localization	70	5	0.057634	1
BP	protein localization to cell periphery	70	5	0.057634	1
BP	developmental cell growth	49	4	0.0580533	1
BP	negative regulation of lymphocyte activation	49	4	0.0580533	1
BP	eye photoreceptor cell differentiation	2	1	0.05926	1
BP	type IV hypersensitivity	2	1	0.05926	1
BP	regulation of respiratory gaseous exchange by nervous system process	2	1	0.05926	1
BP	B cell lineage commitment	2	1	0.05926	1
BP	antigen processing and presentation of endogenous peptide antigen via MHC class I via ER pathway, TAP-dependent	2	1	0.05926	1
BP	respiratory burst involved in inflammatory response	2	1	0.05926	1
BP	regulation of antigen processing and presentation of peptide or polysaccharide antigen via MHC class II	2	1	0.05926	1
BP	negative regulation of antigen processing and presentation of peptide or polysaccharide antigen via MHC class II	2	1	0.05926	1
BP	regulation of antigen processing and presentation of peptide antigen via MHC class II	2	1	0.05926	1
BP	negative regulation of antigen processing and presentation of peptide antigen via MHC class II	2	1	0.05926	1
BP	negative regulation of natural killer cell cytokine production	2	1	0.05926	1
BP	cell-matrix adhesion involved in ameboidal cell migration	2	1	0.05926	1
BP	growth plate cartilage development	2	1	0.05926	1
BP	growth plate cartilage chondrocyte differentiation	2	1	0.05926	1
BP	pyrimidine nucleobase metabolic process	2	1	0.05926	1
BP	dTMP biosynthetic process	2	1	0.05926	1
BP	dTTP biosynthetic process	2	1	0.05926	1
BP	protein quality control for misfolded or incompletely synthesized proteins	2	1	0.05926	1
BP	sphinganine metabolic process	2	1	0.05926	1
BP	opsonization	2	1	0.05926	1
BP	pyrimidine deoxyribonucleoside monophosphate biosynthetic process	2	1	0.05926	1
BP	pyrimidine deoxyribonucleoside triphosphate metabolic process	2	1	0.05926	1
BP	pyrimidine deoxyribonucleoside triphosphate biosynthetic process	2	1	0.05926	1
BP	positive regulation of heart rate	2	1	0.05926	1
BP	retina layer formation	2	1	0.05926	1
BP	fucose catabolic process	2	1	0.05926	1
BP	L-ascorbic acid metabolic process	2	1	0.05926	1
BP	cranial nerve formation	2	1	0.05926	1
BP	cochlear nucleus development	2	1	0.05926	1
BP	dorsal/ventral neural tube patterning	2	1	0.05926	1
BP	negative regulation of myeloid dendritic cell activation	2	1	0.05926	1
BP	activation of phospholipase D activity	2	1	0.05926	1
BP	positive regulation of synaptic transmission, GABAergic	2	1	0.05926	1
BP	negative regulation of interferon-beta production	2	1	0.05926	1
BP	negative regulation of interleukin-13 production	2	1	0.05926	1
BP	negative regulation of interleukin-5 production	2	1	0.05926	1
BP	positive regulation of interleukin-5 production	2	1	0.05926	1
BP	DNA methylation on cytosine	2	1	0.05926	1
BP	negative regulation of toll-like receptor 9 signaling pathway	2	1	0.05926	1
BP	locomotory exploration behavior	2	1	0.05926	1
BP	memory T cell activation	2	1	0.05926	1
BP	phenotypic switching	2	1	0.05926	1
BP	collagen-activated tyrosine kinase receptor signaling pathway	2	1	0.05926	1
BP	ERBB2 signaling pathway	2	1	0.05926	1
BP	L-fucose metabolic process	2	1	0.05926	1
BP	L-fucose catabolic process	2	1	0.05926	1
BP	eye photoreceptor cell development	2	1	0.05926	1
BP	regulation of natural killer cell degranulation	2	1	0.05926	1
BP	positive regulation of natural killer cell degranulation	2	1	0.05926	1
BP	maintenance of DNA repeat elements	2	1	0.05926	1
BP	dicarboxylic acid catabolic process	2	1	0.05926	1
BP	intermediate filament bundle assembly	2	1	0.05926	1
BP	positive regulation of action potential	2	1	0.05926	1
BP	dTTP metabolic process	2	1	0.05926	1
BP	sphinganine biosynthetic process	2	1	0.05926	1
BP	behavioral response to cocaine	2	1	0.05926	1
BP	myoblast fate commitment	2	1	0.05926	1
BP	negative regulation of cell division	2	1	0.05926	1
BP	positive regulation of synaptic transmission, glutamatergic	2	1	0.05926	1
BP	retina morphogenesis in camera-type eye	2	1	0.05926	1
BP	negative regulation of respiratory burst	2	1	0.05926	1
BP	prostate gland morphogenesis	2	1	0.05926	1
BP	intestinal epithelial cell maturation	2	1	0.05926	1
BP	prostate gland epithelium morphogenesis	2	1	0.05926	1
BP	smoothened signaling pathway involved in dorsal/ventral neural tube patterning	2	1	0.05926	1
BP	neural plate pattern specification	2	1	0.05926	1
BP	negative regulation of dendritic spine development	2	1	0.05926	1
BP	smooth muscle cell-matrix adhesion	2	1	0.05926	1
BP	cellular response to misfolded protein	2	1	0.05926	1
BP	cellular response to electrical stimulus	2	1	0.05926	1
BP	cellular response to gonadotropin stimulus	2	1	0.05926	1
BP	cellular response to hydroperoxide	2	1	0.05926	1
BP	ER-associated misfolded protein catabolic process	2	1	0.05926	1
BP	collecting duct development	2	1	0.05926	1
BP	metanephric collecting duct development	2	1	0.05926	1
BP	terminal button organization	2	1	0.05926	1
BP	neurotransmitter-gated ion channel clustering	2	1	0.05926	1
BP	neutrophil extravasation	2	1	0.05926	1
BP	membrane depolarization during cardiac muscle cell action potential	2	1	0.05926	1
BP	bundle of His cell to Purkinje myocyte communication	2	1	0.05926	1
BP	type B pancreatic cell apoptotic process	2	1	0.05926	1
BP	postsynaptic membrane assembly	2	1	0.05926	1
BP	postsynaptic density assembly	2	1	0.05926	1
BP	glucose import across plasma membrane	2	1	0.05926	1
BP	regulation of ventricular cardiac muscle cell action potential	2	1	0.05926	1
BP	synaptic membrane adhesion	2	1	0.05926	1
BP	insulin metabolic process	2	1	0.05926	1
BP	lactone metabolic process	2	1	0.05926	1
BP	regulation of mRNA binding	2	1	0.05926	1
BP	positive regulation of mRNA binding	2	1	0.05926	1
BP	regulation of membrane tubulation	2	1	0.05926	1
BP	positive regulation of collagen fibril organization	2	1	0.05926	1
BP	positive regulation of adipose tissue development	2	1	0.05926	1
BP	regulation of RNA binding	2	1	0.05926	1
BP	positive regulation of RNA binding	2	1	0.05926	1
BP	regulation of cell fate determination	2	1	0.05926	1
BP	regulation of cell-cell adhesion mediated by cadherin	2	1	0.05926	1
BP	positive regulation of cell-cell adhesion mediated by cadherin	2	1	0.05926	1
BP	regulation of neutrophil extravasation	2	1	0.05926	1
BP	positive regulation of CD8-positive, alpha-beta T cell proliferation	2	1	0.05926	1
BP	regulation of memory T cell activation	2	1	0.05926	1
BP	positive regulation of memory T cell activation	2	1	0.05926	1
BP	regulation of type B pancreatic cell apoptotic process	2	1	0.05926	1
BP	negative regulation of transcription by RNA polymerase II	166	9	0.0593578	1
BP	positive regulation of cytokine production involved in immune response	30	3	0.0595558	1
BP	positive regulation of cell killing	30	3	0.0595558	1
BP	response to nitrogen compound	192	10	0.0601038	1
BP	leukocyte mediated immunity	167	9	0.061222	1
BP	growth	167	9	0.061222	1
BP	regulation of leukocyte mediated immunity	94	6	0.0615995	1
BP	developmental growth involved in morphogenesis	50	4	0.0617027	1
BP	connective tissue development	50	4	0.0617027	1
BP	cell-substrate adhesion	72	5	0.0636149	1
BP	collagen fibril organization	14	2	0.0644109	1
BP	dendritic cell migration	14	2	0.0644109	1
BP	synaptic vesicle recycling	14	2	0.0644109	1
BP	inner ear morphogenesis	14	2	0.0644109	1
BP	apical junction assembly	14	2	0.0644109	1
BP	leukocyte tethering or rolling	14	2	0.0644109	1
BP	stem cell proliferation	14	2	0.0644109	1
BP	regulation of leukocyte cell-cell adhesion	119	7	0.0647262	1
BP	carbohydrate homeostasis	51	4	0.0654715	1
BP	glucose homeostasis	51	4	0.0654715	1
BP	mononuclear cell migration	51	4	0.0654715	1
BP	positive regulation of secretion by cell	52	4	0.0693586	1
BP	regulation of immune effector process	121	7	0.0695423	1
BP	multi-organism reproductive process	32	3	0.0697287	1
BP	vesicle localization	32	3	0.0697287	1
BP	negative regulation of leukocyte mediated cytotoxicity	15	2	0.0729019	1
BP	ear morphogenesis	15	2	0.0729019	1
BP	apoptotic cell clearance	15	2	0.0729019	1
BP	protein homotetramerization	15	2	0.0729019	1
BP	tight junction assembly	15	2	0.0729019	1
BP	regulation of extracellular matrix organization	15	2	0.0729019	1
BP	positive regulation of leukocyte mediated immunity	53	4	0.0733629	1
BP	epithelial tube morphogenesis	53	4	0.0733629	1
BP	neural tube development	33	3	0.0750917	1
BP	multi-multicellular organism process	33	3	0.0750917	1
BP	response to organonitrogen compound	175	9	0.0774997	1
BP	positive regulation of transport	176	9	0.0797066	1
BP	membrane lipid metabolic process	34	3	0.0806327	1
BP	positive regulation of secretion	55	4	0.081718	1
BP	negative regulation of cell killing	16	2	0.0817304	1
BP	oligodendrocyte differentiation	16	2	0.0817304	1
BP	negative regulation of peptidyl-tyrosine phosphorylation	16	2	0.0817304	1
BP	leukocyte adhesion to vascular endothelial cell	16	2	0.0817304	1
BP	cell morphogenesis	177	9	0.0819519	1
BP	negative regulation of immune system process	126	7	0.0825079	1
BP	cellular response to nitrogen compound	126	7	0.0825079	1
BP	neuron projection development	178	9	0.0842358	1
BP	negative regulation of metabolic process	547	22	0.085157	1
BP	negative regulation of leukocyte activation	56	4	0.086066	1
BP	negative regulation of DNA-templated transcription	233	11	0.0874938	1
BP	negative regulation of RNA biosynthetic process	233	11	0.0874938	1
BP	negative regulation of nucleic acid-templated transcription	233	11	0.0874938	1
BP	neural plate development	3	1	0.0875735	1
BP	B-1 B cell differentiation	3	1	0.0875735	1
BP	columnar/cuboidal epithelial cell maturation	3	1	0.0875735	1
BP	auditory receptor cell morphogenesis	3	1	0.0875735	1
BP	leukocyte chemotaxis involved in inflammatory response	3	1	0.0875735	1
BP	T cell mediated immune response to tumor cell	3	1	0.0875735	1
BP	leukocyte migration involved in immune response	3	1	0.0875735	1
BP	chondrocyte differentiation involved in endochondral bone morphogenesis	3	1	0.0875735	1
BP	chondrocyte hypertrophy	3	1	0.0875735	1
BP	sphingomyelin biosynthetic process	3	1	0.0875735	1
BP	neuron cell-cell adhesion	3	1	0.0875735	1
BP	pyrimidine deoxyribonucleoside monophosphate metabolic process	3	1	0.0875735	1
BP	pyrimidine deoxyribonucleotide biosynthetic process	3	1	0.0875735	1
BP	response to high light intensity	3	1	0.0875735	1
BP	positive regulation of glycoprotein biosynthetic process	3	1	0.0875735	1
BP	ventral spinal cord development	3	1	0.0875735	1
BP	spinal cord motor neuron differentiation	3	1	0.0875735	1
BP	regulation of myeloid dendritic cell activation	3	1	0.0875735	1
BP	negative regulation of microtubule polymerization	3	1	0.0875735	1
BP	negative regulation of myelination	3	1	0.0875735	1
BP	negative regulation of interferon-alpha production	3	1	0.0875735	1
BP	response to vitamin A	3	1	0.0875735	1
BP	response to gonadotropin	3	1	0.0875735	1
BP	CD8-positive, alpha-beta T cell proliferation	3	1	0.0875735	1
BP	tetrahydrofolate interconversion	3	1	0.0875735	1
BP	post-anal tail morphogenesis	3	1	0.0875735	1
BP	collagen-activated signaling pathway	3	1	0.0875735	1
BP	peptidyl-tyrosine autophosphorylation	3	1	0.0875735	1
BP	photoreceptor cell development	3	1	0.0875735	1
BP	antigen processing and presentation of exogenous peptide antigen via MHC class I	3	1	0.0875735	1
BP	regulation of respiratory system process	3	1	0.0875735	1
BP	cell-cell adhesion mediated by cadherin	3	1	0.0875735	1
BP	positive regulation of T-helper 2 cell differentiation	3	1	0.0875735	1
BP	dTMP metabolic process	3	1	0.0875735	1
BP	diacylglycerol metabolic process	3	1	0.0875735	1
BP	sphingosine biosynthetic process	3	1	0.0875735	1
BP	sphingoid biosynthetic process	3	1	0.0875735	1
BP	photoreceptor cell differentiation	3	1	0.0875735	1
BP	positive regulation of insulin receptor signaling pathway	3	1	0.0875735	1
BP	negative regulation of collateral sprouting	3	1	0.0875735	1
BP	smooth muscle tissue development	3	1	0.0875735	1
BP	response to folic acid	3	1	0.0875735	1
BP	response to misfolded protein	3	1	0.0875735	1
BP	radial glial cell differentiation	3	1	0.0875735	1
BP	membrane hyperpolarization	3	1	0.0875735	1
BP	auditory receptor cell stereocilium organization	3	1	0.0875735	1
BP	auditory receptor cell development	3	1	0.0875735	1
BP	mammary gland alveolus development	3	1	0.0875735	1
BP	mammary gland lobule development	3	1	0.0875735	1
BP	dehydroascorbic acid transport	3	1	0.0875735	1
BP	cellular hyperosmotic response	3	1	0.0875735	1
BP	commissural neuron axon guidance	3	1	0.0875735	1
BP	cell proliferation involved in metanephros development	3	1	0.0875735	1
BP	regulation of cardiac muscle cell contraction	3	1	0.0875735	1
BP	membrane depolarization during action potential	3	1	0.0875735	1
BP	phagosome acidification	3	1	0.0875735	1
BP	establishment of endothelial intestinal barrier	3	1	0.0875735	1
BP	lymphocyte migration into lymph node	3	1	0.0875735	1
BP	regulation of neurotransmitter receptor localization to postsynaptic specialization membrane	3	1	0.0875735	1
BP	postsynaptic specialization assembly	3	1	0.0875735	1
BP	carbohydrate import across plasma membrane	3	1	0.0875735	1
BP	sodium ion import across plasma membrane	3	1	0.0875735	1
BP	neurotransmitter receptor transport, endosome to postsynaptic membrane	3	1	0.0875735	1
BP	regulation of cardiac muscle cell action potential	3	1	0.0875735	1
BP	protein localization to postsynaptic specialization membrane	3	1	0.0875735	1
BP	neurotransmitter receptor transport, endosome to plasma membrane	3	1	0.0875735	1
BP	neurotransmitter receptor localization to postsynaptic specialization membrane	3	1	0.0875735	1
BP	regulation of adenylate cyclase-activating G protein-coupled receptor signaling pathway	3	1	0.0875735	1
BP	hexose import across plasma membrane	3	1	0.0875735	1
BP	negative regulation of neutrophil migration	3	1	0.0875735	1
BP	regulation of actin filament-based movement	3	1	0.0875735	1
BP	regulation of plasma membrane organization	3	1	0.0875735	1
BP	regulation of cardiac conduction	3	1	0.0875735	1
BP	inhibitory synapse assembly	3	1	0.0875735	1
BP	regulation of AMPA receptor activity	3	1	0.0875735	1
BP	regulation of CD8-positive, alpha-beta T cell proliferation	3	1	0.0875735	1
BP	cellular amide metabolic process	180	9	0.0889191	1
BP	adaptive immune response	207	10	0.0897385	1
BP	regulation of T cell proliferation	57	4	0.0905253	1
BP	epithelial cell differentiation	104	6	0.0907062	1
BP	adult behavior	17	2	0.0908689	1
BP	regulation of histone methylation	17	2	0.0908689	1
BP	regulation of insulin receptor signaling pathway	17	2	0.0908689	1
BP	cellular response to alcohol	17	2	0.0908689	1
BP	production of molecular mediator of immune response	80	5	0.0909032	1
BP	cellular response to starvation	36	3	0.0922287	1
BP	nervous system development	406	17	0.0943129	1
BP	regulation of production of molecular mediator of immune response	58	4	0.0950944	1
BP	negative regulation of macromolecule biosynthetic process	265	12	0.0967691	1
BP	negative regulation of biological process	988	36	0.0971002	1
BP	methylation	59	4	0.0997713	1
BP	cytoplasmic translation	18	2	0.100291	1
BP	neutral lipid metabolic process	18	2	0.100291	1
BP	acylglycerol metabolic process	18	2	0.100291	1
BP	water-soluble vitamin metabolic process	18	2	0.100291	1
BP	sensory perception of sound	18	2	0.100291	1
BP	memory	18	2	0.100291	1
BP	embryonic limb morphogenesis	18	2	0.100291	1
BP	embryonic appendage morphogenesis	18	2	0.100291	1
BP	digestive tract development	18	2	0.100291	1
BP	cellular response to oxygen-containing compound	240	11	0.102667	1
BP	localization within membrane	133	7	0.10287	1
BP	developmental process	1025	37	0.103437	1
BP	regulation of insulin secretion	38	3	0.104475	1
BP	neuron projection extension	38	3	0.104475	1
BP	peptide transport	60	4	0.104554	1
BP	response to oxygen-containing compound	327	14	0.108095	1
BP	negative regulation of catabolic process	61	4	0.109441	1
BP	translational initiation	19	2	0.109972	1
BP	spermatid development	19	2	0.109972	1
BP	spermatid differentiation	19	2	0.109972	1
BP	digestive system development	19	2	0.109972	1
BP	dendritic spine development	19	2	0.109972	1
BP	tight junction organization	19	2	0.109972	1
BP	regulation of cell-substrate adhesion	39	3	0.110828	1
BP	branching involved in ureteric bud morphogenesis	4	1	0.115044	1
BP	establishment of lymphocyte polarity	4	1	0.115044	1
BP	establishment of T cell polarity	4	1	0.115044	1
BP	epithelial cell maturation	4	1	0.115044	1
BP	CD4-positive, CD25-positive, alpha-beta regulatory T cell differentiation	4	1	0.115044	1
BP	antigen processing and presentation of exogenous peptide antigen via MHC class Ib	4	1	0.115044	1
BP	regulation of antigen processing and presentation of peptide antigen	4	1	0.115044	1
BP	negative regulation of antigen processing and presentation of peptide antigen	4	1	0.115044	1
BP	respiratory burst involved in defense response	4	1	0.115044	1
BP	negative regulation of leukocyte chemotaxis	4	1	0.115044	1
BP	neural retina development	4	1	0.115044	1
BP	endochondral bone growth	4	1	0.115044	1
BP	mRNA cleavage	4	1	0.115044	1
BP	sphingomyelin metabolic process	4	1	0.115044	1
BP	hyperosmotic response	4	1	0.115044	1
BP	synaptonemal complex assembly	4	1	0.115044	1
BP	binding of sperm to zona pellucida	4	1	0.115044	1
BP	pyrimidine nucleoside monophosphate biosynthetic process	4	1	0.115044	1
BP	deoxyribonucleoside monophosphate biosynthetic process	4	1	0.115044	1
BP	regulation of extracellular matrix disassembly	4	1	0.115044	1
BP	long-chain fatty acid import across plasma membrane	4	1	0.115044	1
BP	cell differentiation in spinal cord	4	1	0.115044	1
BP	pons development	4	1	0.115044	1
BP	negative regulation of bone mineralization	4	1	0.115044	1
BP	polarized epithelial cell differentiation	4	1	0.115044	1
BP	negative regulation of nervous system process	4	1	0.115044	1
BP	negative regulation of chondrocyte differentiation	4	1	0.115044	1
BP	negative regulation of natural killer cell activation	4	1	0.115044	1
BP	regulation of NAD(P)H oxidase activity	4	1	0.115044	1
BP	diol biosynthetic process	4	1	0.115044	1
BP	adherens junction assembly	4	1	0.115044	1
BP	glial cell apoptotic process	4	1	0.115044	1
BP	glutathione transport	4	1	0.115044	1
BP	embryonic hindlimb morphogenesis	4	1	0.115044	1
BP	long-chain fatty-acyl-CoA biosynthetic process	4	1	0.115044	1
BP	exploration behavior	4	1	0.115044	1
BP	T-helper 2 cell cytokine production	4	1	0.115044	1
BP	tripeptide transport	4	1	0.115044	1
BP	astrocyte cell migration	4	1	0.115044	1
BP	long-chain fatty acid import into cell	4	1	0.115044	1
BP	suppression of viral release by host	4	1	0.115044	1
BP	regulation of T-helper 2 cell differentiation	4	1	0.115044	1
BP	positive regulation of epidermal growth factor receptor signaling pathway	4	1	0.115044	1
BP	positive regulation of heart contraction	4	1	0.115044	1
BP	positive regulation of vasoconstriction	4	1	0.115044	1
BP	negative regulation of activated T cell proliferation	4	1	0.115044	1
BP	tetrahydrofolate metabolic process	4	1	0.115044	1
BP	positive regulation of protein export from nucleus	4	1	0.115044	1
BP	embryonic eye morphogenesis	4	1	0.115044	1
BP	elastic fiber assembly	4	1	0.115044	1
BP	regulation of collateral sprouting	4	1	0.115044	1
BP	embryonic neurocranium morphogenesis	4	1	0.115044	1
BP	pharyngeal system development	4	1	0.115044	1
BP	inhibitory postsynaptic potential	4	1	0.115044	1
BP	branching involved in mammary gland duct morphogenesis	4	1	0.115044	1
BP	negative regulation of cartilage development	4	1	0.115044	1
BP	synaptonemal complex organization	4	1	0.115044	1
BP	ventricular cardiac muscle cell action potential	4	1	0.115044	1
BP	regulation of heart rate by cardiac conduction	4	1	0.115044	1
BP	positive regulation of inhibitory postsynaptic potential	4	1	0.115044	1
BP	plasma membrane tubulation	4	1	0.115044	1
BP	modulation of inhibitory postsynaptic potential	4	1	0.115044	1
BP	bone growth	4	1	0.115044	1
BP	postsynaptic neurotransmitter receptor internalization	4	1	0.115044	1
BP	neurotransmitter receptor internalization	4	1	0.115044	1
BP	endosome to plasma membrane protein transport	4	1	0.115044	1
BP	postsynaptic endocytosis	4	1	0.115044	1
BP	lipid import into cell	4	1	0.115044	1
BP	protein localization to cell-cell junction	4	1	0.115044	1
BP	positive regulation of ERBB signaling pathway	4	1	0.115044	1
BP	positive regulation of protein localization to synapse	4	1	0.115044	1
BP	protein localization to early endosome	4	1	0.115044	1
BP	positive regulation of glycoprotein metabolic process	4	1	0.115044	1
BP	positive regulation of leukocyte tethering or rolling	4	1	0.115044	1
BP	regulation of collagen fibril organization	4	1	0.115044	1
BP	regulation of adipose tissue development	4	1	0.115044	1
BP	positive regulation of membrane depolarization	4	1	0.115044	1
BP	endoplasmic reticulum mannose trimming	4	1	0.115044	1
BP	regulation of lipophagy	4	1	0.115044	1
BP	positive regulation of lipophagy	4	1	0.115044	1
BP	regulation of T-helper 2 cell cytokine production	4	1	0.115044	1
BP	positive regulation of T-helper 2 cell cytokine production	4	1	0.115044	1
BP	positive regulation of neuron migration	4	1	0.115044	1
BP	negative regulation of cellular biosynthetic process	274	12	0.116574	1
BP	epithelial cell development	40	3	0.117328	1
BP	negative regulation of response to biotic stimulus	40	3	0.117328	1
BP	wound healing	87	5	0.119029	1
BP	gliogenesis	63	4	0.119518	1
BP	anatomical structure development	942	34	0.119527	1
BP	fertilization	20	2	0.119889	1
BP	response to ethanol	20	2	0.119889	1
BP	branching morphogenesis of an epithelial tube	20	2	0.119889	1
BP	cellular response to amino acid stimulus	20	2	0.119889	1
BP	T cell migration	20	2	0.119889	1
BP	response to nutrient levels	88	5	0.123353	1
BP	osteoblast differentiation	41	3	0.123967	1
BP	positive regulation of production of molecular mediator of immune response	41	3	0.123967	1
BP	glial cell differentiation	41	3	0.123967	1
BP	embryonic organ morphogenesis	41	3	0.123967	1
BP	negative regulation of RNA metabolic process	249	11	0.124362	1
BP	amide transport	64	4	0.124704	1
BP	negative regulation of cell population proliferation	140	7	0.125752	1
BP	response to wounding	114	6	0.126158	1
BP	T cell proliferation	65	4	0.129985	1
BP	negative regulation of cell activation	65	4	0.129985	1
BP	liver development	21	2	0.130018	1
BP	response to amino acid	21	2	0.130018	1
BP	positive regulation of alpha-beta T cell activation	21	2	0.130018	1
BP	neuromuscular process	21	2	0.130018	1
BP	protein tetramerization	21	2	0.130018	1
BP	hepaticobiliary system development	21	2	0.130018	1
BP	negative regulation of response to wounding	21	2	0.130018	1
BP	negative regulation of T cell activation	42	3	0.130741	1
BP	embryonic morphogenesis	90	5	0.132219	1
BP	response to external stimulus	577	22	0.132357	1
BP	negative regulation of biosynthetic process	281	12	0.133516	1
BP	cellular response to organonitrogen compound	116	6	0.133969	1
BP	humoral immune response	66	4	0.135358	1
BP	regulation of peptide hormone secretion	43	3	0.137644	1
BP	cell migration	283	12	0.138599	1
BP	cellular response to topologically incorrect protein	22	2	0.140338	1
BP	regulation of natural killer cell mediated cytotoxicity	22	2	0.140338	1
BP	negative regulation of developmental growth	22	2	0.140338	1
BP	negative regulation of epithelial cell proliferation	22	2	0.140338	1
BP	excitatory postsynaptic potential	22	2	0.140338	1
BP	cellular response to acid chemical	22	2	0.140338	1
BP	behavior	92	5	0.141367	1
BP	positive regulation of receptor recycling	5	1	0.141696	1
BP	postsynaptic membrane organization	5	1	0.141696	1
BP	negative regulation of T cell cytokine production	5	1	0.141696	1
BP	positive regulation of natural killer cell cytokine production	5	1	0.141696	1
BP	regulation of hypersensitivity	5	1	0.141696	1
BP	respiratory system process	5	1	0.141696	1
BP	DNA-templated transcription termination	5	1	0.141696	1
BP	sphingosine metabolic process	5	1	0.141696	1
BP	NADH regeneration	5	1	0.141696	1
BP	protein kinase C-activating G protein-coupled receptor signaling pathway	5	1	0.141696	1
BP	axonal fasciculation	5	1	0.141696	1
BP	nucleobase metabolic process	5	1	0.141696	1
BP	pyrimidine nucleoside monophosphate metabolic process	5	1	0.141696	1
BP	pyrimidine nucleoside triphosphate biosynthetic process	5	1	0.141696	1
BP	deoxyribonucleoside monophosphate metabolic process	5	1	0.141696	1
BP	oligodendrocyte development	5	1	0.141696	1
BP	negative regulation of macroautophagy	5	1	0.141696	1
BP	regulation of vasoconstriction	5	1	0.141696	1
BP	neural tube patterning	5	1	0.141696	1
BP	cranial nerve morphogenesis	5	1	0.141696	1
BP	negative regulation of B cell proliferation	5	1	0.141696	1
BP	embryonic camera-type eye development	5	1	0.141696	1
BP	activation of protein kinase B activity	5	1	0.141696	1
BP	detection of molecule of bacterial origin	5	1	0.141696	1
BP	positive regulation of interleukin-13 production	5	1	0.141696	1
BP	response to hydroperoxide	5	1	0.141696	1
BP	regulation of toll-like receptor 9 signaling pathway	5	1	0.141696	1
BP	sperm-egg recognition	5	1	0.141696	1
BP	hair cell differentiation	5	1	0.141696	1
BP	protein localization to endosome	5	1	0.141696	1
BP	fucosylation	5	1	0.141696	1
BP	negative regulation of multicellular organism growth	5	1	0.141696	1
BP	protection from natural killer cell mediated cytotoxicity	5	1	0.141696	1
BP	inner ear auditory receptor cell differentiation	5	1	0.141696	1
BP	retinal metabolic process	5	1	0.141696	1
BP	regulation of respiratory gaseous exchange	5	1	0.141696	1
BP	regulation of DNA methylation	5	1	0.141696	1
BP	wound healing, spreading of cells	5	1	0.141696	1
BP	intermediate filament organization	5	1	0.141696	1
BP	cell-cell junction maintenance	5	1	0.141696	1
BP	photoreceptor cell maintenance	5	1	0.141696	1
BP	positive regulation of epidermal cell differentiation	5	1	0.141696	1
BP	positive regulation of T-helper cell differentiation	5	1	0.141696	1
BP	regulation of megakaryocyte differentiation	5	1	0.141696	1
BP	neuron fate commitment	5	1	0.141696	1
BP	regulation of oligodendrocyte differentiation	5	1	0.141696	1
BP	inner ear receptor cell stereocilium organization	5	1	0.141696	1
BP	cartilage development involved in endochondral bone morphogenesis	5	1	0.141696	1
BP	intestinal epithelial cell development	5	1	0.141696	1
BP	positive regulation of dendritic spine development	5	1	0.141696	1
BP	glycolytic process through fructose-6-phosphate	5	1	0.141696	1
BP	glycolytic process through glucose-6-phosphate	5	1	0.141696	1
BP	canonical glycolysis	5	1	0.141696	1
BP	glucose catabolic process to pyruvate	5	1	0.141696	1
BP	lipophagy	5	1	0.141696	1
BP	interleukin-27-mediated signaling pathway	5	1	0.141696	1
BP	negative regulation of biomineral tissue development	5	1	0.141696	1
BP	histone H3-K27 methylation	5	1	0.141696	1
BP	cellular response to alkaloid	5	1	0.141696	1
BP	cellular response to ATP	5	1	0.141696	1
BP	cellular response to exogenous dsRNA	5	1	0.141696	1
BP	cardiac muscle cell action potential involved in contraction	5	1	0.141696	1
BP	cochlea morphogenesis	5	1	0.141696	1
BP	epiboly involved in wound healing	5	1	0.141696	1
BP	lymphocyte migration into lymphoid organs	5	1	0.141696	1
BP	postsynaptic density organization	5	1	0.141696	1
BP	neurotransmitter receptor transport to plasma membrane	5	1	0.141696	1
BP	neurotransmitter receptor transport to postsynaptic membrane	5	1	0.141696	1
BP	postsynapse assembly	5	1	0.141696	1
BP	neuron projection fasciculation	5	1	0.141696	1
BP	negative regulation of biomineralization	5	1	0.141696	1
BP	positive regulation of cellular response to insulin stimulus	5	1	0.141696	1
BP	positive regulation of extracellular matrix organization	5	1	0.141696	1
BP	regulation of leukocyte tethering or rolling	5	1	0.141696	1
BP	positive regulation of blood circulation	5	1	0.141696	1
BP	establishment of protein localization to postsynaptic membrane	5	1	0.141696	1
BP	excitatory synapse assembly	5	1	0.141696	1
BP	negative regulation of macrophage migration	5	1	0.141696	1
BP	regulation of dendritic cell chemotaxis	5	1	0.141696	1
BP	positive regulation of CD8-positive, alpha-beta T cell activation	5	1	0.141696	1
BP	regulation of leukocyte mediated cytotoxicity	44	3	0.14467	1
BP	negative regulation of immune effector process	44	3	0.14467	1
BP	regulation of peptide secretion	44	3	0.14467	1
BP	insulin secretion	44	3	0.14467	1
BP	cellular response to nutrient levels	44	3	0.14467	1
BP	regulation of immune system process	403	16	0.145736	1
BP	regulation of lymphocyte activation	173	8	0.146349	1
BP	epithelium development	174	8	0.149771	1
BP	autophagosome assembly	23	2	0.15083	1
BP	response to acid chemical	23	2	0.15083	1
BP	response to organophosphorus	23	2	0.15083	1
BP	positive regulation of phagocytosis	23	2	0.15083	1
BP	sensory perception of mechanical stimulus	23	2	0.15083	1
BP	neutrophil migration	23	2	0.15083	1
BP	dendrite development	45	3	0.151814	1
BP	cell-cell junction organization	45	3	0.151814	1
BP	embryonic organ development	69	4	0.152011	1
BP	negative regulation of growth	46	3	0.159069	1
BP	regulation of peptide transport	46	3	0.159069	1
BP	negative regulation of leukocyte cell-cell adhesion	46	3	0.159069	1
BP	regulation of cell-matrix adhesion	24	2	0.161473	1
BP	regulation of natural killer cell mediated immunity	24	2	0.161473	1
BP	vitamin metabolic process	24	2	0.161473	1
BP	insulin receptor signaling pathway	24	2	0.161473	1
BP	interleukin-10 production	24	2	0.161473	1
BP	regulation of interleukin-10 production	24	2	0.161473	1
BP	response to type I interferon	24	2	0.161473	1
BP	regulation of osteoblast differentiation	24	2	0.161473	1
BP	negative regulation of nucleobase-containing compound metabolic process	263	11	0.16287	1
BP	amide biosynthetic process	123	6	0.163065	1
BP	response to extracellular stimulus	97	5	0.165408	1
BP	response to toxic substance	47	3	0.166429	1
BP	negative regulation of cellular catabolic process	47	3	0.166429	1
BP	response to insulin	47	3	0.166429	1
BP	regulation of T cell activation	124	6	0.167433	1
BP	embryonic axis specification	6	1	0.167553	1
BP	regulation of receptor recycling	6	1	0.167553	1
BP	natural killer cell cytokine production	6	1	0.167553	1
BP	negative regulation of antigen processing and presentation	6	1	0.167553	1
BP	regulation of natural killer cell cytokine production	6	1	0.167553	1
BP	regulation of acute inflammatory response to antigenic stimulus	6	1	0.167553	1
BP	fucose metabolic process	6	1	0.167553	1
BP	'de novo' protein folding	6	1	0.167553	1
BP	one-carbon metabolic process	6	1	0.167553	1
BP	folic acid-containing compound metabolic process	6	1	0.167553	1
BP	oligopeptide transport	6	1	0.167553	1
BP	homologous chromosome pairing at meiosis	6	1	0.167553	1
BP	pyrimidine nucleoside triphosphate metabolic process	6	1	0.167553	1
BP	deoxyribonucleotide biosynthetic process	6	1	0.167553	1
BP	2'-deoxyribonucleotide biosynthetic process	6	1	0.167553	1
BP	oligosaccharide biosynthetic process	6	1	0.167553	1
BP	response to light intensity	6	1	0.167553	1
BP	regulation of macrophage chemotaxis	6	1	0.167553	1
BP	positive regulation of epithelial cell differentiation	6	1	0.167553	1
BP	positive regulation of nervous system process	6	1	0.167553	1
BP	positive regulation of CREB transcription factor activity	6	1	0.167553	1
BP	negative regulation of transcription elongation by RNA polymerase II	6	1	0.167553	1
BP	diol metabolic process	6	1	0.167553	1
BP	establishment of apical/basal cell polarity	6	1	0.167553	1
BP	endodermal cell differentiation	6	1	0.167553	1
BP	protein demannosylation	6	1	0.167553	1
BP	protein alpha-1,2-demannosylation	6	1	0.167553	1
BP	protein refolding	6	1	0.167553	1
BP	response to cocaine	6	1	0.167553	1
BP	vasoconstriction	6	1	0.167553	1
BP	negative regulation of leukocyte degranulation	6	1	0.167553	1
BP	natural killer cell degranulation	6	1	0.167553	1
BP	deoxyribose phosphate biosynthetic process	6	1	0.167553	1
BP	sphingoid metabolic process	6	1	0.167553	1
BP	negative regulation of viral entry into host cell	6	1	0.167553	1
BP	pore complex assembly	6	1	0.167553	1
BP	fatty-acyl-CoA biosynthetic process	6	1	0.167553	1
BP	negative regulation of axon regeneration	6	1	0.167553	1
BP	negative regulation of lipid catabolic process	6	1	0.167553	1
BP	'de novo' post-translational protein folding	6	1	0.167553	1
BP	chaperone cofactor-dependent protein refolding	6	1	0.167553	1
BP	positive regulation of cytosolic calcium ion concentration involved in phospholipase C-activating G protein-coupled signaling pathway	6	1	0.167553	1
BP	positive regulation of histone H3-K4 methylation	6	1	0.167553	1
BP	inner ear receptor cell development	6	1	0.167553	1
BP	regulation of respiratory burst	6	1	0.167553	1
BP	apoptotic process involved in morphogenesis	6	1	0.167553	1
BP	establishment of monopolar cell polarity	6	1	0.167553	1
BP	establishment or maintenance of monopolar cell polarity	6	1	0.167553	1
BP	chromosome organization involved in meiotic cell cycle	6	1	0.167553	1
BP	negative regulation of neuron projection regeneration	6	1	0.167553	1
BP	cellular response to dsRNA	6	1	0.167553	1
BP	cellular response to osmotic stress	6	1	0.167553	1
BP	negative regulation of mononuclear cell migration	6	1	0.167553	1
BP	cell proliferation involved in kidney development	6	1	0.167553	1
BP	cardiac muscle cell contraction	6	1	0.167553	1
BP	cell communication involved in cardiac conduction	6	1	0.167553	1
BP	epiboly	6	1	0.167553	1
BP	energy homeostasis	6	1	0.167553	1
BP	postsynaptic specialization organization	6	1	0.167553	1
BP	regulation of presynapse organization	6	1	0.167553	1
BP	neurotransmitter receptor transport	6	1	0.167553	1
BP	positive regulation of ruffle assembly	6	1	0.167553	1
BP	fatty acid transmembrane transport	6	1	0.167553	1
BP	positive regulation of neutrophil migration	6	1	0.167553	1
BP	negative regulation of regulated secretory pathway	6	1	0.167553	1
BP	regulation of presynapse assembly	6	1	0.167553	1
BP	negative regulation of lymphocyte mediated immunity	25	2	0.172249	1
BP	appendage morphogenesis	25	2	0.172249	1
BP	limb morphogenesis	25	2	0.172249	1
BP	multicellular organism growth	25	2	0.172249	1
BP	cellular extravasation	25	2	0.172249	1
BP	inner ear development	25	2	0.172249	1
BP	regulation of defense response to virus	25	2	0.172249	1
BP	chemical synaptic transmission, postsynaptic	25	2	0.172249	1
BP	regulation of autophagy	73	4	0.175361	1
BP	positive regulation of cell-cell adhesion	99	5	0.175462	1
BP	cell morphogenesis involved in neuron differentiation	99	5	0.175462	1
BP	negative regulation of nitrogen compound metabolic process	416	16	0.17659	1
BP	regulation of cell population proliferation	327	13	0.178492	1
BP	negative regulation of cellular process	884	31	0.180294	1
BP	negative regulation of macromolecule metabolic process	509	19	0.180883	1
BP	regulation of mononuclear cell proliferation	74	4	0.181385	1
BP	regulation of lymphocyte proliferation	74	4	0.181385	1
BP	peptide hormone secretion	49	3	0.181444	1
BP	regulation of cell killing	49	3	0.181444	1
BP	epidermal cell differentiation	26	2	0.183141	1
BP	peptidyl-lysine methylation	26	2	0.183141	1
BP	histone lysine methylation	26	2	0.183141	1
BP	organ growth	26	2	0.183141	1
BP	CD4-positive, alpha-beta T cell differentiation	26	2	0.183141	1
BP	regulation of postsynaptic membrane potential	26	2	0.183141	1
BP	autophagosome organization	26	2	0.183141	1
BP	cell morphogenesis involved in differentiation	128	6	0.185395	1
BP	morphogenesis of an epithelium	75	4	0.187479	1
BP	positive regulation of immune effector process	75	4	0.187479	1
BP	lipid transport	75	4	0.187479	1
BP	negative regulation of cell adhesion	75	4	0.187479	1
BP	peptide secretion	50	3	0.189087	1
BP	monosaccharide metabolic process	50	3	0.189087	1
BP	regulation of hormone secretion	50	3	0.189087	1
BP	tube development	185	8	0.189933	1
BP	regulation of response to biotic stimulus	102	5	0.190973	1
BP	cellular response to organic cyclic compound	102	5	0.190973	1
BP	glucose catabolic process	7	1	0.19264	1
BP	vesicle targeting	7	1	0.19264	1
BP	pyrimidine deoxyribonucleotide metabolic process	7	1	0.19264	1
BP	oocyte differentiation	7	1	0.19264	1
BP	detection of bacterium	7	1	0.19264	1
BP	regulation of synaptic transmission, GABAergic	7	1	0.19264	1
BP	regulation of hormone metabolic process	7	1	0.19264	1
BP	interferon-alpha production	7	1	0.19264	1
BP	regulation of interferon-alpha production	7	1	0.19264	1
BP	positive regulation of ATP-dependent activity	7	1	0.19264	1
BP	positive regulation of natural killer cell activation	7	1	0.19264	1
BP	response to ATP	7	1	0.19264	1
BP	toll-like receptor 9 signaling pathway	7	1	0.19264	1
BP	long-chain fatty-acyl-CoA metabolic process	7	1	0.19264	1
BP	positive regulation of insulin secretion involved in cellular response to glucose stimulus	7	1	0.19264	1
BP	mechanoreceptor differentiation	7	1	0.19264	1
BP	pteridine-containing compound metabolic process	7	1	0.19264	1
BP	retinol metabolic process	7	1	0.19264	1
BP	positive regulation of leukocyte degranulation	7	1	0.19264	1
BP	T-helper 2 cell differentiation	7	1	0.19264	1
BP	positive regulation of epidermis development	7	1	0.19264	1
BP	response to antibiotic	7	1	0.19264	1
BP	regulation of protein export from nucleus	7	1	0.19264	1
BP	macrophage chemotaxis	7	1	0.19264	1
BP	retinoic acid receptor signaling pathway	7	1	0.19264	1
BP	oocyte development	7	1	0.19264	1
BP	collateral sprouting	7	1	0.19264	1
BP	neuromuscular process controlling balance	7	1	0.19264	1
BP	regulation of histone H3-K9 methylation	7	1	0.19264	1
BP	inner ear receptor cell differentiation	7	1	0.19264	1
BP	face development	7	1	0.19264	1
BP	mammary gland epithelial cell differentiation	7	1	0.19264	1
BP	ureteric bud morphogenesis	7	1	0.19264	1
BP	mesonephric tubule morphogenesis	7	1	0.19264	1
BP	modified amino acid transport	7	1	0.19264	1
BP	extracellular matrix assembly	7	1	0.19264	1
BP	cardiac muscle cell action potential	7	1	0.19264	1
BP	regulation of monocyte chemotaxis	7	1	0.19264	1
BP	presynapse assembly	7	1	0.19264	1
BP	antiviral innate immune response	7	1	0.19264	1
BP	regulation of receptor localization to synapse	7	1	0.19264	1
BP	apoptotic process involved in development	7	1	0.19264	1
BP	negative regulation of viral life cycle	7	1	0.19264	1
BP	negative regulation of TORC1 signaling	7	1	0.19264	1
BP	positive regulation of leukocyte adhesion to vascular endothelial cell	7	1	0.19264	1
BP	negative regulation of cellular metabolic process	392	15	0.19265	1
BP	regulation of immune response	273	11	0.193708	1
BP	protein folding	27	2	0.194133	1
BP	complement activation, classical pathway	27	2	0.194133	1
BP	adenylate cyclase-activating G protein-coupled receptor signaling pathway	27	2	0.194133	1
BP	ensheathment of neurons	27	2	0.194133	1
BP	axon ensheathment	27	2	0.194133	1
BP	sterol transport	27	2	0.194133	1
BP	response to topologically incorrect protein	27	2	0.194133	1
BP	myelination	27	2	0.194133	1
BP	morphogenesis of a branching epithelium	27	2	0.194133	1
BP	cellular lipid metabolic process	187	8	0.1977	1
BP	regulation of cell differentiation	304	12	0.198189	1
BP	cell motility	304	12	0.198189	1
BP	positive regulation of protein localization	104	5	0.201582	1
BP	circadian rhythm	28	2	0.205209	1
BP	negative regulation of response to external stimulus	105	5	0.206963	1
BP	lymphocyte activation	249	10	0.212081	1
BP	regulation of hemopoiesis	106	5	0.212392	1
BP	cell recognition	53	3	0.212491	1
BP	regulation of developmental growth	53	3	0.212491	1
BP	cognition	53	3	0.212491	1
BP	regulation of leukocyte proliferation	79	4	0.212493	1
BP	ribonucleoprotein complex assembly	29	2	0.216354	1
BP	hormone metabolic process	29	2	0.216354	1
BP	regulation of phagocytosis	29	2	0.216354	1
BP	ribonucleoprotein complex subunit organization	29	2	0.216354	1
BP	granulocyte migration	29	2	0.216354	1
BP	B cell apoptotic process	8	1	0.216979	1
BP	morphogenesis of an epithelial sheet	8	1	0.216979	1
BP	glandular epithelial cell development	8	1	0.216979	1
BP	natural killer cell activation involved in immune response	8	1	0.216979	1
BP	pyrimidine nucleotide biosynthetic process	8	1	0.216979	1
BP	protein deglycosylation	8	1	0.216979	1
BP	phosphatidic acid biosynthetic process	8	1	0.216979	1
BP	rhythmic behavior	8	1	0.216979	1
BP	regulation of glycoprotein biosynthetic process	8	1	0.216979	1
BP	positive regulation of cholesterol efflux	8	1	0.216979	1
BP	heparan sulfate proteoglycan biosynthetic process	8	1	0.216979	1
BP	peptidyl-lysine dimethylation	8	1	0.216979	1
BP	negative regulation of ossification	8	1	0.216979	1
BP	negative regulation of microtubule polymerization or depolymerization	8	1	0.216979	1
BP	intracellular sterol transport	8	1	0.216979	1
BP	negative regulation of DNA-templated transcription, elongation	8	1	0.216979	1
BP	social behavior	8	1	0.216979	1
BP	CD4-positive, alpha-beta T cell cytokine production	8	1	0.216979	1
BP	response to exogenous dsRNA	8	1	0.216979	1
BP	cellular carbohydrate catabolic process	8	1	0.216979	1
BP	homologous chromosome segregation	8	1	0.216979	1
BP	negative regulation of smoothened signaling pathway	8	1	0.216979	1
BP	phosphatidic acid metabolic process	8	1	0.216979	1
BP	positive regulation of alpha-beta T cell proliferation	8	1	0.216979	1
BP	oogenesis	8	1	0.216979	1
BP	circadian behavior	8	1	0.216979	1
BP	camera-type eye morphogenesis	8	1	0.216979	1
BP	regulation of axon regeneration	8	1	0.216979	1
BP	negative regulation of B cell activation	8	1	0.216979	1
BP	histone H3-K9 methylation	8	1	0.216979	1
BP	regulation of synaptic transmission, glutamatergic	8	1	0.216979	1
BP	cell differentiation involved in kidney development	8	1	0.216979	1
BP	negative regulation of protein tyrosine kinase activity	8	1	0.216979	1
BP	cardiac conduction	8	1	0.216979	1
BP	actin-mediated cell contraction	8	1	0.216979	1
BP	detection of other organism	8	1	0.216979	1
BP	regulation of action potential	8	1	0.216979	1
BP	presynapse organization	8	1	0.216979	1
BP	positive regulation of protein targeting to mitochondrion	8	1	0.216979	1
BP	negative regulation of epithelial cell apoptotic process	8	1	0.216979	1
BP	regulation of leukocyte adhesion to vascular endothelial cell	8	1	0.216979	1
BP	regulation of neuron migration	8	1	0.216979	1
BP	regulation of growth	107	5	0.217867	1
BP	regulation of DNA-binding transcription factor activity	107	5	0.217867	1
BP	regulation of protein transport	107	5	0.217867	1
BP	cell surface receptor signaling pathway involved in cell-cell signaling	107	5	0.217867	1
BP	tissue development	311	12	0.220383	1
BP	negative regulation of cell-cell adhesion	54	3	0.220433	1
BP	extracellular matrix organization	54	3	0.220433	1
BP	extracellular structure organization	54	3	0.220433	1
BP	small molecule catabolic process	81	4	0.225345	1
BP	morphogenesis of a branching structure	30	2	0.227553	1
BP	complement activation	30	2	0.227553	1
BP	germ cell development	30	2	0.227553	1
BP	platelet activation	30	2	0.227553	1
BP	regulation of histone modification	30	2	0.227553	1
BP	response to stress	780	27	0.22803	1
BP	cellular response to extracellular stimulus	55	3	0.228436	1
BP	external encapsulating structure organization	55	3	0.228436	1
BP	regulation of protein secretion	55	3	0.228436	1
BP	response to organic substance	591	21	0.229166	1
BP	regulation of leukocyte activation	195	8	0.230048	1
BP	regulation of multicellular organismal development	255	10	0.233737	1
BP	regulation of establishment of protein localization	110	5	0.234557	1
BP	leukocyte activation	286	11	0.237491	1
BP	regulation of nervous system development	83	4	0.238397	1
BP	negative regulation of leukocyte mediated immunity	31	2	0.238795	1
BP	cell-cell junction assembly	31	2	0.238795	1
BP	histone methylation	31	2	0.238795	1
BP	establishment of cell polarity	31	2	0.238795	1
BP	negative regulation of protein-containing complex assembly	31	2	0.238795	1
BP	appendage development	31	2	0.238795	1
BP	detection of stimulus	31	2	0.238795	1
BP	establishment of vesicle localization	31	2	0.238795	1
BP	limb development	31	2	0.238795	1
BP	lymphocyte migration	31	2	0.238795	1
BP	import across plasma membrane	31	2	0.238795	1
BP	neuron projection morphogenesis	111	5	0.240202	1
BP	cellular response to lipid	111	5	0.240202	1
BP	cell activation	317	12	0.240226	1
BP	endoderm formation	9	1	0.240591	1
BP	myeloid dendritic cell activation	9	1	0.240591	1
BP	chondrocyte development	9	1	0.240591	1
BP	mature B cell differentiation involved in immune response	9	1	0.240591	1
BP	hypersensitivity	9	1	0.240591	1
BP	positive regulation of type 2 immune response	9	1	0.240591	1
BP	regulation of membrane depolarization	9	1	0.240591	1
BP	visual behavior	9	1	0.240591	1
BP	neuron recognition	9	1	0.240591	1
BP	nucleoside monophosphate biosynthetic process	9	1	0.240591	1
BP	dorsal/ventral pattern formation	9	1	0.240591	1
BP	cranial nerve development	9	1	0.240591	1
BP	heparan sulfate proteoglycan metabolic process	9	1	0.240591	1
BP	positive regulation of histone methylation	9	1	0.240591	1
BP	protein destabilization	9	1	0.240591	1
BP	negative regulation of type I interferon production	9	1	0.240591	1
BP	negative regulation of interleukin-10 production	9	1	0.240591	1
BP	cell junction maintenance	9	1	0.240591	1
BP	peptidyl-tyrosine dephosphorylation	9	1	0.240591	1
BP	fatty-acyl-CoA metabolic process	9	1	0.240591	1
BP	thioester biosynthetic process	9	1	0.240591	1
BP	positive regulation of CD4-positive, alpha-beta T cell differentiation	9	1	0.240591	1
BP	regulation of ATP-dependent activity	9	1	0.240591	1
BP	intermediate filament-based process	9	1	0.240591	1
BP	intermediate filament cytoskeleton organization	9	1	0.240591	1
BP	establishment or maintenance of epithelial cell apical/basal polarity	9	1	0.240591	1
BP	regulation of epidermal cell differentiation	9	1	0.240591	1
BP	negative regulation of exocytosis	9	1	0.240591	1
BP	positive regulation of nucleocytoplasmic transport	9	1	0.240591	1
BP	biological process involved in intraspecies interaction between organisms	9	1	0.240591	1
BP	positive regulation of synapse assembly	9	1	0.240591	1
BP	endochondral bone morphogenesis	9	1	0.240591	1
BP	establishment of endothelial barrier	9	1	0.240591	1
BP	somite development	9	1	0.240591	1
BP	chaperone-mediated protein folding	9	1	0.240591	1
BP	renal tubule morphogenesis	9	1	0.240591	1
BP	regulation of neuron projection regeneration	9	1	0.240591	1
BP	acyl-CoA biosynthetic process	9	1	0.240591	1
BP	nephron tubule morphogenesis	9	1	0.240591	1
BP	sulfur compound transport	9	1	0.240591	1
BP	pyrimidine-containing compound biosynthetic process	9	1	0.240591	1
BP	cochlea development	9	1	0.240591	1
BP	phagosome maturation	9	1	0.240591	1
BP	synaptic vesicle localization	9	1	0.240591	1
BP	regulation of neurotransmitter receptor activity	9	1	0.240591	1
BP	positive regulation of stem cell population maintenance	9	1	0.240591	1
BP	positive regulation of establishment of protein localization to mitochondrion	9	1	0.240591	1
BP	alpha-beta T cell activation	57	3	0.244604	1
BP	hormone secretion	57	3	0.244604	1
BP	negative regulation of hydrolase activity	57	3	0.244604	1
BP	regulation of hormone levels	84	4	0.244991	1
BP	mononuclear cell proliferation	84	4	0.244991	1
BP	lymphocyte proliferation	84	4	0.244991	1
BP	DNA replication	32	2	0.250066	1
BP	protein-containing complex localization	32	2	0.250066	1
BP	plasma membrane bounded cell projection morphogenesis	113	5	0.251605	1
BP	defense response to virus	85	4	0.251627	1
BP	defense response to symbiont	85	4	0.251627	1
BP	negative regulation of cell migration	58	3	0.252759	1
BP	regulation of developmental process	445	16	0.256403	1
BP	cell projection morphogenesis	114	5	0.257359	1
BP	lipid localization	86	4	0.258303	1
BP	sensory perception	59	3	0.260955	1
BP	hormone transport	59	3	0.260955	1
BP	regulation of macroautophagy	33	2	0.261355	1
BP	natural killer cell mediated cytotoxicity	33	2	0.261355	1
BP	negative regulation of viral process	33	2	0.261355	1
BP	regulation of heart rate	10	1	0.263499	1
BP	glandular epithelial cell differentiation	10	1	0.263499	1
BP	regulation of receptor internalization	10	1	0.263499	1
BP	monocyte chemotaxis	10	1	0.263499	1
BP	regulation of antigen processing and presentation	10	1	0.263499	1
BP	respiratory gaseous exchange by respiratory system	10	1	0.263499	1
BP	lactation	10	1	0.263499	1
BP	deoxyribonucleotide metabolic process	10	1	0.263499	1
BP	oligosaccharide metabolic process	10	1	0.263499	1
BP	2'-deoxyribonucleotide metabolic process	10	1	0.263499	1
BP	negative regulation of epithelial cell migration	10	1	0.263499	1
BP	negative regulation of cell-substrate adhesion	10	1	0.263499	1
BP	long-chain fatty acid transport	10	1	0.263499	1
BP	deoxyribose phosphate metabolic process	10	1	0.263499	1
BP	intracellular lipid transport	10	1	0.263499	1
BP	positive regulation of sterol transport	10	1	0.263499	1
BP	positive regulation of cholesterol transport	10	1	0.263499	1
BP	response to progesterone	10	1	0.263499	1
BP	positive regulation of interleukin-4 production	10	1	0.263499	1
BP	establishment or maintenance of apical/basal cell polarity	10	1	0.263499	1
BP	regulation of epidermal growth factor receptor signaling pathway	10	1	0.263499	1
BP	response to dsRNA	10	1	0.263499	1
BP	meiotic chromosome segregation	10	1	0.263499	1
BP	regulation of B cell differentiation	10	1	0.263499	1
BP	negative regulation of G protein-coupled receptor signaling pathway	10	1	0.263499	1
BP	regulation of neuronal synaptic plasticity	10	1	0.263499	1
BP	neural nucleus development	10	1	0.263499	1
BP	response to electrical stimulus	10	1	0.263499	1
BP	synaptic transmission, GABAergic	10	1	0.263499	1
BP	regulation of cardiac muscle contraction	10	1	0.263499	1
BP	establishment or maintenance of bipolar cell polarity	10	1	0.263499	1
BP	renal tubule development	10	1	0.263499	1
BP	histone H3-K9 modification	10	1	0.263499	1
BP	nephron tubule development	10	1	0.263499	1
BP	nephron epithelium morphogenesis	10	1	0.263499	1
BP	fatty acid derivative biosynthetic process	10	1	0.263499	1
BP	negative regulation of organelle assembly	10	1	0.263499	1
BP	regulation of glycoprotein metabolic process	10	1	0.263499	1
BP	regulation of protein targeting to mitochondrion	10	1	0.263499	1
BP	regulation of stem cell population maintenance	10	1	0.263499	1
BP	regulation of CD8-positive, alpha-beta T cell activation	10	1	0.263499	1
BP	immune response	479	17	0.264789	1
BP	cellular response to organic substance	479	17	0.264789	1
BP	regulation of system process	87	4	0.265015	1
BP	response to stimulus	1547	50	0.265963	1
BP	immune system process	669	23	0.26691	1
BP	plasma membrane bounded cell projection organization	264	10	0.267742	1
BP	lymphocyte activation involved in immune response	60	3	0.269186	1
BP	negative regulation of immune response	60	3	0.269186	1
BP	canonical Wnt signaling pathway	60	3	0.269186	1
BP	signal release	88	4	0.271761	1
BP	reproductive process	175	7	0.271992	1
BP	multicellular organism development	799	27	0.272544	1
BP	cellular glucose homeostasis	34	2	0.27265	1
BP	positive regulation of synaptic transmission	34	2	0.27265	1
BP	cartilage development	34	2	0.27265	1
BP	synaptic vesicle cycle	34	2	0.27265	1
BP	innate immune response	235	9	0.272726	1
BP	cell part morphogenesis	117	5	0.274814	1
BP	reproduction	176	7	0.276765	1
BP	gene expression	1027	34	0.277257	1
BP	macroautophagy	61	3	0.277449	1
BP	response to hormone	147	6	0.279581	1
BP	regulation of protein localization	177	7	0.281562	1
BP	natural killer cell mediated immunity	35	2	0.283941	1
BP	humoral immune response mediated by circulating immunoglobulin	35	2	0.283941	1
BP	protein methylation	35	2	0.283941	1
BP	cellular modified amino acid metabolic process	35	2	0.283941	1
BP	protein alkylation	35	2	0.283941	1
BP	leukocyte proliferation	90	4	0.285343	1
BP	receptor recycling	11	1	0.285723	1
BP	endothelial cell development	11	1	0.285723	1
BP	retina homeostasis	11	1	0.285723	1
BP	regulation of acute inflammatory response	11	1	0.285723	1
BP	transcription by RNA polymerase I	11	1	0.285723	1
BP	NADH metabolic process	11	1	0.285723	1
BP	detection of chemical stimulus	11	1	0.285723	1
BP	axis specification	11	1	0.285723	1
BP	positive regulation of phospholipase activity	11	1	0.285723	1
BP	regulation of cholesterol efflux	11	1	0.285723	1
BP	antibacterial humoral response	11	1	0.285723	1
BP	actin filament-based movement	11	1	0.285723	1
BP	megakaryocyte differentiation	11	1	0.285723	1
BP	ubiquitin-dependent ERAD pathway	11	1	0.285723	1
BP	negative regulation of axon extension	11	1	0.285723	1
BP	regulation of microtubule polymerization	11	1	0.285723	1
BP	nucleoside bisphosphate biosynthetic process	11	1	0.285723	1
BP	ribonucleoside bisphosphate biosynthetic process	11	1	0.285723	1
BP	purine nucleoside bisphosphate biosynthetic process	11	1	0.285723	1
BP	negative regulation of toll-like receptor signaling pathway	11	1	0.285723	1
BP	cellular response to amino acid starvation	11	1	0.285723	1
BP	adherens junction organization	11	1	0.285723	1
BP	positive regulation of protein dephosphorylation	11	1	0.285723	1
BP	regulation of multicellular organism growth	11	1	0.285723	1
BP	xenobiotic transport	11	1	0.285723	1
BP	regulation of epidermis development	11	1	0.285723	1
BP	regulation of glial cell differentiation	11	1	0.285723	1
BP	positive regulation of natural killer cell mediated cytotoxicity	11	1	0.285723	1
BP	vesicle transport along microtubule	11	1	0.285723	1
BP	intracellular pH reduction	11	1	0.285723	1
BP	nephron morphogenesis	11	1	0.285723	1
BP	regulation of ruffle assembly	11	1	0.285723	1
BP	regulation of establishment of protein localization to mitochondrion	11	1	0.285723	1
BP	response to amino acid starvation	11	1	0.285723	1
BP	chromatin remodeling	62	3	0.285738	1
BP	regulation of epithelial cell proliferation	62	3	0.285738	1
BP	negative regulation of cell motility	62	3	0.285738	1
BP	positive regulation of immune response	178	7	0.286381	1
BP	nervous system process	149	6	0.290146	1
BP	T cell activation	179	7	0.29122	1
BP	positive regulation of leukocyte cell-cell adhesion	91	4	0.292175	1
BP	cell population proliferation	363	13	0.29257	1
BP	negative regulation of endopeptidase activity	36	2	0.295218	1
BP	positive regulation of interferon-gamma production	36	2	0.295218	1
BP	alpha-beta T cell differentiation	36	2	0.295218	1
BP	regulation of synaptic plasticity	36	2	0.295218	1
BP	positive regulation of intracellular protein transport	36	2	0.295218	1
BP	system development	744	25	0.295629	1
BP	cell projection organization	272	10	0.299266	1
BP	leukocyte mediated cytotoxicity	64	3	0.302378	1
BP	regulation of cell activation	212	8	0.304346	1
BP	tissue morphogenesis	93	4	0.305905	1
BP	axon development	93	4	0.305905	1
BP	B cell differentiation	37	2	0.306472	1
BP	CD4-positive, alpha-beta T cell activation	37	2	0.306472	1
BP	regulation of response to wounding	37	2	0.306472	1
BP	retinoid metabolic process	12	1	0.307283	1
BP	positive regulation of cell-matrix adhesion	12	1	0.307283	1
BP	immune response to tumor cell	12	1	0.307283	1
BP	glycosphingolipid metabolic process	12	1	0.307283	1
BP	adult locomotory behavior	12	1	0.307283	1
BP	embryonic pattern specification	12	1	0.307283	1
BP	cell-cell recognition	12	1	0.307283	1
BP	regulation of phospholipase activity	12	1	0.307283	1
BP	pancreas development	12	1	0.307283	1
BP	negative regulation of TOR signaling	12	1	0.307283	1
BP	polyol biosynthetic process	12	1	0.307283	1
BP	embryonic cranial skeleton morphogenesis	12	1	0.307283	1
BP	regulation of dendrite morphogenesis	12	1	0.307283	1
BP	negative regulation of chemotaxis	12	1	0.307283	1
BP	vitamin transport	12	1	0.307283	1
BP	protein K48-linked ubiquitination	12	1	0.307283	1
BP	regulation of ERBB signaling pathway	12	1	0.307283	1
BP	positive regulation of regulated secretory pathway	12	1	0.307283	1
BP	cellular nitrogen compound biosynthetic process	814	27	0.310122	1
BP	regulation of lymphocyte differentiation	65	3	0.310719	1
BP	tube morphogenesis	153	6	0.31153	1
BP	chromatin organization	94	4	0.312799	1
BP	translation	94	4	0.312799	1
BP	positive regulation of cell population proliferation	184	7	0.315699	1
BP	head development	124	5	0.316439	1
BP	adenylate cyclase-modulating G protein-coupled receptor signaling pathway	38	2	0.317695	1
BP	integrin-mediated signaling pathway	38	2	0.317695	1
BP	nucleoside triphosphate metabolic process	38	2	0.317695	1
BP	cellular response to insulin stimulus	38	2	0.317695	1
BP	reproductive structure development	38	2	0.317695	1
BP	positive regulation of binding	38	2	0.317695	1
BP	positive regulation of ERK1 and ERK2 cascade	38	2	0.317695	1
BP	vesicle-mediated transport in synapse	38	2	0.317695	1
BP	response to peptide hormone	66	3	0.31907	1
BP	regulation of gene expression	883	29	0.321059	1
BP	lymphocyte differentiation	125	5	0.322464	1
BP	protein-containing complex assembly	309	11	0.323027	1
BP	peptidyl-lysine modification	67	3	0.327425	1
BP	regulation of innate immune response	67	3	0.327425	1
BP	metanephros development	13	1	0.3282	1
BP	ureteric bud development	13	1	0.3282	1
BP	MHC class II protein complex assembly	13	1	0.3282	1
BP	peptide antigen assembly with MHC class II protein complex	13	1	0.3282	1
BP	regulation of cellular extravasation	13	1	0.3282	1
BP	positive regulation of natural killer cell mediated immunity	13	1	0.3282	1
BP	regulation of type 2 immune response	13	1	0.3282	1
BP	cellular aldehyde metabolic process	13	1	0.3282	1
BP	pyrimidine nucleotide metabolic process	13	1	0.3282	1
BP	regulation of pH	13	1	0.3282	1
BP	regulation of striated muscle contraction	13	1	0.3282	1
BP	response to osmotic stress	13	1	0.3282	1
BP	meiosis I	13	1	0.3282	1
BP	single fertilization	13	1	0.3282	1
BP	diterpenoid metabolic process	13	1	0.3282	1
BP	protein sumoylation	13	1	0.3282	1
BP	spinal cord development	13	1	0.3282	1
BP	nerve development	13	1	0.3282	1
BP	extracellular matrix disassembly	13	1	0.3282	1
BP	regulation of cellular pH	13	1	0.3282	1
BP	axon regeneration	13	1	0.3282	1
BP	regulation of chondrocyte differentiation	13	1	0.3282	1
BP	mitochondrial translation	13	1	0.3282	1
BP	interleukin-4 production	13	1	0.3282	1
BP	regulation of interleukin-4 production	13	1	0.3282	1
BP	response to vitamin	13	1	0.3282	1
BP	CD8-positive, alpha-beta T cell activation	13	1	0.3282	1
BP	phospholipid translocation	13	1	0.3282	1
BP	respiratory burst	13	1	0.3282	1
BP	alpha-beta T cell proliferation	13	1	0.3282	1
BP	positive regulation of alpha-beta T cell differentiation	13	1	0.3282	1
BP	regulation of alpha-beta T cell proliferation	13	1	0.3282	1
BP	artery morphogenesis	13	1	0.3282	1
BP	regulation of behavior	13	1	0.3282	1
BP	positive chemotaxis	13	1	0.3282	1
BP	regulation of lipid catabolic process	13	1	0.3282	1
BP	regulation of intracellular pH	13	1	0.3282	1
BP	positive regulation of lipase activity	13	1	0.3282	1
BP	kidney morphogenesis	13	1	0.3282	1
BP	negative regulation of wound healing	13	1	0.3282	1
BP	meiosis I cell cycle process	13	1	0.3282	1
BP	protein kinase C signaling	13	1	0.3282	1
BP	nephron epithelium development	13	1	0.3282	1
BP	vesicle cytoskeletal trafficking	13	1	0.3282	1
BP	regulation of TORC1 signaling	13	1	0.3282	1
BP	negative regulation of peptidase activity	39	2	0.328877	1
BP	camera-type eye development	39	2	0.328877	1
BP	reproductive system development	39	2	0.328877	1
BP	response to organic cyclic compound	157	6	0.333188	1
BP	negative regulation of cell differentiation	127	5	0.334555	1
BP	carbohydrate derivative metabolic process	188	7	0.335567	1
BP	negative regulation of multicellular organismal process	219	8	0.336518	1
BP	response to endogenous stimulus	282	10	0.340001	1
BP	regulation of cell size	40	2	0.340011	1
BP	response to mechanical stimulus	40	2	0.340011	1
BP	regulation of alpha-beta T cell activation	40	2	0.340011	1
BP	cell growth	98	4	0.34051	1
BP	animal organ morphogenesis	159	6	0.344096	1
BP	protein secretion	69	3	0.344134	1
BP	establishment of protein localization to extracellular region	69	3	0.344134	1
BP	positive regulation of DNA-binding transcription factor activity	69	3	0.344134	1
BP	cellular response to external stimulus	69	3	0.344134	1
BP	cellular component morphogenesis	129	5	0.346692	1
BP	leukocyte migration	99	4	0.34746	1
BP	response to protozoan	14	1	0.348491	1
BP	acute inflammatory response to antigenic stimulus	14	1	0.348491	1
BP	negative regulation of leukocyte migration	14	1	0.348491	1
BP	negative regulation of T cell mediated immunity	14	1	0.348491	1
BP	negative regulation of cytokine production involved in immune response	14	1	0.348491	1
BP	protein export from nucleus	14	1	0.348491	1
BP	triglyceride metabolic process	14	1	0.348491	1
BP	regulation of mitotic nuclear division	14	1	0.348491	1
BP	epidermal growth factor receptor signaling pathway	14	1	0.348491	1
BP	female gamete generation	14	1	0.348491	1
BP	regulation of smoothened signaling pathway	14	1	0.348491	1
BP	positive regulation of epithelial to mesenchymal transition	14	1	0.348491	1
BP	proteoglycan biosynthetic process	14	1	0.348491	1
BP	neuron projection regeneration	14	1	0.348491	1
BP	regulation of sterol transport	14	1	0.348491	1
BP	regulation of cholesterol transport	14	1	0.348491	1
BP	positive regulation of interleukin-10 production	14	1	0.348491	1
BP	regulation of natural killer cell activation	14	1	0.348491	1
BP	regulation of transcription elongation by RNA polymerase II	14	1	0.348491	1
BP	positive regulation of dephosphorylation	14	1	0.348491	1
BP	defense response to protozoan	14	1	0.348491	1
BP	cellular component maintenance	14	1	0.348491	1
BP	myoblast differentiation	14	1	0.348491	1
BP	ceramide biosynthetic process	14	1	0.348491	1
BP	negative regulation of insulin receptor signaling pathway	14	1	0.348491	1
BP	regulation of cartilage development	14	1	0.348491	1
BP	regulation of insulin secretion involved in cellular response to glucose stimulus	14	1	0.348491	1
BP	platelet aggregation	14	1	0.348491	1
BP	protein K63-linked ubiquitination	14	1	0.348491	1
BP	mesonephric epithelium development	14	1	0.348491	1
BP	mesonephric tubule development	14	1	0.348491	1
BP	inorganic cation import across plasma membrane	14	1	0.348491	1
BP	inorganic ion import across plasma membrane	14	1	0.348491	1
BP	intermembrane lipid transfer	14	1	0.348491	1
BP	positive regulation of cell junction assembly	14	1	0.348491	1
BP	central nervous system development	160	6	0.349565	1
BP	lipid metabolic process	253	9	0.349645	1
BP	positive regulation of cytosolic calcium ion concentration	41	2	0.35109	1
BP	response to glucose	41	2	0.35109	1
BP	protein homooligomerization	41	2	0.35109	1
BP	defense response to other organism	285	10	0.352442	1
BP	negative regulation of defense response	70	3	0.352481	1
BP	negative regulation of locomotion	70	3	0.352481	1
BP	regulation of membrane potential	70	3	0.352481	1
BP	positive regulation of cell adhesion	130	5	0.352773	1
BP	peptide biosynthetic process	100	4	0.354413	1
BP	regulation of secretion by cell	100	4	0.354413	1
BP	anatomical structure morphogenesis	445	15	0.357898	1
BP	DNA-templated transcription	638	21	0.358719	1
BP	nucleic acid-templated transcription	638	21	0.358719	1
BP	regulation of defense response	162	6	0.36053	1
BP	protein localization to extracellular region	71	3	0.360817	1
BP	response to virus	101	4	0.361368	1
BP	RNA biosynthetic process	639	21	0.361683	1
BP	regionalization	42	2	0.362107	1
BP	epidermis development	42	2	0.362107	1
BP	negative regulation of DNA-binding transcription factor activity	42	2	0.362107	1
BP	regulation of myeloid cell differentiation	42	2	0.362107	1
BP	import into cell	42	2	0.362107	1
BP	positive regulation of macromolecule biosynthetic process	319	11	0.362432	1
BP	mesonephros development	15	1	0.368176	1
BP	response to tumor cell	15	1	0.368176	1
BP	nucleotide-excision repair	15	1	0.368176	1
BP	DNA alkylation	15	1	0.368176	1
BP	DNA methylation	15	1	0.368176	1
BP	terpenoid metabolic process	15	1	0.368176	1
BP	endoderm development	15	1	0.368176	1
BP	nucleoside monophosphate metabolic process	15	1	0.368176	1
BP	nucleoside triphosphate biosynthetic process	15	1	0.368176	1
BP	sensory perception of pain	15	1	0.368176	1
BP	interferon-beta production	15	1	0.368176	1
BP	regulation of interferon-beta production	15	1	0.368176	1
BP	cholesterol efflux	15	1	0.368176	1
BP	protein localization to cell surface	15	1	0.368176	1
BP	synaptic transmission, glutamatergic	15	1	0.368176	1
BP	ERAD pathway	15	1	0.368176	1
BP	response to alkaloid	15	1	0.368176	1
BP	regulation of leukocyte degranulation	15	1	0.368176	1
BP	regulatory T cell differentiation	15	1	0.368176	1
BP	positive regulation of fat cell differentiation	15	1	0.368176	1
BP	regulation of T-helper cell differentiation	15	1	0.368176	1
BP	positive regulation of exocytosis	15	1	0.368176	1
BP	negative regulation of axonogenesis	15	1	0.368176	1
BP	regulation of synapse assembly	15	1	0.368176	1
BP	artery development	15	1	0.368176	1
BP	membrane assembly	15	1	0.368176	1
BP	ruffle assembly	15	1	0.368176	1
BP	negative regulation of cellular response to insulin stimulus	15	1	0.368176	1
BP	regulation of macrophage migration	15	1	0.368176	1
BP	positive regulation of CD4-positive, alpha-beta T cell activation	15	1	0.368176	1
BP	cellular response to hormone stimulus	102	4	0.368323	1
BP	glycerolipid metabolic process	72	3	0.369139	1
BP	nucleobase-containing compound biosynthetic process	707	23	0.371185	1
BP	vascular process in circulatory system	43	2	0.373057	1
BP	rhythmic process	43	2	0.373057	1
BP	regulation of organelle assembly	43	2	0.373057	1
BP	cellular component organization	1067	34	0.374047	1
BP	regulation of metabolic process	1199	38	0.37556	1
BP	anatomical structure formation involved in morphogenesis	196	7	0.375813	1
BP	regulation of cellular localization	196	7	0.375813	1
BP	glycoprotein metabolic process	73	3	0.377444	1
BP	immunoglobulin mediated immune response	73	3	0.377444	1
BP	cell junction assembly	73	3	0.377444	1
BP	positive regulation of DNA-templated transcription	291	10	0.377543	1
BP	positive regulation of RNA biosynthetic process	291	10	0.377543	1
BP	positive regulation of nucleic acid-templated transcription	291	10	0.377543	1
BP	macromolecule biosynthetic process	807	26	0.378109	1
BP	vacuole organization	44	2	0.383932	1
BP	learning or memory	44	2	0.383932	1
BP	response to hexose	44	2	0.383932	1
BP	cellular process involved in reproduction in multicellular organism	44	2	0.383932	1
BP	lipid modification	44	2	0.383932	1
BP	regulation of protein localization to membrane	44	2	0.383932	1
BP	ossification	74	3	0.385728	1
BP	phospholipid metabolic process	74	3	0.385728	1
BP	neuron death	74	3	0.385728	1
BP	regulation of cellular macromolecule biosynthetic process	74	3	0.385728	1
BP	morphogenesis of a polarized epithelium	16	1	0.387273	1
BP	MHC protein complex assembly	16	1	0.387273	1
BP	peptide antigen assembly with MHC protein complex	16	1	0.387273	1
BP	endothelium development	16	1	0.387273	1
BP	protein targeting to mitochondrion	16	1	0.387273	1
BP	phospholipase C-activating G protein-coupled receptor signaling pathway	16	1	0.387273	1
BP	smooth muscle cell migration	16	1	0.387273	1
BP	fatty acid transport	16	1	0.387273	1
BP	lipid translocation	16	1	0.387273	1
BP	primary alcohol metabolic process	16	1	0.387273	1
BP	regulation of tube size	16	1	0.387273	1
BP	regulation of tube diameter	16	1	0.387273	1
BP	insulin secretion involved in cellular response to glucose stimulus	16	1	0.387273	1
BP	ERBB signaling pathway	16	1	0.387273	1
BP	TORC1 signaling	16	1	0.387273	1
BP	type 2 immune response	16	1	0.387273	1
BP	positive regulation of tyrosine phosphorylation of STAT protein	16	1	0.387273	1
BP	endothelial cell differentiation	16	1	0.387273	1
BP	microtubule polymerization	16	1	0.387273	1
BP	embryonic skeletal system morphogenesis	16	1	0.387273	1
BP	retina development in camera-type eye	16	1	0.387273	1
BP	regulation of lipase activity	16	1	0.387273	1
BP	blood vessel diameter maintenance	16	1	0.387273	1
BP	fatty acid derivative metabolic process	16	1	0.387273	1
BP	cranial skeletal system development	16	1	0.387273	1
BP	regulation of vesicle-mediated transport	105	4	0.389165	1
BP	cell killing	75	3	0.393988	1
BP	B cell mediated immunity	75	3	0.393988	1
BP	eye development	45	2	0.394728	1
BP	hexose metabolic process	45	2	0.394728	1
BP	positive regulation of intracellular transport	45	2	0.394728	1
BP	skeletal system morphogenesis	45	2	0.394728	1
BP	regulation of response to external stimulus	232	8	0.397562	1
BP	cellular response to chemical stimulus	586	19	0.397628	1
BP	peptidyl-tyrosine phosphorylation	76	3	0.402222	1
BP	peptidyl-tyrosine modification	76	3	0.402222	1
BP	cellular macromolecule biosynthetic process	170	6	0.404566	1
BP	blood coagulation	46	2	0.40544	1
BP	hemostasis	46	2	0.40544	1
BP	organic hydroxy compound transport	46	2	0.40544	1
BP	interferon-gamma production	46	2	0.40544	1
BP	regulation of interferon-gamma production	46	2	0.40544	1
BP	response to monosaccharide	46	2	0.40544	1
BP	entry into host	46	2	0.40544	1
BP	viral entry into host cell	46	2	0.40544	1
BP	coagulation	46	2	0.40544	1
BP	regulation of canonical Wnt signaling pathway	46	2	0.40544	1
BP	nucleosome assembly	17	1	0.405798	1
BP	glycolipid metabolic process	17	1	0.405798	1
BP	glial cell migration	17	1	0.405798	1
BP	cellular monovalent inorganic cation homeostasis	17	1	0.405798	1
BP	regulation of epithelial cell differentiation	17	1	0.405798	1
BP	heterochromatin formation	17	1	0.405798	1
BP	ruffle organization	17	1	0.405798	1
BP	negative regulation of protein polymerization	17	1	0.405798	1
BP	endocytic recycling	17	1	0.405798	1
BP	regulation of DNA-templated transcription elongation	17	1	0.405798	1
BP	heterotypic cell-cell adhesion	17	1	0.405798	1
BP	cellular hormone metabolic process	17	1	0.405798	1
BP	cholesterol homeostasis	17	1	0.405798	1
BP	membrane biogenesis	17	1	0.405798	1
BP	regulation of activated T cell proliferation	17	1	0.405798	1
BP	regulation of viral entry into host cell	17	1	0.405798	1
BP	regulation of nuclear division	17	1	0.405798	1
BP	modulation by symbiont of entry into host	17	1	0.405798	1
BP	sterol homeostasis	17	1	0.405798	1
BP	cardiac muscle contraction	17	1	0.405798	1
BP	cellular response to mechanical stimulus	17	1	0.405798	1
BP	pyrimidine-containing compound metabolic process	17	1	0.405798	1
BP	regulation of membrane lipid distribution	17	1	0.405798	1
BP	liposaccharide metabolic process	17	1	0.405798	1
BP	mononuclear cell differentiation	139	5	0.407625	1
BP	transmembrane receptor protein tyrosine kinase signaling pathway	108	4	0.409927	1
BP	response to lipid	171	6	0.410072	1
BP	regulation of DNA-templated transcription	623	20	0.411613	1
BP	regulation of nucleic acid-templated transcription	623	20	0.411613	1
BP	regulation of RNA biosynthetic process	623	20	0.411613	1
BP	regulation of transcription by RNA polymerase II	461	15	0.413407	1
BP	cellular component assembly	526	17	0.413651	1
BP	regulation of macromolecule biosynthetic process	689	22	0.413914	1
BP	positive regulation of cellular biosynthetic process	332	11	0.414685	1
BP	sensory system development	47	2	0.416063	1
BP	visual system development	47	2	0.416063	1
BP	regulation of mitotic cell cycle	78	3	0.418596	1
BP	regulation of body fluid levels	78	3	0.418596	1
BP	positive regulation of immune system process	269	9	0.420631	1
BP	aromatic compound biosynthetic process	724	23	0.420773	1
BP	secretion	173	6	0.421074	1
BP	autophagy	110	4	0.423699	1
BP	process utilizing autophagic mechanism	110	4	0.423699	1
BP	action potential	18	1	0.423769	1
BP	regulation of inflammatory response to antigenic stimulus	18	1	0.423769	1
BP	proteoglycan metabolic process	18	1	0.423769	1
BP	glycolytic process	18	1	0.423769	1
BP	acyl-CoA metabolic process	18	1	0.423769	1
BP	isoprenoid metabolic process	18	1	0.423769	1
BP	ATP generation from ADP	18	1	0.423769	1
BP	regulation of glucose metabolic process	18	1	0.423769	1
BP	antimicrobial humoral response	18	1	0.423769	1
BP	cerebral cortex development	18	1	0.423769	1
BP	regulation of bone mineralization	18	1	0.423769	1
BP	positive regulation of histone modification	18	1	0.423769	1
BP	regulation of microtubule polymerization or depolymerization	18	1	0.423769	1
BP	homotypic cell-cell adhesion	18	1	0.423769	1
BP	thioester metabolic process	18	1	0.423769	1
BP	multicellular organismal signaling	18	1	0.423769	1
BP	regulation of tyrosine phosphorylation of STAT protein	18	1	0.423769	1
BP	regulation of CD4-positive, alpha-beta T cell differentiation	18	1	0.423769	1
BP	regulation of biological process involved in symbiotic interaction	18	1	0.423769	1
BP	negative regulation of gene expression, epigenetic	18	1	0.423769	1
BP	regulation of receptor-mediated endocytosis	18	1	0.423769	1
BP	regulation of dendrite development	18	1	0.423769	1
BP	heterochromatin organization	18	1	0.423769	1
BP	establishment of protein localization to mitochondrion	18	1	0.423769	1
BP	meiotic nuclear division	18	1	0.423769	1
BP	mitochondrial gene expression	18	1	0.423769	1
BP	regulation of cellular response to insulin stimulus	18	1	0.423769	1
BP	macrophage migration	18	1	0.423769	1
BP	regulation of intracellular protein transport	48	2	0.426592	1
BP	protein autophosphorylation	48	2	0.426592	1
BP	regulation of viral life cycle	48	2	0.426592	1
BP	heterocycle biosynthetic process	726	23	0.42667	1
BP	leukocyte activation involved in immune response	79	3	0.426732	1
BP	epithelial cell proliferation	79	3	0.426732	1
BP	carbohydrate derivative biosynthetic process	111	4	0.430559	1
BP	animal organ development	597	19	0.432461	1
BP	cell activation involved in immune response	80	3	0.43483	1
BP	establishment or maintenance of cell polarity	49	2	0.437024	1
BP	neuron apoptotic process	49	2	0.437024	1
BP	regulation of secretion	112	4	0.437399	1
BP	regulation of multicellular organismal process	534	17	0.440252	1
BP	regulation of biological quality	665	21	0.440301	1
BP	formation of primary germ layer	19	1	0.441202	1
BP	negative regulation of production of molecular mediator of immune response	19	1	0.441202	1
BP	tyrosine phosphorylation of STAT protein	19	1	0.441202	1
BP	muscle cell migration	19	1	0.441202	1
BP	regulation of protein dephosphorylation	19	1	0.441202	1
BP	tissue regeneration	19	1	0.441202	1
BP	dicarboxylic acid metabolic process	19	1	0.441202	1
BP	ADP metabolic process	19	1	0.441202	1
BP	regulation of nucleocytoplasmic transport	19	1	0.441202	1
BP	response to axon injury	19	1	0.441202	1
BP	activated T cell proliferation	19	1	0.441202	1
BP	bone morphogenesis	19	1	0.441202	1
BP	selective autophagy	19	1	0.441202	1
BP	regulation of biomineral tissue development	19	1	0.441202	1
BP	protein localization to mitochondrion	19	1	0.441202	1
BP	positive regulation of canonical Wnt signaling pathway	19	1	0.441202	1
BP	meiotic cell cycle process	19	1	0.441202	1
BP	regulation of epithelial cell apoptotic process	19	1	0.441202	1
BP	regulation of cytokine production	209	7	0.441679	1
BP	brain development	113	4	0.444217	1
BP	chordate embryonic development	113	4	0.444217	1
BP	organophosphate biosynthetic process	113	4	0.444217	1
BP	cellular response to endogenous stimulus	242	8	0.444856	1
BP	positive regulation of RNA metabolic process	307	10	0.445179	1
BP	nucleotide biosynthetic process	50	2	0.447355	1
BP	response to carbohydrate	50	2	0.447355	1
BP	leukocyte chemotaxis	50	2	0.447355	1
BP	cellular carbohydrate metabolic process	50	2	0.447355	1
BP	establishment of protein localization to membrane	50	2	0.447355	1
BP	nucleoside phosphate biosynthetic process	50	2	0.447355	1
BP	regulation of macromolecule metabolic process	1096	34	0.44924	1
BP	modulation of chemical synaptic transmission	82	3	0.450901	1
BP	positive regulation of biosynthetic process	341	11	0.451087	1
BP	positive regulation of cellular metabolic process	538	17	0.453581	1
BP	cellular component organization or biogenesis	1098	34	0.454503	1
BP	cytokine production	212	7	0.456802	1
BP	macromolecule methylation	51	2	0.457581	1
BP	carboxylic acid catabolic process	51	2	0.457581	1
BP	protein complex oligomerization	51	2	0.457581	1
BP	cellular response to peptide hormone stimulus	51	2	0.457581	1
BP	myeloid leukocyte migration	51	2	0.457581	1
BP	embryo development ending in birth or egg hatching	115	4	0.457782	1
BP	antigen processing and presentation of peptide antigen via MHC class II	20	1	0.458113	1
BP	antigen processing and presentation of peptide or polysaccharide antigen via MHC class II	20	1	0.458113	1
BP	body fluid secretion	20	1	0.458113	1
BP	regulation of epithelial to mesenchymal transition	20	1	0.458113	1
BP	antigen processing and presentation of exogenous peptide antigen via MHC class II	20	1	0.458113	1
BP	positive regulation of lipid transport	20	1	0.458113	1
BP	cellular response to unfolded protein	20	1	0.458113	1
BP	receptor metabolic process	20	1	0.458113	1
BP	positive regulation of translation	20	1	0.458113	1
BP	negative regulation of lipid metabolic process	20	1	0.458113	1
BP	glucose import	20	1	0.458113	1
BP	defense response to Gram-positive bacterium	20	1	0.458113	1
BP	response to glucocorticoid	20	1	0.458113	1
BP	kidney epithelium development	20	1	0.458113	1
BP	organelle transport along microtubule	20	1	0.458113	1
BP	cellular oxidant detoxification	20	1	0.458113	1
BP	regulation of biomineralization	20	1	0.458113	1
BP	negative regulation of cytokine production	83	3	0.45887	1
BP	Wnt signaling pathway	83	3	0.45887	1
BP	regulation of trans-synaptic signaling	83	3	0.45887	1
BP	cell-cell signaling by wnt	83	3	0.45887	1
BP	locomotion	245	8	0.458989	1
BP	response to chemical	737	23	0.459224	1
BP	carboxylic acid metabolic process	180	6	0.459371	1
BP	carbohydrate metabolic process	116	4	0.464525	1
BP	chemotaxis	116	4	0.464525	1
BP	taxis	116	4	0.464525	1
BP	response to xenobiotic stimulus	84	3	0.466791	1
BP	protein dephosphorylation	52	2	0.4677	1
BP	response to light stimulus	52	2	0.4677	1
BP	movement in host	52	2	0.4677	1
BP	T cell receptor signaling pathway	52	2	0.4677	1
BP	protein maturation	52	2	0.4677	1
BP	activation of immune response	117	4	0.471241	1
BP	protein-containing complex organization	346	11	0.47126	1
BP	cell-cell signaling	281	9	0.473993	1
BP	CD4-positive, alpha-beta T cell differentiation involved in immune response	21	1	0.474518	1
BP	transcription elongation by RNA polymerase II promoter	21	1	0.474518	1
BP	smoothened signaling pathway	21	1	0.474518	1
BP	regulation of heart contraction	21	1	0.474518	1
BP	positive regulation of macroautophagy	21	1	0.474518	1
BP	polyol metabolic process	21	1	0.474518	1
BP	sphingolipid biosynthetic process	21	1	0.474518	1
BP	regulation of axon extension	21	1	0.474518	1
BP	T-helper cell differentiation	21	1	0.474518	1
BP	leukocyte degranulation	21	1	0.474518	1
BP	embryonic skeletal system development	21	1	0.474518	1
BP	regulation of protein tyrosine kinase activity	21	1	0.474518	1
BP	nephron development	21	1	0.474518	1
BP	cellular response to leukemia inhibitory factor	21	1	0.474518	1
BP	regulation of cation channel activity	21	1	0.474518	1
BP	positive regulation of T cell activation	85	3	0.474663	1
BP	pattern specification process	53	2	0.477708	1
BP	organic acid catabolic process	53	2	0.477708	1
BP	fat cell differentiation	53	2	0.477708	1
BP	cellular response to abiotic stimulus	53	2	0.477708	1
BP	cellular response to environmental stimulus	53	2	0.477708	1
BP	secretion by cell	151	5	0.47981	1
BP	organophosphate metabolic process	184	6	0.481017	1
BP	regulation of transport	316	10	0.483113	1
BP	transcription by RNA polymerase II	481	15	0.483603	1
BP	regulation of cellular biosynthetic process	713	22	0.486086	1
BP	organic acid metabolic process	185	6	0.486392	1
BP	oxoacid metabolic process	185	6	0.486392	1
BP	lipid catabolic process	54	2	0.487603	1
BP	regulation of peptidyl-tyrosine phosphorylation	54	2	0.487603	1
BP	regulation of viral process	54	2	0.487603	1
BP	regulation of ERK1 and ERK2 cascade	54	2	0.487603	1
BP	B cell activation	87	3	0.49025	1
BP	alpha-beta T cell activation involved in immune response	22	1	0.490431	1
BP	alpha-beta T cell differentiation involved in immune response	22	1	0.490431	1
BP	B cell activation involved in immune response	22	1	0.490431	1
BP	pyruvate metabolic process	22	1	0.490431	1
BP	nucleoside diphosphate phosphorylation	22	1	0.490431	1
BP	striated muscle contraction	22	1	0.490431	1
BP	locomotory behavior	22	1	0.490431	1
BP	purine nucleoside diphosphate metabolic process	22	1	0.490431	1
BP	purine ribonucleoside diphosphate metabolic process	22	1	0.490431	1
BP	ribonucleoside diphosphate metabolic process	22	1	0.490431	1
BP	vascular transport	22	1	0.490431	1
BP	synaptic vesicle exocytosis	22	1	0.490431	1
BP	metencephalon development	22	1	0.490431	1
BP	regulation of B cell proliferation	22	1	0.490431	1
BP	positive regulation of protein binding	22	1	0.490431	1
BP	collagen metabolic process	22	1	0.490431	1
BP	nucleoside bisphosphate metabolic process	22	1	0.490431	1
BP	ribonucleoside bisphosphate metabolic process	22	1	0.490431	1
BP	purine nucleoside bisphosphate metabolic process	22	1	0.490431	1
BP	sodium ion transmembrane transport	22	1	0.490431	1
BP	DNA methylation or demethylation	22	1	0.490431	1
BP	nucleotide phosphorylation	22	1	0.490431	1
BP	regulation of oxidoreductase activity	22	1	0.490431	1
BP	monovalent inorganic cation homeostasis	22	1	0.490431	1
BP	long-term synaptic potentiation	22	1	0.490431	1
BP	cellular response to type I interferon	22	1	0.490431	1
BP	positive regulation of plasma membrane bounded cell projection assembly	22	1	0.490431	1
BP	transport across blood-brain barrier	22	1	0.490431	1
BP	epithelial cell apoptotic process	22	1	0.490431	1
BP	response to leukemia inhibitory factor	22	1	0.490431	1
BP	negative regulation of extrinsic apoptotic signaling pathway	22	1	0.490431	1
BP	organic cyclic compound biosynthetic process	748	23	0.491826	1
BP	multicellular organismal process	1146	35	0.493759	1
BP	response to external biotic stimulus	352	11	0.495331	1
BP	response to other organism	352	11	0.495331	1
BP	regulation of cellular process	1876	57	0.496499	1
BP	chemical homeostasis	187	6	0.497094	1
BP	phospholipid biosynthetic process	55	2	0.497383	1
BP	organic anion transport	55	2	0.497383	1
BP	biological process involved in interaction with host	55	2	0.497383	1
BP	supramolecular fiber organization	154	5	0.497463	1
BP	regulation of RNA metabolic process	653	20	0.505088	1
BP	response to peptide	89	3	0.505616	1
BP	neuron migration	23	1	0.505868	1
BP	chondrocyte differentiation	23	1	0.505868	1
BP	T cell differentiation involved in immune response	23	1	0.505868	1
BP	production of molecular mediator involved in inflammatory response	23	1	0.505868	1
BP	regulation of G protein-coupled receptor signaling pathway	23	1	0.505868	1
BP	regulation of signaling receptor activity	23	1	0.505868	1
BP	positive regulation of Wnt signaling pathway	23	1	0.505868	1
BP	bone mineralization	23	1	0.505868	1
BP	microtubule polymerization or depolymerization	23	1	0.505868	1
BP	regulation of TOR signaling	23	1	0.505868	1
BP	regulation of Rho protein signal transduction	23	1	0.505868	1
BP	epigenetic regulation of gene expression	23	1	0.505868	1
BP	regulation of JUN kinase activity	23	1	0.505868	1
BP	regulation of alpha-beta T cell differentiation	23	1	0.505868	1
BP	exocytic process	23	1	0.505868	1
BP	cellular detoxification	23	1	0.505868	1
BP	regulated exocytosis	56	2	0.507045	1
BP	negative regulation of proteolysis	56	2	0.507045	1
BP	regulation of response to stress	289	9	0.50911	1
BP	response to biotic stimulus	356	11	0.511259	1
BP	regulation of cellular metabolic process	987	30	0.511672	1
BP	regulation of cellular component organization	456	14	0.5123	1
BP	regulation of neuron projection development	90	3	0.513212	1
BP	urogenital system development	57	2	0.516589	1
BP	regulation of B cell activation	57	2	0.516589	1
BP	chemical synaptic transmission	124	4	0.517347	1
BP	anterograde trans-synaptic signaling	124	4	0.517347	1
BP	DNA metabolic process	158	5	0.520661	1
BP	regulation of leukocyte differentiation	91	3	0.520747	1
BP	acute inflammatory response	24	1	0.520842	1
BP	negative regulation of adaptive immune response based on somatic recombination of immune receptors built from immunoglobulin superfamily domains	24	1	0.520842	1
BP	response to unfolded protein	24	1	0.520842	1
BP	synapse assembly	24	1	0.520842	1
BP	glial cell development	24	1	0.520842	1
BP	receptor internalization	24	1	0.520842	1
BP	response to estradiol	24	1	0.520842	1
BP	regulation of toll-like receptor signaling pathway	24	1	0.520842	1
BP	regulation of dephosphorylation	24	1	0.520842	1
BP	B cell proliferation	24	1	0.520842	1
BP	meiotic cell cycle	24	1	0.520842	1
BP	regulation of extent of cell growth	24	1	0.520842	1
BP	positive regulation of lymphocyte activation	125	4	0.52379	1
BP	trans-synaptic signaling	125	4	0.52379	1
BP	regulation of biosynthetic process	726	22	0.525038	1
BP	regulation of leukocyte migration	58	2	0.526011	1
BP	glycoprotein biosynthetic process	58	2	0.526011	1
BP	regulation of T cell differentiation	58	2	0.526011	1
BP	regulation of molecular function	594	18	0.528678	1
BP	biological process involved in interspecies interaction between organisms	394	12	0.529339	1
BP	hemopoiesis	227	7	0.530954	1
BP	regulation of cellular component biogenesis	194	6	0.533958	1
BP	nuclear division	59	2	0.535311	1
BP	ERK1 and ERK2 cascade	59	2	0.535311	1
BP	nucleoside diphosphate metabolic process	25	1	0.535366	1
BP	positive regulation of cell-substrate adhesion	25	1	0.535366	1
BP	phospholipid transport	25	1	0.535366	1
BP	pallium development	25	1	0.535366	1
BP	substrate adhesion-dependent cell spreading	25	1	0.535366	1
BP	membrane lipid biosynthetic process	25	1	0.535366	1
BP	dendrite morphogenesis	25	1	0.535366	1
BP	lymphocyte apoptotic process	25	1	0.535366	1
BP	negative regulation of canonical Wnt signaling pathway	25	1	0.535366	1
BP	RNA phosphodiester bond hydrolysis	25	1	0.535366	1
BP	cellular response to toxic substance	25	1	0.535366	1
BP	cell-cell adhesion via plasma-membrane adhesion molecules	25	1	0.535366	1
BP	regulation of protein targeting	25	1	0.535366	1
BP	monocarboxylic acid metabolic process	128	4	0.542875	1
BP	sexual reproduction	94	3	0.542977	1
BP	regulation of Wnt signaling pathway	60	2	0.544488	1
BP	protein polymerization	60	2	0.544488	1
BP	cellular component biogenesis	566	17	0.546056	1
BP	negative regulation of developmental process	163	5	0.549031	1
BP	export from cell	163	5	0.549031	1
BP	immunoglobulin production involved in immunoglobulin-mediated immune response	26	1	0.549455	1
BP	regulation of leukocyte chemotaxis	26	1	0.549455	1
BP	negative regulation of adaptive immune response	26	1	0.549455	1
BP	gastrulation	26	1	0.549455	1
BP	cellular amino acid catabolic process	26	1	0.549455	1
BP	anterior/posterior pattern specification	26	1	0.549455	1
BP	response to purine-containing compound	26	1	0.549455	1
BP	central nervous system neuron differentiation	26	1	0.549455	1
BP	regulation of ossification	26	1	0.549455	1
BP	cholesterol transport	26	1	0.549455	1
BP	hindbrain development	26	1	0.549455	1
BP	response to corticosteroid	26	1	0.549455	1
BP	cell adhesion mediated by integrin	26	1	0.549455	1
BP	negative regulation of viral genome replication	26	1	0.549455	1
BP	nuclear export	26	1	0.549455	1
BP	positive regulation of protein kinase B signaling	26	1	0.549455	1
BP	regulation of blood circulation	26	1	0.549455	1
BP	positive regulation of lipid localization	26	1	0.549455	1
BP	positive regulation of developmental process	231	7	0.550135	1
BP	viral life cycle	95	3	0.550258	1
BP	negative regulation of protein phosphorylation	61	2	0.55354	1
BP	glycerophospholipid metabolic process	61	2	0.55354	1
BP	small molecule metabolic process	334	10	0.557203	1
BP	T cell differentiation	96	3	0.557471	1
BP	cellular response to stress	335	10	0.561215	1
BP	negative regulation of catalytic activity	131	4	0.561577	1
BP	synaptic signaling	131	4	0.561577	1
BP	DNA modification	27	1	0.563121	1
BP	regulation of muscle contraction	27	1	0.563121	1
BP	hexose transmembrane transport	27	1	0.563121	1
BP	regulation of cellular carbohydrate metabolic process	27	1	0.563121	1
BP	monosaccharide transmembrane transport	27	1	0.563121	1
BP	regulation of lipid transport	27	1	0.563121	1
BP	positive regulation of cellular amide metabolic process	27	1	0.563121	1
BP	nucleosome organization	27	1	0.563121	1
BP	negative regulation of neurogenesis	27	1	0.563121	1
BP	negative regulation of cytoskeleton organization	27	1	0.563121	1
BP	lipid homeostasis	27	1	0.563121	1
BP	heart contraction	27	1	0.563121	1
BP	regulation of wound healing	27	1	0.563121	1
BP	activation of GTPase activity	27	1	0.563121	1
BP	glucose transmembrane transport	27	1	0.563121	1
BP	hematopoietic or lymphoid organ development	234	7	0.564313	1
BP	regulation of anatomical structure size	97	3	0.564617	1
BP	positive regulation of nucleobase-containing compound metabolic process	336	10	0.565214	1
BP	leukocyte differentiation	166	5	0.56568	1
BP	regulation of plasma membrane bounded cell projection organization	132	4	0.567722	1
BP	negative regulation of molecular function	201	6	0.569713	1
BP	myeloid leukocyte activation	63	2	0.571268	1
BP	alcohol metabolic process	63	2	0.571268	1
BP	regulation of translation	63	2	0.571268	1
BP	regulation of neuron death	63	2	0.571268	1
BP	skeletal system development	98	3	0.571694	1
BP	system process	270	8	0.573149	1
BP	cell junction organization	133	4	0.57382	1
BP	inflammatory response to antigenic stimulus	28	1	0.576377	1
BP	phagocytosis, recognition	28	1	0.576377	1
BP	aging	28	1	0.576377	1
BP	response to nutrient	28	1	0.576377	1
BP	regulation of type I interferon production	28	1	0.576377	1
BP	type I interferon production	28	1	0.576377	1
BP	carbohydrate transmembrane transport	28	1	0.576377	1
BP	axon extension	28	1	0.576377	1
BP	regulation of cell division	28	1	0.576377	1
BP	negative regulation of nervous system development	28	1	0.576377	1
BP	regulation of regulated secretory pathway	28	1	0.576377	1
BP	positive regulation of protein localization to membrane	28	1	0.576377	1
BP	regulation of CD4-positive, alpha-beta T cell activation	28	1	0.576377	1
BP	positive regulation of gene expression	237	7	0.578298	1
BP	cellular biosynthetic process	979	29	0.57982	1
BP	spermatogenesis	64	2	0.579942	1
BP	ribonucleoprotein complex biogenesis	64	2	0.579942	1
BP	cell chemotaxis	64	2	0.579942	1
BP	embryo development	169	5	0.582024	1
BP	peptide metabolic process	135	4	0.585875	1
BP	regulation of cell projection organization	135	4	0.585875	1
BP	enzyme-linked receptor protein signaling pathway	170	5	0.587401	1
BP	regulation of kinase activity	170	5	0.587401	1
BP	male gamete generation	65	2	0.588488	1
BP	negative regulation of response to stimulus	342	10	0.588906	1
BP	heart process	29	1	0.589235	1
BP	purine ribonucleotide biosynthetic process	29	1	0.589235	1
BP	negative regulation of translation	29	1	0.589235	1
BP	stem cell population maintenance	29	1	0.589235	1
BP	BMP signaling pathway	29	1	0.589235	1
BP	biomineral tissue development	29	1	0.589235	1
BP	activation of protein kinase activity	29	1	0.589235	1
BP	regulation of pattern recognition receptor signaling pathway	29	1	0.589235	1
BP	regulation of microtubule cytoskeleton organization	29	1	0.589235	1
BP	detoxification	29	1	0.589235	1
BP	positive regulation of leukocyte activation	136	4	0.591831	1
BP	defense response	412	12	0.595805	1
BP	organelle fission	66	2	0.596908	1
BP	organelle localization	102	3	0.599297	1
BP	organic substance biosynthetic process	987	29	0.60095	1
BP	neurotransmitter secretion	30	1	0.601707	1
BP	negative regulation of neuron projection development	30	1	0.601707	1
BP	natural killer cell activation	30	1	0.601707	1
BP	macrophage activation	30	1	0.601707	1
BP	ATP metabolic process	30	1	0.601707	1
BP	alcohol biosynthetic process	30	1	0.601707	1
BP	DNA biosynthetic process	30	1	0.601707	1
BP	maintenance of cell number	30	1	0.601707	1
BP	vesicle-mediated transport to the plasma membrane	30	1	0.601707	1
BP	signal release from synapse	30	1	0.601707	1
BP	biomineralization	30	1	0.601707	1
BP	negative regulation of supramolecular fiber organization	30	1	0.601707	1
BP	organic acid transmembrane transport	30	1	0.601707	1
BP	regulation of protein localization to cell periphery	30	1	0.601707	1
BP	carboxylic acid transmembrane transport	30	1	0.601707	1
BP	negative regulation of organelle organization	67	2	0.605199	1
BP	negative regulation of phosphorylation	67	2	0.605199	1
BP	positive regulation of GTPase activity	67	2	0.605199	1
BP	cellular response to chemical stress	67	2	0.605199	1
BP	nucleotide metabolic process	103	3	0.606018	1
BP	regulation of localization	381	11	0.607197	1
BP	positive regulation of cell activation	139	4	0.6094	1
BP	purine ribonucleotide metabolic process	68	2	0.613364	1
BP	epithelial to mesenchymal transition	31	1	0.613804	1
BP	sodium ion transport	31	1	0.613804	1
BP	receptor signaling pathway via JAK-STAT	31	1	0.613804	1
BP	ribonucleotide biosynthetic process	31	1	0.613804	1
BP	organophosphate ester transport	31	1	0.613804	1
BP	TOR signaling	31	1	0.613804	1
BP	regulation of ion transmembrane transporter activity	31	1	0.613804	1
BP	sulfur compound biosynthetic process	31	1	0.613804	1
BP	phosphatidylinositol metabolic process	31	1	0.613804	1
BP	cell maturation	31	1	0.613804	1
BP	regulation of mononuclear cell migration	31	1	0.613804	1
BP	response to BMP	31	1	0.613804	1
BP	cellular response to BMP stimulus	31	1	0.613804	1
BP	leukocyte apoptotic process	31	1	0.613804	1
BP	postsynapse organization	31	1	0.613804	1
BP	olefinic compound metabolic process	31	1	0.613804	1
BP	negative regulation of secretion by cell	31	1	0.613804	1
BP	biological regulation	2086	62	0.614188	1
BP	positive regulation of transcription by RNA polymerase II	211	6	0.618466	1
BP	immune system development	246	7	0.618973	1
BP	nucleoside phosphate metabolic process	105	3	0.619239	1
BP	dephosphorylation	69	2	0.6214	1
BP	organonitrogen compound biosynthetic process	282	8	0.624212	1
BP	Rho protein signal transduction	32	1	0.625538	1
BP	ribose phosphate biosynthetic process	32	1	0.625538	1
BP	cellular response to glucose stimulus	32	1	0.625538	1
BP	cellular response to xenobiotic stimulus	32	1	0.625538	1
BP	receptor signaling pathway via STAT	32	1	0.625538	1
BP	positive regulation of metabolic process	694	20	0.628158	1
BP	anion transport	70	2	0.62931	1
BP	ribonucleotide metabolic process	70	2	0.62931	1
BP	establishment of protein localization to organelle	70	2	0.62931	1
BP	cellular response to peptide	70	2	0.62931	1
BP	positive regulation of macromolecule metabolic process	627	18	0.630755	1
BP	negative regulation of cellular component organization	143	4	0.632114	1
BP	positive regulation of leukocyte migration	33	1	0.636919	1
BP	regulation of carbohydrate metabolic process	33	1	0.636919	1
BP	fatty acid biosynthetic process	33	1	0.636919	1
BP	plasma membrane organization	33	1	0.636919	1
BP	carbohydrate transport	33	1	0.636919	1
BP	purine nucleoside triphosphate metabolic process	33	1	0.636919	1
BP	purine ribonucleoside triphosphate metabolic process	33	1	0.636919	1
BP	hormone-mediated signaling pathway	33	1	0.636919	1
BP	positive regulation of T cell differentiation	33	1	0.636919	1
BP	negative regulation of mitotic cell cycle	33	1	0.636919	1
BP	smooth muscle cell proliferation	33	1	0.636919	1
BP	regulation of smooth muscle cell proliferation	33	1	0.636919	1
BP	protein-DNA complex assembly	33	1	0.636919	1
BP	response to ketone	33	1	0.636919	1
BP	regulation of cell junction assembly	33	1	0.636919	1
BP	regulation of lipid localization	33	1	0.636919	1
BP	regulation of intracellular transport	71	2	0.637092	1
BP	cellular response to stimulus	1303	38	0.638979	1
BP	positive regulation of molecular function	321	9	0.640998	1
BP	purine nucleotide metabolic process	72	2	0.644748	1
BP	ribose phosphate metabolic process	72	2	0.644748	1
BP	positive regulation of cell projection organization	72	2	0.644748	1
BP	regulation of nucleobase-containing compound metabolic process	701	20	0.647925	1
BP	T cell activation involved in immune response	34	1	0.647957	1
BP	purine nucleotide biosynthetic process	34	1	0.647957	1
BP	mitochondrial transport	34	1	0.647957	1
BP	regulation of cell shape	34	1	0.647957	1
BP	negative regulation of cell development	34	1	0.647957	1
BP	transport along microtubule	34	1	0.647957	1
BP	regulation of exocytosis	34	1	0.647957	1
BP	regulation of transmembrane transporter activity	34	1	0.647957	1
BP	negative regulation of Wnt signaling pathway	34	1	0.647957	1
BP	negative regulation of cell growth	34	1	0.647957	1
BP	regulation of viral genome replication	34	1	0.647957	1
BP	regulation of fat cell differentiation	34	1	0.647957	1
BP	negative regulation of secretion	34	1	0.647957	1
BP	cellular response to monosaccharide stimulus	34	1	0.647957	1
BP	cellular response to hexose stimulus	34	1	0.647957	1
BP	negative regulation of cellular macromolecule biosynthetic process	34	1	0.647957	1
BP	biosynthetic process	1007	29	0.652125	1
BP	establishment of organelle localization	73	2	0.652278	1
BP	mitotic cell cycle	147	4	0.653985	1
BP	positive regulation of cytokine production	147	4	0.653985	1
BP	regulation of biological process	1972	58	0.657216	1
BP	regulation of cell migration	184	5	0.658655	1
BP	ribonucleoside triphosphate metabolic process	35	1	0.658663	1
BP	positive regulation of neuron projection development	35	1	0.658663	1
BP	positive regulation of T cell proliferation	35	1	0.658663	1
BP	respiratory system development	35	1	0.658663	1
BP	purine-containing compound biosynthetic process	35	1	0.658663	1
BP	biological process involved in symbiotic interaction	74	2	0.659682	1
BP	regulation of binding	74	2	0.659682	1
[truncated: 8,482 more rows]

## Sheet: Enrichment_chrom_states
State	Description	SetRatio	BgRatio	pvalue	p.adjust	qvalue	CpGs	Count	tissue	change
2_TssAFlnk	Flanking Active TSS	390/1309	47771/304765	6.3151e-38	9.47265e-37	6.64747e-37	cg18177682/cg23966705/cg22488268/cg01194782/cg04421269/cg19786221/cg01591025/cg11769606/cg05329798/cg16617097/cg05534464/cg10115490/cg11694641/cg14528881/cg19190714/cg11310299/cg07698384/cg00185839/cg23901202/cg21983579/cg05124575/cg21687703/cg13507964/cg26580576/cg23242489/cg07482220/cg01029238/cg05301359/cg17002091/cg26690592/cg13331936/cg01109287/cg05465342/cg25934680/cg25452485/cg08283293/cg2…	390	Primary mononuclear cells from peripheral blood	Increased methylation in depressed
1_TssA	Active TSS	149/1309	18045/304765	3.9586e-14	2.96895e-13	2.08348e-13	cg08091970/cg08785922/cg03436478/cg15998421/cg04030492/cg01434025/cg09977800/cg02297936/cg18759693/cg18772668/cg23644855/cg09841203/cg20652640/cg04870464/cg22150978/cg25637836/cg19163348/cg18569885/cg08495106/cg12399162/cg00288824/cg15253243/cg04769705/cg04648814/cg23064465/cg02105326/cg24022829/cg16584911/cg20098886/cg21051989/cg20757526/cg22195222/cg20555481/cg00594040/cg04355250/cg03065612/cg1…	149	Primary mononuclear cells from peripheral blood	Increased methylation in depressed
11_BivFlnk	Flanking Bivalent TSS/Enh	71/1309	8275/304765	5.99771e-08	2.99886e-07	2.10446e-07	cg23528652/cg04582843/cg14053749/cg25823142/cg15338683/cg11501976/cg23848433/cg19470159/cg13750123/cg01556457/cg26795730/cg14789039/cg18861189/cg24695832/cg07461318/cg04487506/cg05573997/cg21857959/cg01673669/cg06726207/cg11111057/cg02754945/cg14625631/cg12042113/cg18330611/cg02307605/cg17019143/cg08896945/cg13408776/cg01449663/cg20268522/cg03719092/cg13457165/cg13749815/cg01513081/cg26320663/cg2…	71	Primary mononuclear cells from peripheral blood	Increased methylation in depressed
10_TssBiv	Bivalent/Poised TSS	57/1309	7297/304765	1.79967e-05	6.74875e-05	4.73596e-05	cg19990022/cg03678139/cg23141855/cg01943185/cg25139493/cg02392619/cg08849126/cg23782952/cg00815399/cg15358752/cg00413089/cg05024413/cg13679216/cg12869623/cg00090936/cg05064078/cg26337985/cg07393255/cg02761376/cg09022607/cg15615350/cg06089934/cg13501181/cg13918613/cg15611624/cg02812207/cg03654472/cg13984181/cg12914362/cg13294594/cg10129816/cg09564101/cg24778909/cg05417985/cg01954188/cg11199399/cg1…	57	Primary mononuclear cells from peripheral blood	Increased methylation in depressed
13_ReprPC	Repressed PolyComb	162/1309	30589/304765	0.00344365	0.010331	0.0072498	cg11585805/cg02333517/cg07363270/cg24452591/cg20011552/cg03785955/cg07676709/cg23694616/cg06710648/cg00705992/cg00538212/cg01379846/cg22579691/cg19265970/cg03008693/cg00478710/cg08767182/cg17246714/cg03564727/cg12285565/cg01094687/cg18139195/cg10432440/cg10219192/cg04496920/cg00144335/cg17695543/cg23349301/cg27295373/cg10668926/cg09814975/cg18978493/cg06755555/cg20403557/cg11838439/cg10457440/cg2…	162	Primary mononuclear cells from peripheral blood	Increased methylation in depressed
9_Het	Heterochromatin	13/1309	2118/304765	0.130171	0.325428	0.22837	cg07050869/cg22835435/cg04801647/cg25458871/cg14715327/cg07297964/cg14530994/cg11347033/cg06407434/cg11331717/cg08538752/cg24377133/cg05988356	13	Primary mononuclear cells from peripheral blood	Increased methylation in depressed
3_TxFlnk	Transcr. at gene 5' and 3'	6/1309	893/304765	0.189091	0.405194	0.284347	cg17367596/cg08063911/cg01253676/cg11321083/cg24803614/cg14419102	6	Primary mononuclear cells from peripheral blood	Increased methylation in depressed
12_EnhBiv	Bivalent Enhancer	23/1309	4894/304765	0.360383	0.675718	0.474188	cg14897833/cg07278425/cg20064422/cg10605130/cg08638320/cg08473330/cg00770155/cg01519063/cg03906434/cg19270739/cg07906179/cg09463233/cg25833989/cg01729491/cg19719902/cg09548950/cg20305024/cg25954627/cg06218338/cg27014642/cg19435835/cg16577509/cg15669092	23	Primary mononuclear cells from peripheral blood	Increased methylation in depressed
7_Enh	Enhancers	46/1309	11509/304765	0.711006	1	0.701754	cg00866953/cg04664309/cg02589672/cg02130027/cg27518976/cg11344013/cg25408620/cg05399244/cg24304617/cg10735607/cg03303325/cg09272948/cg06517360/cg19410364/cg00293189/cg15244101/cg17796043/cg06391660/cg02492946/cg07425204/cg26562921/cg11002698/cg04322486/cg07213202/cg11829870/cg07596065/cg19677281/cg13407881/cg06879746/cg14110709/cg08264335/cg19120389/cg10550882/cg04938456/cg06252985/cg16210397/cg0…	46	Primary mononuclear cells from peripheral blood	Increased methylation in depressed
8_ZNF/Rpts	ZNF genes & repeats	1/1309	565/304765	0.912334	1	0.701754	cg14768256	1	Primary mononuclear cells from peripheral blood	Increased methylation in depressed
6_EnhG	Genic enhancers	6/1309	3237/304765	0.994356	1	0.701754	cg07011318/cg05942111/cg21507807/cg26207239/cg19711268/cg04197548	6	Primary mononuclear cells from peripheral blood	Increased methylation in depressed
14_ReprPCWk	Weak Repressed PolyComb	104/1309	36536/304765	0.999999	1	0.701754	cg01964852/cg01033001/cg02232284/cg19630681/cg21235215/cg00327669/cg02326301/cg20584011/cg24311922/cg18898632/cg25951217/cg26621790/cg11848539/cg22459739/cg11161150/cg10649494/cg12302647/cg15792487/cg23600944/cg05522011/cg19762747/cg13395854/cg16365064/cg21687775/cg03309176/cg15323871/cg08443605/cg25989075/cg04789225/cg25683575/cg13585586/cg04497015/cg11518454/cg04850961/cg09977376/cg21280320/cg0…	104	Primary mononuclear cells from peripheral blood	Increased methylation in depressed
4_Tx	Strong transcription	73/1309	31913/304765	1	1	0.701754	cg11869150/cg16436377/cg18403478/cg03606098/cg07364240/cg04252928/cg12223090/cg17915125/cg00632549/cg19841423/cg16546511/cg08248705/cg06754197/cg09438698/cg01756421/cg09919471/cg24921720/cg08909961/cg06493846/cg21623722/cg00012194/cg24332364/cg05502645/cg08659494/cg16483611/cg02993722/cg15820955/cg01793387/cg25354918/cg01657796/cg00922301/cg21166756/cg01455069/cg04260258/cg13086574/cg07661849/cg2…	73	Primary mononuclear cells from peripheral blood	Increased methylation in depressed
5_TxWk	Weak transcription	62/1309	30396/304765	1	1	0.701754	cg03514934/cg12126686/cg05041517/cg18144654/cg22052056/cg25308242/cg07695604/cg00012920/cg08266905/cg01390062/cg17110052/cg06674117/cg10089657/cg14219256/cg03330558/cg17164340/cg18856501/cg21225430/cg26658897/cg00892792/cg16587006/cg07402188/cg00433050/cg25768108/cg00463011/cg00503447/cg03705571/cg10491368/cg19725377/cg08724371/cg04948763/cg01108243/cg08303283/cg04010666/cg08866695/cg00261690/cg0…	62	Primary mononuclear cells from peripheral blood	Increased methylation in depressed
15_Quies	Quiescent/Low	146/1309	70727/304765	1	1	0.701754	cg24965479/cg12437658/cg20263853/cg23972860/cg01412518/cg12174390/cg17756131/cg01014438/cg05773108/cg12877335/cg06235246/cg12793610/cg18469436/cg10234477/cg04727357/cg18257852/cg14088628/cg16453794/cg16126754/cg26624105/cg14522302/cg10593713/cg21067465/cg05486260/cg25546651/cg18998321/cg04276765/cg02747210/cg23027296/cg11746156/cg21182715/cg17349151/cg07040303/cg13345817/cg03730027/cg08781340/cg2…	146	Primary mononuclear cells from peripheral blood	Increased methylation in depressed
1_TssA	Active TSS	610/1309	77752/304765	5.11959e-61	7.67938e-60	5.38904e-60	cg08091970/cg08785922/cg18177682/cg23966705/cg03436478/cg04582843/cg14897833/cg22488268/cg19990022/cg14053749/cg01194782/cg04421269/cg12877335/cg19786221/cg12793610/cg01591025/cg11769606/cg05329798/cg25823142/cg22052056/cg16617097/cg15998421/cg10115490/cg11694641/cg15338683/cg14528881/cg23694616/cg19190714/cg11310299/cg07698384/cg04030492/cg11501976/cg23901202/cg01434025/cg21983579/cg05124575/cg0…	610	Brain Dorsolateral Prefrontal Cortex	Increased methylation in depressed
2_TssAFlnk	Flanking Active TSS	110/1309	16875/304765	1.31656e-05	9.87419e-05	6.92926e-05	cg05534464/cg01756421/cg06710648/cg00185839/cg03678139/cg02589672/cg11848539/cg07482220/cg03330558/cg26795730/cg17164340/cg25104511/cg06524039/cg14789039/cg20758542/cg25408620/cg10971638/cg03621566/cg10735607/cg16220183/cg03705571/cg02105326/cg10481740/cg04948763/cg06334134/cg23057051/cg06499892/cg15244101/cg19270739/cg15604242/cg07906179/cg01253676/cg01453111/cg25847771/cg06375761/cg03719092/cg1…	110	Brain Dorsolateral Prefrontal Cortex	Increased methylation in depressed
13_ReprPC	Repressed PolyComb	88/1309	13423/304765	8.02981e-05	0.000401491	0.000281748	cg11585805/cg01964852/cg20011552/cg07278425/cg07676709/cg00705992/cg01379846/cg22579691/cg01094687/cg05522011/cg10219192/cg23349301/cg10668926/cg09814975/cg18978493/cg06755555/cg26104640/cg08116998/cg23490887/cg23206851/cg13527387/cg04886846/cg08638320/cg19131227/cg00667647/cg00582671/cg18805066/cg08473330/cg08548444/cg01519063/cg26607203/cg03906434/cg03700462/cg03254538/cg16233311/cg11945929/cg0…	88	Brain Dorsolateral Prefrontal Cortex	Increased methylation in depressed
10_TssBiv	Bivalent/Poised TSS	53/1309	8797/304765	0.00998713	0.0374518	0.0262819	cg23528652/cg23141855/cg19265970/cg00478710/cg13750123/cg03538731/cg10432440/cg08849126/cg24695832/cg00144335/cg13245375/cg01673669/cg09491120/cg01867647/cg00770155/cg12869623/cg19178742/cg13508911/cg11362604/cg08582701/cg08896945/cg13408776/cg01697354/cg19883905/cg02655630/cg02761376/cg26428727/cg03085170/cg13181164/cg02812207/cg09211399/cg19719902/cg13294594/cg01691768/cg09564101/cg07568194/cg0…	53	Brain Dorsolateral Prefrontal Cortex	Increased methylation in depressed
9_Het	Heterochromatin	9/1309	1015/304765	0.0335274	0.100582	0.070584	cg04801647/cg16987900/cg26622291/cg24120669/cg13931531/cg14530994/cg17735593/cg24377133/cg05988356	9	Brain Dorsolateral Prefrontal Cortex	Increased methylation in depressed
11_BivFlnk	Flanking Bivalent TSS/Enh	18/1309	3046/304765	0.112566	0.281416	0.197485	cg24452591/cg01943185/cg27295373/cg00815399/cg00413089/cg23842170/cg01449663/cg13749815/cg07862358/cg10200334/cg17073733/cg12402251/cg05624445/cg26337123/cg11782550/cg15264811/cg03523945/cg03347671	18	Brain Dorsolateral Prefrontal Cortex	Increased methylation in depressed
8_ZNF/Rpts	ZNF genes & repeats	2/1309	487/304765	0.619083	1	0.701754	cg11347033/cg00978427	2	Brain Dorsolateral Prefrontal Cortex	Increased methylation in depressed
12_EnhBiv	Bivalent Enhancer	11/1309	2767/304765	0.641907	1	0.701754	cg07363270/cg19630681/cg00538212/cg20064422/cg26690592/cg03564727/cg06206881/cg02844502/cg03883228/cg08894629/cg23526298	11	Brain Dorsolateral Prefrontal Cortex	Increased methylation in depressed
3_TxFlnk	Transcr. at gene 5' and 3'	1/1309	721/304765	0.955271	1	0.701754	cg17367596	1	Brain Dorsolateral Prefrontal Cortex	Increased methylation in depressed
4_Tx	Strong transcription	52/1309	19367/304765	0.999937	1	0.701754	cg01014438/cg11869150/cg03606098/cg04252928/cg12223090/cg18257852/cg19841423/cg16546511/cg08248705/cg06754197/cg09438698/cg00012920/cg09919471/cg24921720/cg21623722/cg00012194/cg24332364/cg08659494/cg16483611/cg23292266/cg00922301/cg21166756/cg01455069/cg04260258/cg07661849/cg00433050/cg21143706/cg26207239/cg23393892/cg11004323/cg07005047/cg07119973/cg05102770/cg02542872/cg03515927/cg20349803/cg1…	52	Brain Dorsolateral Prefrontal Cortex	Increased methylation in depressed
6_EnhG	Genic enhancers	3/1309	3652/304765	0.999981	1	0.701754	cg18403478/cg13395854/cg19725377	3	Brain Dorsolateral Prefrontal Cortex	Increased methylation in depressed
7_Enh	Enhancers	47/1309	19483/304765	0.999997	1	0.701754	cg05773108/cg03785955/cg07011318/cg21067465/cg15820955/cg18856501/cg12302647/cg23600944/cg00460983/cg11609571/cg04496920/cg03309176/cg04789225/cg15519065/cg03303325/cg08303283/cg06517360/cg23589174/cg03777205/cg06391660/cg02492946/cg19407453/cg22635096/cg18699025/cg04322486/cg02352181/cg11321083/cg15139182/cg20975074/cg09760574/cg12911763/cg25936358/cg00829063/cg06879746/cg19120389/cg10550882/cg0…	47	Brain Dorsolateral Prefrontal Cortex	Increased methylation in depressed
14_ReprPCWk	Weak Repressed PolyComb	73/1309	27899/304765	0.999999	1	0.701754	cg12437658/cg17756131/cg01033001/cg00327669/cg02326301/cg20584011/cg16126754/cg25951217/cg26621790/cg23848433/cg03730027/cg15792487/cg19762747/cg21687775/cg11344013/cg02662170/cg17174613/cg20950646/cg20403557/cg25683575/cg04497015/cg10457440/cg09977376/cg17976588/cg02086025/cg00498305/cg15917438/cg11635857/cg10112943/cg15717165/cg07504581/cg03065612/cg17313945/cg07621803/cg05246251/cg02307605/cg2…	73	Brain Dorsolateral Prefrontal Cortex	Increased methylation in depressed
5_TxWk	Weak transcription	108/1309	43764/304765	1	1	0.701754	cg01412518/cg03514934/cg12126686/cg16436377/cg05041517/cg18144654/cg07364240/cg25308242/cg00866953/cg17915125/cg14088628/cg00632549/cg26624105/cg07695604/cg10593713/cg05486260/cg08266905/cg07050869/cg02297936/cg08909961/cg17110052/cg06493846/cg06674117/cg10089657/cg08781340/cg05502645/cg11161150/cg20652640/cg14219256/cg24723559/cg02993722/cg01793387/cg10649494/cg26658897/cg17372245/cg00892792/cg2…	108	Brain Dorsolateral Prefrontal Cortex	Increased methylation in depressed
15_Quies	Quiescent/Low	124/1309	65717/304765	1	1	0.701754	cg24965479/cg20263853/cg02333517/cg23972860/cg12174390/cg06235246/cg02232284/cg21235215/cg18469436/cg10234477/cg04727357/cg16453794/cg04664309/cg14522302/cg24311922/cg05942111/cg18898632/cg25546651/cg18998321/cg04276765/cg01390062/cg02747210/cg23027296/cg11746156/cg21182715/cg17349151/cg07040303/cg22459739/cg13345817/cg13077865/cg14237223/cg11805552/cg21225430/cg16177693/cg03232390/cg26507637/cg1…	124	Brain Dorsolateral Prefrontal Cortex	Increased methylation in depressed
15_Quies	Quiescent/Low	210/678	70727/304765	2.10257e-06	2.44763e-05	2.20838e-05	cg18505978/cg19138214/cg00571067/cg09526693/cg18991165/cg11921111/cg12318152/cg04848555/cg20084434/cg25686744/cg16796161/cg19039765/cg09058542/cg01954957/cg25035332/cg22229828/cg01414487/cg22042996/cg27281765/cg18112235/cg06864533/cg27430444/cg05139219/cg24828322/cg20315445/cg25035320/cg00397714/cg01691160/cg19934194/cg09846510/cg06900782/cg17265300/cg06167556/cg11254196/cg00216305/cg22491067/cg2…	210	Primary mononuclear cells from peripheral blood	Decreased methylation in depressed
14_ReprPCWk	Weak Repressed PolyComb	122/678	36536/304765	3.49661e-06	2.44763e-05	2.20838e-05	cg04953582/cg21177558/cg04331525/cg22652286/cg01454540/cg05474370/cg08115297/cg02103822/cg02228185/cg26081974/cg16744856/cg17310354/cg17407629/cg15379240/cg11945565/cg03010561/cg25012529/cg10012711/cg20764358/cg14879279/cg04709703/cg13054212/cg20156985/cg18926062/cg07095347/cg09856611/cg14529331/cg19241279/cg16297030/cg01232909/cg19644949/cg20747449/cg17940268/cg26063030/cg17998283/cg00732775/cg1…	122	Primary mononuclear cells from peripheral blood	Decreased methylation in depressed
7_Enh	Enhancers	34/678	11509/304765	0.0602832	0.242967	0.219218	cg09114211/cg09874213/cg09904907/cg21282907/cg06821774/cg09149246/cg09231992/cg14199423/cg00294382/cg02760218/cg24773560/cg19548859/cg01943641/cg27117982/cg14703589/cg16792560/cg00767069/cg10216414/cg27413008/cg08706907/cg12819826/cg26273005/cg03215152/cg05511755/cg04112626/cg22740603/cg23175533/cg20540372/cg06571753/cg26966989/cg26152485/cg09225861/cg16379513/cg27027375	34	Primary mononuclear cells from peripheral blood	Decreased methylation in depressed
4_Tx	Strong transcription	82/678	31913/304765	0.0954243	0.242967	0.219218	cg14577066/cg23492432/cg08152567/cg11515530/cg25979157/cg04266873/cg10476989/cg01887440/cg14297332/cg08497649/cg25195899/cg17333791/cg26729368/cg09806966/cg15852446/cg22574586/cg24845296/cg21169285/cg27066067/cg20049727/cg00115567/cg22562051/cg22443975/cg17129937/cg04618331/cg02548542/cg04178407/cg08314208/cg12427264/cg21245816/cg02647247/cg19542849/cg06247837/cg03966955/cg22483095/cg23019576/cg2…	82	Primary mononuclear cells from peripheral blood	Decreased methylation in depressed
9_Het	Heterochromatin	8/678	2118/304765	0.104086	0.242967	0.219218	cg08235947/cg14597822/cg08130292/cg24459893/cg18286862/cg16270051/cg13834077/cg04185862	8	Primary mononuclear cells from peripheral blood	Decreased methylation in depressed
5_TxWk	Weak transcription	78/678	30396/304765	0.104129	0.242967	0.219218	cg22872634/cg25642974/cg17516635/cg26337954/cg24651824/cg01766699/cg11460562/cg02642561/cg23175907/cg16868784/cg16940501/cg21007509/cg05810439/cg17500680/cg21832546/cg15963344/cg13635014/cg26783297/cg13275515/cg11166600/cg20062978/cg00312809/cg20709110/cg11728867/cg02100365/cg14618411/cg12256038/cg19255007/cg14972654/cg27475923/cg14514483/cg14792180/cg13888853/cg01743110/cg25936980/cg20791744/cg2…	78	Primary mononuclear cells from peripheral blood	Decreased methylation in depressed
8_ZNF/Rpts	ZNF genes & repeats	1/678	565/304765	0.716205	1	0.902256	cg07100532	1	Primary mononuclear cells from peripheral blood	Decreased methylation in depressed
12_EnhBiv	Bivalent Enhancer	9/678	4894/304765	0.760306	1	0.902256	cg05193369/cg20948024/cg03052632/cg07033202/cg01342115/cg05304361/cg26932779/cg25646708/cg01286685	9	Primary mononuclear cells from peripheral blood	Decreased methylation in depressed
6_EnhG	Genic enhancers	4/678	3237/304765	0.929392	1	0.902256	cg16236270/cg03226203/cg22129323/cg14826331	4	Primary mononuclear cells from peripheral blood	Decreased methylation in depressed
13_ReprPC	Repressed PolyComb	53/678	30589/304765	0.979648	1	0.902256	cg01759597/cg21582112/cg26924294/cg22063989/cg07899997/cg20506783/cg01268381/cg18900591/cg26202847/cg08685733/cg14115182/cg01817029/cg06846310/cg23987322/cg04755995/cg16649791/cg07239938/cg07511564/cg07883869/cg00301159/cg05507607/cg00439323/cg16300531/cg07928883/cg19234738/cg11438986/cg12302402/cg03308092/cg03561455/cg00607755/cg04293152/cg09704168/cg03287658/cg19545472/cg21575929/cg12193249/cg0…	53	Primary mononuclear cells from peripheral blood	Decreased methylation in depressed
11_BivFlnk	Flanking Bivalent TSS/Enh	9/678	8275/304765	0.99496	1	0.902256	cg23563008/cg09760963/cg10065823/cg07548255/cg16300419/cg21780393/cg14871601/cg18043888/cg20401567	9	Primary mononuclear cells from peripheral blood	Decreased methylation in depressed
10_TssBiv	Bivalent/Poised TSS	5/678	7297/304765	0.999705	1	0.902256	cg23367608/cg26112014/cg00333154/cg06997114/cg09719217	5	Primary mononuclear cells from peripheral blood	Decreased methylation in depressed
1_TssA	Active TSS	19/678	18045/304765	0.999951	1	0.902256	cg04788288/cg14386691/cg04215475/cg16231241/cg18590502/cg02577487/cg02207491/cg01016637/cg22081008/cg04467226/cg06998965/cg16399745/cg05267955/cg18694780/cg03869874/cg27650171/cg14746369/cg18257541/cg09188212	19	Primary mononuclear cells from peripheral blood	Decreased methylation in depressed
2_TssAFlnk	Flanking Active TSS	44/678	47771/304765	1	1	0.902256	cg08715142/cg16042668/cg13213604/cg00738085/cg24787138/cg00814597/cg14010720/cg19280014/cg27561006/cg17929951/cg03644378/cg27590781/cg07000955/cg27025856/cg13551088/cg01177709/cg00405086/cg00402586/cg00649377/cg06482648/cg06917231/cg00550955/cg06533408/cg04665046/cg23396786/cg22652406/cg18618964/cg25091829/cg25481160/cg01426921/cg14671222/cg27321538/cg04369964/cg14460003/cg15423853/cg08474651/cg1…	44	Primary mononuclear cells from peripheral blood	Decreased methylation in depressed
15_Quies	Quiescent/Low	209/678	65717/304765	1.17253e-08	1.64154e-07	1.48109e-07	cg18505978/cg19138214/cg00571067/cg09526693/cg18991165/cg11921111/cg12318152/cg04953582/cg22872634/cg21177558/cg04331525/cg26337954/cg04848555/cg20084434/cg24651824/cg16796161/cg19039765/cg09058542/cg08115297/cg01954957/cg25035332/cg08152567/cg22229828/cg22042996/cg23175907/cg18112235/cg06864533/cg27430444/cg11515530/cg05139219/cg08235947/cg24828322/cg20315445/cg25035320/cg00397714/cg01691160/cg1…	209	Brain Dorsolateral Prefrontal Cortex	Decreased methylation in depressed
5_TxWk	Weak transcription	128/678	43764/304765	0.00070703	0.00494921	0.00446545	cg17516635/cg25686744/cg01766699/cg14577066/cg11460562/cg23492432/cg26081974/cg02642561/cg16868784/cg16940501/cg16744856/cg25979157/cg05810439/cg06900782/cg10476989/cg17500680/cg21832546/cg13635014/cg26783297/cg13275515/cg09753863/cg09614389/cg09149246/cg20062978/cg25195899/cg00312809/cg20709110/cg11728867/cg14042653/cg17391672/cg02100365/cg12256038/cg18926062/cg00294382/cg26729368/cg14972654/cg0…	128	Brain Dorsolateral Prefrontal Cortex	Decreased methylation in depressed
14_ReprPCWk	Weak Repressed PolyComb	75/678	27899/304765	0.0516186	0.240887	0.217342	cg01454540/cg05474370/cg02103822/cg01414487/cg15379240/cg11945565/cg22990543/cg07110129/cg25737891/cg10012711/cg15033776/cg04536844/cg19241279/cg01268381/cg16297030/cg18900591/cg26063030/cg25546428/cg16926445/cg14208057/cg02888699/cg27413008/cg16649791/cg08080145/cg02548542/cg06016911/cg24035928/cg07033202/cg24532083/cg04767758/cg01097872/cg18032502/cg01821149/cg03882001/cg00439323/cg12188903/cg1…	75	Brain Dorsolateral Prefrontal Cortex	Decreased methylation in depressed
7_Enh	Enhancers	46/678	19483/304765	0.359788	1	0.902256	cg21007509/cg17407629/cg22233512/cg14879279/cg19548859/cg13888853/cg00498804/cg03586390/cg22081096/cg00767069/cg10037068/cg18686547/cg06247837/cg16300419/cg00417823/cg01342115/cg03314052/cg05507607/cg02911270/cg07379741/cg19234738/cg03215152/cg23218354/cg00607755/cg03287658/cg09524508/cg02529547/cg03716852/cg25932566/cg26280695/cg19586199/cg22672830/cg02483462/cg12724221/cg03123759/cg26152485/cg2…	46	Brain Dorsolateral Prefrontal Cortex	Decreased methylation in depressed
12_EnhBiv	Bivalent Enhancer	7/678	2767/304765	0.41882	1	0.902256	cg05193369/cg08314208/cg07239938/cg11438986/cg17104700/cg05594525/cg20255231	7	Brain Dorsolateral Prefrontal Cortex	Decreased methylation in depressed
3_TxFlnk	Transcr. at gene 5' and 3'	2/678	721/304765	0.476802	1	0.902256	cg26273005/cg14826331	2	Brain Dorsolateral Prefrontal Cortex	Decreased methylation in depressed
4_Tx	Strong transcription	42/678	19367/304765	0.590258	1	0.902256	cg25642974/cg04266873/cg09114211/cg01887440/cg14297332/cg08497649/cg17333791/cg19255007/cg22574586/cg27066067/cg20049727/cg00115567/cg27243180/cg22562051/cg22443975/cg04618331/cg02647247/cg27585533/cg21110795/cg23671189/cg08706405/cg07676349/cg09516786/cg03869495/cg06640607/cg09618830/cg00822255/cg26925590/cg13563732/cg25410256/cg17925329/cg15749157/cg22129323/cg02506421/cg03431585/cg10369169/cg0…	42	Brain Dorsolateral Prefrontal Cortex	Decreased methylation in depressed
9_Het	Heterochromatin	2/678	1015/304765	0.660179	1	0.902256	cg08130292/cg24459893	2	Brain Dorsolateral Prefrontal Cortex	Decreased methylation in depressed
6_EnhG	Genic enhancers	6/678	3652/304765	0.821849	1	0.902256	cg15963344/cg17129937/cg03966955/cg16236270/cg22641632/cg19559114	6	Brain Dorsolateral Prefrontal Cortex	Decreased methylation in depressed
13_ReprPC	Repressed PolyComb	23/678	13423/304765	0.920713	1	0.902256	cg04215475/cg01759597/cg14010720/cg21582112/cg22063989/cg07899997/cg26202847/cg14115182/cg00550955/cg23987322/cg03736781/cg07511564/cg21780393/cg03308092/cg04293152/cg09704168/cg10982664/cg07856667/cg00871787/cg17849128/cg20401567/cg00682002/cg14343017	23	Brain Dorsolateral Prefrontal Cortex	Decreased methylation in depressed
2_TssAFlnk	Flanking Active TSS	29/678	16875/304765	0.940363	1	0.902256	cg14386691/cg16231241/cg09904907/cg18590502/cg14199423/cg07480640/cg04665046/cg13280041/cg14671222/cg16399745/cg06618097/cg04286823/cg05267955/cg14557202/cg04112626/cg01697794/cg03226203/cg27650171/cg09719217/cg05051606/cg03172688/cg02712878/cg19610615/cg13765278/cg23176214/cg00830029/cg25457886/cg13205937/cg00147172	29	Brain Dorsolateral Prefrontal Cortex	Decreased methylation in depressed
11_BivFlnk	Flanking Bivalent TSS/Enh	3/678	3046/304765	0.965709	1	0.902256	cg03052632/cg26924294/cg00532474	3	Brain Dorsolateral Prefrontal Cortex	Decreased methylation in depressed
10_TssBiv	Bivalent/Poised TSS	9/678	8797/304765	0.997566	1	0.902256	cg00216305/cg23367608/cg14529331/cg09760963/cg21245816/cg00301159/cg03561455/cg26932779/cg22203776	9	Brain Dorsolateral Prefrontal Cortex	Decreased methylation in depressed
1_TssA	Active TSS	97/678	77752/304765	1	1	0.902256	cg08715142/cg22652286/cg16042668/cg04788288/cg13213604/cg00738085/cg02228185/cg27281765/cg24787138/cg00814597/cg20948024/cg09874213/cg19280014/cg11166600/cg21282907/cg27561006/cg17929951/cg03644378/cg06821774/cg02577487/cg27590781/cg26112014/cg07000955/cg00333154/cg04709703/cg27025856/cg13029400/cg02760218/cg20506783/cg13551088/cg01177709/cg27475923/cg15852446/cg23563008/cg00405086/cg00402586/cg0…	97	Brain Dorsolateral Prefrontal Cortex	Decreased methylation in depressed
