# Supplementary material for: Decoding depression: a comprehensive multi-cohort exploration of blood DNA methylation using machine learning and deep learning approaches
Source: Transl Psychiatry. 2024 Jul 15;14:287. doi: 10.1038/s41398-024-02992-y (PMC11250806; doi:10.1038/s41398-024-02992-y)
Supplement: Supplementary file 3 — Data S3_S10 [file 41398_2024_2992_MOESM3_ESM.zip › Data S8.xlsx]

## Sheet: 10CV
Model	Methylation value	10x 3-CV accuracy (train)	10x 3-CV accuracy (hold-out)	10x 3-CV AUC (train)	10x 3-CV AUC (hold-out)	Selected CpGs (features)
Logistic regression ('L1')	Betaval	0.922	0.518	0.981	0.469	Top 10K Limma
Logistic regression ('L1')	Mval	1	0.475	1	0.425	Top 10K Limma
Logistic regression ('L1L2'/Elastic net)	Betaval	0.955	0.527	0.994	0.476	Top 10K Limma
Logistic regression ('L1L2'/Elastic net)	Mval	1	0.469	1	0.419	Top 10K Limma
Logistic regression ('L2')	Betaval	0.997	0.49	1	0.437	Top 10K Limma
Logistic regression ('L2')	Mval	1	0.45	1	0.403	Top 10K Limma
AdaBoost	Betaval	0.817	0.605	0.905	0.619	Top 200 Consistent (Pre-selected)
AdaBoost	Mval	0.817	0.605	0.904	0.618	Top 200 Consistent (Pre-selected)
DNN classifier	Mval	0.999	0.637	1	0.672	Top 200 Consistent (Pre-selected)
Decision tree	Betaval	1	0.541	1	0.527	Top 200 Consistent (Pre-selected)
Decision tree	Mval	1	0.542	1	0.528	Top 200 Consistent (Pre-selected)
JointAE-classifier	Mval	0.893	0.664	0.875	0.678	Top 200 Consistent (Pre-selected)
JointVAE-classifier	Mval	0.967	0.634	0.965	0.66	Top 200 Consistent (Pre-selected)
Logistic regression ('L1')	Betaval	0.659	0.603	0.721	0.604	Top 200 Consistent (Pre-selected)
Logistic regression ('L1')	Mval	0.784	0.651	0.852	0.686	Top 200 Consistent (Pre-selected)
Logistic regression ('L1L2'/Elastic net)	Betaval	0.676	0.627	0.744	0.644	Top 200 Consistent (Pre-selected)
Logistic regression ('L1L2'/Elastic net)	Mval	0.787	0.658	0.853	0.689	Top 200 Consistent (Pre-selected)
Logistic regression ('L2')	Betaval	0.697	0.652	0.76	0.687	Top 200 Consistent (Pre-selected)
Logistic regression ('L2')	Mval	0.784	0.659	0.853	0.694	Top 200 Consistent (Pre-selected)
Logistic regression (no regularization)	Betaval	0.785	0.648	0.854	0.682	Top 200 Consistent (Pre-selected)
Logistic regression (no regularization)	Mval	0.785	0.648	0.855	0.683	Top 200 Consistent (Pre-selected)
Random forest	Betaval	1	0.648	1	0.672	Top 200 Consistent (Pre-selected)
Random forest	Mval	1	0.648	1	0.674	Top 200 Consistent (Pre-selected)
SVM (Linear kernel)	Betaval	0.707	0.653	0.773	0.685	Top 200 Consistent (Pre-selected)
SVM (Linear kernel)	Mval	0.798	0.648	0.845	0.686	Top 200 Consistent (Pre-selected)
SVM (RBF kernel)	Betaval	0.59	0.59	0.767	0.682	Top 200 Consistent (Pre-selected)
SVM (RBF kernel)	Mval	0.89	0.687	0.957	0.725	Top 200 Consistent (Pre-selected)
AdaBoost	Betaval	0.845	0.547	0.93	0.532	Top 200 Limma
AdaBoost	Mval	0.847	0.54	0.93	0.522	Top 200 Limma
DNN classifier	Mval	1	0.546	1	0.538	Top 200 Limma
Decision tree	Betaval	1	0.525	1	0.509	Top 200 Limma
Decision tree	Mval	1	0.533	1	0.52	Top 200 Limma
JointAE-classifier	Mval	0.925	0.545	0.915	0.529	Top 200 Limma
JointVAE-classifier	Mval	0.972	0.542	0.971	0.533	Top 200 Limma
Logistic regression ('L1')	Betaval	0.732	0.553	0.798	0.513	Top 200 Limma
Logistic regression ('L1')	Mval	0.822	0.534	0.894	0.508	Top 200 Limma
Logistic regression ('L1L2'/Elastic net)	Betaval	0.734	0.562	0.8	0.523	Top 200 Limma
Logistic regression ('L1L2'/Elastic net)	Mval	0.82	0.524	0.891	0.504	Top 200 Limma
Logistic regression ('L2')	Betaval	0.741	0.569	0.807	0.531	Top 200 Limma
Logistic regression ('L2')	Mval	0.823	0.527	0.895	0.507	Top 200 Limma
Logistic regression (no regularization)	Betaval	0.821	0.527	0.896	0.504	Top 200 Limma
Logistic regression (no regularization)	Mval	0.824	0.52	0.897	0.498	Top 200 Limma
Random forest	Betaval	1	0.59	1	0.566	Top 200 Limma
Random forest	Mval	1	0.596	1	0.569	Top 200 Limma
SVM (Linear kernel)	Betaval	0.766	0.559	0.827	0.52	Top 200 Limma
SVM (Linear kernel)	Mval	0.833	0.523	0.882	0.5	Top 200 Limma
SVM (RBF kernel)	Betaval	0.59	0.59	0.78	0.533	Top 200 Limma
SVM (RBF kernel)	Mval	0.908	0.571	0.971	0.547	Top 200 Limma

## Sheet: Final test
Model	Methylation value	Accuracy (train/CV data)	Accuracy (last hold-out)	AUC (train/CV data)	AUC (last hold-out)	Selected CpGs (features)
Logistic regression ('L1')	Betaval	0.885	0.487	0.958	0.475	Top 10K Limma
Logistic regression ('L1')	Mval	1	0.487	1	0.485	Top 10K Limma
Logistic regression ('L1L2'/Elastic net)	Mval	1	0.503	1	0.486	Top 10K Limma
Logistic regression ('L1L2'/Elastic net)	Betaval	0.913	0.503	0.977	0.482	Top 10K Limma
Logistic regression ('L2')	Mval	1	0.497	1	0.49	Top 10K Limma
Logistic regression ('L2')	Betaval	0.961	0.491	0.998	0.498	Top 10K Limma
AdaBoost	Betaval	0.781	0.677	0.863	0.717	Top 200 Consistent (Pre-selected)
AdaBoost	Mval	0.781	0.677	0.863	0.717	Top 200 Consistent (Pre-selected)
DNN classifier	Mval	0.998	0.715	1	0.766	Top 200 Consistent (Pre-selected)
Decision tree	Mval	1	0.525	1	0.523	Top 200 Consistent (Pre-selected)
Decision tree	Betaval	1	0.547	1	0.545	Top 200 Consistent (Pre-selected)
JointAE-classifier	Mval	0.904	0.718	0.888	0.798	Top 200 Consistent (Pre-selected)
JointVAE-classifier	Mval	0.973	0.728	0.958	0.763	Top 200 Consistent (Pre-selected)
Logistic regression ('L1')	Betaval	0.668	0.649	0.729	0.727	Top 200 Consistent (Pre-selected)
Logistic regression ('L1')	Mval	0.768	0.718	0.824	0.795	Top 200 Consistent (Pre-selected)
Logistic regression ('L1L2'/Elastic net)	Mval	0.77	0.722	0.824	0.794	Top 200 Consistent (Pre-selected)
Logistic regression ('L1L2'/Elastic net)	Betaval	0.689	0.661	0.743	0.756	Top 200 Consistent (Pre-selected)
Logistic regression ('L2')	Mval	0.773	0.728	0.825	0.79	Top 200 Consistent (Pre-selected)
Logistic regression ('L2')	Betaval	0.708	0.684	0.754	0.78	Top 200 Consistent (Pre-selected)
Logistic regression (no regularization)	Betaval	0.767	0.712	0.825	0.798	Top 200 Consistent (Pre-selected)
Logistic regression (no regularization)	Mval	0.774	0.718	0.825	0.789	Top 200 Consistent (Pre-selected)
Random forest	Mval	1	0.633	1	0.733	Top 200 Consistent (Pre-selected)
Random forest	Betaval	1	0.633	1	0.712	Top 200 Consistent (Pre-selected)
SVM (Linear kernel)	Betaval	0.717	0.687	0.766	0.793	Top 200 Consistent (Pre-selected)
SVM (Linear kernel)	Mval	0.773	0.725	0.82	0.776	Top 200 Consistent (Pre-selected)
SVM (RBF kernel)	Mval	0.881	0.725	0.946	0.808	Top 200 Consistent (Pre-selected)
SVM (RBF kernel)	Betaval	0.59	0.528	0.753	0.79	Top 200 Consistent (Pre-selected)
AdaBoost	Mval	0.779	0.459	0.86	0.437	Top 200 Limma
AdaBoost	Betaval	0.771	0.462	0.866	0.458	Top 200 Limma
DNN classifier	Mval	0.999	0.437	1	0.432	Top 200 Limma
Decision tree	Mval	1	0.509	1	0.502	Top 200 Limma
Decision tree	Betaval	1	0.519	1	0.515	Top 200 Limma
JointAE-classifier	Mval	0.884	0.459	0.909	0.459	Top 200 Limma
JointVAE-classifier	Mval	0.951	0.487	0.95	0.472	Top 200 Limma
Logistic regression ('L1')	Mval	0.742	0.465	0.811	0.438	Top 200 Limma
Logistic regression ('L1')	Betaval	0.686	0.472	0.735	0.449	Top 200 Limma
Logistic regression ('L1L2'/Elastic net)	Mval	0.747	0.465	0.812	0.439	Top 200 Limma
Logistic regression ('L1L2'/Elastic net)	Betaval	0.678	0.475	0.731	0.447	Top 200 Limma
Logistic regression ('L2')	Betaval	0.684	0.491	0.738	0.45	Top 200 Limma
Logistic regression ('L2')	Mval	0.747	0.472	0.812	0.441	Top 200 Limma
Logistic regression (no regularization)	Betaval	0.752	0.475	0.816	0.449	Top 200 Limma
Logistic regression (no regularization)	Mval	0.748	0.472	0.813	0.442	Top 200 Limma
Random forest	Betaval	1	0.516	1	0.443	Top 200 Limma
Random forest	Mval	1	0.494	1	0.41	Top 200 Limma
SVM (Linear kernel)	Betaval	0.695	0.506	0.75	0.451	Top 200 Limma
SVM (Linear kernel)	Mval	0.765	0.478	0.809	0.445	Top 200 Limma
SVM (RBF kernel)	Mval	0.86	0.513	0.948	0.447	Top 200 Limma
SVM (RBF kernel)	Betaval	0.59	0.528	0.727	0.453	Top 200 Limma
