# Supplementary material for: Decoding depression: a comprehensive multi-cohort exploration of blood DNA methylation using machine learning and deep learning approaches
Source: Transl Psychiatry. 2024 Jul 15;14:287. doi: 10.1038/s41398-024-02992-y (PMC11250806; doi:10.1038/s41398-024-02992-y)
Supplement: Supplementary file 3 — Data S3_S10 [file 41398_2024_2992_MOESM3_ESM.zip › Data S9.xlsx]

## Sheet: 10CV (Cohort norm)
Model	Methylation value	10 CV accuracy (train)	10 CV accuracy (hold-out)	10 CV AUC (train)	10 CV AUC (hold-out)	Selected CpGs (features)
Logistic regression ('L1')	Betaval	0.94	0.657	0.987	0.694	Top 10K Limma
Logistic regression ('L1')	Mval	0.999	0.668	1	0.708	Top 10K Limma
Logistic regression ('L1L2'/Elastic net)	Betaval	0.971	0.668	0.996	0.706	Top 10K Limma
Logistic regression ('L1L2'/Elastic net)	Mval	1	0.668	1	0.707	Top 10K Limma
Logistic regression ('L2')	Betaval	0.998	0.66	0.999	0.701	Top 10K Limma
Logistic regression ('L2')	Mval	1	0.667	1	0.699	Top 10K Limma
AdaBoost	Betaval	0.849	0.679	0.938	0.733	Top 200 Consistent (Pre-selected)
AdaBoost	Mval	0.852	0.68	0.938	0.737	Top 200 Consistent (Pre-selected)
DNN classifier	Mval	0.999	0.708	1	0.771	Top 200 Consistent (Pre-selected)
Decision tree	Betaval	1	0.624	1	0.612	Top 200 Consistent (Pre-selected)
Decision tree	Mval	1	0.622	1	0.609	Top 200 Consistent (Pre-selected)
JointAE-classifier	Mval	0.866	0.711	0.901	0.724	Top 200 Consistent (Pre-selected)
JointVAE-classifier	Mval	0.982	0.707	0.978	0.772	Top 200 Consistent (Pre-selected)
Logistic regression ('L1')	Betaval	0.738	0.703	0.814	0.764	Top 200 Consistent (Pre-selected)
Logistic regression ('L1')	Mval	0.845	0.738	0.924	0.815	Top 200 Consistent (Pre-selected)
Logistic regression ('L1L2'/Elastic net)	Betaval	0.741	0.712	0.817	0.775	Top 200 Consistent (Pre-selected)
Logistic regression ('L1L2'/Elastic net)	Mval	0.849	0.739	0.926	0.816	Top 200 Consistent (Pre-selected)
Logistic regression ('L2')	Betaval	0.748	0.722	0.825	0.786	Top 200 Consistent (Pre-selected)
Logistic regression ('L2')	Mval	0.853	0.74	0.93	0.815	Top 200 Consistent (Pre-selected)
Logistic regression (no regularization)	Betaval	0.852	0.73	0.929	0.802	Top 200 Consistent (Pre-selected)
Logistic regression (no regularization)	Mval	0.856	0.732	0.932	0.8	Top 200 Consistent (Pre-selected)
Random forest	Betaval	1	0.707	1	0.762	Top 200 Consistent (Pre-selected)
Random forest	Mval	1	0.709	1	0.76	Top 200 Consistent (Pre-selected)
SVM (Linear kernel)	Betaval	0.747	0.71	0.851	0.789	Top 200 Consistent (Pre-selected)
SVM (Linear kernel)	Mval	0.867	0.73	0.92	0.802	Top 200 Consistent (Pre-selected)
SVM (RBF kernel)	Betaval	0.677	0.677	0.731	0.719	Top 200 Consistent (Pre-selected)
SVM (RBF kernel)	Mval	0.919	0.727	0.988	0.79	Top 200 Consistent (Pre-selected)
AdaBoost	Betaval	0.859	0.652	0.943	0.684	Top 200 Limma
AdaBoost	Mval	0.87	0.649	0.95	0.683	Top 200 Limma
DNN classifier	Mval	1	0.638	1	0.672	Top 200 Limma
Decision tree	Betaval	1	0.614	1	0.601	Top 200 Limma
Decision tree	Mval	1	0.615	1	0.602	Top 200 Limma
JointAE-classifier	Mval	0.874	0.647	0.906	0.655	Top 200 Limma
JointVAE-classifier	Mval	0.979	0.628	0.975	0.651	Top 200 Limma
Logistic regression ('L1')	Betaval	0.754	0.666	0.83	0.706	Top 200 Limma
Logistic regression ('L1')	Mval	0.807	0.643	0.882	0.677	Top 200 Limma
Logistic regression ('L1L2'/Elastic net)	Betaval	0.749	0.669	0.826	0.716	Top 200 Limma
Logistic regression ('L1L2'/Elastic net)	Mval	0.813	0.646	0.887	0.675	Top 200 Limma
Logistic regression ('L2')	Betaval	0.75	0.673	0.826	0.719	Top 200 Limma
Logistic regression ('L2')	Mval	0.841	0.648	0.915	0.681	Top 200 Limma
Logistic regression (no regularization)	Betaval	0.836	0.638	0.91	0.67	Top 200 Limma
Logistic regression (no regularization)	Mval	0.842	0.633	0.915	0.669	Top 200 Limma
Random forest	Betaval	1	0.68	1	0.726	Top 200 Limma
Random forest	Mval	1	0.687	1	0.731	Top 200 Limma
SVM (Linear kernel)	Betaval	0.762	0.675	0.851	0.699	Top 200 Limma
SVM (Linear kernel)	Mval	0.852	0.635	0.902	0.667	Top 200 Limma
SVM (RBF kernel)	Betaval	0.678	0.676	0.773	0.718	Top 200 Limma
SVM (RBF kernel)	Mval	0.928	0.676	0.988	0.706	Top 200 Limma

## Sheet: Final test (Cohort norm)
Model	Methylation value	Accuracy (train/CV data)	Accuracy (last hold-out)	AUC (train/CV data)	AUC (last hold-out)	Selected CpGs (features)
Logistic regression ('L1')	Betaval	0.924	0.589	0.981	0.7	Top 10K Limma
Logistic regression ('L1')	Mval	0.999	0.668	1	0.725	Top 10K Limma
Logistic regression ('L1L2'/Elastic net)	Mval	0.999	0.658	1	0.724	Top 10K Limma
Logistic regression ('L1L2'/Elastic net)	Betaval	0.956	0.601	0.992	0.716	Top 10K Limma
Logistic regression ('L2')	Mval	1	0.557	1	0.545	Top 10K Limma
Logistic regression ('L2')	Betaval	0.994	0.614	0.999	0.725	Top 10K Limma
AdaBoost	Betaval	0.817	0.677	0.907	0.751	Top 200 Consistent (Pre-selected)
AdaBoost	Mval	0.817	0.677	0.907	0.751	Top 200 Consistent (Pre-selected)
DNN classifier	Mval	0.998	0.703	1	0.786	Top 200 Consistent (Pre-selected)
Decision tree	Mval	1	0.655	1	0.656	Top 200 Consistent (Pre-selected)
Decision tree	Betaval	1	0.623	1	0.622	Top 200 Consistent (Pre-selected)
JointAE-classifier	Mval	0.964	0.823	0.962	0.915	Top 200 Consistent (Pre-selected)
JointVAE-classifier	Mval	0.946	0.728	0.97	0.799	Top 200 Consistent (Pre-selected)
Logistic regression ('L1')	Betaval	0.745	0.759	0.826	0.842	Top 200 Consistent (Pre-selected)
Logistic regression ('L1')	Mval	0.823	0.813	0.906	0.899	Top 200 Consistent (Pre-selected)
Logistic regression ('L1L2'/Elastic net)	Mval	0.823	0.81	0.907	0.899	Top 200 Consistent (Pre-selected)
Logistic regression ('L1L2'/Elastic net)	Betaval	0.75	0.744	0.825	0.842	Top 200 Consistent (Pre-selected)
Logistic regression ('L2')	Mval	0.836	0.785	0.91	0.907	Top 200 Consistent (Pre-selected)
Logistic regression ('L2')	Betaval	0.755	0.731	0.829	0.846	Top 200 Consistent (Pre-selected)
Logistic regression (no regularization)	Betaval	0.828	0.81	0.908	0.905	Top 200 Consistent (Pre-selected)
Logistic regression (no regularization)	Mval	0.835	0.794	0.911	0.907	Top 200 Consistent (Pre-selected)
Random forest	Mval	1	0.741	1	0.815	Top 200 Consistent (Pre-selected)
Random forest	Betaval	1	0.744	1	0.821	Top 200 Consistent (Pre-selected)
SVM (Linear kernel)	Betaval	0.759	0.756	0.851	0.862	Top 200 Consistent (Pre-selected)
SVM (Linear kernel)	Mval	0.838	0.823	0.906	0.897	Top 200 Consistent (Pre-selected)
SVM (RBF kernel)	Mval	0.913	0.744	0.985	0.812	Top 200 Consistent (Pre-selected)
SVM (RBF kernel)	Betaval	0.677	0.687	0.744	0.81	Top 200 Consistent (Pre-selected)
AdaBoost	Mval	0.792	0.633	0.888	0.688	Top 200 Limma
AdaBoost	Betaval	0.8	0.68	0.894	0.689	Top 200 Limma
DNN classifier	Mval	0.999	0.696	1	0.744	Top 200 Limma
Decision tree	Mval	1	0.661	1	0.656	Top 200 Limma
Decision tree	Betaval	1	0.687	1	0.688	Top 200 Limma
JointAE-classifier	Mval	0.915	0.642	0.927	0.592	Top 200 Limma
JointVAE-classifier	Mval	0.907	0.617	0.952	0.736	Top 200 Limma
Logistic regression ('L1')	Mval	0.751	0.687	0.812	0.704	Top 200 Limma
Logistic regression ('L1')	Betaval	0.702	0.69	0.767	0.745	Top 200 Limma
Logistic regression ('L1L2'/Elastic net)	Mval	0.744	0.684	0.813	0.7	Top 200 Limma
Logistic regression ('L1L2'/Elastic net)	Betaval	0.695	0.69	0.766	0.744	Top 200 Limma
Logistic regression ('L2')	Betaval	0.708	0.687	0.772	0.739	Top 200 Limma
Logistic regression ('L2')	Mval	0.763	0.68	0.819	0.617	Top 200 Limma
Logistic regression (no regularization)	Betaval	0.749	0.677	0.824	0.625	Top 200 Limma
Logistic regression (no regularization)	Mval	0.76	0.684	0.819	0.615	Top 200 Limma
Random forest	Betaval	1	0.722	1	0.769	Top 200 Limma
Random forest	Mval	1	0.718	1	0.759	Top 200 Limma
SVM (Linear kernel)	Betaval	0.698	0.69	0.778	0.713	Top 200 Limma
SVM (Linear kernel)	Mval	0.756	0.68	0.812	0.637	Top 200 Limma
SVM (RBF kernel)	Mval	0.862	0.655	0.97	0.73	Top 200 Limma
SVM (RBF kernel)	Betaval	0.677	0.687	0.752	0.747	Top 200 Limma
