# Supplementary material for: Decoding depression: a comprehensive multi-cohort exploration of blood DNA methylation using machine learning and deep learning approaches
Source: Transl Psychiatry. 2024 Jul 15;14:287. doi: 10.1038/s41398-024-02992-y (PMC11250806; doi:10.1038/s41398-024-02992-y)
Supplement: Supplementary file 3 — Data S3_S10 [file 41398_2024_2992_MOESM3_ESM.zip › Data S10.xlsx]

## Sheet: Feature selection 10CV
Model	Feature selection	10 CV accuracy (train)	10 CV accuracy (hold-out)	10 CV AUC (train)	10 CV AUC (hold-out)	Data harmonization
SVM (RBF kernel)	Top 5% Hypervar. CpGs	1	0.59	1	0.5	harmonized
SVM (RBF kernel)	Top 1% Hypervar. CpGs	1	0.59	1	0.51	harmonized
SVM (RBF kernel)	Top 0.1% Hypervar. CpGs	1	0.59	1	0.523	harmonized
SVM (RBF kernel)	ExtraTrees (200 CpGs)	0.88	0.565	0.969	0.522	harmonized
SVM (RBF kernel)	L1 Logist. regr. (200 CpGs)	0.999	0.534	1	0.445	harmonized
SVM (RBF kernel)	L1 Lin. SVC (200 CpGs)	1	0.565	1	0.433	harmonized
SVM (RBF kernel)	Best ANOVA F (200 CpGs)	0.911	0.546	0.972	0.506	harmonized
SVM (Linear kernel)	Top 5% Hypervar. CpGs	1	0.418	1	0.362	harmonized
SVM (Linear kernel)	Top 1% Hypervar. CpGs	1	0.434	1	0.383	harmonized
SVM (Linear kernel)	Top 0.1% Hypervar. CpGs	0.765	0.5	0.789	0.465	harmonized
SVM (Linear kernel)	ExtraTrees (200 CpGs)	0.763	0.516	0.809	0.488	harmonized
SVM (Linear kernel)	L1 Logist. regr. (200 CpGs)	0.934	0.461	0.97	0.419	harmonized
SVM (Linear kernel)	L1 Lin. SVC (200 CpGs)	0.975	0.456	0.991	0.415	harmonized
SVM (Linear kernel)	Best ANOVA F (200 CpGs)	0.84	0.498	0.892	0.462	harmonized
Logistic regression ('L2')	Top 5% Hypervar. CpGs	1	0.428	1	0.366	harmonized
Logistic regression ('L2')	Top 1% Hypervar. CpGs	1	0.442	1	0.391	harmonized
Logistic regression ('L2')	Top 0.1% Hypervar. CpGs	0.733	0.502	0.799	0.466	harmonized
Logistic regression ('L2')	ExtraTrees (200 CpGs)	0.754	0.512	0.822	0.477	harmonized
Logistic regression ('L2')	L1 Logist. regr. (200 CpGs)	0.926	0.464	0.979	0.42	harmonized
Logistic regression ('L2')	L1 Lin. SVC (200 CpGs)	0.969	0.457	0.995	0.413	harmonized
Logistic regression ('L2')	Best ANOVA F (200 CpGs)	0.836	0.499	0.909	0.462	harmonized
Random forest	Top 5% Hypervar. CpGs	1	0.585	1	0.534	harmonized
Random forest	Top 1% Hypervar. CpGs	1	0.584	1	0.541	harmonized
Random forest	Top 0.1% Hypervar. CpGs	1	0.588	1	0.564	harmonized
Random forest	ExtraTrees (200 CpGs)	1	0.592	1	0.552	harmonized
Random forest	L1 Logist. regr. (200 CpGs)	1	0.568	1	0.495	harmonized
Random forest	L1 Lin. SVC (200 CpGs)	1	0.563	1	0.487	harmonized
Random forest	Best ANOVA F (200 CpGs)	1	0.585	1	0.541	harmonized
Logistic regression (no regularization)	Top 5% Hypervar. CpGs	1	0.441	1	0.412	harmonized
Logistic regression (no regularization)	Top 1% Hypervar. CpGs	1	0.455	1	0.425	harmonized
Logistic regression (no regularization)	Top 0.1% Hypervar. CpGs	0.735	0.491	0.802	0.461	harmonized
Logistic regression (no regularization)	ExtraTrees (200 CpGs)	0.749	0.507	0.819	0.475	harmonized
Logistic regression (no regularization)	L1 Logist. regr. (200 CpGs)	0.934	0.466	0.981	0.425	harmonized
Logistic regression (no regularization)	L1 Lin. SVC (200 CpGs)	0.998	0.458	0.999	0.443	harmonized
Logistic regression (no regularization)	Best ANOVA F (200 CpGs)	0.831	0.498	0.904	0.464	harmonized
Logistic regression ('L1')	Top 5% Hypervar. CpGs	1	0.445	1	0.38	harmonized
Logistic regression ('L1')	Top 1% Hypervar. CpGs	1	0.448	1	0.396	harmonized
Logistic regression ('L1')	Top 0.1% Hypervar. CpGs	0.733	0.497	0.8	0.465	harmonized
Logistic regression ('L1')	ExtraTrees (200 CpGs)	0.746	0.514	0.815	0.484	harmonized
Logistic regression ('L1')	L1 Logist. regr. (200 CpGs)	0.925	0.463	0.978	0.422	harmonized
Logistic regression ('L1')	L1 Lin. SVC (200 CpGs)	0.964	0.454	0.994	0.412	harmonized
Logistic regression ('L1')	Best ANOVA F (200 CpGs)	0.828	0.505	0.899	0.463	harmonized
Logistic regression ('L1L2'/Elastic net)	Top 5% Hypervar. CpGs	1	0.442	1	0.374	harmonized
Logistic regression ('L1L2'/Elastic net)	Top 1% Hypervar. CpGs	1	0.448	1	0.396	harmonized
Logistic regression ('L1L2'/Elastic net)	Top 0.1% Hypervar. CpGs	0.731	0.496	0.799	0.465	harmonized
Logistic regression ('L1L2'/Elastic net)	ExtraTrees (200 CpGs)	0.748	0.513	0.818	0.484	harmonized
Logistic regression ('L1L2'/Elastic net)	L1 Logist. regr. (200 CpGs)	0.926	0.46	0.979	0.419	harmonized
Logistic regression ('L1L2'/Elastic net)	L1 Lin. SVC (200 CpGs)	0.965	0.458	0.995	0.416	harmonized
Logistic regression ('L1L2'/Elastic net)	Best ANOVA F (200 CpGs)	0.829	0.507	0.903	0.467	harmonized
Decision tree	Top 5% Hypervar. CpGs	1	0.527	1	0.511	harmonized
Decision tree	Top 1% Hypervar. CpGs	1	0.522	1	0.506	harmonized
Decision tree	Top 0.1% Hypervar. CpGs	1	0.518	1	0.504	harmonized
Decision tree	ExtraTrees (200 CpGs)	1	0.523	1	0.507	harmonized
Decision tree	L1 Logist. regr. (200 CpGs)	1	0.517	1	0.502	harmonized
Decision tree	L1 Lin. SVC (200 CpGs)	1	0.517	1	0.501	harmonized
Decision tree	Best ANOVA F (200 CpGs)	1	0.534	1	0.52	harmonized
AdaBoost	Top 5% Hypervar. CpGs	0.895	0.56	0.967	0.549	harmonized
AdaBoost	Top 1% Hypervar. CpGs	0.86	0.548	0.944	0.541	harmonized
AdaBoost	Top 0.1% Hypervar. CpGs	0.802	0.562	0.892	0.553	harmonized
AdaBoost	ExtraTrees (200 CpGs)	0.824	0.544	0.91	0.524	harmonized
AdaBoost	L1 Logist. regr. (200 CpGs)	0.844	0.522	0.931	0.494	harmonized
AdaBoost	L1 Lin. SVC (200 CpGs)	0.853	0.522	0.937	0.492	harmonized
AdaBoost	Best ANOVA F (200 CpGs)	0.847	0.53	0.933	0.503	harmonized
SVM (RBF kernel)	Top 5% Hypervar. CpGs	1	0.59	1	0.508	batch-level
SVM (RBF kernel)	Top 1% Hypervar. CpGs	1	0.59	1	0.581	batch-level
SVM (RBF kernel)	Top 0.1% Hypervar. CpGs	1	0.589	1	0.625	batch-level
SVM (RBF kernel)	ExtraTrees (200 CpGs)	0.835	0.691	0.973	0.711	batch-level
SVM (RBF kernel)	L1 Logist. regr. (200 CpGs)	0.999	0.626	1	0.668	batch-level
SVM (RBF kernel)	L1 Lin. SVC (200 CpGs)	1	0.623	1	0.684	batch-level
SVM (RBF kernel)	Best ANOVA F (200 CpGs)	0.796	0.69	0.949	0.705	batch-level
SVM (Linear kernel)	Top 5% Hypervar. CpGs	1	0.66	1	0.695	batch-level
SVM (Linear kernel)	Top 1% Hypervar. CpGs	1	0.625	1	0.652	batch-level
SVM (Linear kernel)	Top 0.1% Hypervar. CpGs	0.844	0.597	0.889	0.612	batch-level
SVM (Linear kernel)	ExtraTrees (200 CpGs)	0.796	0.642	0.849	0.668	batch-level
SVM (Linear kernel)	L1 Logist. regr. (200 CpGs)	0.976	0.617	0.991	0.643	batch-level
SVM (Linear kernel)	L1 Lin. SVC (200 CpGs)	0.998	0.619	0.999	0.645	batch-level
SVM (Linear kernel)	Best ANOVA F (200 CpGs)	0.777	0.642	0.822	0.669	batch-level
Logistic regression ('L2')	Top 5% Hypervar. CpGs	1	0.667	1	0.706	batch-level
Logistic regression ('L2')	Top 1% Hypervar. CpGs	1	0.635	1	0.666	batch-level
Logistic regression ('L2')	Top 0.1% Hypervar. CpGs	0.817	0.598	0.9	0.617	batch-level
Logistic regression ('L2')	ExtraTrees (200 CpGs)	0.784	0.648	0.86	0.682	batch-level
Logistic regression ('L2')	L1 Logist. regr. (200 CpGs)	0.967	0.62	0.995	0.651	batch-level
Logistic regression ('L2')	L1 Lin. SVC (200 CpGs)	0.994	0.622	1	0.647	batch-level
Logistic regression ('L2')	Best ANOVA F (200 CpGs)	0.759	0.646	0.83	0.686	batch-level
Random forest	Top 5% Hypervar. CpGs	1	0.686	1	0.732	batch-level
Random forest	Top 1% Hypervar. CpGs	1	0.682	1	0.731	batch-level
Random forest	Top 0.1% Hypervar. CpGs	1	0.685	1	0.724	batch-level
Random forest	ExtraTrees (200 CpGs)	1	0.684	1	0.725	batch-level
Random forest	L1 Logist. regr. (200 CpGs)	1	0.683	1	0.708	batch-level
Random forest	L1 Lin. SVC (200 CpGs)	1	0.685	1	0.72	batch-level
Random forest	Best ANOVA F (200 CpGs)	1	0.686	1	0.724	batch-level
Logistic regression (no regularization)	Top 5% Hypervar. CpGs	1	0.656	1	0.687	batch-level
Logistic regression (no regularization)	Top 1% Hypervar. CpGs	1	0.629	1	0.647	batch-level
Logistic regression (no regularization)	Top 0.1% Hypervar. CpGs	0.817	0.598	0.9	0.613	batch-level
Logistic regression (no regularization)	ExtraTrees (200 CpGs)	0.783	0.644	0.858	0.677	batch-level
Logistic regression (no regularization)	L1 Logist. regr. (200 CpGs)	0.998	0.618	1	0.619	batch-level
Logistic regression (no regularization)	L1 Lin. SVC (200 CpGs)	1	0.616	1	0.63	batch-level
Logistic regression (no regularization)	Best ANOVA F (200 CpGs)	0.762	0.645	0.828	0.682	batch-level
Logistic regression ('L1')	Top 5% Hypervar. CpGs	1	0.667	1	0.718	batch-level
Logistic regression ('L1')	Top 1% Hypervar. CpGs	0.998	0.648	1	0.684	batch-level
Logistic regression ('L1')	Top 0.1% Hypervar. CpGs	0.804	0.62	0.891	0.645	batch-level
Logistic regression ('L1')	ExtraTrees (200 CpGs)	0.781	0.657	0.853	0.694	batch-level
Logistic regression ('L1')	L1 Logist. regr. (200 CpGs)	0.963	0.625	0.994	0.652	batch-level
Logistic regression ('L1')	L1 Lin. SVC (200 CpGs)	0.99	0.628	0.999	0.656	batch-level
Logistic regression ('L1')	Best ANOVA F (200 CpGs)	0.752	0.662	0.823	0.704	batch-level
Logistic regression ('L1L2'/Elastic net)	Top 5% Hypervar. CpGs	1	0.669	1	0.718	batch-level
Logistic regression ('L1L2'/Elastic net)	Top 1% Hypervar. CpGs	0.999	0.648	1	0.684	batch-level
Logistic regression ('L1L2'/Elastic net)	Top 0.1% Hypervar. CpGs	0.806	0.624	0.894	0.644	batch-level
Logistic regression ('L1L2'/Elastic net)	ExtraTrees (200 CpGs)	0.777	0.649	0.853	0.686	batch-level
Logistic regression ('L1L2'/Elastic net)	L1 Logist. regr. (200 CpGs)	0.963	0.627	0.993	0.653	batch-level
Logistic regression ('L1L2'/Elastic net)	L1 Lin. SVC (200 CpGs)	0.992	0.626	0.999	0.655	batch-level
Logistic regression ('L1L2'/Elastic net)	Best ANOVA F (200 CpGs)	0.757	0.656	0.828	0.698	batch-level
Decision tree	Top 5% Hypervar. CpGs	1	0.602	1	0.591	batch-level
Decision tree	Top 1% Hypervar. CpGs	1	0.613	1	0.601	batch-level
Decision tree	Top 0.1% Hypervar. CpGs	1	0.602	1	0.59	batch-level
Decision tree	ExtraTrees (200 CpGs)	1	0.605	1	0.593	batch-level
Decision tree	L1 Logist. regr. (200 CpGs)	1	0.593	1	0.581	batch-level
Decision tree	L1 Lin. SVC (200 CpGs)	1	0.599	1	0.586	batch-level
Decision tree	Best ANOVA F (200 CpGs)	1	0.609	1	0.597	batch-level
AdaBoost	Top 5% Hypervar. CpGs	0.912	0.65	0.977	0.684	batch-level
AdaBoost	Top 1% Hypervar. CpGs	0.885	0.638	0.96	0.671	batch-level
AdaBoost	Top 0.1% Hypervar. CpGs	0.83	0.636	0.919	0.664	batch-level
AdaBoost	ExtraTrees (200 CpGs)	0.829	0.646	0.918	0.68	batch-level
AdaBoost	L1 Logist. regr. (200 CpGs)	0.878	0.627	0.956	0.654	batch-level
AdaBoost	L1 Lin. SVC (200 CpGs)	0.884	0.631	0.961	0.664	batch-level
AdaBoost	Best ANOVA F (200 CpGs)	0.825	0.654	0.918	0.692	batch-level
JointVAE-classifier	Top 5% Hypervar. CpGs	0.59	0.59	0.499	0.502	harmonized
JointVAE-classifier	Top 1% Hypervar. CpGs	0.983	0.475	0.985	0.45	harmonized
JointVAE-classifier	Top 0.1% Hypervar. CpGs	0.999	0.508	1	0.49	harmonized
JointVAE-classifier	ExtraTrees (200 CpGs)	0.979	0.522	0.973	0.508	harmonized
JointVAE-classifier	L1 Logist. regr. (200 CpGs)	0.998	0.476	0.999	0.435	harmonized
JointVAE-classifier	L1 Lin. SVC (200 CpGs)	0.998	0.467	1	0.422	harmonized
JointVAE-classifier	Best ANOVA F (200 CpGs)	0.974	0.527	0.969	0.507	harmonized
JointAE-classifier	Top 5% Hypervar. CpGs	0.629	0.58	0.547	0.488	harmonized
JointAE-classifier	Top 1% Hypervar. CpGs	0.995	0.467	0.994	0.409	harmonized
JointAE-classifier	Top 0.1% Hypervar. CpGs	0.975	0.503	0.961	0.479	harmonized
JointAE-classifier	ExtraTrees (200 CpGs)	0.865	0.524	0.859	0.501	harmonized
JointAE-classifier	L1 Logist. regr. (200 CpGs)	0.969	0.466	0.967	0.438	harmonized
JointAE-classifier	L1 Lin. SVC (200 CpGs)	0.984	0.457	0.983	0.416	harmonized
JointAE-classifier	Best ANOVA F (200 CpGs)	0.934	0.511	0.923	0.487	harmonized
DNN classifier	Top 5% Hypervar. CpGs	0.658	0.491	0.755	0.469	harmonized
DNN classifier	Top 1% Hypervar. CpGs	0.928	0.472	0.997	0.448	harmonized
DNN classifier	Top 0.1% Hypervar. CpGs	1	0.52	1	0.491	harmonized
DNN classifier	ExtraTrees (200 CpGs)	1	0.542	1	0.526	harmonized
DNN classifier	L1 Logist. regr. (200 CpGs)	1	0.471	1	0.429	harmonized
DNN classifier	L1 Lin. SVC (200 CpGs)	1	0.467	1	0.42	harmonized
DNN classifier	Best ANOVA F (200 CpGs)	1	0.528	1	0.508	harmonized
JointVAE-classifier	Top 5% Hypervar. CpGs	0.84	0.668	0.864	0.685	batch-level
JointVAE-classifier	Top 1% Hypervar. CpGs	0.996	0.645	0.999	0.671	batch-level
JointVAE-classifier	Top 0.1% Hypervar. CpGs	0.989	0.601	0.986	0.615	batch-level
JointVAE-classifier	ExtraTrees (200 CpGs)	0.967	0.624	0.966	0.648	batch-level
JointVAE-classifier	L1 Logist. regr. (200 CpGs)	0.999	0.625	1	0.647	batch-level
JointVAE-classifier	L1 Lin. SVC (200 CpGs)	0.998	0.625	0.999	0.646	batch-level
JointVAE-classifier	Best ANOVA F (200 CpGs)	0.961	0.625	0.957	0.654	batch-level
JointAE-classifier	Top 5% Hypervar. CpGs	0.929	0.66	0.938	0.687	batch-level
JointAE-classifier	Top 1% Hypervar. CpGs	0.986	0.654	0.979	0.693	batch-level
JointAE-classifier	Top 0.1% Hypervar. CpGs	0.954	0.605	0.961	0.617	batch-level
JointAE-classifier	ExtraTrees (200 CpGs)	0.882	0.661	0.885	0.652	batch-level
JointAE-classifier	L1 Logist. regr. (200 CpGs)	0.986	0.626	0.984	0.661	batch-level
JointAE-classifier	L1 Lin. SVC (200 CpGs)	0.993	0.634	0.992	0.678	batch-level
JointAE-classifier	Best ANOVA F (200 CpGs)	0.876	0.654	0.883	0.652	batch-level
DNN classifier	Top 5% Hypervar. CpGs	0.756	0.58	0.821	0.58	batch-level
DNN classifier	Top 1% Hypervar. CpGs	0.98	0.633	0.998	0.67	batch-level
DNN classifier	Top 0.1% Hypervar. CpGs	1	0.616	1	0.636	batch-level
DNN classifier	ExtraTrees (200 CpGs)	0.999	0.634	1	0.669	batch-level
DNN classifier	L1 Logist. regr. (200 CpGs)	1	0.626	1	0.648	batch-level
DNN classifier	L1 Lin. SVC (200 CpGs)	1	0.63	1	0.651	batch-level
DNN classifier	Best ANOVA F (200 CpGs)	0.999	0.637	1	0.666	batch-level

## Sheet: Feature selection Final test
Model	Feature selection	CV accuracy (train)	Accuracy (last test set)	CV AUC (train)	AUC (last test set)	Data harmonization	Comment
SVM (RBF kernel)	Top 5% Hypervar. CpGs	1	0.528	1	0.5	harmonized
SVM (RBF kernel)	Top 1% Hypervar. CpGs	1	0.528	1	0.497	harmonized
SVM (RBF kernel)	Top 0.1% Hypervar. CpGs	1	0.528	1	0.437	harmonized
SVM (RBF kernel)	ExtraTrees (200 CpGs)	0.851	0.522	0.948	0.549	harmonized
SVM (RBF kernel)	L1 Logist. regr. (200 CpGs)	0.998	0.503	1	0.442	harmonized
SVM (RBF kernel)	L1 Lin. SVC (200 CpGs)	1	0.544	1	0.495	harmonized
SVM (RBF kernel)	Best ANOVA F (200 CpGs)	0.862	0.491	0.949	0.458	harmonized
SVM (Linear kernel)	Top 5% Hypervar. CpGs	1	0.506	1	0.506	harmonized
SVM (Linear kernel)	Top 1% Hypervar. CpGs	1	0.44	1	0.476	harmonized
SVM (Linear kernel)	Top 0.1% Hypervar. CpGs	0.714	0.525	0.721	0.523	harmonized
SVM (Linear kernel)	ExtraTrees (200 CpGs)	0.709	0.544	0.736	0.526	harmonized
SVM (Linear kernel)	L1 Logist. regr. (200 CpGs)	0.835	0.494	0.893	0.468	harmonized
SVM (Linear kernel)	L1 Lin. SVC (200 CpGs)	0.839	0.532	0.894	0.512	harmonized
SVM (Linear kernel)	Best ANOVA F (200 CpGs)	0.739	0.478	0.794	0.458	harmonized
Logistic regression ('L2')	Top 5% Hypervar. CpGs	1	0.506	1	0.508	harmonized
Logistic regression ('L2')	Top 1% Hypervar. CpGs	1	0.462	1	0.479	harmonized
Logistic regression ('L2')	Top 0.1% Hypervar. CpGs	0.675	0.532	0.729	0.525	harmonized
Logistic regression ('L2')	ExtraTrees (200 CpGs)	0.679	0.494	0.738	0.488	harmonized
Logistic regression ('L2')	L1 Logist. regr. (200 CpGs)	0.826	0.478	0.902	0.454	harmonized
Logistic regression ('L2')	L1 Lin. SVC (200 CpGs)	0.825	0.519	0.899	0.48	harmonized
Logistic regression ('L2')	Best ANOVA F (200 CpGs)	0.742	0.465	0.802	0.451	harmonized
Random forest	Top 5% Hypervar. CpGs	1	0.544	1	0.573	harmonized
Random forest	Top 1% Hypervar. CpGs	1	0.541	1	0.616	harmonized
Random forest	Top 0.1% Hypervar. CpGs	1	0.519	1	0.499	harmonized
Random forest	ExtraTrees (200 CpGs)	1	0.522	1	0.488	harmonized
Random forest	L1 Logist. regr. (200 CpGs)	1	0.551	1	0.509	harmonized
Random forest	L1 Lin. SVC (200 CpGs)	1	0.532	1	0.514	harmonized
Random forest	Best ANOVA F (200 CpGs)	1	0.516	1	0.433	harmonized
Logistic regression (no regularization)	Top 5% Hypervar. CpGs	1	0.503	1	0.498	harmonized
Logistic regression (no regularization)	Top 1% Hypervar. CpGs	1	0.497	1	0.474	harmonized
Logistic regression (no regularization)	Top 0.1% Hypervar. CpGs	0.674	0.532	0.729	0.525	harmonized
Logistic regression (no regularization)	ExtraTrees (200 CpGs)	0.698	0.516	0.746	0.505	harmonized
Logistic regression (no regularization)	L1 Logist. regr. (200 CpGs)	0.824	0.484	0.898	0.471	harmonized
Logistic regression (no regularization)	L1 Lin. SVC (200 CpGs)	0.819	0.494	0.897	0.474	harmonized
Logistic regression (no regularization)	Best ANOVA F (200 CpGs)	0.737	0.468	0.8	0.447	harmonized
Logistic regression ('L1')	Top 5% Hypervar. CpGs	1	0.5	1	0.512	harmonized
Logistic regression ('L1')	Top 1% Hypervar. CpGs	1	0.465	1	0.489	harmonized
Logistic regression ('L1')	Top 0.1% Hypervar. CpGs	0.675	0.541	0.728	0.523	harmonized
Logistic regression ('L1')	ExtraTrees (200 CpGs)	0.69	0.513	0.746	0.515	harmonized
Logistic regression ('L1')	L1 Logist. regr. (200 CpGs)	0.81	0.5	0.894	0.468	harmonized
Logistic regression ('L1')	L1 Lin. SVC (200 CpGs)	0.82	0.481	0.891	0.472	harmonized
Logistic regression ('L1')	Best ANOVA F (200 CpGs)	0.732	0.475	0.799	0.448	harmonized
JointVAE-classifier	Top 5% Hypervar. CpGs	0.59	0.528	0.505	0.451	harmonized
JointVAE-classifier	Top 1% Hypervar. CpGs	0.59	0.528	0.501	0.513	harmonized
JointVAE-classifier	Top 0.1% Hypervar. CpGs	0.999	0.481	1	0.477	harmonized
JointVAE-classifier	ExtraTrees (200 CpGs)	0.974	0.519	0.96	0.512	harmonized	Better class separation in training
JointVAE-classifier	L1 Logist. regr. (200 CpGs)	0.996	0.456	0.999	0.465	harmonized
JointVAE-classifier	L1 Lin. SVC (200 CpGs)	0.998	0.513	0.999	0.458	harmonized
JointVAE-classifier	Best ANOVA F (200 CpGs)	0.967	0.497	0.954	0.505	harmonized
JointAE-classifier	Top 5% Hypervar. CpGs	0.59	0.528	0.5	0.5	harmonized
JointAE-classifier	Top 1% Hypervar. CpGs	0.972	0.484	0.952	0.494	harmonized
JointAE-classifier	Top 0.1% Hypervar. CpGs	0.974	0.538	0.956	0.519	harmonized
JointAE-classifier	ExtraTrees (200 CpGs)	0.835	0.532	0.88	0.577	harmonized
JointAE-classifier	L1 Logist. regr. (200 CpGs)	0.915	0.491	0.944	0.493	harmonized
JointAE-classifier	L1 Lin. SVC (200 CpGs)	0.928	0.525	0.959	0.553	harmonized
JointAE-classifier	Best ANOVA F (200 CpGs)	0.871	0.481	0.902	0.509	harmonized
Logistic regression ('L1L2'/Elastic net)	Top 5% Hypervar. CpGs	1	0.506	1	0.51	harmonized
Logistic regression ('L1L2'/Elastic net)	Top 1% Hypervar. CpGs	1	0.481	1	0.487	harmonized
Logistic regression ('L1L2'/Elastic net)	Top 0.1% Hypervar. CpGs	0.672	0.538	0.729	0.524	harmonized
Logistic regression ('L1L2'/Elastic net)	ExtraTrees (200 CpGs)	0.71	0.487	0.758	0.492	harmonized
Logistic regression ('L1L2'/Elastic net)	L1 Logist. regr. (200 CpGs)	0.817	0.513	0.896	0.49	harmonized
Logistic regression ('L1L2'/Elastic net)	L1 Lin. SVC (200 CpGs)	0.819	0.509	0.892	0.491	harmonized
Logistic regression ('L1L2'/Elastic net)	Best ANOVA F (200 CpGs)	0.736	0.481	0.798	0.45	harmonized
Decision tree	Top 5% Hypervar. CpGs	1	0.519	1	0.516	harmonized
Decision tree	Top 1% Hypervar. CpGs	1	0.481	1	0.477	harmonized
Decision tree	Top 0.1% Hypervar. CpGs	1	0.487	1	0.485	harmonized
Decision tree	ExtraTrees (200 CpGs)	1	0.525	1	0.519	harmonized
Decision tree	L1 Logist. regr. (200 CpGs)	1	0.516	1	0.512	harmonized
Decision tree	L1 Lin. SVC (200 CpGs)	1	0.516	1	0.512	harmonized
Decision tree	Best ANOVA F (200 CpGs)	1	0.472	1	0.466	harmonized
DNN classifier	Top 5% Hypervar. CpGs	0.59	0.528	0.5	0.5	harmonized
DNN classifier	Top 1% Hypervar. CpGs	0.998	0.456	1	0.443	harmonized
DNN classifier	Top 0.1% Hypervar. CpGs	1	0.532	1	0.516	harmonized
DNN classifier	ExtraTrees (200 CpGs)	0.998	0.503	1	0.49	harmonized
DNN classifier	L1 Logist. regr. (200 CpGs)	1	0.44	1	0.428	harmonized
DNN classifier	L1 Lin. SVC (200 CpGs)	1	0.503	1	0.457	harmonized
DNN classifier	Best ANOVA F (200 CpGs)	1	0.544	1	0.531	harmonized
AdaBoost	Top 5% Hypervar. CpGs	0.82	0.516	0.916	0.523	harmonized
AdaBoost	Top 1% Hypervar. CpGs	0.803	0.487	0.89	0.467	harmonized
AdaBoost	Top 0.1% Hypervar. CpGs	0.742	0.544	0.837	0.563	harmonized
AdaBoost	ExtraTrees (200 CpGs)	0.772	0.528	0.853	0.551	harmonized
AdaBoost	L1 Logist. regr. (200 CpGs)	0.771	0.509	0.865	0.47	harmonized
AdaBoost	L1 Lin. SVC (200 CpGs)	0.802	0.538	0.879	0.514	harmonized
AdaBoost	Best ANOVA F (200 CpGs)	0.764	0.538	0.854	0.496	harmonized
SVM (RBF kernel)	Top 5% Hypervar. CpGs	1	0.528	1	0.5	batch-level
SVM (RBF kernel)	Top 1% Hypervar. CpGs	1	0.528	1	0.758	batch-level
SVM (RBF kernel)	Top 0.1% Hypervar. CpGs	1	0.528	1	0.753	batch-level
SVM (RBF kernel)	ExtraTrees (200 CpGs)	0.829	0.718	0.969	0.761	batch-level	Better accuracy in test
SVM (RBF kernel)	L1 Logist. regr. (200 CpGs)	0.998	0.57	1	0.777	batch-level
SVM (RBF kernel)	L1 Lin. SVC (200 CpGs)	0.998	0.554	1	0.785	batch-level
SVM (RBF kernel)	Best ANOVA F (200 CpGs)	0.785	0.592	0.944	0.768	batch-level
SVM (Linear kernel)	Top 5% Hypervar. CpGs	1	0.665	1	0.731	batch-level
SVM (Linear kernel)	Top 1% Hypervar. CpGs	1	0.595	1	0.643	batch-level
SVM (Linear kernel)	Top 0.1% Hypervar. CpGs	0.782	0.528	0.845	0.534	batch-level
SVM (Linear kernel)	ExtraTrees (200 CpGs)	0.767	0.658	0.814	0.67	batch-level
SVM (Linear kernel)	L1 Logist. regr. (200 CpGs)	0.913	0.579	0.958	0.601	batch-level
SVM (Linear kernel)	L1 Lin. SVC (200 CpGs)	0.951	0.604	0.975	0.595	batch-level
SVM (Linear kernel)	Best ANOVA F (200 CpGs)	0.745	0.639	0.796	0.747	batch-level
Logistic regression ('L2')	Top 5% Hypervar. CpGs	1	0.687	1	0.742	batch-level
Logistic regression ('L2')	Top 1% Hypervar. CpGs	1	0.595	1	0.655	batch-level
Logistic regression ('L2')	Top 0.1% Hypervar. CpGs	0.768	0.547	0.853	0.549	batch-level
Logistic regression ('L2')	ExtraTrees (200 CpGs)	0.768	0.658	0.829	0.751	batch-level
Logistic regression ('L2')	L1 Logist. regr. (200 CpGs)	0.907	0.573	0.966	0.597	batch-level
Logistic regression ('L2')	L1 Lin. SVC (200 CpGs)	0.94	0.614	0.986	0.621	batch-level
Logistic regression ('L2')	Best ANOVA F (200 CpGs)	0.732	0.595	0.803	0.741	batch-level
Random forest	Top 5% Hypervar. CpGs	1	0.554	1	0.713	batch-level
Random forest	Top 1% Hypervar. CpGs	1	0.544	1	0.736	batch-level
Random forest	Top 0.1% Hypervar. CpGs	1	0.56	1	0.75	batch-level
Random forest	ExtraTrees (200 CpGs)	1	0.725	1	0.789	batch-level	Better accuracy in test
Random forest	L1 Logist. regr. (200 CpGs)	1	0.639	1	0.777	batch-level
Random forest	L1 Lin. SVC (200 CpGs)	1	0.614	1	0.773	batch-level
Random forest	Best ANOVA F (200 CpGs)	1	0.696	1	0.791	batch-level
Logistic regression (no regularization)	Top 5% Hypervar. CpGs	1	0.687	1	0.708	batch-level	Better accuracy in test
Logistic regression (no regularization)	Top 1% Hypervar. CpGs	1	0.592	1	0.596	batch-level
Logistic regression (no regularization)	Top 0.1% Hypervar. CpGs	0.768	0.547	0.853	0.54	batch-level
Logistic regression (no regularization)	ExtraTrees (200 CpGs)	0.736	0.623	0.812	0.707	batch-level
Logistic regression (no regularization)	L1 Logist. regr. (200 CpGs)	0.896	0.551	0.964	0.555	batch-level
Logistic regression (no regularization)	L1 Lin. SVC (200 CpGs)	0.947	0.595	0.985	0.598	batch-level
Logistic regression (no regularization)	Best ANOVA F (200 CpGs)	0.733	0.601	0.803	0.738	batch-level
Logistic regression ('L1')	Top 5% Hypervar. CpGs	1	0.668	1	0.744	batch-level
Logistic regression ('L1')	Top 1% Hypervar. CpGs	0.994	0.592	1	0.693	batch-level
Logistic regression ('L1')	Top 0.1% Hypervar. CpGs	0.771	0.544	0.851	0.577	batch-level
Logistic regression ('L1')	ExtraTrees (200 CpGs)	0.74	0.709	0.82	0.77	batch-level
Logistic regression ('L1')	L1 Logist. regr. (200 CpGs)	0.903	0.544	0.965	0.569	batch-level
Logistic regression ('L1')	L1 Lin. SVC (200 CpGs)	0.934	0.592	0.979	0.607	batch-level
Logistic regression ('L1')	Best ANOVA F (200 CpGs)	0.731	0.582	0.799	0.745	batch-level
JointVAE-classifier	Top 5% Hypervar. CpGs	0.698	0.579	0.715	0.551	batch-level
JointVAE-classifier	Top 1% Hypervar. CpGs	0.996	0.557	0.998	0.549	batch-level
JointVAE-classifier	Top 0.1% Hypervar. CpGs	0.986	0.56	0.985	0.541	batch-level
JointVAE-classifier	ExtraTrees (200 CpGs)	0.976	0.535	0.969	0.492	batch-level
JointVAE-classifier	L1 Logist. regr. (200 CpGs)	0.999	0.557	0.999	0.584	batch-level
JointVAE-classifier	L1 Lin. SVC (200 CpGs)	0.994	0.582	0.996	0.631	batch-level
JointVAE-classifier	Best ANOVA F (200 CpGs)	0.921	0.579	0.966	0.684	batch-level
JointAE-classifier	Top 5% Hypervar. CpGs	0.994	0.703	0.992	0.715	batch-level
JointAE-classifier	Top 1% Hypervar. CpGs	0.993	0.516	0.991	0.701	batch-level
JointAE-classifier	Top 0.1% Hypervar. CpGs	0.838	0.538	0.853	0.459	batch-level
JointAE-classifier	ExtraTrees (200 CpGs)	0.919	0.554	0.926	0.375	batch-level
JointAE-classifier	L1 Logist. regr. (200 CpGs)	0.964	0.614	0.948	0.582	batch-level
JointAE-classifier	L1 Lin. SVC (200 CpGs)	0.974	0.642	0.968	0.648	batch-level
JointAE-classifier	Best ANOVA F (200 CpGs)	0.886	0.528	0.881	0.266	batch-level
Logistic regression ('L1L2'/Elastic net)	Top 5% Hypervar. CpGs	1	0.674	1	0.747	batch-level
Logistic regression ('L1L2'/Elastic net)	Top 1% Hypervar. CpGs	0.998	0.601	1	0.692	batch-level
Logistic regression ('L1L2'/Elastic net)	Top 0.1% Hypervar. CpGs	0.768	0.547	0.852	0.58	batch-level
Logistic regression ('L1L2'/Elastic net)	ExtraTrees (200 CpGs)	0.749	0.687	0.816	0.749	batch-level
Logistic regression ('L1L2'/Elastic net)	L1 Logist. regr. (200 CpGs)	0.911	0.566	0.97	0.566	batch-level
Logistic regression ('L1L2'/Elastic net)	L1 Lin. SVC (200 CpGs)	0.943	0.601	0.984	0.608	batch-level
Logistic regression ('L1L2'/Elastic net)	Best ANOVA F (200 CpGs)	0.73	0.589	0.802	0.742	batch-level
Decision tree	Top 5% Hypervar. CpGs	1	0.468	1	0.449	batch-level
Decision tree	Top 1% Hypervar. CpGs	1	0.538	1	0.527	batch-level
Decision tree	Top 0.1% Hypervar. CpGs	1	0.509	1	0.498	batch-level
Decision tree	ExtraTrees (200 CpGs)	1	0.671	1	0.665	batch-level
Decision tree	L1 Logist. regr. (200 CpGs)	1	0.652	1	0.645	batch-level
Decision tree	L1 Lin. SVC (200 CpGs)	1	0.538	1	0.517	batch-level
Decision tree	Best ANOVA F (200 CpGs)	1	0.63	1	0.621	batch-level
DNN classifier	Top 5% Hypervar. CpGs	0.59	0.528	0.5	0.5	batch-level
DNN classifier	Top 1% Hypervar. CpGs	1	0.544	1	0.587	batch-level
DNN classifier	Top 0.1% Hypervar. CpGs	1	0.563	1	0.603	batch-level
DNN classifier	ExtraTrees (200 CpGs)	0.998	0.525	1	0.605	batch-level
DNN classifier	L1 Logist. regr. (200 CpGs)	1	0.579	1	0.638	batch-level
DNN classifier	L1 Lin. SVC (200 CpGs)	1	0.642	1	0.691	batch-level
DNN classifier	Best ANOVA F (200 CpGs)	0.996	0.633	1	0.678	batch-level
AdaBoost	Top 5% Hypervar. CpGs	0.849	0.674	0.939	0.697	batch-level
AdaBoost	Top 1% Hypervar. CpGs	0.827	0.557	0.919	0.668	batch-level
AdaBoost	Top 0.1% Hypervar. CpGs	0.789	0.566	0.875	0.638	batch-level
AdaBoost	ExtraTrees (200 CpGs)	0.778	0.658	0.865	0.742	batch-level
AdaBoost	L1 Logist. regr. (200 CpGs)	0.822	0.595	0.913	0.68	batch-level
AdaBoost	L1 Lin. SVC (200 CpGs)	0.831	0.604	0.915	0.714	batch-level
AdaBoost	Best ANOVA F (200 CpGs)	0.78	0.636	0.874	0.725	batch-level
